# Supplementary material for: Longitudinal Model Building Using Latent Transition Analysis: An Example Using School Bullying Data
Source: Front Psychol. 2018 May 8;9:675. doi: 10.3389/fpsyg.2018.00675 (PMC5953336; doi:10.3389/fpsyg.2018.00675)
Supplement: Supplementary file 2 [file Data_Sheet_2.ZIP]

Archive with 20 entries (18 files):
- SupplementalMaterials_new051517/Mplus/
- SupplementalMaterials_new051517/Mplus/bullyingT.dat
- SupplementalMaterials_new051517/Mplus/bullyingT.sav
- SupplementalMaterials_new051517/Mplus/bullyingTmplus.sav
- SupplementalMaterials_new051517/Mplus/lmsusinglta_step0.gh5
- SupplementalMaterials_new051517/Mplus/LMSusingLTA_step0.inp
- SupplementalMaterials_new051517/Mplus/lmsusinglta_step0.out
- SupplementalMaterials_new051517/Mplus/LMSusingLTA_step1.inp
- SupplementalMaterials_new051517/Mplus/lmsusinglta_step1.out
- SupplementalMaterials_new051517/Mplus/lmsusinglta_step2.gh5
- SupplementalMaterials_new051517/Mplus/LMSusingLTA_step2.inp
- SupplementalMaterials_new051517/Mplus/lmsusinglta_step2.out
- SupplementalMaterials_new051517/Mplus/LMSusingLTA_step3.inp
- SupplementalMaterials_new051517/Mplus/lmsusinglta_step3.out
- SupplementalMaterials_new051517/Mplus/lmsusinglta_step4.gh5
- SupplementalMaterials_new051517/Mplus/LMSusingLTA_step4.inp
- SupplementalMaterials_new051517/Mplus/lmsusinglta_step4.out
- SupplementalMaterials_new051517/SAS/
- SupplementalMaterials_new051517/SAS/bullyingT.sas7bdat
- SupplementalMaterials_new051517/SAS/LMSusingLTA_syntax_new051517.sas
