# Supplementary material for: Longitudinal Model Building Using Latent Transition Analysis: An Example Using School Bullying Data
Source: Front Psychol. 2018 May 8;9:675. doi: 10.3389/fpsyg.2018.00675 (PMC5953336; doi:10.3389/fpsyg.2018.00675)
Supplement: Supplementary file 2 [file Data_Sheet_2.ZIP › SupplementalMaterials_new051517/Mplus/bullyingT.dat]

    1001       3       3       3       3       3       2       2       1       1       2       2       1       2       1       1       1       1       1       2       2       1       2       1       1       2       1       1       1       1       1       1       1       1       1       1       1       2       1       1       2       1       1       1       1       1       1       1       1       1       1       1       1       1       1       1       2       1       3       2
    1002       2       1       1       1       1       1       2       1       1       2       1       1       1       2       1       1       1       1    -999    -999    -999    -999    -999    -999    -999    -999    -999    -999    -999    -999    -999    -999    -999    -999    -999    -999    -999    -999    -999    -999    -999    -999    -999    -999    -999    -999    -999    -999    -999    -999    -999    -999    -999    -999       1       2       2    -999      10
    1003       2       1       1       1       1       1       2       1       1       1       1       1       1       2       1       1       1       1    -999    -999    -999    -999    -999    -999    -999    -999    -999    -999    -999    -999    -999    -999    -999    -999    -999    -999       2       1       1       1       1       1       3       1       1       1       1       1       1       1       1       1       1       1       1       1       1    -999       9
    1004       1       2       1       1       2       1       1       2       1       1       1       1       2       2       2       2       2       2       1       1       1       1       1       1       1       1       1       1       1       1       1       1       1       1       1       1       1       1       1       1       1       1       1       1       1       1       1       1       1       1       1       1       1       1       1       1       2       1       1
    1005       2       2       2       2       2       1       2       1       2       1       2       1       1       2       2       2       2       1       2       2       2       2       2       1       1       1       2       2       1       1       1       1       1       1       1       1       1       1       2       1       1       1       1       1       1       1       1       1       1       1       1       1       1       1       1       1       2       3       3
    1006       1       2       2       2       2       2       1       1       1       1       1       1       1       1       1       1       1       1       2       1       1       1       2       1       1       1       1       1       1       1       1       2       2       2       1       1    -999    -999    -999    -999    -999    -999    -999    -999    -999    -999    -999    -999    -999    -999    -999    -999    -999    -999       1       2       2       2       2
    1007       1       1       1       1       1       1       1       1       1       2       1       3       1       1       1       1       1       1       1       1       1       1       1       1       1       3       2       2       2       1       2       1       1       1       1       1    -999    -999    -999    -999    -999    -999    -999    -999    -999    -999    -999    -999    -999    -999    -999    -999    -999    -999       1       2       1       1       1
    1008       3       3       3       3       3       3       1       1       1       1       1       1       2       2       2       2       2       2    -999    -999    -999    -999    -999    -999    -999    -999    -999    -999    -999    -999    -999    -999    -999    -999    -999    -999    -999    -999    -999    -999    -999    -999    -999    -999    -999    -999    -999    -999    -999    -999    -999    -999    -999    -999       1       1       1    -999       9
    1009       1       1       1       1       1       1       2       2       2       2       2       2       2       1       1       1       1       1       2       2       1       2       1       1       2       1       1       1       1       1       1       1       1       1       1       1       1       1       1       1       1       1       1       1       1       3       3       1       1       1       1       1       1       1       1       2       1       2       2
    1010       3       2       1       2       3       3       3       3       3    -999       1       2       2       1       2       1       2       2       3       3       3       2       3       2       3       2       1       2       2       1       1       1       2       1       2       2       1       2       3       3       3       2       3       3       2       1       2       3       2       2       2       2       2       2       1       2       1       1       1
    1011       2       2       1       3       3       1       2       1       1       1       1       1       2       2       2       2       2       2       3       3       2       3       3       1       2       1       1       1       1       1       2       2       2       2       2       2       2       3       2       3       3       1       2       1       1       2       1       1       2       2       2       2       2       2       1       1       2       3      10
    1012       2       1       1       2       1       1       3       2    -999    -999       3       1       1       2       1       1       1       1       3       1       1       1       2       1       1       1       1       1       2       1       1       1       1       1       1       1       3       2       3       2       3       1       2       3       2       3       2       1       2       1       2       1       2       1       1       1       2       2       2
    1013       1       1       3       3       2       3       3       1       1       3       2       1       1       1       1       1       1       1       1       1       1       3       3       1       1       1       1       2       2       1       1       1       2       2       2       1       2       1       1       1       2       2       2       2       1       1       2       1       1       1       1       1       1       1       1       1       1       2       9
    1014       1       2       3       3       1       2       1       2       3       3       1       2       1       1       2       1       2       2       3       2       3       2       3       2       2       3       3       3       2       3       1       1       1       1       1       1       2       2       2       2       2       2       2       1       1       1       2       1       1       1       1       1       1       1       1       1       1       1       1
    1015       1       1       1       1       1       1       1       1       1       1       1       1       2       2       2       2       2       2       1       1       1       1       1       1       1       1       1       1       1       1       1       1       1       1       1       1       2       1       1       1       2       1       1       1       1       1       1       1       1       1       1       1       1       1       1       1       2       3       3
    1016       2       2       1       2       1       1       1       2       1       2       1       1       2       1       2       1       2       1       2       2       1       1       3       1       2       1       1       1       1       1       1       1       2       1       2       2       2       2       2       2       2       2       3       1       1       1       1       1       1       2       1       1       1       1       1       1       1       2       9
    1017       2       2       2       3       3       1       2       1       1       1       1       1       2       1       2       2       2       2       2       3       2       2       2       1       2       2       2       2       2       1       1       1       1       1       1       1       2       2       2       2       2       2       2       1       2       2       1       1       1       2       1       1       1       1       1       1       2       3       3
    1018       3       3       1       3       1       3       3       3       1       3       1       3       1       1       2       1       1       1       3       3       1       3       3       1       1       2       1       3       1       2       1       1       1       1       1       1       2       1       3       2       1       3       1       1       3       1       1       1       1       2       1       1       1       1       1       1       1       1       1
    1019       3       1       1       1       1       1       1       1       1       1       1       1       1       1       1       1       1       1       1       1       1       1       2       1       2       1       1       2       2       1       1       1       1       1       2       1       2       3       1       3       1       3       2       3       2       3       3       2       1       2       1       2       1       2       1       2       2       2      10
    1020       2       1       1       1       1       1       1       1       1       1       1       1       1       1       2       1       2       1       2       1       1    -999       2       2       2       1       1       1       1       2       1       1       1       2       2       2    -999    -999    -999    -999    -999    -999       2       2       1       2       2       2       2       1       1       1       2       1       1       1       1       2       9
    1021       1       1       1       3       3       1       1       1       1       3       2       1       1       1       1       2       1       2       1       1       1       3       3       1       2       1       1       2       1       1       1       1       1       2       2       2       3       1       1       1       1       1       3       1       1       1       1       1       2       2       1       1       1       1       1       1       1       2       2
    1022       1       1       2       3       3       2       3       1       1       3       1       1       1       1       1       1       2       2    -999    -999    -999    -999    -999    -999    -999    -999    -999    -999    -999    -999    -999    -999    -999    -999    -999    -999       3       1       1       1       2       1       3       3       2       3       3       1       1       1       1       1       2       1       1       2       2    -999      10
    1023       2       1       1       1       1       1       3       2       1       3       1       1       1       1       1       1       1       1       2       1       1       1       1       1       2       1       1       1       1       1       1       1       1       1       1       1       2       2       1       3       1       1       3       1       1       1       1       1       1       1       1       1       1       1       1       2       2       1       6
    1024       2       1       1       3       3       1       1       1       1       1       1       1       1       2       2       2       2       2       3       2       3       3       3       1       1       1       1       1       1       1       2       2       2       2       2       2       2       3       3       3       1       1       2       1       1       1       1       1       1       1       2       1       1       1       1       2       1       1       1
    1025       2       1       2       2       2       1       2       1       1       1       1       1       2       2       1       1       2       2       2       2       1       1       2       1       2       2       1       1       2       1       1       2       1       1       2       1       1       1       1       2       2       1       3       1       2       3       3       2       1       1       2       1       2       2       1       2       1       2       5
    1026       1       1       1       1       2       1       1       1       1       1       1       1       1       1       1       1       1       1       2       1       1       2       2       1       1       1       1       1       1       1       1       1       1       1       1       1       1       1       2       2       2       1       1       1       1       1       1       1       1       1       1       1       1       1       1       1       2       3       3
    1027       1       3       2       3       2       1       2       2       3       3       2       1       1       1       1       1       2       1       1       1       2       1       2       1       1       1       1       1       1       1       1       1       1       1       1       1       2       1       1       1       2       1       2       2       1       2       2       1       1       1       1       1       1       1       1       1       2       3       3
    1028       1       1       1       1       1       1       1       1       1       1       1       1       1       1       1       1       1       1       2       3       2       2       3       1       1       2       1       1       1       1       1       1       2       2       1       2       2       2       2       2       1       1       1       1       2       1       1       1       1       1       1       1       1       1       1       2       1       1       1
    1029       1       1       1       2       3       3       1       1       1       1       1       1       1       1       1       1       1       1    -999    -999    -999    -999    -999    -999    -999    -999    -999    -999    -999    -999    -999    -999    -999    -999    -999    -999    -999    -999    -999    -999    -999    -999    -999    -999    -999    -999    -999    -999    -999    -999    -999    -999    -999    -999       1       1       1    -999       2
    1030       1       2       2       1       2       1       1       1       1       1       1       1       1       1       1       1       1       1       2       3       2       3       3       1       2       2       1       1       1       1       2       1       1       1       2       1       2       1       1       1       1       1       2       1       1       1       1       1       1       1       1       1       1       2       1       1       1       2       2
    1031       3       1       2       1       1       1       2       1       1       2       1       1       2       2       2       2       2       2       1       1       1       2       1       1       1       1       1       1       1       1       2       1       1       1       1       1       1       1       1       1       1       1       1       1       1       1       1       1       1       1       1       1       1       1       1       1       2       2       7
    1032       2       2       2       2       1       1       1       1       1       1       1       1       1       1       1       1       1       1       1       2       2       2       2       2       2       1       1       1       1       1       1       1       1       1       1       1       1       1       1       2       2       1       1       1       1       1       1       1       1       1       1       1       1       1       1       1       2       8       4
    1033       1       2       1       1       1       1       1       1       1       2       1       1       1       1       1       1       1       1       2       2       1       1       1       1       2       2       1       2       2       1       1       1       1       1       2       1       2       2       1       3       1       1       3       2       1       2       2       1       1       1       1       1       1       1       1       2       2       8       4
    1034       1       1       1       1       2       1       1       1       1       1       1       1       1       1       1       1       1       1       1       2       1       2       1       1       1       1       1       2       1       1       1       1       1       1       1       1       1       2       1       2       2       1       2       1       1       1       1       1       1       1       1       1       1       1       1       1       1       2       9
    1035       1       1       1       1       1       1       1       1       1       2       1       1       1       1       1       1       1       2       1       1       1       1       1       1       1       1       1       1       1       1       1       1       1       1       1       1       2       1       1       1       2       1       1       1       1       1       1       1       1       1       1       1       1       1       1       2       1       2       9
    1036       3       2       1       1       1       1       2       1       1       1       1       1       2       2       1       1       1       1       1       1       1       3       3       1       1       1       1       1       1       1       1       1       1       1       1       1    -999    -999    -999    -999    -999    -999    -999    -999    -999    -999    -999    -999    -999    -999    -999    -999    -999    -999       1       1       1       2       9
    1037       1       1       1       2       1       3       1       1       1       1       1       3       1       1       1       1       1       1       1       1       1       1       1       1       1       1       1       1       1       1       1       1       1       1       1       1       1       1       1       1       1       1       1       1       1       1       1       1       1       1       1       1       1       1       1       1       1       2       9
    1038       1       2       1       3       2       1       1       1       1       1       1       1       1       1       1       1       1       2       1       1       1       1       2       1       1       1       1       1       2       1       1       1       1       2       1       1       1       2       1       1       1       1       1       1       1       1       1       1       1       1       1       2       2       1       1       2       1       1       1
    1039       1       1       1       2       1       1       1       1       1       1       1       1       1       2       1       1       1       1       1       1       1       1       1       1       1       1       1       1       1       1       1       1       1       1       1       1       2       1       1       1       1       1       1       1       1       1       1       1       1       1       1       1       1       1       1       1       1       8       4
    1040       2       3       2       3       2       1       2       1       1       2       3       1       1       1       1       1       1       1       3       2       2       3       3       1       2       1       1       2       2       1       1       1       1       2       2       2    -999    -999    -999    -999    -999    -999    -999    -999    -999    -999    -999    -999    -999    -999    -999    -999    -999    -999       1       2       1       1       1
    1041       3       2       3       2       3       2       1       1       2       1       2       1       1       1       1       1       1       1       1       2       1       1       1       1       1       1       1       1       1       1       1       1       1       1       1       1       2       3       2       3       3       2       3       2       3       2       3       2       1       2       1       2       2       2       1       2       2       3       3
    2000       1       1       1       1       2       1       1       1       1       1       1       1       1       1       1       1       2       1       1       1       2       3       2       1       1       1       1       1       1       1       1       1       1       1       2       2       1       1       2       2       1       1       1       1       1       1       1       1       2       1       2       1       2       2       1       1       1       1       1
    2001       1       1       2       1       1       1       2       1       1       1       2       1       1       2       1       1       2       2       1       1       1       2       1       1       1       1       1       1       1       1       1       1       1       2       1       1       3       1       1       2       1       1       2       1       1       2       1       1       1       1       1       2       1       1       1       1       1       1       1
    2002       2       1       1       2       3       1       1       1       1       1       1       1       1       1       1       1       2       1       1       1       1       1       2       2       1       1       1       1       1       2       1       1       1       1       2       1       1       2       3       3       3       2       3       3       2       1       2       3       2       2       2       2       2       2       1       1       1       1       1
    2003       3       2       1       2       2       1       2       1       1       1       1       1       2       2       2       1       2       2       2       1       2       3       2       1       1       1    -999       3       1       1       1       1       1       2       2       2       2       3       1       3       1       3       2       3       2       3       3       2       1       2       1       2       1       2       1       2       1       1       1
    2004       1       1       1       1       1       2       1       1       1       1       1       1       1       1       1       1       1       1       1       1       1       1       1       1       1       1       1       1       1       1       1       1       1       1       1       1       1       1       1       1       1       1       1       1       1       1       1       1       1       1       1       1       1       1       1       1       1       1       1
    2005       2       2       1       2       2       1       2       1       1       1       1       1       1       1       1       1       2       2       3       1       1       1       1       1       3       1       1       1       1       1       1       1       1       1       1       1       2       1       1       1       1       1       2       1       1       1       1       1       1       1       1       1       1       2       1       2    -999       1       1
    2006       2       1       1       2       2       1       2       1       1       1       1       1       1       1       1       1       1       1       2       2       2       2       1       1       1       1       1       1       1       1       1       1       1       1       1       1       1       2       1       2       2       1       1       1       1       2       1       1       2       1       1       1       2       2       1       2       1       1       1
    2007       1       1       1       3       2       1       1       1       1       1       1       1       1       2       1       1       2       2       2       2       1       3       3       1       1       1       1       1       1       1       1       2       1       2       2       2       1       1       1       3       2       1       1       1       1       1       1       1       1       1       2       1       1       2       1       1       1       1       1
    2008       1       1       2       2       2       1       1       1       1       1       1       1       1       2       2       2       2       2       3       2       1       3       3       2       2       2       1       2       1       1       1       2       2       1       2       1       1       2       1       1       1       1       1       1       1       1       1       1       1       1       1       2       2       1       1       2       1       1       1
    2009       1       1       1       1       1       1       1       1       2       1       2       1       1       1       1       1       1       1       3       2       1       2       1       1       2       1       1       2       1       1       1       1       1       1       1       1       2       1       1       2       1       3       1       1       1       1       2       3       1       1       1       1       1       1       1       2       2       1       1
    2010       2       2       1       2       1       1       2       1       1       1       1       1       1       1       1       1       1       1       1       1       1       1       1       1       1       1       1       1       1       1       1       1       1       1       1       1    -999    -999    -999    -999    -999    -999    -999    -999    -999    -999    -999    -999    -999    -999    -999    -999    -999    -999       1       2       1       1       9
    2011       1       1       1       2       1       1       1       1       1       1       1       1       1       2       1       2       2       2       1       1       1       2       2       2       1       1       1       1       2       1       1       1       1       1       1       1       3       2       2       1       2       1       1       1       1       1       1       1       1       1       1       1       1       1       1       1       1       1       1
    2012       1       1       2       2       2       1       1       1       1       2       1       1       1       1       1       1       2       2       1       2       1       2       2       1       1       1       1       2       2       1       1       1       1       1       2       2       1       1       1       2       2       1       1       1       1       1       1       1       1       1       1       1       2       1       1       1       1       1       1
    2013       1       2       1       2       1       1       2       1       1       2       1       1       1       1       1       2       1       1       3       2       1       3       2       1       1       1       1       2       1       1       1       2       1       2       2       2    -999    -999    -999    -999    -999    -999    -999    -999    -999    -999    -999    -999    -999    -999    -999    -999    -999    -999       1       2       1       1       1
    2014       1       2       3       1       1       1       1       1       1       1       1       1       1       1       1       1       1       1       1       1       1       1       1       1       1       1       1       1       1       1       1       1       1       1       1       1    -999    -999    -999    -999    -999    -999    -999    -999    -999    -999    -999    -999    -999    -999    -999    -999    -999    -999       1       2       1       1       1
    2015       1       1       1       1       1       1       1       1       1       1       1       1       1       1       1       1       1       1       1       1       1       1       1       1       1       1       1       1       1       1       1       1       1       1       1       1    -999    -999    -999    -999    -999    -999    -999    -999    -999    -999    -999    -999    -999    -999    -999    -999    -999    -999       1       1       1       1       1
    2016       2       1       1       1       1       1       1       1       1       1       1       1       1       1       1       1       2       1       3       2       1       1       2       1       2       1       1       1       1       1       1       1       1       1       2       1    -999    -999    -999    -999    -999    -999    -999    -999    -999    -999    -999    -999    -999    -999    -999    -999    -999    -999       1       2       1       1       1
    2017       1       1       1       2       3       2       1       1       1       1       1       1       1       1       1       1       2       1       2       1       1       3       3       1       1       1       1       2       1       1       1       1       1       1       2       1    -999    -999    -999    -999    -999    -999    -999    -999    -999    -999    -999    -999    -999    -999    -999    -999    -999    -999       1       2       1       1       1
    3000       2       1       2       2       2       1       2       1       1       1       2       1       1       1       1       1       2       2       2       1       1       1       2       1       2       1       1       1       1       1       1       1       1       1       1       1       1       1       1       1       1       1       1       1       1       1       1       1       1       1       1       1       1       1       1       1       1       1       1
    3001       2       1       1       2       1       1       2       1       1       2       2       1       1       1       1       2       1       1       1       1       1       2       1       1       1       1       1       2       2       1       1       1       1       1       1       1       2       1       1       2       1       1       2       1       1       1       1       1       1       1       1       1       1       1       1       2       1       1       1
    3002       1       1       1       1       2       2       1       1       1       1       1       1       2       2       1       2       2       2       2       1       2       1       2       1       1       1       1       1       1       1       1       1       1       1       1       1       2       2       1       1       2       1       2       1       1       1       1       1       2       1       1       1       2       1       1       1       1       1       1
    3003       2       1       2       1       2       1       1       1       1       1       1       1       1       1       1       1       1       1       2       1       1       1       1       1       1       1       1       1       1       1       1       1       1       1       1       1    -999    -999    -999    -999    -999    -999    -999    -999    -999    -999    -999    -999    -999    -999    -999    -999    -999    -999       1       2       1       1       1
    3004       1       1       1       1       1       1       1       1       1       1       1       1       1       1       1       1       1       1       1       1       2       1       1       1       1       1       1       1       1       1       1       1       1       1       1       1       2       1       1       1       1       1       3       1       1       1       1       1       1       1       1       1       1       1       1       2       1       1       1
    3005       2       2       1       2       3       1       1       1       1       1       1       1       1       1       1       1       1       1       2       1       1       1       2       1       1       1       1       1       1       1       1       1       1       1       1       1       2       1       1       1       1       1       2       1       1       1       1       1       1       1       1       1       1       1       1       2       1       1       1
    3006       3       2       2       2       2       1       3       3       1       3       1       1       2       1       2       2       1       2       3       3       1       3       3       1       2       2       1       2       1       1       1       1       2       2       2       2       1       2       3       3       3       2       3       3       2       1       2       3       2       2       2       2       2       2       1       2       1       1       1
    3007       1       2       1       1       3       1       1       1       1       2       1       1       1       1       1       1       1       1       3       1       1       2       2       1       3       2       1       2       1       1       1       2       1       2       2       1       2       1       1       2       1       3       1       1       1       1       2       3       1       1       1       1       1       1       1       2       1       1       1
    3008       2       1       2       1       3       1       1       1       1       1       1       1       1       1       1       1       2       2       1       1       1       1       2       1       1       1       1       1       1       1       1       1       1       2       2       1       1       1       1       1       1       1       1       1       1       1       1       1       2       1       1       1       1       1       1       1       1       1       1
    3009       1       1       1       1       2       2       1       1       1       1       1       1       2       2       1       2       2       2       1       1       1       2       2       1       1       1       1       1       1       1       1       2       2       2       2       2       1       1       1       1       2       1       1       1       1       1       1       1       2       1       1       2       2       1       1       1       1       1       1
    3010       1       1       1       1       1       1       1       1       1       1       1       1       2       2       2       2       2       2       1       1       1       1       1       1       1       1       1       1       1       1       2       2       2       2       2       2       3       3       1       1       1       1       1       1       1       1       1       1       2       1       1       1       1       1       1       2       1       1       1
    3011       1       1       1       1       1       1       1       1       1       1       1       1       1       1       1       1       1       1       1       1       1       1       1       1       1       1       1       1       1       1       1       1       1       1       1       1       1       1       2       1       1       1       1       1       1       1       1       1       1       1       1       1       1       1       1       1       1       1       1
    3012       2       2       2       3       2       1       2       1       1       1       1       1       2       1       1       2       2       2       2       3       1       3       3       1       2       1       1       1       1       1       2       1       1       2       2       2       2       1       2       1       2       1       2       1       1       1       1       1       1       1       1       1       2       2       1       1       1       1       1
    3013       2       1       1       2       1       1       1       1       1       2       1       1       1       1       1       1       1       1       1       1       1       1       1       1       1       1       1       1       1       1       1       1       1       1       1       1       1       1       1       1       1       1       1       1       1       1       1       1       1       1       1       1       1       1       1       1       1       1       1
    3014       1       1       1       2       2       1       2       1       1       2       1       1       1       2       1       1       2       1       2       1       1       2       2       1       2       1       1       2       2       1       2       2       1       1       2       2       3       1       2       3       2       1       2       1       1       2       1       1       1       2       1       1       1       2       1       2       1       1       1
    3015       1       1       1       1       1       1       1       1       1       1       1       1       1       1       1       1       1       1       2       1       1       1       3       1       1       1       1       1       1       1       1       1       1       1       1       1       3       1       2       3       2       3       3       2       3       2       3       2       1       1       1       1       1       1       1       2       1       1       1
    3016       1       1       1       1       1       1       1       1       1       1       1       1       1       1       1       1       1       1       1       2       1       1       1       1       1       1       1       1       1       1       2       2       2       2       2       2       1       1       1       1       1       1       1       1       1       1       1       1       1       1       1       1       1       1       1       2       1       1       1
    3017       1       1       2       1       1       1       1       1       1       1       1       1       1       2       1       1       1       1       1       1       1       1       2       1       1       1       1       1       1       1       2       1       1       1       2       2    -999    -999    -999    -999    -999    -999    -999    -999    -999    -999    -999    -999    -999    -999    -999    -999    -999    -999       1       1       1       1       1
    3018       2       2       2       1       1       1       1       1       1       2       1       1       2       1       1       2       1       1       3       1       1       2       2       1       3       2       1       2       1       1       1       2       1       2       2       1       2       1       1       1       1       1       2       1       1       1       1       1       1       1       1       2       2       2       1       1       1       1       1
    3019       3       3       2       3       3       1       1       1       1       1       1       1       2       1       1       1       1       1       1       2    -999       1       1       1       1       1       1       1       1       1       2       1       1       1       1       1       3       2       1       1       1       1       1       1       1       1       1       1       1       1       1       1       1       1       1       2       1       1       1
    3020       2       1       2       3       2       1       1       1       1       1       2       2       1       1       1       1       1       1       1       1       2       1       1       1       1       1       1       1       1       1       1       1       1       1       1       1       1       1       1       2       1       1       1       1       1       1       1       1       1       1       1       1       2       1       1       1       1       1       1
    3021       2       1       1       1       2       1       1       1       1       1       1       1       1       1       1       1       1       1       2       1       2       2       2       1       1       1       1       1       1       1       1       1       1       1       2       1       1       1       1       1       1       1       1       1       1       1       1       1       1       1       1       1       1       1       1       1       1       1       9
    3022       1       1       1       3       1       1       1       1       1       1       1       1       2       1       1       1       1       1       1       1       2       2       2       1       1       1       1       1       1       1       1       1       1       1       1       1       2       3       2       1       1       1       1       1       1       1       1       1       1       2       1       2       1       1       1       2       1       1       1
    3023       1       1       1       1       1       1       1       1       1       2       1       1       1       1       1       1       1       1       1       1       1       1       1       1       1       1       1       1       1       1       1       1       1       1       1       1       1       1       1       3       2       1       1       1       1       1       1       1       1       1       1       1       1       1       1       2       1       1       1
    3024       1       1       1       1       1       1       1       1       1       1       1       1       1       1       1       1       1       1       1       1       1       1       1       1       1       1       1       1       1       1       1       1       1       1       1       1       2       1       1       1       1       1       2       1       1       1       1       1       1       1       1       1       1       1       1       2       1       1       1
    3025       1       1       2       1       1       1       1       1       1       1       1       1       1       1       1       1       1       1       1       1       1       2       1       1       1       1       1       1       1       1       1       1       1       1       1       1       2       1       1       1       1       1       2       1       1       1       1       1       1       1       1       1       1       1       1       2       1       1       1
    3026       1       1       1       1       1       1       1       1       1       1       2       1       1       1       1       1       1       1       2       2       2       1       1       1       1       1       1       1       1       1       2       1       1       1       1       1       1       1       1       1       1       1       1       1       1       1       1       1       1       1       1       1       1       1       1       1       1       1       1
    3027       1       1       1       1       1       1       1       1       1       1       1       1       1       1       1       2       1       1       1       1       1       1       2       1       1       1       1       1       1       1       1       1       1       2       1       1    -999    -999    -999    -999    -999    -999    -999    -999    -999    -999    -999    -999    -999    -999    -999    -999    -999    -999       1       1       1       1       1
    3028       1       1       1       1       1       1       1       1       1       1       1       1       1       1       1       1       1       1       1       1       1       1       1       1       1       1       1       1       1       1       1       1       1       1       1       1       1       1       2       1       1       1       1       1       1       1       1       1       2       2       2       2       2       2       1       1       1       1       9
    3029       1       1       1       2       1       1       1       1       1       1       1       1       1       1       1       1       1       1       3       3       2       3       3       1       1       2       1       2       1       1       2       2       2       2       2       2       2       1       1       2       1       1       1       1       1       1       1       1       1       1       1       1       1       1       1       2       1       1       1
    3030       1       1       1       1       1       1       1       1       1       1       1       1       1       1       1       1       2       1       1       1       2       1       1       1       1       1       1       1       1       1       1       1       1       1       2       1       1       1       1       1       2       2       1       1       1       1       1       1       1       1       1       1       2       1       1       1       1       1       1
    3031       2       1       2       3       3       1       1       1       1       1       1       1       1       2       1       2       2       2       2       2       3       2       3       1       1       1       1       1       1       1       2       2       2       2       2       2       1       1       1       1       1       1       1       1       1       1       1       1       1       2       2       2       2       2       1       1       1       1       1
    4000       1       1       1       1       1       1       1       1       1       1       1       1       1       1       1       1       1       1       2       1       1       1       1       1       1       1       1       1       1       1       1       1       1       1       1       1    -999    -999    -999    -999    -999    -999    -999    -999    -999    -999    -999    -999    -999    -999    -999    -999    -999    -999       1       2       1       3       5
    4001       1       1       1       2       2       1       1       1       1       1       1       1       1       1       1       1       1       1       1       1       1       2       2       1       1       1       1       2       1       1       1       1       1       1       1       1       2       1       1       2       1       1       2       1       1       2       1       1       1       1       1       1       1       1       1       1       1       1       1
    4002       2       1       1       1       1       1       1       1       1       1       1       1       1       1       1       1       1       1       2       1       1       1       1       1       1       1       1       1       1       1       1       1       1       1       1       1       2       1       1       1       1       1       1       1       1       1       1       1       1       1       1       1       1       1       1       1       1       2       9
    4003       3       2       2       3       3       1       3       1       1       3       3       1       2       1       2       2       2       2       2       1       1       3       3       1       3       1       1       2       3       2       2       2       2       2       2       2       3       3       2       3       3       1       3       2       2       3       2       1       2       2       2       2       2       2       1       1       1       5      10
    4004       3       1       1       1       1       1       3       1       1       1       1       1       1       1       1       1       1       1       3       1       1       3       1       1       3       1       1       1       1       1       1       1       1       1       1       1       3       1       1       1       1       1       1       1       1       1       1       1       1       1       1       1       1       1       1       2       1       1       1
    4005       1       1       1       1       1       1       2       1       1       2       1       1       1       2       1       1       1       1       1       3       3       3       3       3       3       3       3       3       3       3       1       1       1       1       1       1       2       3       1       3       1       3       1       3       2    -999       1       1       1       1       1       1       1       1       1       1       1       1       1
    4006       2       1       1       2       2       1       1       1       1       1       1       1       1       1       1       1       1       1       2       2       1       2       1       1       2       1       1       1       1       2       1       1       1       1       1       1       1       1       1       1       1       1       1       1       1       1       1       1       1       1       1       1       1       1       1       1       1       1       1
    4007       1       1       2       1       1       1       1       1       1       1       1       1       2       2       2       2       2       2       2       1       1       1       1       1       2       1       1       1       1       1       2       2       2       2       2       2       2       1       1       1       1       1       2       1       1       1       1       1       1       1       1    -999       1       1       1       1    -999       1      10
    4008       2       1       1       2       1       1       2       1       1       1       2       1       1       1       1       1       2       1       2       3       2       2       2       1       2       1       1       2       3       1       1       1       1       1       1       1       1       1       1       2       1       1       1       1       1       1       2       1       1       1       1       1       1       1       1       2       1       1       1
    4009       1       1       1       1       1       1       1       1       1       1       1       1       1       1       1       1       1       1       1       1       2       2       2       2       1       1       1       1       1       1       2       1       2       1       2       2       1       1       1       1       2       1       1       1       1       1       2       1       2       2       2       2       2       2       1       1       1       1       1
    4010       2       1       1       1       1       1       2       1       1       1       1       1       1       1       1       1       1       1       2       1       2       2       1       1       2       1       1       1       2       1       1       1       1       1       1       1       1       1       1       1       1       1       1       1       1       1       1       1       1       1       1       1       1       1       1       2       1       1       1
    4011       2       1       1       1       1       1       1       1       1       1       1       1       2       1       1       1       1       2       1       2       1       1       1       1       1       1       1       1       1       1       1       1       1       1       1       1       2       1       1       1       2       1       1       1       1       1       1       1       1       1       1       1       1       1       1       1       1       1       1
    4012       2       2       1       1       1       1       1       1       1       1       1       1       1       1       1       1       1       1       2       2       1       1       3       1       2       2       1       1       2       1       2       2       2       2       2       2       3       2       2       1       2       1       3       1       1       1       1       1       1       2       2       2       2       2       1       1       1       1       1
    4013       1       1       1       1       1       1       1       1       1       1       1       1       1       1       1       1       1       1       1       1       1       1       1       1       2       1       1       1       1       1       1       1       1       1       1       1    -999    -999    -999    -999    -999    -999    -999    -999    -999    -999    -999    -999    -999    -999    -999    -999    -999    -999       1       2       1       1       1
    4014       3       3       3       3       3       3       3       3       3       3       3       3       2       2       2       2       2       2       1       1       1       2       2       2       1       1       1       1       1       1       2       2       2       2       2       2    -999    -999    -999    -999    -999    -999    -999    -999    -999    -999    -999    -999    -999    -999    -999    -999    -999    -999       1       1       1       1       1
    4015       1       1       1       1       1       1       1       1       1       1       1       1       1       1       1       1       1       1       1       1       1       1       1       1       1       1       1       1       1       1       1       1       1       1       2       1       1       1       2       1       1       1       1       1       1       1       1       1       1       1       1       1       2       1       1       2       1       1       1
    4016       2       1       1       1       2       1       1       1       1       1       1       1       2       2       1       1       2       2       2       1       1       1       2       1       2       1       1       1       1       1       1       1       1       1       2       1       2       2       1       1       2       1       1       1       1       1       1       1       1       1       1       1       2       1       1       1       1       1       1
    4017       2       1       1       2       2       1       2       1       1       1       1       1       2       2       2       1       2       2       1       2       2       1       1       1       1       1       1       1       1       1       1       1       1       1       1       2       2       1       1       1       1       1       1       1       1       1       1       1       1       1       1       1       1       1       1       1       1       1       1
    4018       2       1       1       1       1       1       2       1       1       1       1       1       1       2       1       1       1       2       2       1       1       1       2       1       2       1       1       1       1       1       2       1       1       1       1       1       2       1       2       2       2       2       2       1       2       1       1       1       1       2       1       1       2       2       1       1       1       1       1
    4019       3       1       1       2       3       1       1       1       1       2       1       1       1       2       1       2       2       1    -999    -999    -999    -999    -999    -999    -999    -999    -999    -999    -999    -999    -999    -999    -999    -999    -999    -999    -999    -999    -999    -999    -999    -999    -999    -999    -999    -999    -999    -999    -999    -999    -999    -999    -999    -999       1       1       1       1       1
    4020       1       1       1       1       3       1       1       2       1       2       2       1       1       1       1       1       1       1       1       1       1       1       2       1       1       1       1       2       2       1       1       1       1       2       2       1       2       1       2       3       2       1       1       1       1       2       2       1       1       1       1       1       2       1       1       1       1       1       9
    4021       3       3       3       3       3       3       1       1       1       1       1       1       1       1       2       1       2       2       3       3       2       3       3       1       1       1       1       2       1       1       2       1       2       2       2       2       1       2       1       3       3       1       2       1       1       2       1       1       2       2       2       2       2       2       1       1       2       1       9
    4022       1       1       1       1       1       1       1       1       1       1       1       1       1       1       1       1       1       1       1       1       2       1       1       1       1       1       1       1       1       1       1       1       1       1       1       1       1       1       1       1       1       1       1       1       1       1       1       1       1       1       1       1       1       1       1       1       1       1       1
    4023       1       2       1       1       1       1       1       2       1       1       1       1       1       1       1       1       1       1       1       1       1       1       1       1       1       1       1       1       1       1       1       1       1       1       1       1       1       1       1       2       3       1       1       1       1       1       1       1       1       1       1       1       2       1       1       2       1       1       1
    4024       1       3       2       3       1       1       1       1       1       1       1       1       1       1       1       1       1       2       2       1       2       1       1       1       1       1       1       1       1       1       1       1       1       1       1       1       2       1       1       1       1       1       2       2       1       1       1       1       1       1       1       1       1       1       1       2       1       1       1
    4025       3       2       3       3       2       3       3       2       3       1       3       2       1       2       1       2       1       2       3       3       3       3       3       1       3       3       3       3       3       1       2       2       2       1       2       2       2       1       3       2       1       3       2       3       2       1       3       2       1       1       2       1       2       1       1       1       1       1       4
    4026       3       3       2       3       2       1       1       1       1       1       1       1       2       1       1       1       2       1       2       1       3       3       3       1       3       1       1       1       1       1       2       2       1       2       2       2       2       1       1       1       1       1       2       1       1       1       1       1       1       1       1       1       1       1       1       2       1       1       9
    7000       2       1       1       2       1       2       2       1       1       1       1       2       1       1       1       1       1       1       2       1       1       2       1       2       2       1       1       2       1       2       1       1       1       1       1       1       2       1       1       2       1       2       2       1       1       1       1       1       1       1       1       1       1       1       2       1       1       1       1
    7001       2       1       1       2       1       1       1       1       1       1       1       1       1    -999       1       1       1       1       2       1       1       3       1       1       3       1       1       1       1       1       1       1       1       1       1       2       3       1       2       2       1       1       3       2       1       2       1       1       1       1       1       1       1       2       2       2       1       1       1
    7002       2       1       1       1       1       1       1       1       1       1       1       1       1       1       1       1       1       1       2       2       2       2       2       2       3       2       1       2       2       2       2       2       2       2       2       2       2       2       1       2       2       1       3       2       2       2       2       1       1       1       1       1       1       1       2       2       1       1       1
    7003       1       1       1       2       1       1       1       1       1       1       1       1       1       1       1       1       1       1       1       1       1       2       2       1       1       1       1       1       1       1       1       1       1       1       1       1       2       1       2       2       1       1       1       1       1       1       1       1       1       1       1       1       1       2       2       2       1       1       1
    7004       3       1       1       1       1       1       2       1       1       1       1       1       1       2       1       1       1       2       3       1       1       1       1       1       1       1       1       1       1       1       1       1       1       1       1       1       3       1       2       2       1       2       3       1       1       1       1       1       1       1       1       1       2       1       2       1       1       1       1
    7005       1       2       2       2       1       1       1       1       1       1       1       1       1       1       1       1       1       2       1       2       1       1       1       1       1       1       1       1       2       1       1       1       1       1       2       1       1       1       1       1       1       1       1       1       1       1       1       1       1       1       1       2       2       2       2       1       1       1       1
    7006       2       3       1       3       2       1       2       2       2       2       2       1       2       2       1       1       2       1       1       1       1       3       1       1       1       1       1       1       1       1       1       1       1       1       1       1       3       3       2       3       3       2       3       2       1       2       2       1       2       2       1       1       2       1       2       1       1       1       1
    7007       1       1       2       2       2       2       1       1       1       1       1       1       1       1       1       1       1       1       1       1       2       2       2       1       1       1       1       1       1       1       1       1       2       2       2       1    -999    -999    -999    -999    -999    -999    -999    -999    -999    -999    -999    -999    -999    -999    -999    -999    -999    -999       2       1       1    -999       4
    7008       1       1       2       1       1       1       1       1       1       1       1       1       1       1       1       1       1       1       1       2       1       2       1       1       1       1       1       1       1       1       1       1       1       1       1       1       1       1       1       1       1       1       1       1       1       1       1       1       1       1       1       1       1       1       2       1       1       1       1
    7009       2       1       1       1       1       1       2       1       1       1       1       1       1       1       1       1       1       1       2       1    -999       1       1       1    -999    -999    -999    -999    -999    -999    -999    -999    -999    -999    -999    -999       2       1       2       1       1       1       1       1       1       1       1       1       1       1       1       1       1       1       2       1       1       1       1
    7010       2       1       1       1       1       1       3       3       1       1       1       1       1       1       1       1       1       1    -999    -999    -999    -999    -999    -999    -999    -999    -999    -999    -999    -999    -999    -999    -999    -999    -999    -999       2       1       1       1       1       1       2       2       1       1       1       1       1       1       1       1       1       1       2       2       1       1       1
    7011       3       1       2       3       3       1       1       1       1       1       1       1       1       2       1       1       2       1    -999    -999    -999    -999    -999    -999    -999    -999    -999    -999    -999    -999    -999    -999    -999    -999    -999    -999       1       1       1       1       1       1       1       1       1       1       1       1       1       1       1       1       1       1       2       1       1       1       9
    7012       2       1       1       1       1       1       1       2       1       2       1       1       1       2       1       1       2       2    -999    -999    -999    -999    -999    -999    -999    -999    -999    -999    -999    -999    -999    -999    -999    -999    -999    -999       2       1       1       1       1       1       1       1       1       1       1       1       1       2       1       1       2       2       2       2       1       1       1
    7013       2       1       1       1       1       1       1       1       1       1       1       1       1       1       1       1       2       1       1       1       1       1       1       1       1       1       1       1       1       1       1       1       1       1       1       1       2       1       1       1       1       1       1       1       1       1       1       1       1       1       1       1       1       1       2       1       1       1       1
    7014       3       1       1       3       1       1       3       1       1       1       1       1       1       1       1       1       1       1       3       1       1       1       1       1       3       1       1       1       1       1       1       1       1       1       2       1       3       2       2       2       1       1       3       2       1       3       1       1       1       1       1       1       1       1       2       1       1       1       9
    7015       3       3       1       3       2       1       1       1       1       1       1       1       1       1       1       1       1       2       1       1       2       3       3       1       1       1       2       3       3       1       1       1       1       1       1       1    -999    -999    -999    -999    -999    -999    -999    -999    -999    -999    -999    -999    -999    -999    -999    -999    -999    -999       2       2       1       1      10
    7016       1       1       1       2       2       1       1       1       1       1       1       1       1       1       1       1       1       1       2       1       1       1       1       1       1       1       1       1       1       1       1       1       1       1       1       1    -999    -999    -999    -999    -999    -999    -999    -999    -999    -999    -999    -999    -999    -999    -999    -999    -999    -999       2       1       1       1       1
    7017       1       1       1       3       3       2       1       1       1       1       2       1       2       1       1       1       2       2       3       1       1       1       1       1       3       1       1       1       1       1       1       1       1       1       1       1       2       1       1       1       1       1       3       3       1       2       2       1       1       1       1       1       1       1       2       1       1      10       5
    7018       1       1       1       1       1       1       1       1       1       1       1       1       1       1       1       1       1       1       1       1       1       1       1       1       1       1       1       1       1       1       1       1       1       1       1       1       1       1       1       1       1       1       1       1       1       1       1       1       1       1       1       1       1       1       2       2       1       1       1
    7019       3       1       3       3       1       1       1       1       1       1       1       1       1       1       1       1       1       2       3       3       3       3       1       1       1       1       1       1       1       1       2       1       1       2       1       2       1       3       3       3       3       2       1       1       1       1       1       1       2       1       1       2       2       2       2       2       1       1       1
    7020       3       1       1       1       1       1       2       1       1       1       1       1       1       1       1       1       1       1       3       1       1       1       1       1       3       1       1       1       1       1       1       1       1       1       1       1       2       1       1       1       2       1       2       1       1       2       1       1       1       1       1       1       1       1       2       2       1       2       2
    7021       2       1       1       1       1       1       1       1       1       1       1       2       1       2       1       2       2       1       2       1       1       2       1       1       1       1       1       2       1       1       2       1       1       1       1       1       1       1       1       1       1       1       1       1       1       1       1       1       2       1       1       1       1       1       2       1       1       1       1
    7022       2       2       1       2       3       1       1       1       1       1       2       1       2       1       1       2       2       1       1       1       1       1       2       1       1       1       1       1       1       1       1       1       2       2       2       2       1       1       2       2       2       1       1       1       1       1       1       1       2       2       2       2       2       1       2       1       1       1       1
    7023       2       2       1       3       1       1       1       1       1       1       1       1       2       1       1       1       1       2       2       3       1       2       2       1       2       2       1       2       1       1       2       1       1       1       2       2       2       2       1       3       2       1       1       1       1       1       1       1       2       1       1       1       2       2       2       1       1       1       1
    7024       3       1       1       2       3       1       3       1       1       3       1       1       1       2       2       2       1       1       2       3       1       3       1       1       1       1       1       1       1       1       2       1       1       1       1       1       1       1       1       1       1       1       1       1       1       1       1       1       1       1       1       1       1       1       2       2       1       1       1
    7025       1       1       2       1       1       1       1       1       1       1       1       1       2       1       1       1       2       1       1       2       2       2       2       1       1       1       1       1       1       1       2       2       1       1       1       2       1       3       2       3       3       1       1       1       1       1       1       1       2       1       1       1       2       2       2       2       1       1       1
    7026       3       1       1       1       1       1       3       1       1       1       1       1       1       1       1       1       1       1       1       1       1       1       1       1       1       1       1       1       1       1       1       1       1       1       1       1    -999       1       1       1       1       1       1       1       1       1       1       1       1       1       1       1       1       1       2       2       1       1       1
    7027       2       1       1       2       1       1       1       1       1       1       1       1       1       2       1       1       2       1       2       1       1       2       1       1       2       1       1       1       1       1       1       1       1       1       1       1    -999    -999    -999    -999    -999    -999    -999    -999    -999    -999    -999    -999    -999    -999    -999    -999    -999    -999       2       2       1       1       1
    7028       2       1       1       3       1       1       2       1       1       3       1       1       1       2       1       2       2       2       3       2       2       3       2       1       3       2       2       3       2       1       1       1       1       1       1       1       2       1       1       3       1       1       1       1       1       1       1       1       1       1       1       1       1       2       2       1       1       1       1
    7029       1       1       1       1       1       1       1       1       1       1       1       1       1       1       1       1       1       1    -999    -999    -999    -999    -999    -999    -999    -999    -999    -999    -999    -999    -999    -999    -999    -999    -999    -999       1       1       1       2       1       1       1       1       1       1       1       1       1       1       1       1       1       1       2       1       1       1       1
    7030       2       1       2       2       1       1       1       1       1       1       1       1       1       1       1       1       1       1       1       2       1       1       1       1       2       1       1       1       1       1       1       1       1       1       1       1       3       3       3       3       3       3       1       1       1       1       1       2       1       1       1       1       1       1       2       2       1       1       1
    7031       1       1       1       2       2       1       1       1       1       1       1       1       2       1       2       2       2       2       2       2       1       2       1       1       1       1       1       1       1       1       1       1       1       2       1       1       1       1       2       1       2       1       1       1       1       1       1       1       1       1       2       2       1       1       2       1       1       1       1
    7032       2       2       3       3       3       1       1       1       1       1       1       1       1       1       2       1       2       2       1       2       2       3       1       2       1       1       1       1       1       1       2       2       2       2       2       2       1       3       2       3       3       2       2       1       3       2       1       2       1       2       1       2       2       2       2       2       1       1       1
    7033       1       1       1       2       2       1       1       1       1       1       1       1       2       2       1       2       2       2       1       1       1       2       1       1       1       1       1       1       1       1       1       1       1       1       1       1       1       1       1       1       1       2       1       1       1       1       1       1       1       1       1       1       1       1       2       1       1       1       1
    7034       2       1       1       1       1       1       2       1       1       1       1       1       1       1       1       1       1       1       3       1       1       1       2       1       2       1       1       1       1       1       1       1       1       1       1       1       3       2       1       1       1       1       2       1       1       1       1       2       1       1       1       1       1       1       2       2       1       1       1
    7035       3       2       1       3       2       1       3       2       1       3       3       1       1       2       1       1       1       2       3       3       3       3       3       3       2       1       3       2       2       3       1       2       1       2       1       2       3       1       1       1       1       1       3       1       1       1       1       1       1       1       1       1       1       1       2       2       1       2       2
    7036       1       1       1       1       1       1       1       1       1       1       1       1       1       1       1       1       1       1       1       1       1       2       1       1       1       1       1       1       1       1       1       1       1       1       1       1       1       1       2       1       1       1       1       1       1       1       1       1       1       1       1       1       1       1       2       1       1       1       1
    7037       3       1       1       1       1       1       2       1       1       1       1       1       1       1       1       1       2       1       2       1       1       1       1       1       1       1       1       1       1       1       1       1       1       1       1       1       3       1       1       1       1       1       2       1       1       1       1       1       1       1       1       1       1       1       2       2       1       1       1
    7038       1       1       1       1       1       1       1       1       1       1       1       1       1       1       1       1       1       1    -999    -999    -999    -999    -999    -999    -999    -999    -999    -999    -999    -999    -999    -999    -999    -999    -999    -999       1       1       1       1       1       1       1       1       1       1       1       1       1       1       1       1       1       1       2       2       1       1       1
    7039       1       1       2       2       1       1       1       1       1       1       1       1       1       1       1       1       1       1       2       3       3       3       2       1       3       2       3       2       3       2       1       1       1       1       2       1       1       1       3       1       2       3       1       1       1       1       1       1       1       1       1       1       1       1       2       2       1       1       1
    7040       2       1       1       1       1       1       1       2       1       1       2       1       1       1       1       1       1       1       1       1       1       1       1       1       1       1       1       1       1       1       1       1       1       1       1       1       2       1       1       2       1       2       2       2       1       1       1       1       1       1       1       1       1       1       2       2       1       1      10
    7041       1       1       1       1       1       2       1       1       1       1       1       2       1       1       1       1       2       1       2       1       1       2       1       2       1       1       1       1       1       1       1       1       1       1       1       2       2       1       2       2       2       2       2       1       1       1       1       2       1       2       1       1       2       1       2       1       1       1       1
    7042       2       1       1       2       1       1       1       1       1       1       1       1       1       1       1       1       1       1       3       2       1       1       2       1       1       1       1       1       1       1       2       2       2       1       1       2       2       1       1       1       1       1       1       1       1       1       1       1       1       2       1       1       1       1       2       1       1       1       1
    7043       2       1       1       2       1       1       2       1       1       1       1       1       1       1       1       1       1       1       2       1       1       1       2       1       1       1       1       1       1       1       2       2       1       1       2       2       2       2       2       2       2       1       2       1       1       1       1       1       1       1       1       1       2       1       2       2       1       1       1
    7044       1       3       1       2       3       1       1       1       1       1       1       1       1       1       1       1       1       1       1       1       1       3       1       1       1       1       1       1       1       1       1       1       1       1       1       1       3       3       2       3       3       1       1       1       1       1       1       1       1       1       1       1       1       1       2       2       1       1       1
    7045       2       1       1       1       1       1       1       1       1       1       1       1       1       1       1       1       1       1       1       1       1       1       1       1       1       1       1       1       1       1       1       1       1       1       1       1       2       1       2       1       1       1       1       1       1       1       1       1       1       1       1       1       1       1       2       2       1       1       1
    7046       3       1       1       2       1       1       3       3       1       1       2       1       1       2       1       1       1       1       2       1       2       1       1       1       3       1       2       1       1       1       1       1       1       1       1       1    -999    -999    -999    -999    -999    -999    -999    -999    -999    -999    -999    -999    -999    -999    -999    -999    -999    -999       2       1       1       2       2
    7047       3       2       1       2       2       1       3       2       1       3       1       1       2       1       2       2       1       1       2       2       1       2       1       1       2       2       1       2       2       1       1       1       1       1       1       2       2       1       1       2       1       1       2       1       1       2       1       1       1       1       1       1       1       1       2       1       1       1       2
    7048       2       2       1       3       1       1       1       1       1       1       1       1       2       2       2       2       2       2       2       2       2       3       3       1       1       1       1       1       1       1       2       2       1       1       2       2       2       2       1       1       1       1       1       1       1       1       1       1       2       1       1       1       2       2       2       2       1       1       1
    7049       1       1       1       1       1       1       1       1       1       1       1       1       1       1       1       1       1       1       1       1       1       1       1       1       1       1       1       1       1       1       1       2       1       1       1       1       1       1       1       1       1       1       1       1       1       1       1       1       1       1       1       1       1       1       2       2       1       1       1
    7050       1       1       1       1       1       1       1       1       1       1       1       1       1       2       2       2       2       2       1       1       1       2       1       1       1       1       1       1       1       1       1       2       1       2       1       2       2       1       2       1       2       1       1       1       1       1       1       1       2       1       1       2       2       1       2       1       1       1       1
    7051       2       1       1       2       2       1       2       1       1       1       1       1       1       1       1       1       1       1       2       1       1       2       1       1       1       1       1       1       1       1       1       1       1       2       1       1       2       2       2       1       1       1       2       1       1       1       2       1       1       1       1       1       1       1       2       1       1       1       1
    7052       2       1       2       2       2       1       2       1       1       2       2       1       2       2       1       2       1       2       3       2       2       3       2       1       1       1       1       1       1       1       2       2       2       2       2       2       3       1       2       3       3       1       2       1       3       2       1       1       2       2       2       2       2       2       2       2       1       1       1
    7053       1       1       1       1       1       1       1       1       1       1       1       1       1       1       1       1       1       1       1       1       1       1       1       1       1       1       1       1       1       1       1       1       1       1       1       1       1       1       1       1       1       1       1       1       1       1       1       1       1       1       1       1       1       1       2       1       1       1       1
    7054       2       1       1       2       1       1       2       1       1       2       1       1       2       1       1       1       1       1       2       1       1       2       2       1       2       1       1       1       1       1       1       1       1       1       1       1       2       1       1       2       1       1       2       1       1       1       1       1       1       1       1       1       1       1       2       2       1       1       1
    7055       2       1       1       1       2       1       2       1       1       1       1       1       1       1       1       1       1       1       1       2       1       2       2       2       1       1       2       2       2       3       1       2       2       2       2       2       2       1       1       1       2       1       2       1       1       1       1       1       1       1       1       1       1       1       2       2       1       1       1
    7056       1       1       1       1       1       1       1       1       1       1       1       1       1       1       1       1       1       1       2       1       1       1       1       1       1       1       1       1       1       1       1       1    -999       1       1       1       2       1       1       1       1       1       1       1       1       1       1       1       1       1       1       1       1       1       2       1       1       1       1
    7057       1       1       1       1       1       1       1       1       1       1       1       1       1       1       1       1       1       1       3       1       1       1       1       1       1       1       1       1       1       1       1       1       1       1       1       1       1       1       1       1       1       1       1       1       1       1       1       1       1       1       1       1       1       1       2       1       1       1       1
    7058       1       1       1       1       1       2       1       1       1       1       1       1       2       2       2       2       2       2       1       1       1       1       1       2       1       1       1       1       1       2       1       1       1       1       1       1       1       1       1       1       1       1       1       1       1       1       1       1       1       1       1       1       1       1       2       1       1       1       1
    7059       2       1       2       1       1       1       3       2       1       2       2       1       1       2       2       1       1       1       1       1       1       1       1       1       1       1       1       1       1       1       1       1       1       1       1       1       2       1       1       2       1       1       1       1       1       1       1       1       1       1       1       1       1       1       2       2       1       1       9
    7060       2       2       1       2       2       1       3       1       1       2       1       1       2       2       1       1       2       1       3       1       1       2       2       1       3       1       1       1       1       1       1       1       1       1       1       2       3       3       3       3       3       3       3       3       3       3       3       3       1       1       2       1       2       2       2       2       1       1       1
    7061       1       1       1       1       1       1       1       1       1       1       1       1       1       1       1       1       1       1       1       1       1       1       1       1       1       1       1       1       1       1       1       1       1       1       1       1       2       1       2       2       2       2       1       1       1       1       1       1       1       2       1       1       2       2       2       2       1       1       1
    7062       1       1       1       3       1       1       1       1       1       1       1       1       1       1       1       2       2       2       2       1       2       1       1       1       1       1       1       1       1       1       1       1       1       1       1       2       1       1       1       1       1       1       1       1       1       1       1       1       1       1       1       1       1       1       2       1       1       1       1
    7063       3       3       1       3       3       1       2       1       1       1       1       1       1       1       1       1       1       1       2       2       1       2       3       1       1       1       1       1       1       1       2       1       1       1       2       2       1       1       1       1       1       1       1       1       1       1       1       1       1       1       1       1       1       1       2       2       1       1       1
    7064       2       1       1       2       1       1       1       1       1       1       1       1       1       1       1       1       2       1       3       1       1       2       1       1       3       1       1       2       1       1       1       1       1       2       2       1       3       1       1       1       1       1       3       1       1       1       1       1       2       1       1       2       1       1       2       1       1       1       1
    7065       2       1       1       1       1       1       2       1       1       1       1       1       1       1       1       1       1       1       1       1       1       1       1       1       1       1       1       1       1       1       1       1       1       1       1       1       1       2       1       2       1       3       1       1       3       3       3       2       1       1       2       2       2       1       2       2       1       1       1
    7066       2       1       1       2       2       1       2       2       1       2       1       1       2       2       1       1       1       2       2       2       1       2       2       1       2       1       1       1       1       1       2       1       1       1       1       2       2       2       2       2       2       2       1       1       1       2       1       1       2       2       2       2       2       2       2       2       1       1       1
    7067       3       1       1       1       2       1       2       2       1       1       1       1       1       2       1       1       1       2       3       1       1       1       1       1       1       1       1       1       1       1       1       1       1       1       1       1       2       1       1       1       1       1       1       1       1       1       1       1       1       1       1       1       1       1       2       2       1       1       1
    7068       3       1       1       1       1       1       2       1       1       1       2       1       1       1       1       1       1       1       2       1       1       1       1       1       3       2       1       1       1       1       1       1       1       1       1       1       3       1       1       1       1       1       3       2       2       2       1       1       2       1       1       1       2       1       2       1       1      10       9
    7069       2       1       1       2       1       1       2       1       1       1       1       1       1       2       1       1       1       1       1       1       1       1       1       1       1       1       1       1       1       1       1       1       1       1       1       1       1       1       1       1       1       1       1       1       1       1       1       1       1       1       1       1       1       1       2       1       1       1       1
    7070       1       2       2       2       2       1       1       1       1       1       1       1       2       1       1       2       2       1       3       3       3       3       3       1       1       1       2       1       1       1       2       2       2       2       2       2       3       3       3       3       3       2       2       1       1       1       1       1       2       1       1       2       2       2       2       2       1       1       1
    7071       1       1       1       2       1       1       1       1       1       1       1       1       1       1       1       1       1       1       1       1       1       1       1       1       1       1       1       1       1       1       1       1       1       1       1       1       1       1       1       2       1       1       1       1       1       1       1       2       1       1       1       1       1       1       2       1       1       1       1
    7072       2       1       1       2       2       1       1       1       1       1       1       1       1       1       1       1       1       1       2       2       2       2       1       1       2       1       1       1       1       1       1       1       1       1       1       1       2       2       2       2       1       1       1       1       1       1       1       1       1       1       1       1       1       1       2       2       1       1       1
    7073       1       1       1       2       2       2       1       1       1       2       3       3       1       2       1       1       1       2       1       1       1       2       3       3       1       1       1       2       3       3       1       1       2       1       2       2       1       1       1       2       3       3       1       1       1       2       2       3       2       2       2       2       2       2       2       1       1       2       9
    7074       2       3       3       1       1       1       2       1       2       1       1       1       2       2       2       2       2       2       1       1       1       1       1       1       2       1       1       1       1       1       2       1       1       1       1       2       1       1       1       1       1       1       1       1       1       1       1       1       1       1       1       1       2       2       2       1       1       1       1
    7075       2       1       1       2       1       1       2       1       1       1       1       1       1       1       1       1       1       1       1       1       1       1       1       1       1       1       1       1       1       1       1       1       1       1       1       1       3       3       2       3       3       3       2       1       2       2       1       1       1       1       1       1       1       1       2       2       1       1       1
    7076       1       1       1       1       1       1       1       1       1       1       1       1       2       2       1       1       1       1       1       2       3       2       2       1       1       1       2       2       2       1       1       1       1       1       1       1       1       1       1       1       1       1       1       1       1       1       1       1       1       1       1       1       1       1       2       2       1       1       1
    7077       2       2       2       1       1       3       2       2       1       1       1       1       1       1       1       1       1       1       2       2       1       3       2       1       2       2       1       1       1       1       1       2       1       1       1       1       2       2       1       1       1       1       2       1       1       1       1       1       1       1       1       1       1       1       2       1       1       1       9
    7078       2       2       1       2       2       1       1       1       1       2       1       1       1       1       1       1       1       1       1       1       1       1       2       1       1       1       1       1       1       1       1       1       1       1       1       1    -999    -999    -999    -999    -999    -999       1       1       1       1       1       1    -999    -999    -999    -999    -999    -999       2       1       1       1       1
    7079       2       2       1       3       3       1       2       1       1       1       1       1       1       1       1       1       2       2       2       2       1       3       3       1       2       1       2       2       1       1       1       1       1       1       2       2    -999    -999    -999    -999    -999    -999    -999    -999    -999    -999    -999    -999       1    -999       1    -999    -999    -999       2       2       1       1       1
    7080       3       1       1       1       2       1       2       1       1       1       1       1       1       1       1       2       2       1       2       2       2       3       3       3       3       2       1       1       1       1       1       2       1       2       2       2       3       1       2       2       2       1       1       1       1       1       1       1       1       1       1       1       2       1       2       1       1       1       1
    7081       2       2       2       2       2       1       1       1       1       1       2       1       1       1       1       1       1       1       2       2       1       2       2       1       2       1       1       2       1       1       2       2       1       2       2       2       2       1       1       1       1       2       2       1       1       1       1       1       2       1       1       1       1       2       2       1       1       1       1
    7082       2       1       1       1       1       1       2       1       1       1       1       1       1       2       1       2       1       2       3       1       1       1       1       1       1       1       1       1       1       1       1       1       1       1       1       1       3       1       2       2       1       1       3       1       1       1       1       1       1       1       1       1       1       1       2       1       1       1       1
    7083       1       1       1       1       1       1       1       3       1       2       2       1       1       1       1       1       1       1       1       1       1       3       1       1       3       1       1       1       1       1       1       2       2       1       2       1       1       1       1       1       1       1       1       1       1       3       3       1       1       1       1       1       1       1       2       1       1       1       1
    7084       2       1       1       1       1       1       2       1       1       1       1       1       1       1       1       1       1       2       1       1       1       2       2       2       1       1       1       2       1       1       1       1       1       1       1       2    -999    -999    -999    -999    -999    -999    -999    -999    -999    -999    -999    -999    -999    -999    -999    -999    -999    -999       2       2       1       1       1
    7085       2       1       1       2       1       1       2       1       1       1       1       1       1       1       2       2       2       2       2       1       1       2       1       1       1       1       1       1       1       1       1       2       1       1       2       2       2       1       2       1       1       1       1       1       1       1       1       1       1       1       1       1       2       2       2       1       1       1       1
    7086       3       1       1       1       1       1       3       1       1       1       1       1       2       1       1       1       2       1       1       1       1       1       2       1       1       1       1       1       1       1       1       1       1       1       1       1       2       1       1       1       1       1       3       1       1       1       1       1       1       1       1       1       1       1       2       2       1       1       1
    7087       1       1       1       1       1       1       1       1       1       1       1       1       2       1       2       2       2       2       1       1       1       1       1       1       1       1       1       1       1       1       1       1       1       1       1       1       1       1       1       1       1       1       1       1       1       1       1       1       1       1       1       1       1       1       2       1       1       2      10
    7088       1       1       2       1       2       2       1       1       1       1       2       1       1       1       1       1       1       1       1       1       2       1       1       1       1       1       1       1       1       1       1       1       2       2       2       1       2       1       1       1       1       3       2       1       1       1       1       3       1       1       1       1       1       1       2       1       1       1       5
    7089       1       1       1       1       1       1       2       1       1       1       1       1       1       1       1       1       1       1       2       1       1       1       1       1       2       1       1       1       1       1       1       1       1       1       1       1       1       1       1       1       1       1       1       1       1       1       1       1       1       1       1       1       1       1       2       2       1       1       1
    7090       1       1       2       3       1       1       1       1       1       2       1       1       1       2       1       1       1       2       2       1       2       3       1       1       2       1       1       2       1       1       2       1       1       1       1       2    -999    -999    -999    -999    -999    -999    -999    -999    -999    -999    -999    -999    -999    -999    -999    -999    -999    -999       2       2       1       1       1
    7091       1       1       1       1       2       1       1       1       1       2       1       1       1       1       1       1       1       1       3       3       3       3       3       3       1       1       1       2       1       1       1       1       1       1       1       1       3       3       3       3       3       2       1       1       1       1       1       1       1       2       1       1       2       2       2       1       1       1       1
    7092       2       1       1       2       2       1       2       1       1       1       1       1       1       1       1       1       1       1       2       2       1       3       3       1       1       1       1       2       2       1       2       1       1       2       2       1       3       2       1       2       2       1       2       1       1       2       2       1       1       1       1       1       1       1       2       2       1       1       1
    7093       1       1       1       1       2       1       1       1       1       2       1       1       2       2       1       1       1       1       1       1       1       1       1       1       1       1       1       1       1       1       1       1       1       1       1       1       1       1       1       2       1       2       1       1       1       1       1       1       1       1       1       1       1       1       2       2       2       2       8
    7094       3       2       1       1       1       1       3       1       1       1       1       1       1       1       1       1       1       1       2       1       1       1       1       1       2       1       1       1       1       1       1       1       1       1       1       1       2       1       1       1       1       1    -999       1       1       1       1       1       1       1       1       1       1       1       2       2       1       1       1
    7095       2       1       1       2       1       1       2       1       1       1       1       1       1       2       1       1       1       1       2       1       1       2       1       1       2       1       1       1       1       1       1       1       1       1       2       1       2       1       1       1       1       1       2       1       1       1       1       1       1       2       1       1       1       1       2       1       1       1       1
    7096       3       3       2       3       3       2       1       1       1       1       1       1       2       2       1       2       1       2       2       3       2       3       3       1       1       1       1       1       1       1       2       2       1       2       2       2       2       2       2       3       3       3       1       1       1       1       1       1       2       1       1       2       2       2       2       2       1       1       1
    7097       2       1       1       1       1       1       1       1       1       1       1       2       1       1       1       1       1       1       2       1       1       1       1       1       2       1       1       1       1       1       1       1       1       1       1       1       1       1       1       1       1       1       1       1       1       1       1       1       1       1       1       1       1       1       2       2       1       2       2
    7098       1       1       1       2       2       2       1       1       1       1       1       1       1       1       1       1       1       1       1       1       1       1       1       1       1       1       1       1       2       1       1       2       1       1       2       1       1       1       2       2       2       1       1       1       1       1       1       1       2       1       1       1       2       2       2       1       1       1       1
    7099       2       1       2       1       1       1       1       1       1       1       1       1       1       1       1       1       1       1       1       1       1       1       1       1       1       1       1       1       2       1       1       1       1       2       1       1       1       1       1       1       1       1       1       1       1       1       1       1       1       1       1       1       1       1       2       1       1       1       1
    7100       2       1       1       2       1       1       1       1       1       1       1       1       1       1       1       1       1       1       2       2       1       1       2       1       1       1       1       1       1       1       1       1       1       1       2       1       1       1       1       1       1       1       1       1       1       1       1       1       1       1       1       1       1       1       2       1       1       1       1
    7101       2       1       1       1       1       1       2       1       1       1       1       1       1       1       1       1       1       1       1       1       1       1       1       1       2       1       1       1       1       1       1       1    -999       1       1       1       1       1       1       2       1       1       2       1       1       1       1       1       1       1       1       1       1       1       2       1       1       1       1
    7102       1       1       1       2       1       1       2       2       1       2       1       1       1       1       2       1       1       1       3       2       3       1       3       2       2       3       2       3       3       3       1       2       2       2       2       1    -999    -999    -999    -999    -999    -999    -999    -999    -999    -999    -999    -999    -999    -999    -999    -999    -999    -999       2       2       1       2       2
    7103       1       1       1       1       1       1       2       1       1       1       1       1       1       1       1       1       1       1       1       1       1       1       1       1       1       1       1       1       1       1       2       1       1       1       2       1       1       1       1       1       1       1    -999       1       1       1       1       1       2       1       1       1       2       2       2       1       1       1       1
    7104       2       1       2       2       2       1       2       1       1       1       1       1       1       2       1       1       1       1       1       1       2       1       1       1       1       1       1       1       1       1       1       1       1       1       1       1       2       1       1       1       1       1       1       1       1       1       1       1       1       1       1       1       1       1       2       1       1       1       1
    7105       2       2       2       2       2       1       2       2       2       1       1       1       1       1       1       1       1       1       2       2       1       2       2       1       2       1       1       2       1       1       1       1       1       1       1       1       2       1       1       1       2       1       2       1       1       1       2       1       1       1       1       1       1       1       2       2       1       1       1
    7106       2       2       2       3       3       1       3       2       1       1       1       2       1       1       2       1       2       1       2       1       1       1       2       1       2       1       1       1       1       1       2       2       2       1       1       2    -999    -999    -999    -999    -999    -999    -999    -999    -999    -999    -999    -999    -999    -999    -999    -999    -999    -999       2       1       2       5       4
    7107       2       1       1       1       1       1       2       1       1       1       1       1       1       1       1       1       1       1    -999    -999    -999    -999    -999    -999    -999    -999    -999    -999    -999    -999    -999    -999    -999    -999    -999    -999       3       1       1       1       1       1       3       2       1       2       1       1       1       1       1       1       1       1       2       2       1       1       1
    7108       3       1       2       2       1       1       3       1       1       2       2       1       1       2       1       1       2       2       1       1       1       3       1       2       1       1       1       2       1       2       1       1       1       1       2       2       1       1       1       2       1       1       1       1       1       1       1       1       1       1       1       1       2       2       2       2       1       1       1
    7109       1       1       1       2       2       1       1       1       1       1       1       1       1       2       1       1       1       1       2       3       2       3       2       1       1       1       1       1       1       1       2       2       2       1       1       1       1       2       2       2       1       1       1       1       1       1       1       1       1       1       1       1       1       1       2       2       1       8       8
    7110       1       1       1       1       1       1       1       1       1       1       1       1       1       1       1       1       1       1       3       1       1       1       2       1       1       1       1       1       1       1       1       1       1       1       1       1       1       1       1       1       1       1       1       1       1       1       1       1       1       1       1       1       1       1       2       1       1       1       1
    7111       2       1       1       1       1       1       1       1       1       1       1       1       1       1       1       1       1       1       1       1       1       1       1       1       1       1       1       1       1       1       1       1       1       1       1       1    -999    -999    -999    -999    -999    -999    -999    -999    -999    -999    -999    -999    -999    -999    -999    -999    -999    -999       2       2       1       1       1
    7112       1       1       1       1       1       1       1       1       1       1       1       1       1       1       1       1       1       1       1       1       1       1       1       1       1       1       1       1       1       1       1       1       1       1       1       1       1       1       1       1       1       1       1       1       1       1       1       1       1       1       1       1       1       1       2       1       1       1       1
    7113       1       1       1       1       1       1       1       1       1       1       1       1       2       2       2       2       2       2       2       1       1       1       1       1       2       1       1       1       1       1       1       1       1       1       1       1       1       1       1       1       2       1       1       1       1       1       2       1       1       1       1       2       1       1       2       1       1       1       1
    7114       3       1       1       1       1       1       1       1       1       1       1       1       1       1       1       1       1       2       1       1       1       3       3       1       1       1       1       1       1       1       2       1       1       2       2       2       1       1       1       1       1       1       1       1       1       1       1       1       1       1       1       1       1       1       2       2       1       1       1
    7115       3       3       2       3       3       1       1       1       1       1       1       1       2       1       2       2       2       2       2       2       1       2       2       1       1       1       1       1       1       1       2       1       1       1       1       1       2       1       1       1       1       1       1       1       1       1       1       1       1       1       1       1       1       1       2       2       1       1       1
    7116       1       1       2       1       1       1       1       1       1       1       1       1       1       1       1       1       1       1       3       1       2       1       1       1       1       1       1       1       1       1       1       1       1       1       1       1       1       1       1       2       2       2       1       1       1       1       1       1       1       1       1       1       1       1       2       1       1       1       1
    7117       3       2       2       2       1       1       3       1       1       1       1       1       1       1       1       1       1       1       3       3       2       3       2       1       2       1       1       2       2       1       2       1       1       1       1       1       3       2       2       3       2       1       3       1       1       2       2       1       2       2       1       1       1       1       2       2       1       1       1
    7118       1       2       2       1       1       1       1       1       2       1       2       1       2       1       2       1       1       1       2       1       2       2       2       1       2       1       2       2       2       1       1       1       1       1       1       1       1       1       2       2       2       1       2       2       1       2       1       1       1       1       1       1       1       1       2       1       1       1       2
    7119       3       1       1       2       3       1       2       1       1       1       2       1       2       2       2       2       2       2       2       1       1       2       2       1       3       1       1       2       2       1       1       1       1       1       2       1       1       1       1       2       2       1       1       1       1       1       1       1       1       1       1       1       2       1       2       1       1       1       1
    7120       3       3       1       1       1       1       2       1       1       1       1       1       2       1       2       1       1       1       1       1       1       1       1       1       1       1       1       1       1       1       1       1       1       1       1       1       2       1       1       1       1       1       2       1       1       1       1       1       1       1       1       1       1       1       2       2       1       1       1
    7121       2       2       1       3       3       2       2       3       1       2       1       1       1       1       1       1       2       2       1       3       1       3       3       3       2       3       1       3       1       3       1       1       1       1       2       2       2       1       1       2       1       1       2       1       1    -999       1       1       1       1       1       1       2       1       2       2    -999       1       1
    7122       2       1       1       1       1       1       2       1       1       1       1       1       1       1       1       1       2       1       2       1       1       1       1       1       2       1       1       1       1       1       1       1       1       1       1       1       2       1       1       1       1       1       2       1       1       1       1       1       1       1       1       1       1       1       2       1       1       1       9
    7123       3       1       1       3       3       2       1       1       1       1       2       1       2       2       2       2       2       2       3       1       3       3       3       1       3       1       1       2       1       1       2       1       1       1       2       2       3       3       3       3       3       3       2       1       1       2       1       1       2       2       2       2       2       2       2       1       1       1       1
    7124       2       2       1       2       1       1       2       2       1       2       1       1       1       2       2       1       1       1       1       1       1       2       1       1       2       2       1       2       1       1       1       1       1       1       1       1       2       2       1       1       1       1       2       1       1       1       1       1       1       1       1       1       1       1       2       2       1       2       2
    7125       2       1       1       1       1       1       1       1       1       1       1       1       1       1       1       1       2       2       2       1       1       2       2       1       1       1       1       1       1       1       2       1       1       1       2       2       1       1       1       1       1       1       1       1       1       1       1       1       2       1       1       1       2       1       2       1       1       1       1
    7126       3       2       2       2       1       1       2       2       2       1       2       1       1       1       1       2       1       1       3       2       1       1       1       1       3       1       1       2       2       1       1       1       1       1       1       1       2       1       1       1       2       2       3       1       1       1       1       2       1       1       1       1       1       1       2       2       1       8       8
    7127       2       1       1       2       2       1       3       1       1       1       1       1       1       1       1       1       1       1       3       1       1       1       2       1       2       1       1       1       1       1       1       1       1       1       1       1       2       1       1       1       1       1       2       1       1       1       1       1       1       1       1       1       1       1       2       1       1      10       5
    7128       2       2       1       2       3       1       1       1       1       1       1       1       2       1       1       1       2       2       2       1       2       1       2       1       1       1       1       1       2       1       2       2       1       2       2       1    -999    -999    -999    -999    -999    -999    -999    -999    -999    -999    -999    -999    -999    -999    -999    -999    -999    -999       2       1       1       1       1
    7129       1       1       1       1       1       1       1       1       1       1       1       1       1       1       1       1       1       1       1       1       1       1       1       1       1       1       1       1       1       1       1       1       1       1       1       1       2       1       1       1       1       1       1       1       1       1       1       1       1       1       1       1       1       1       2       1       1       1       1
    7130       2       1       2       3       3       1       2       1       1       1       1       1       1       1       2       2       2       1       2       2       2       2       2       1       1       1       1       1       1       1       2       1       2       2       2       2       1       2       1       2       1       1       1       1       1       1       1       1       1       1       1       1       1       1       2       2       2       1       6
    7131       2       1       1       1       1       2       2       1       1       1       1       2       1       1       1       1       1       1       1       1       1       1       1       1       1       1       1       1       1       1       1       1       1       1       1       1       1       1       1       1       1       1       1       1       1       1       1       1       1       1       1       1       1       1       2       1       1       1       1
    7132       2       1       2       2       2       2       1       1       1       2       1       1       2       2       1       1       2       2       2       1       1       1       2       1       1       1       1       1       1       1       1       1       1       1       1       1       2       1       2       2       2       1       1       1       1       1       1       1       1       1       1       1       1       1       2       1       1       1       1
    7133       2       1       1       1       1       1       1       1       1       1       1       1       1       1       1       1       1       1       2       1       2       1       2       1       1       1       1       1       1       1       1       1       1       1       1       1       2       2       1       2       2       1       2       1       1       1       1       1       1       1       1       1       1       2       2       2       1       1       1
    7134       2       1       1       1       1       1       2       1       1       1       1       1       1       1       1       1       1       1       1       1       1       1       1       1       1       1       1       1       1       1       1       1       1       1       1       1       3       1       2       1       1       1       1       1       1       1       1       1       1       2       1       1       1       1       2       1       1       1       1
    7135       3       1       1       1       1       1       3       1       1       1       1       1       1       1       1       1       1       1       3       1       1       1       1       1       1       1       1       1       1       1       1       1       1       1       1       1       2       1       1       1       1       1       1       1       1       1       1       1       1       1       1       1       1       1       2       2       1       2       9
    7136       1       1       1       1       1       1       1       1       1       1       1       1       1       1       1       1       1       1       1       2       1       1       1       1       1       1       1       1       1       1       1       1       1       1       1       1    -999    -999    -999    -999    -999    -999    -999    -999    -999    -999    -999    -999    -999    -999    -999    -999    -999    -999       2       1       1       1       1
    7137       1       1       2       1       1       1       1       1       1       1       1       1       1       1       1       1       1       1       2       1       1       1       1       2       1       1       1       1       1       1       1       1       1       1       1       1       1       1       1       1       1       1       1       1       1       1       1       1       1       1       1       1       1       1       2       1       1       1       1
    7138       2       1       2       1       2       1       1       1       1       1       1       1       2       1       1       2       2       1       2       1       2       1       1       1       1       1       1       1       1       1       1       1       1       1       1       1       1       1       2       1       2       1       1       1       1       1       1       1       1       1       1       1       1       1       2       1       1       1       1
    7139       1       1       1       1       2       1       1       1       1       1       1       1       1       1       2       2       1       1       1       1       1       1       1       1       1       1       1       1       1       1       1       1       1       1       1       1       1       1       2       1       1       1       1       1       1       1       1       1       1       1       1       1       1       1       2       2       1       1       1
    7140       1       1       1       1       1       1       1       1       1       1       1       1       1       2       1       2       2       2       1       1       1       1       1       1       1       1       1       1       1       1       1       1       1       1       2       2       1       1       1       2       1       1       1       1       1       1       1       1       1       1       1       1       2       2       2       1       1       1       1
    7141       1       1       2       3       3       1       1       1       1       1       1       1       2       1       1       2       2       1       1       3       3       3       3       1       1       1       1       1       1       1       2       2       1       2       2       2       2       3       3       3       3       2       2       1       1       1       1       1       2       2       2       2       2       2       2       2       1       1       1
    7142       1       1       1       1       1       1       1       1       1       1       1       1       1       1       1       1       1       1       1       1       1       2       1       1       1       1       1       1       1       1       1       1       1       2       2       1       1       1       1       1       1       1       1       1       1       1       1       1       1       1       1       1       1       1       2       1       1       1       1
    7143       2       1       1       2       1       1       2       1       1       2       2       1       1       1       1       1       1       1       2       2       1       2       1       1       2       2       1       2       1       1       1       1       1       1       2       1       2       2       1       1       1       1       1       1       1       1       1       1       2       2       1       1       2       1       2       2       1       1       1
    7144       1       1       2       3       2       1       1       1       1       2       1       1       1       1       1       1       2       1       1       3       1       2       3       1       1       1       1       3       1       1       2       2       1       2       2       2       2       1       1       2       1       1       2       1       1       1       1       1       1       2       1       2       2       2       2       1       1       1       1
    7200       3       3       3       3       3       3       1       1       1       1       1       1       2       2       2       2       2       2       3       3       3       3       3       3       1       1       1       1       1       1       2       2       2       2       2       2    -999    -999    -999    -999    -999    -999    -999    -999    -999    -999    -999    -999    -999    -999    -999    -999    -999    -999       3       1       1       1       1
    7201       2       1       1       2       1       1       2       1       1       1       1       1       1       1       1       1       1       1       2       1       1       1       1       1       3       2       1       1       1       1       1       1       1       1       1       1       3       3       1       2       1       1       3       2       1       1       1       1       1       1       1       1       1       1       3       2       1       1       1
    7202       2       2       1       3       2       1       2       1       1       2       1       1       1       1       1       1       1       1       2       1       1       2       2       1       2       1       1       1       1       1       1       1       1       1       1       1       3       2       2       2       2       2       1       1       1       1       1       1       1       1       1       1       1       1       3       2       1       1       1
    7203       2       2       1       2       1       1       1       1       1       1       1       1       1       1       1       1       1       1       2       2       2       2       2       2       1       2       1       1       1       1       1       1       1       1       1       1       2       2       1       1       2       1       2       2       2       2       2       2       1       1       1       1       1       1       3       2       1       1       1
    7204       2       2       2       2       1       1       3       1       1       1       1       1       1       1       1       1       1       1       3       2       1       2       1       1       3       1       1       1       1       1       1       1       1       1       1       2       3       2       2       2       2       1       3       2       2       2       1       1       1       1       1       2       2       2       3       1       1       1       1
    7205       3       2       1       3       2       1       3       2       1       1       1       1       1       2       1       1       2       1    -999    -999    -999    -999    -999    -999    -999    -999    -999    -999    -999    -999    -999    -999    -999    -999    -999    -999       3       1       1       1       1       1       3       2       1       1       1       1       1       1       1       1       1       1       3       2       1       1       1
    7206       1       1       1       2       1       2       1       1       1       2       1       2       1       1       1       1       2       1       2       2       2       3       3       3       2       2       1       1       1       2       2       1       1       1       2       1       2       1       1       1       1       1       1       1       1       1       1       1       1       1       1       1       1       1       3       1       1       3       3
    7207       2       2       2       3       3       1       1       1       1       1       1       1       1       1       1       2       2       2       3       3       1       3       2       3       1       1       1       1       1       1       1       1       1       1       1       1       1       1       1       3       1       1       1       1       1       1       1       1       2       1       1       1       1       1       3       2       1       1       1
    7208       1       1       1       1       1       1       3       2       1       3       2       1       1       1       1       1       1       1       1       1       1       1       1       1       2       3       1       3       3       1       1       1       1       1       1       1       1       1       1       1       1       1       3       3       3       3       3       3       1       1       1       1       1       1       3       1       1       1       1
    7209       1       1       2       2       3       1       1       1       1       2       2       1       1       1       1       1       1       1       1       1       1       2       2       1       1       1       1       2       1       1       1       1       1       1       1       1       1       1       2       3       3       2       1       1       1       2       1       1       1       2       2       2       2       1       3       1       1       1       1
    7210       3       2       2       1       1       1       3       2       2       1       1       1       1       1       1       1       1       1       3       2       2       1       1       1       3       2       1       1       1       1       1       1       1       1       1       1       3       2       3       3       1       1       3       1       1       1       1       1       1       1       1       1       1       1       3       2       1       1       1
    7211       3       1       2       1       2       1       2       1       1       1       1       1       1       1       1       1       1       1       3       1       2    -999       1       1       3       1       1       1       1       1       1       1       1       1       1       1       3       1       2       2       2       1       3       1       2       1       1       1       1       1       1       1       2       2       3       1       1       1       1
    7212       1       1       1       1       1       2       1       1       1       1       1       1       2       2       1       2       2       2       2       1       1       2       2       2       2       1       1       1       1       2       2       1       1    -999       1       1       2       1       1       2       1       2       2       1       1       1       1       1       1       2       1       1       2       1       3       1       1       1       1
    7213       1       1       1       1       2       1       1       1       1       1       2       1       1       1       1       1       1       1       1       1       2       2       2       1       1       1       1       1       1       1       1       1       1       1       1       1       1       1       1       1       1       1       1       1       1       1       1       1       1       1       1       1       1       1       3       1       1       2       2
    7214       2       1       1       1       2       1       2       1       2       1       1       1       1       1       2       1       1       1       3       2       2       2       1       1       3       2       1       1       1       1       1       1       1       1       1       2       2       2       1       1       1       1       2       2       1       2       1       1       1       1       2       1       2       2       3       2       1       1       4
    7215       2       1       3       3       3       3       2       1       1       1       1       1       1       1       1       1       2       2       3       1       2       2       2       2       2       1       1       1       1       1       1       1       1       1       2       1       3       1       2       3       2       2       2       1       1       1       1       1       1       1       1       1       2       2       3       1    -999       1       1
    7216       1       1       1       1       1       1       1       1       1       1       1       1       1       1       1       1       1       1       1       1       1       1       1       1       1       1       1       1       1       1       1       1       1       1       1       1       1       1       1       1       1       1       1       1       1       1       1       1       1       1       1       1       1       1       3       2       1       1       1
    7217       3       2       2       1       1       1       2       1       1       1       1       1       1       1       1       1       1       1       3       1       2       2       1       1       3       1       1       1       2       1       1       2       1       1       1       1       3       1       2       1       1       1       2       1       1       1       2       1       1       1       1       1       1       1       3       1       1       1       1
    7218       2       2       1       2       2       2       1       1       1       2       1       1       1       2       1       1       2       2       2       1       1       2       2       2       1       1       1       2       1       2       2       1       1       1       2       1       2       2       1       2       2       2       1       1       1       1       1       1       1       2       1       1       1       2       3       1       1       1       1
    7219       2       1       1       1       1       1       2       1       1       1       1       1       1       1       1       1       2       1       2       1       1       1       1       1       1       1       1       1       1       1       1       1       1       1       1       1       2       1       1       2       1       2       2       1       1       1       1       2       1       1       1       2       2       2       3       1       1       1       1
    7220       1       1       1       2       2       1       1       2       1       2       1       1       1       1       1       1       1       1       1       2       3       3       3       1       1       1       1       1       1       1       1       2       2       2       2       2       2       2       3       2       1       1       1       1       1       1       1       1       1       2       1       1       1       2       3       2       1       1       1
    7221       1       1       1       1       1       1       1       1       1       1       1       1       2       1       1       1       2       1       1       1       1       1       1       1       1       1       1       2       1       1       1       2       1       1       2       2       2       1       2       3       1       3       2       1       1       2       2       2       1       1       1       1       2       2       3       1       1       1       1
    7222       2       3       1       1       2       1       1       3       1       2       1       1       2       1       1       2       2       2       2       3       2       3       3       1       1       1       1       1       1       1       2       1       1       1       2       2       2       1       1       2       2       1       3       1       2       2       1       1       1       2       2       2       2       2       3       1       1       1       1
    7223       1       1       1       1       1       1       1       1       1       1       1       1       1       2       1       1       1       1       1       1       1       2       2       1       1       1       1       1       2       1       1       2       1       2       2       1       1       1       1       1       1       1       1       1       1       1       1       1       1       1       1       1       1       1       3       1       1       1       1
    7224       3       3       3       1       1       1       1       1       1       2       1       1       1       1       1       2       1       1       2       1       2       2       1       1       1       1       1       2       1       1       1       1       1       1       1       1       1       1       1       1       1       1       1       1       1       1       1       1       1       1       1       1       1       1       3       2       1       1       1
    7225       2       1       1       1       1       1       2       1       1       1       1       1       1       1       1       1       1       1       2       1       1       1       1       1       1       1       1       1       1       1       1       1       1       1       1       1       1       1       1       1       1       1       1       1       1       1       1       1       1       1       1       1       1       1       3       2       1       1       1
    7226       1       1       1       1       2       2       1       1       1       1       1       1       1       1       1       1       1       1       2       1       1       2       3       3       1       1       1       1       2       2       1       1       1       1       2       1       2       2       1       2       2       2       1       1       1       1       1       1       1       2       1       2       2       2       3       1       1       1       1
    7227       2       1       1       1       1       1       2       1       1       1       1       1       1       1       1       1       1       1       1       1       1       3       1       1       1       1       1       1       1       1       1       1       1       1       2       1       1       1       1       1       1       1       1       1       1       1       1       1       1       1       1       1       1       1       3       2       1       1       9
    7228       1       1       1       1       1       1       3       2       1       2       1       1       1       1       1       1       1       1       2       1       1       1       1       1       3       2       1       3       3       1       1       1       1       1       1       1    -999    -999    -999    -999    -999    -999    -999    -999    -999    -999    -999    -999    -999    -999    -999    -999    -999    -999       3       2       1       2       9
    7229       3       3       3       2       1       1       1       2       2       1       1       1       2       1       1       1       1       1       1       1       1       1       1       1       1       1       1       1       1       1       1       1       1       1       1       1       3       1       2       2       1       1       2       1       1       1       1       1       2       1       1       1       2       2       3       2       1       1       1
    7230       3       1       2       1       2       2       1       1       1       1       1       1       1       1       1       2       2       2       1       1       3       2       2       2       2       1       1       2       1       1       1       1       1       1       1       2       2       1       1       2       1       1       1       1       1       1       1       1       1       1       1       1       1       1       3       2       1       1       1
    7231       1       1       1       2       1       1       1       1       1       1       1       1       1       1       1       1       1       2       1       1       1       1       1       1       1       1       1       1       1       1       1       1       1       1       1       1       2       2       1       1       1       1       1       1       1       1       1       1       1       1       1       1       1       1       3       2       1       1       1
    7232       1       1       1       2       1       1       1       1       1       1       1       1       1       1       1       1       2       2       1       2       1       2       1       1       1       1       1       1       1       1       1       1       1       1       1       1       2       1       2       1       1       1       2       1       1       1       1       1       1       1       1       2       1       2       3       1       1       1       1
    7233       2       1       1       2       1       1       2       1       1       1       1       1       1       1       1       1       1       1    -999    -999    -999    -999    -999    -999    -999    -999    -999    -999    -999    -999    -999    -999    -999    -999    -999    -999    -999    -999    -999    -999    -999    -999    -999    -999    -999    -999    -999    -999    -999    -999    -999    -999    -999    -999       3       2       1       1       1
    7234       2       1       2       2       2       1       2       1       1       1       1       1       1       1       2       2       2       2       2       1       2       3       3       1       2       1       1       2       1       1       1       1       2       2       1       1       2       1       2       2       1       1       2       1       1       1       1       1       1       1       1       2       1       2       3       1       1       1       1
    7235       1       1       2       3       3       1       1       1       1       3       3       1       1       1       1       1       2       2       1       1       1       2       2       1       1       1       1       2       2       1       1       1       1       1       2       1       2       2       1       3       2       2       3       1       1       2       2       2       1       1       1       1       2       2       3       1       1       1       1
    7236       3       1       1       1       1       1       2       1       1       1       3       1       1       1       1       1       1       2       2       1       2       2       1       1       2       1       1       1       1       1       1       1       1       1       1       1       2       1       2       1       3       2       2       1       1       2       3       1       1       1       1       2       2       1       3       1       1       1       1
    7237       2       2       1       1       1       1       2       1       1       1       1       1       1       1       1       1       1       1       2       2       3       1       2       1       2       2       1       1       1       1       1       2       1       1       1       1       3       2       1       2       1       1       2       2       1       1       1       1       1       2       2       1       1       1       3       1       1       1       1
    7238       2       1       1       2       1       3       2       1       1       1       1       3       1       1       1       2       2       1       3       1       1       2       1       1       3       1       1       2       1       1       1       1       1       1       2       1       3       2       1       2       1       2       1       1       1       1       1       2       1       1       1       1       2       1       3       2       1       1       1
    7239       2       2       1       2       2       1       2       1       1       2       2       1       1       1       1       1       2       1       3       2       1       2       2       1       3       2       1       2       1       1       1       1       1       1       1       1       2       1       1       2       1       1       2       1       1       2       1       1       1       1       1       1       1       1       3       1       1       1       1
    7240       1       1       1       3       3       3       2       1       1       2       1       2       2       1       2       1       2       2       3       1       2       1       2       2       3       1       1       1       1       1       1       2       1       2       2       2       1       1       1       1       1       1       2       1       2       2       2       2       1       1       2       2       2       2       3       1       1       1       1
    7241       3       1       1       1       2       1       2       1       1       1       1       1       1       1       1       1       1       1       3       1       1       2       1       1       3       2       1       2       1       1       1       1       1       1       1       1       3       1       1       1       1       1       3       2       1       1       1       1       1       1       1       1       1       1       3       2       1       1       1
    7242       1       1       1       2       1       1       1       1       1       1       1       1       1       2       1       1       1       1       2       2       2       3       3       2       1       1       1       1       1       1       2       2       1       1       2       2       1       1       1       3       1       1       1       1       1       1       1       1       2       1       1       1       1       2       3       1       1       1       1
    7243       1       1       1       1       1       1       1       1       1       1       1       1       2       1       1       1       2       2       1       1       1       1       1       1       1       1       1       1       1       1       2       2       1       2       2       2       1       1       1       1       1       1       1       1       1       1       1       1       2       1       2       2       2       2       3       1       1       1       1
    7244       2       3       3       2       3       1       1       1       1       1       1       1       2       2       1       1       2       2       1       1       1       1       2       1       1       1       1       1       1       1       1       1       1       1       2       1       1       1       1       2       2       1       1       1       1       1       1       1       1       1       1       1       2       1       3       1       1       1       1
    7245       3       3       2       3       3       2       1       2       1       1       1       1       2       2       2       2       2       2       3       3       2       3       3       2       1       1       1       2       1       1       2       2       2       2       2       2       2       3       2       3       3       1       1       1       1       1       1       1       2       2       1       2       2       2       3       2       1       1       1
    7246       1       1       2       1       1       1       1       1       1       1       1       1       1       1       1       1       1       1       1       1       1       1       1       1       1       1       1       1       1       1       1       1       1       1       1       1       1       1       1       1       1       1       1       1       1       1       1       1       1       1       1       1       1       1       3       1       1       1       1
    7247       3       1       1       1       1       1       3       1       1       1       1       1       1       1       1       1       1       1       3       2       1       1       1       1       3       1       1       1       1       1       1       1       1       1       1       1       2       1       1       1       1       1       2       1       1       1       1       1       1       1       1       1       1       1       3       1       1       1       1
    7248       1       1       1       1       1       1       1       1       1       1       1       1       1       1       1       1       1       1       1       1       1       1       1       1       1       1       1       1       1       1       1       1       1       1       1       1       1       1       1       1       1       1       1       1       1       1       1       1       1       1       1       1       1       1       3       2       1       1       1
    7249       2       1       1       1       1       2       2       1       1       1       1       1       1       1       1       1       1       1       1       1       1       1       1       1       1       1       2       2       2       2       1       1       1       1       1       1       2       1       1       1       1       1       2       1       1       1       1       1       1       1       1       1       1       1       3       2       1       1       1
    7250       2       2       1       2       2       2       2       1       1       1       1       1       1       1       1       1       2       1       2       1       1       2       1       2       2       1       1       1       1       1       1       1       1       1       2       1       2       1       1       1       1       2       1       1       1       1       1       1       1       1       1       1       2       1       3       2       1       1       1
    7251       3       1       2       2       1       1       2       1       1       2       2       1       1       1       1       1       1       1       3       2       2       2       3       1       2       1       3       3       3       1       2       1       1       1       2       2       2       1       2       2       1       1       3       1       2       1       1       1       1       1       1       1       1       1       3       2       1       1       1
    7252       3       3       3       3       3       3       3       3       1       3       3       1       2       2       2       2       2       2       1       1       1       1       1       1       3       1       1       1       1       1       1       1       1       1       1       1       3       1       1       1       1       1       2       1       1       1       1       1       1       1       1       1       1       1       3       2       1       1       1
    7253       2       2       2       2       1       1       2       2       1       1       1       1       1       1       1       1       1       1       3       3       1       3       3       2       3       2       1       3       2       1       1       1       2       1       1       1       3       2       1       3       3       1       3       2       1       3       1       1       1       1       1       1       1       2       3       1       1       1       1
    7254       2       1       1       1       1       1       2       1       1       1       1       1       1       1       1       1       1       1       2       1       1       1       1       2       2       1       1       1       1       1       1       1       1       1       1       1       3       2       1       1       1       1       2       1       1       1       1       1       1       1       1       2       1       1       3       2       1       1       1
    7255       1       1       1       1       1       1       1       1       1       1       1       1       1       1       1       1       1       1       2       1       2       1       1       1       1       1       1       1       1       1       1       1       1       1       1       1       3       2    -999       2       2       2       2       2       2       2       2       2       1       1       1       1       1       1       3       2       1       1       1
    7256       2       1       1       1       2       1       2       1       1       1       2       1       1       2       1       1       1       1       1       1       1       1       3       1       2       1       1       1       1       1       1       1       1       1       2       1       1       1       1       1       1       1       1       1       1       1       1       1       1       1       1       1       1       1       3       2       1       1       1
    7257       1       1       2       3       3       1       2       1       1       1       1       1       1       1       1       2       1       2       1       1       2       3       1       1       1       1       1       1       1       1       1       1       2       2       2       2    -999    -999    -999    -999    -999    -999    -999    -999    -999    -999    -999    -999    -999    -999    -999    -999    -999    -999       3       1       1       1       1
    7258       3       2       1       2       2       2       3       2       1       3       2       1       1       1       1       1       1       1       3       2       1       2       1       1       3       2       1       2       1       1       1       1       1       1       1       1       3       2       1       2       1       1       3       2       1       3       1       1       2       1       1       1       2       1       3       2       1       1       1
    7259       2       1       1       1       1       2       2       1       1       1       1       1       1       1       1       1       1       1       3       3       3       3       2       3       2       1       1       2       1       1       1       1       1       1       1       1       2       2       1       1       3       1       1       1       1       2       2       1       1       2       1       1       2       1       3       1       1       1       1
    7260       1       1       1       2       2       2       1       1       1       2       2       1       2       2       1       2       2       2       1       1       1       1       1       1       1       1       1       1       1       1       1       2       1       1       1       1       1       1    -999       2       2       1       1       1       1       1       1       1       1       1       1       2       1       1       3       1       1       1       1
    7261       3       3       3       3       3       1       1       1       1       1       1       1       1       2       1       1       1       1       3       3       3       3       3       1       1       1       1       1       1       1       2       2       2       2       2       2       2       3       1       1       3       1       1       1       1       1       1       1       2       2       2       2       2       2       3       2       1       1       1
    7262       2       2       2       3       1       1       2       2       1       2       1       1       1       1       1       1       2       2       2       2       1       3       2       1       1       2       1       3       1       1       1       1       1       1       1       2       2       1       1       3       1       1       1       1       1       3       1       1       1       1       1       1       1       1       3       2       1       1       1
    7263       2       1       1       1       1       1       1       1       1       1       1       1       1       1       1       1       1       1       2       1       2       1       1       1       1       1       1       1       1       1       1       1       1       1       1       1       2       1       1       1       1       1       1       1       1       1       1       1       1       1       1       1       1       1       3       2       1       1       1
    7264       1       1       1       1       1       1       1       1       1       1       1       1       1       1       1       1       1       1       3       1       1       1       1       1       3       1       1       1       1       1       1       1       1       1       1       1       1       1       1       1       1       1       1       1       1       1       1       1       1       1       1       1       1       1       3       1       1       1       1
    7265       2       1       1       1       1       1       2       1       1       1       1       1       1       1       1       1       1       1       2       1       1       1       1       1       2       1       1       1       1       1       1       1       1       1       1       1       2       1       1       1       1       1       1       1       1       1       1       1       1       1       1       1       1       1       3       2       1       1       1
    7266       2       1       1       3       3       1       1       1       1       1       1       1    -999       1       1       1       1       1       2       1       2       2       1       1       1       1       1       1       2       1       1       1       1       1       1       1       2       1       1       1       1       1       1       1       1       2       2       1       1       2       1       1       2       2       3       1       1       1       1
    7267       2       1       1       1       1       2       3       1       1       1       1       1       1       1       1       1       1       1       2       1       1       1       1       1       2       1       1       1       1       1       1       1       1       1       1       1       1       1       1       1       1       1       2       1       1       1       1       1       1       1       1       1       1       1       3       2       1       1       1
    7268       1       1       1       1       2       1       1       1       1       1       1       1       1       1       1       1       1       1       1       1       2       2       2       1       1       1       1       1       1       1       1       1       1       1       2       1       1       1       1       2       2       2       1       1       1       1       2       1       1       1       1       1       1       1       3       1       1       1       1
    7269       1       2       1       2       1       1       2       2       1       1       1       1       1       2       1       2       2       1       2       1       2       2       1       1       2       1       1       1       1       1       2       2       2       1       1       1       2       1       1       2       1       1       1       1       1       2       1       1       1       2       1       2       1       1       3       2       1       3       9
    7270       1       1       1       1       1       1       1       1       1       1       1       1       1       1       1       1       1       1       1       1       1       1       1       1       1       1       1       1       1       1       1       1       1       1       1       1       2       2       1       2       2       1       1       1       1       1       1       1       1       2       1       1       1       1       3       2       1       1       1
    7271       2       1       3       3       3       3       2       1       1       1       1       1       2       2       1       2       2       1       2       2       2       1       1       1       1       1       1       1       1       1       1       1       1       1       2       2       1       1       1       1       1       1       2       1       1       1       1       1       1       1       1       1       2       2       3       1       1       1       1
    7272       1       1       2       1       1       1       1       1       2       1       1       1       1       1       1       1       1       1       2       1       2       2       1       1       2       1       2       2       1       1       1       1       1       1       1       1       1       1       1       1       1       1       1       1       1       1       1       1       1       1       1       1       1       1       3       2       1       1       1
    7273       1       1       1       2       2       2       1       1       1       2       2       2       1       1       1       1       1       1       2       1       1       2       2       2       1       1       1       1       2       2       1       2       1       1       2       1       1       1       1       1       1       1       1       1       1       1       1       1       1       2       1       1       2       2       3       1       1       1       1
    7274       3       2       2       3       1       1       1       1       1       3       1       1       1       1       1       1       1       1       2       1       2       2       2       2       2       1       1       1       1       1       1       1       1       1       2       1       2       2       2       2       2       2       2       2       1       2       1       1       1       1       1       1       2       1       3       1       1       1       1
    7275       3       1       1       3       1       1       3       1       2       2       1       1       1       1       1       1       1       1       3       1       1       1       1       1       3       1       1       1       2       1       1       1       1       1       1       1       3       2       1       1       1       2       3       2       1       2       1       1       1       2       1       1       1       1       3       2       1       1       1
    7276       2       1       2       2       2       2       1       1       1       1       1       1       1       1       1       1       1       1       3       2       2       2       2       2       2       1       1       1       1       1       1       1       1       1       2       1       3       2       3       3       3       3       1       1       1       1       1       2       1       1       1       1       1       1       3       1       1       1       1
    7277       1       1       1       1       1       1       2       1       1       1       1       1       1       1       1       1       1       1       1       1       1       1       1       1       1       1       1       1       1       1       1       1       1       1       1       1    -999    -999    -999    -999    -999    -999    -999    -999    -999    -999    -999    -999    -999    -999    -999    -999    -999    -999       3       2       1       1       1
    7278       2       1       1       2       3       1       3       1       1       3       3       1       1       1       1       1       2       1       2       1       2       1       2       1       1       1       1       1       1       1       1       1       1       1       2       2       2       1       1       1       1       1       2       1       1       1       1       1       1       1       1       2       1       1       3       1       1       1       1
    7279       2       1       1       1       1       1       2       1       1       1       1       1       1       2       1       1       1       1       3       3       1       1       1       1       1       1       1       1       1       1       2       1       1       1       1       1       1       2       1       1       1       1       1       1       1       1       1       1       1       1       1       1       1       1       3       2       1       1       1
    7280       2       1       1       1       2       2       2       1       1       2       1       2       1       2       1       1       2       2       3       1       2       2       3       2       2       1       1       1       2       1       2       2       1       2       2       2       2       1       2       2       2       2       1       1       1       1       2       2       1       2       1       2       2       2       3       1       1       1       1
    7281       1       1       1       1       2       1       2       1       1       1       1       1       1       1       1       1       1       1       2       1       1       2       1       2       2       1       1       1       1       2       1       1       1       1       1       1       2       2       1       2       2       2       1       1       1       1       1       1       1       1       1       1       1       1       3       2       1       1       1
    7282       2       2       1       2       2       1       2       1       1       1       2       1       1       1       1       1       2       2       2       2       2       3       1       1       2       1       1       1       1       1       1       2       1       1       2       2       3       2       2       1       1       1       2       1       1       1       1       1       1       1       1       1       2       1       3       1       1       1       1
    7283       3       2       2       1       2       1       2       1       1       1       1       1       1       1       1       1       1       1       3       1       2       2       2       1       3       1       1       1       1       1       1       1       1       1       1       1       2       1       2       1       1       1       2       1       1       1       1       1       1       1       1       1       1       1       3       2       1       1       1
    7284       3       1       1       1       1       1       3       1       1       2       1       1       1       1       1       2       2       1       3       2       1       2       1       1       3       2       1       1       1       1       1       2       1       1       2       2       3       1       1       1       1       1       3       1       1       2       1       1       1       2       1       2       2       2       3       1       1       1       1
    7285       1       1       1       1       1       1       1       1       1       1       1       1       1       1       1       1       1       1       1       1       1       1       1       1       1       1       1       1       1       1       1       1       1       1       1       1       1       1       1       1       1       1       1       1       1       1       1       1       1       1       1       1       1       1       3       2       1       1       1
    7286       3       1       2       1       1       1       2       1       1       1       1       1       1       2       1       1       1       1       3       1       2       1       2       1       2       1       1       1       1       1       1       1       1       1       1       1       2       1       1       1       1       1       1       1       1       1       1       1       1       1       1       1       1       1       3       1       1       1       1
    7287       2       2       2       2       2       1       1       1       1       1       1       1       2       2       1       2       2       1       1       2       1       2       1       1       1       1       1       1       1       1       1       1       1       1       1       1    -999    -999    -999    -999    -999    -999    -999    -999    -999    -999    -999    -999    -999    -999    -999    -999    -999    -999       3       1       1       1       1
    7288    -999       1       2       2       2       2       3       1       1       1       1    -999       1       1       1       1       1       1       2       3       1       1       2       2       3       1       1       2       3       2       2       2       1       1       2       1       3       1       1       1       1       1       3       2       1       3       1       2       1       1       1       1       1       1       3       2       1       1       1
    7289       1       1       1       1       1       1       1       1       1       1       1       1       1       1       1       1       1       1       2       1       1       1       1       1       2       1       1       1       1       1       1       1       1       1       1       1       3       1       1       1       1       1       2       1       1       1       1       1       1       1       1       1       1       1       3       2       1       1       1
    7290       3       1       1       1       1       1       3       1       1       1       1       1       1       1       1       1       1       1       1       2       1       1       1       1       1       2       1       1       1       1       1       1       1       1       1       1    -999    -999    -999    -999    -999    -999    -999    -999    -999    -999    -999    -999    -999    -999    -999    -999    -999    -999       3       2       1       3       9
    7291       1       1       1       3       1       3       1       1       1       1       1       2       2       2       2       2       2       2       1       1       1       1       1       1       1       1       1       1       1       1       2       1       1       1       2       1    -999    -999    -999    -999    -999    -999    -999    -999    -999    -999    -999    -999    -999    -999    -999    -999    -999    -999       3       1       1       1       1
    7292       2       2       2       3       2       1       2       3       1       2       3       1       1       1       1       2    -999       2       3       1       1       2       2       1       2       1       1       1       1       1       1       1       1       1       1       1       3       2       1       2       2       1       3       1       1       2       1       1       1       1       1       2       1       1       3       2       1       1       1
    7293       1       1       1       2       2       1       1       1       1       1       1       1       1       1       1       1       1       1       1       1       2       2       2       2       1       1       1       1       1       1       1       1       1       1       1       1       2       1       1       1       1       1       1       1       1       1       1       1       1       1       1       1       1       1       3       1    -999       1       1
    7294       1       1       1       1       1       1       1       1       1       1       1       1       1       1       1       1       1       1       1       1       1       2       3       2       1       1       1       1       2       1       1       2       1       1       2       2       1       1       1       1       1       1       1       1       1       1       1       1       1       1       1       1       2       1       3       1       1       1       1
    7295       1       1       1       1       1       1       1       1       1       2       2       1       1       1       1       1       1       2       1       1       1       2       1       1       1       1       1       1       1       1       2       2       1       1       1       2       1       1       2       2       1       1       1       1       1       2       1       1       2       2       1       1       1       2       3       1       1       1       1
    7296       2       1       1       2       1       1       2       1       1       2       1       1       1       1       1       1       2       1       2       1       2       2       2       1       2       1       2       2       2       1       1       1       2       2       2       2       2       1       1       2       2       2       1       1       1       1       1       1       1       1       1       1       1       1       3       1       1       1       1
    7297       2       1       1       2       3       1       1       1       1       1       1       1       1       1       1       1       2       1       3       2       3       3       3       1       2       1       1       1       1       1       2       1       1       1       2       2       2       2       3       3       3       1       2       1       1       2       2       1       2       2       1       2       2       2       3       1       1       1       1
    7298       1       1       1       1       1       1    -999    -999    -999       1       1       1       1       1       1       1       1       1       1       1       1       2       1       1       1       1       1       1       1       1       1       1       1       1       1       1       1       1       1       1       1       1       1       1       1       1       1       1       1       1       1       1       1       1       3       2       1       1       1
    7299       3       3       2       3       3       2       3       2       2       2       1       1       2       1       1       1       1       2       3       2       2       3       2       2       3       2       1       2       1       1       1       1       1       1       1       1       3       2       1       2       2       1       2       1       1       1       1       1       1       2       1       1       2       2       3       2       1       1       1
    7300       2       1       1       1       1       1       2       1       1       2       1       1       1       1       1       1       1       1       3       1       1       2       1       1       2       1       1       2       1       1       1       1       2       1       1       1       2       1       1       1       1       1       2       1       1       1       1       1       1       1       1       1       1       1       3       2       2       3       3
    7301       1       1       1       1       1       1       2       1       2       2       1       2       1       1       1       1       1       1    -999    -999    -999    -999    -999    -999    -999    -999    -999    -999    -999    -999    -999    -999    -999    -999    -999    -999       3       2       1       1       1       1       1       1       1       1       1       1       1       1       1       1       1       1       3       2       1       1       9
    7302       2       1       1       1       1       1       2       1       1       1       1       1       1       1       1       1       1       1       2       1       1       1       1       1       2       1       1       1       1       1       1       1       1       1       1       1       2       1       1       1       1       1       2       1       1       1       1       1       1       1       1       1       1       1       3       2       1       2       2
    7303       1       1       1       1       1       1       1       1       1       1       1       1       1       1       1       1       1       1       1       1       1       1       1       1       2       1       1       1       1       1       1       1       1       1       1       1       3       2       1       1       1       1       2       2       1       1       1       1       2       1       1       1       1       1       3       2       1       1       1
    7304       1       1       1       2       1       1       1       1       1       1       1       1       1       1       1       1       1       1       1       1       1       1       1       1       1       1       1       1       1       1       1       1       1       1       1       1       1       1       1       2       1       2       1       1       1       1       1       1       1       1       1       1       1       1       3       1       1       1       1
    7305       3       3       3       3       3       3       3       3       3       3       3       3       2       2       2       2       1       2       1       1       1       2       1       1       2       1       1       1       1       1       1       1       1       1       1       1       1       1       1       1       1       1       1       1       1       1       1       1       1       1       1       1       1       1       3       1       2       1       1
    7306       1       1       1       1       2       1       2       1       1       1       2       1       1       1       1       1       1       1       1       1       1       2       1       1       1       1       1       2       1       1       1       1       1       1       1       1       1       1       1       1       1       1       2       1       1       1       1       1       1       1       1       1       1       1       3       2       1       1       1
    7307       3       1       1       2       2       1       2       1       1       2       1       1       1       1       1       1       1       1       2       1       1       1       1       1       2       2       1       1       1       1       1       2       2       1       2       1       2       1       1       1       2       1       1       1       1       1       1       1       1       1       1       1       1       1       3       1       1       3       3
    7308       1       1       1       2       1       1       1       1       1       1       1       1       1       2       1       1       2       1       2       1       1       1       1       1       2       1       1       2       1       1       1       1       1       1       1       1       3       1       1       2       1       1       2       2       1       1       1       1       1       1       1       1       1       1       3       2       1       1       1
    7309       2       3       1       1       3       1       1       1       1       1       1       1       1       1       1       1       1       1       1       1       1       1       1       1       1       1       1       1       1       1       1       2       1       1       1       1       3       1       1       2       1       1       2       1       1       1       1       1       1       1       1       1       1       1       3       2       1       1       1
    7310       2       2       1       2       1       1       2       1       1       1       1       1       1       2       1       1       2       2       1       1       2       1       2       1       1       1       1       1       1       1       1       1       1       1       2       2       1       1       1       1       1       1       1       1       1       1       1       1       1       1       1       1       1       1       3       1       1       1       1
    7311       1       1       1       1       1       1       1       1       1       1       1       1       1       1       1       1       1       1       1       1       1       1       1       1       1       1       1       1       1       1       1       1       1       1       1       1       1       1       1       1       1       1       1       1       1       1       1       1       1       1       1       1       1       1       3       1       1       1       3
    7312       3       1       1       1       1       1       2       1       1       1       1       1       1       1       1       1       1       1       3       1       1       2       2       1       2       1       1       3       1       1       1       1       1       1       1       1       3       1       1       2       1       1       2       1       1       1       1       1       1       1       1       1       1       1       3       2       1       3       9
    7313       1       1       1       1       1       1       1       1       1       1       1       1       1       1       1       1       1       1       1       1       1       1       1       1       1       1       1       1       1       1       1       1       1       1       1       1       1       1       1       1       1       1       1       1       1       1       1       1       1       1       1       1       1       1       3       2       1       1       1
    7314       1       3       1       3       1       1       1       1       1       1       1       1       1       1       1       1       1       1       3       2       2       2       1       1       2       1       1       1       1       1       1       1       1       1       1       1       3       3       2       3       3       1       1       1       1       1       1       1       1       1       2       2       2       2       3       2       1       1       1
    7315       1       1       1       1       2       1       1       1       1       1       1       1       2       1       1       1       1       1       1       1       2       2       1       1       1       1       2       1       1       1       2       2       1       1       2       1       1       1       1       1       1       1       1       1       1       1       1       1       2       1       1       1       1       1       3       1       1       1       1
    7316       1       1       1       1       2       1       1       1       2       3       1       1       1       1       1       1       2       1       1       1       1       2       2       2       1       1       1       1       1       2       1       1       1       1       1       1       1       1       1       1       1       1       1       1       1       1       1       1       1       1       1       1       1       1       3       1       1       1       1
    7317       1       1       1       2       1       1       1       1       1       1       1       1       1       1       1       1       1       1       2       1       1       2       1       1       1       1       1       1       1       1       1       1       1       1       1       1       1       1       1       2       1       1       1       1       1       2       1       1       1       1       1       1       1       2       3       1       1       1       1
    7318       1       1       1       1       1       1       1       1       1       1       1       1       1       1       1       1       1       1       1       1       1       1       1       1       1       1       1       1       1       1       1       1       1       1       1       1       1       1       1       1       1       1       1       1       1       1       1       1       1       1       1       1       1       1       3       1       1       1       1
    7319       1       1       1       2       2       1       1       1       1       1       1       1       2       2       1       1       1       2       2       1       1       1       1       1       1       1       1       1       1       1       1       1       1       1       1       1       1       1       1       1       1       1       1       1       1       1       1       1       1       1       1       1       2       1       3       2       1       3       9
    7320       1       1       1       1       2       1       1       1       1       1       2       1       1       1       2       1       2       1       1       1       1       1       1       1       1       1       1       1       1       1       1       1       1       1       1       1       1       1       1       1       1       1       1       1       1       1       1       1       1       1       1       1       1       1       3       1       1       1       1
    7321       2       1       1       1       1       1       2       1       1       1       1       1       1       1       1       1       1       1       2       1       1       2       1       1       2       1       1       1       1       1       1       1       1       1       1       1       2       1       1       1       1       1       2       1       1       1       1       1       1       1       1       1       1       1       3       2       1       1       1
    7322       1       1       1       1       1       1       1       1       1       1       1       2       1       2       1       1       2       2       2       1       1       1       2       2       3       2       1       2       2       1       1       2       1       1       2       2       2       1       3       2       2       1       2       2       1       2       1       1       1       1       1       1       2       2       3       1       1       1       1
    7323       1       1       1       1       2       1       1       1       1       1       1       1       1       1       1       1       2       1       1       1       1       1       1       3       2       2       2       1       1       2       1       1       1       1       1       1       1       1       2       2       1       1       2       2       2       1       1       1       1       2       1       1       2       2       3       1       1       1       1
    7324       2       1       1       1       1       1       2       1       1       1       1       1       1       1       1       1       1       1       2       2       1       1       1       1       1       1       1       1       1       1       1       1       1       1       1       1       2       2       2       2       2       2       1       2       1       2       1       2       1       1       2       1       1       1       3       2       1       1       1
    7325       1       1       1       1       1       1       1       1       1       1       1       1       1       1       1       1       1       1       1       1       1       1       1       1       3       1       1       1       1       1       1       1       1       1       1       1       2       1       1       1       1       1       2       1       1       1       1       1       1       1       1       1       1       1       3       2       1       1       1
    7326       2       1       1       1       1       1       1       1       1       1       1       1       1       1       1       1       1       1       2       1       1       2       1       1       1       1       1       2       2       1       2       1       1       1       1       1    -999    -999    -999    -999    -999    -999    -999    -999    -999    -999    -999    -999    -999    -999    -999    -999    -999    -999       3       2       1       4       8
    7327       2       1       1       1       1       1       2       1       1       1       1       1       1       1       1       1       1       2       3       1       1       1       1       1       3       1       1       1       1       1       1       1       1       1       1       1       2       1       1       1       1       1       2       1       1       1       1       1       1       1       1       1       1       1       3       1       1       2       9
    7328       2       1       1       2       2       1       2       1       1       2       2       1       1       1       1       1       2       1       2       1       1       2       1       1       2       1       1       2       1       1       1       1       1       1       1       1       2       1       1       1       2       1       2       1       1       1       1       1       1       1       1       1       1       1       3       2       1       1       1
    7329       3       1       1       1       1       1       2       1       1       1       2       1       1       1       1       1       1       1       1       1       1       1       1       1       1       1       1       1       1       1       1       2       1       1       1       1       2       1       1       1       1       1       1       1       1       1       1       1       1       1       1       1       1       1       3       1       1       1       1
    7330       2       1       1       1       1       1       1       1       1       1       1       1       1       1       1       1       1       1       2       1       1       1       1       2       1       1       1       1       1       1       1       1       1       1       1       1       2       1       1       1       2       1       2       1       1       1       1       1       1       1       1       1       2       1       3       1       1       1       1
    7331       3       2       1       3       1       1       3       2       1       2       1       1       1       2       1       1       1       1       2       2       1       2       1       1       1       1       1       1       1       1       1       1       1       1       1       2       2       3       2       1       1       1       1       1       1       1       1       1       1       2       1       2       1       1       3       2       1       1       1
    7332       1       1       1       1       2       1       1       1       1       1       1       1       1       1       1       1       2       1    -999    -999    -999    -999    -999    -999    -999    -999    -999    -999    -999    -999    -999    -999    -999    -999    -999    -999       1       1       1       1       1       1       1       1       1       1       1       1       1       1       1       1       2       1       3       1       1       1       1
    7333       3       1       1       2       2       3       2       1       1       2       2       2       1       2       1       1       2       1       2       1       2       3       2       2       1       1       1       2       1       1       1       1       1       1       2       2       3       1       2       2       2       2       2       1       2       2       1       1       1       2       1       1       2       1       3       1       1       1       1
    7334       1       1       2       2       1       1       1       1       1       1       1       1       1       1       1       1       1       1       1       1       1       1       1       1       1       1       1       1       1       1       1       1       1       1       1       2       3       1       1       1       1       1       2       1       1       1       1       1       1       1       1       1       1       1       3       1       1       1       1
    7335       1       1       1       1       1       1       2       1       2       1       2       1       1       1       1       1       1       1       1       1       1       1       1       1       1       1       1       1       1       1       1       1       2       2       1       1       1       1       1       1       1       1       1       1       1       1       1       1       2       1       2       1       2       1       3       1       1       1       8
    7336       2       1       1       1       1       1       2       1       1       1       1       1       1       1       1       1       1       1       2       3       1       2       1       1       1       1       1       1       1       1       1       1       1       1       1       1    -999    -999    -999    -999    -999    -999    -999    -999    -999    -999    -999    -999    -999    -999    -999    -999    -999    -999       3       2       1       1      10
    7337       1       1       1       1       1       1       1       1       1       1       1       1       1       1       1       1       1       1       1       1       1       1       1       1       1       1       1       1       1       1       1       1       1       1       1       1       1       1       1       1       1       1       1       1       1       1       1       1       1       1       1       1       1       1       3       1       1       1       1
    7338       2       1       1       2       1       1       2       1       1       1       1       1       1       1       1       1       1       1       2       1       1       2       2       1       1       1       1       1       1       1       2       1       1       1       1       1       3       1       1       1       1       1       3       1       1       1       1       1       1       2       1       1       1       1       3       2       1       1       1
    7339       1       1       2       1       2       1       2       1       1       1       2       1       2       2       1       1       2       1       1       1       1       1       1       1       1       1       1       1       1       1       1       1       1       1       1       1       3       1       2    -999    -999       3       1       1       1       1       1       1       1       1       1       1       1       1       3       1       1       1       1
    7340       2       2       1       2       1       1       1       1       1       1       1       1       1       1       1       1       1       1       3       2       1       3       2       1       2       1       1       2       1       1       2       1       1       1       1       1       2       2       1       2       2       2       2       1       1       1       1       1       1       1       1       1       1       1       3       2       1       1       1
    7341       3       2       1       2       1       1       3       1       1       1       1       1       1       2       1       1       1       1       3       3       1       2       1       1       3       2       1       1       1       1       1       2       1       1       2       2       3       3       2       3       1       1       3       1       1       3       1       1       1       1       1       2       1       2       3       2       1       1       1
    7342       3       1       1       3       3       2       2       1       1       2       2       1       2       2       1       1       2       2       2       1       1       2       3       1       3       1       1       1       1       3       2       2       1       1       2       2       2       2       3       3       3       3       2       2       1       3       2       3       2       1       1       1       2       2       3       1       1       1       1
    7343       2       1       1       1       1       1       2       1       1       1       1       1       1       1       1       1       1       1       1       1       1       1       1       1       1       1       1       1       1       1       1       1       1       1       1       1       2       1       1       1       1       1       2       1       1       1       1       1       1       1       1       1       1       1       3       1       1       1       1
    7344       1       1       1       1       2       1       1       1       1       1       1       1       1       1       1       1       1       1       3       1       2       2       2       1       3       1       1       1       2       1       1       2       1       2       2       2       1       1       1       1       1       1       1       1       1       1       1       1       1       1       1       1       2       1       3       1       1       1       1
    7345       2       1       1       1       1       1       2       1       1       1       1       1       1       1       1       1       1       1       1       1       1       1       1       1       1       1       1       1       1       1       1       1       1       1       1       1       1       1       1       1       1       1       1       1       1       1       1       1       1       1       1       1       1       1       3       2       1       1       1
    7346       1       1       1       1       2       1       1       1       1       2       1       1       1       1       1       1       2       1       1       2       2       2       2       1       2       2       2       2       2       2       1       2       2       2       2       2    -999    -999    -999    -999    -999    -999    -999    -999    -999    -999    -999    -999    -999    -999    -999    -999    -999    -999       3       1       1       1       1
    7347       1       1       1       1       1       2       1       1       1       1       1       1       2       2       1       1       2       1       1       1       1       1       1       1       1       1       1       1       1       1       1       1       1       1       2       2       1       1       1       1       1       1       1       1       1       1       1       1       1       1       1       1       1       1       3       2       1       1       1
    7348       1       1       1       1       1       1       1       1       1       1       1       1       1       1       1       1       1       1       3       1       2       1       1       1       3       1       1       1       1       1       1       1       1       1       1       1       1       1       1       1       1       1       1       1       1       2       1       1       1       1       1       1       1       1       3       2       1       1       1
    7349       2       1       1       1       2       1       2       1       1       2       1       1       1       1       1       1       1       1       2       2       2       1       1       1       2       1       1       1       2       1       1       1       1       1       1       1       3       2       1       1       1       1       3       2       1       2       1       1       2       2       2       2       1       1       3       2       1       1       1
    7350       1       1       2       1       3       1       1       1       1       1       1       1       1       1       1       2       2       2       1       1       2       3       2       1       1       1       1       1       1       1       1       1       1       1       2       2       2       1       1       1       1       1       3       3       3       3       3       1       1       1       1       1       1       1       3       1       1       1       1
    7351       2       1       1       1       1       1       2       1       1       1       1       1       1       1       1       1       1       1       1       1       1       1       1       1       1       1       1       1       1       1       1       1       1       1       1       1       1       1       1       1       1       1       1       1       1       1       1       1       1       1       1       1       1       1       3       2       1       1       1
    7352       3       1       1       1       1       1       3       1       1       1       1       1       1       1       1       1       2       2       1       1       1       1       1       1       2       1       1       1       1       1       1       1       1       1       1       1       1       1       1       1       1       1       2       1       1       1       1       1       1       1       1       1       1       1       3       2       1       1       1
    7353       1       1       1       1       1       1       3       3       2       2       2       2       1       2       1       1       2       1       1       1       1       1       1       1       2       2       2       3       3       2       1       1       1       1       1       1       1       1       1       1       1       1       1       1       1       1       1       1       1       1       1       1       1       1       3       2       2       1      10
    7354       2       1       1       1       1       1       1       1       1       1       1       1       1       1       1       1       1       1       1       1       1       1       1       1       1       1       1       1       1       1       1       1       1       1       1       1       1       1       1       1       1       1       1       1       1       1       1       1       1       1       1       1       1       1       3       2       1       1       1
    7355       2       3       1       1       2       1       2       1       1       1       1       1       2       2       2       2       2       2       3       2       1       2       2       1       1       1       1       1       1       1       1       1       1       2       2       2       1       1       1       1       1       1       1       1       1       1       1       1       2       2       2       2       2       2       3       2       1       1       1
    7356       2       2       1       2       2       1       1       1       1       2       2       1       2       2       1       1       2       2       1       1       1       2       1       1       1       1       1       2       1       1       1       1       1       1       1       1       2       1       1       2       2       1       2       1       1       1       1       1       2       1       1       1       2       1       3       1       1       1       1
    7357       1       1       1       2       1       1       1       1       1       1       1       1       2       1       1       1       1       1       1       1       2       2       1       1       1       1       1       2       1       1       1       1       1       1       2       2       2       1       1       2       1       1       2       1       1       1       1       1       1       1       1       1       2       2       3       1       1       1       1
    7358       1       1       2       1       2       1       1       1       1       1       1       1       1       1       1       2       2       1    -999    -999    -999    -999    -999    -999    -999    -999    -999    -999    -999    -999    -999    -999    -999    -999    -999    -999    -999    -999    -999    -999    -999    -999    -999    -999    -999    -999    -999    -999    -999    -999    -999    -999    -999    -999       3       1       1       1       1
    7359       1       1       1       2       1       1       1       1       1       1       1       1       1       1       1       1       2       1       2       2       1       2       2       1       1       1       1       1       1       1       1       2       1       2       2       2    -999    -999    -999    -999    -999    -999    -999    -999    -999    -999    -999    -999    -999    -999    -999    -999    -999    -999       3       2       1       1       1
    7360       2       1       1       1       1       2       1       1       1       1       1       1       1       1       1       1       1       1       1       1       1       1       1       1       1       1       1       1       1       1       1       1       1       1       1       1       1       1       1       1       1       1       1       1       1       1       1       1       1       1       1       1       2       1       3       1       1       1       1
    7361       1       1       1       1       1       1       1       1       1       1       1       1       1       1       1       1       1       1       1       1       2       2       1       1       1       1       1       1       1       1       1       1       1       1       1       1       2       1       1       1       1       1       2       1       1       1       1       1       1       1       1       1       1       1       3       2       1       1       9
    7362       1       2       1       3       2       1       3       1       1       1       1       1       1       2       1       1       2       2       3       1       1       1       1       1       1       1       1       1       1       1       1       1       1       1       1       1       2       2       1       2       1       1       1       1       1       1       1       1       1       1       1       1       1       1       3       2       1       1       1
    7363       2       1       1       1       1       1       2       1       1       1       1       1       1       1       1       1       1       1       2       2       1       1       2       1       1       1       1       2       1       1       1       1       1       1       1       1       2       1       1       1       1       1       2       1       1       1       1       1       1       1       1       1       1       1       3       2       1       1       1
    7364       1       1       1       1       1       1       1       1       1       1       1       1       1       1       1       1       1       2       3       1       1       1       1       1       2       1       1       1       1       1       1       1       1       1       1       1       1       1       1       1       1       1       1       1       1       1       1       1       1       1       1       1       1       1       3       1       1       1       1
    7365       1       1       1       2       2       1       1       1       2       2       1       1       1       1       1       1       1       1       2       3       1       2       3       3       1       3       1       2       1       1       1       1       1       1       1       1       3       2       1       2       1       1       2       1       1       2       2       1       1       1       1       1       1       1       3       1       1       1       1
    7366       3       1       1       1       1       1       3       1       1       1       1       1       1       1       1       1       1       1       1       2       1       1       2       1       1       1       1       1       1       1       1       1       1       1       1       1       1       1       1       1       1       1       2       1       1       1       1       1       1       1       1       1       1       1       3       2       1       4      10
    7400       3       1       3       1       3       3       3       1       1       1       2       1       1       1       1       1       2       1       3       2       3       2       3       2       3       2       2       1       2       1       1       1       1       2       2       1       3       2       3       3       2       1       2       1       2       1       1       1       2       1       1       2       1       2       4       1       1       1       3
    7401       3       1       1       2       1       1       2       1       1       3       1       1       1       1       1       1       1       1       3       1       1       2       1       1       2       1       1       1       1       1       1       1       1       1       1       1    -999    -999    -999    -999    -999    -999    -999    -999    -999    -999    -999    -999    -999    -999    -999    -999    -999    -999       4       2       1       1       1
    7402       1       1       1       1       1       1       1       1       1       1       1       1       1       1       1       1       1       1       1       1       1       1       1       1       1       1       1       1       1       1       1       1       1       1       1       1       1       1       1       1       1       1       2       2       1       1       1       1       1       1       1       1       1       1       4       2       1       1       9
    7403       2       1       1       2       2       2       3       1       1       2       1       2       1       1       1       1       1       1       2       2       1       1       1       1       1       1       1       1       1       1       1       1       1       1       1       1       1       1       1       1       1       2       1       1       1       1       1       1       1       1       1       1       1       1       4       1       1       1       1
    7404       2       1       1       1       1       1       2       1       1       1       1       1       1       1       1       1       1       1       2       2       1       2       2       1       2       1       1       1       1       1       2       2       2       2       2       2       1       1       1       1       1       1       1       1       1       1       1       1       1       1       1       1       1       1       4       2       1       1       9
    7405       2       1       1       2       1       1       2       1       1       1       1       1       1       1       1       1       2       1       1       1       1       1       1       1       1       1       1       1       1       1       1       1       1       1       1       1       2       1       1       1       1       1       1       1       1       1       1       1       1       1       1       1       1       1       4       1       1       1       1
    7406       2       2       1       1       1       1       2       1       1       1       1       1       1       1       1       1       1       1       3       3       2       2       2       1       2       1       1       1       1       1       2       2       1       1       1       1       3       1       2       1       1       1       1       1       1       1       1       1       2       1       1       1       1       1       4       2       1       1       1
    7407       1       1       1       1       1       1       1       1       1       1       1       1       1       1       1       1       1       1       1       1       1       1       1       1       1       1       1       1       1       1       1       1       1       1       1       1    -999    -999    -999    -999    -999    -999    -999    -999    -999    -999    -999    -999    -999    -999    -999    -999    -999    -999       4       2       1       1       1
    7408       2       1       1       2       1       1       2       2       1       2       1       1       1       2       1       1       1       1       3       2       3       3       1       1       3       2       2       1       2       1       1       2       1       1       2       1       2       2       1       2       1       1       2       2       1       2       2       1       1       2       1       1       1       1       4       1       1       2       9
    7409       1       1       1       1       1       2       1       1       1       1       1       1       1       1       1       1       2       2       2       1       1       1       1       1       2       1       2       1       1       1       1       1       1       2       2       1       2       1       1       1       1       1       2       1       1       1       1       1       1       1       1       2       2       1       4       1       1       1       1
    7410       1       1       1       1       1       1       1       1       1       1       1       1       1       1       1       1       1       1       1       1       1       1       1       1       1       1       1       1       1       1       1       1       1       1       2       2       1       1       1       1       2       1       1       1       1       1       2       1       1       1       1       1       2       2       4       1       1       1       1
    7411       2       1       1       1       1       1       2       1       1       1       1       1       1       1       1       1       1       1       2       1       1       1       1       1       1       1       1       1       1       1       1       1       1       1       1       1       1       1       1       1       1       1       1       1       1       1       1       1       1       1       1       1       1       1       4       2       1       1       9
    7412       3       2       2       3       1       1       3       2       1       2       1       1       1       1       1       2       1       2       2       1       1       3       1       1       3       1       1       2       1       1       1       1       1       1       1       2       3       1       2       3       1       1       3       1       1       2       1       1       1       2       1       1       1       2       4       1       1       1       1
    7413       2       2       1       1       1       1       1       1       1       2       2       1       1       1       1       1       1       1       1       2       1       1       2       1       2       1       1       1       1       1       1       1       1       1       1       1       2       1       1       1       1       1       1       1       1       1       1       1       1       1       1       1       1       1       4       2       1       1       1
    7414       2       3       1       3       2       1       2       2       1       2       3       1       1       1       1       1       1       1       1       1       2       2       2       1       2       1       1       2       2       1       2       1       1       1       2       2       2       1       1       1       1       1       2       1       2       2       1       1       1       1       1       1       1       1       4       2       1       1       1
    7415       1       1       1       1       1       1       1       1       1       1       1       1       1       1       1       1       1       1       1       1       1       1       1       1       1       1       1       1       1       1       1       1       1       1       1       1       2       1       1       1       1       1       2       1       1       1       1       1       1       1       1       1       1       1       4       1       1       4       8
    7416       1       1       1       1       1       1       1       1       1       1       1       1       1       1       1       1       1       1       1       1       1       1       1       1       1       1       1       1       1       1       1       1       1       1       1       1       1       1       1       1       1       1       1       1       1       1       1       1       1       1       1       1       1       1       4       2    -999       1       1
    7417       2       1       1       1       2       1       2       1       1       1       1       1       2       1       2       1       2       1       2       1       1       1       1       1       3       1       1       2       1       1       2       1       2       1       1       1       1       1       1       1       1       1       1       1       1       1       1       1       1       1       1       1       1       1       4       1       1       1       1
    7418       1       1       1       1       1       1       1       1       2       1       2       2       1       1       1       2       2       1       1       1       2       3       1       1       1       1       1       3       2       1       1       1       1       1       2       1       3       1       1       1       1       1       3       1       1       2       1       2       1       1       1       1       1       1       4       1       1       1       1
    7419       2       1       1       1       1       1       2       1       1       1       1       1       1       1       1       1       1       1       2       1       1       1       1       1       1       1       1       1       1       1       1       1       1       1       1       1       2       2       1       1       1       1       2       1       1       1       1       1       1       1       1       1       1       1       4       1       1       1       1
    7420       1       1       1       1       1       1       1       1       1       1       1       1       1       1       1       1       1       1    -999    -999    -999    -999    -999    -999    -999    -999    -999    -999    -999    -999    -999    -999    -999    -999    -999    -999    -999    -999    -999    -999    -999    -999    -999    -999    -999    -999    -999    -999    -999    -999    -999    -999    -999    -999       4       1       1       1       1
    7421       3       1       1       2       1       1       3       1       1       1       1       1       1       1       1       1       1       1       2       1       1       1       1       1       1       1       1       1       1       1       1       1       1       1       2       1       2       1       1       1       1       1       2       2       1       1       1       1       1       1       1       1       1       1       4       2       1       1       1
    7422       2       1       1       1       1       1       2       1       1       1       1       1       1       1       1       1       1       1       3       1       1       1       1       1       3       1       1       1       1       1       1       1       1       1       1       1       2       1       1       1       1       1       2       1       1       1       1       1       1       1       1       1       1       1       4       2       1       1       1
    7423       2       3       3       3       1       1       2       2       1       2       1       1       2       2       1       1       1       1       2       2       2       3       1       1       2       2       1       1       1       1       2       2       1       2       1       2       2       1       1       2       1       1       2       1       1       1       1       1       2       1       1       1       1       1       4       2       1       1       1
    7424       2       1       2       2       3       1       2       1       1       1       2       1       2       2       1       2       2       2       2       1       1       2       3       1       1       1       1       2       2       1       1       1       1       2       2       2       3       1       1       2       2       2       3       2       3       3       2       1       2       2    -999       2       2       2       4       1       1       1       1
    7425       2       1       1       2       2       1       2       1       1       2       2       1       1       1       1       1       2       1       3       1       1       3       2       1       2       1       1       1       2       1       1       1       1       2       2       2       1       1       1       1       2       1       1       1       1       1       1       1       1       1       1       1       2       1       4       1       1       1       1
    7426       2       1       1       1       2       1       3       1       1       1       2       2       1       1       1       1       2       1       3       1       1       2       1       2       2       2       2       2       1       2       1       1       1       1       1       1       3       1       1       2       1       2       3       1       1       2       2       2       1       1       1       1       1       1       4       1       1       1       5
    7427       2       1       2       3       3       1       2       1       1       1       2       1       1       1       1       1       1       1       3       1       1       1       2       1       2       1       1       1       1       1       1       1       1       1       2       1       3       1       1       1       1       1       1       1       1       1       1       1       1       1       1       1       1       1       4       1       1       1       1
    7428       3       1       1       1       1       2       2       1       1       1       1       2       1       1       1       1       1       1       1       1       1       1       1       1       1       1       1       1       1       1       1       1       1       1       1       1       2       1       1       3       1       1       1       1       1       1       1       1       1       1       1       2       2       2       4       2       1       1       1
    7429       2       1       2       2       2       1       1       1       1       2       2       1       1       2       1       1       2       2       2       1       2       1       2       1       1       1       1       1       1       1       1       1       1       1       2       2    -999    -999    -999    -999    -999    -999    -999    -999    -999    -999    -999    -999    -999    -999    -999    -999    -999    -999       4       1       1       1       1
    7430       2       1       1       2       2       1       2       2       1       3       3       1       1       1       1       1       1       2       2       2       1       2       2       2       1       1       2       2       1       1       2       1       1       2       1       1       2       1       1       2       1       1       2       1       1       2       1       1       1       1       1       1       1       1       4       2       1       1       1
    7431       2       1       1       1       1       1       1       1       1       1       1       1       1       1       1       1       1       1       2       1       2       1       1       1       2       1       2       1       2       1       1       1       1       1       1       1       1       1       1       1       2       1       2       1       1       1       1       1       1       1       1       1       1       1       4       1       1       1       1
    7432       2       1       1       1       1       1       2       1       1       1       1       1       1       1       1       1       1       1       2       1       1       2       1       1       2       1       1       1       1       1       1       1       1       1       1       1       2       1       1       2       1       1       2       1       1       1       1       1       1       1       1       1       1       1       4       2       1       1       1
    7433       1       1       1       2       1       1       2       1       1       2       3       1       1       1       1       1       1       2       2       1       1       2       1       2       2       1       2       2       1       2       1       1       1       1       1       1       2       1       1       2       2       1       2       1       1       1       2       1       1       1       1       1       1       1       4       1       1       1       1
    7434       3       1       2       2       2       1       3       2       1       2       1       1       1       1       1       1       1       1       3       2       1       2       2       1       3       2       1       2       2       1       1       1       1       1       1       2       3       2       2       2       1       1       3       2       2       2       1       1       1       1       1       1       1       1       4       2       1       1       1
    7435       1       1       1       2       1       1       1       1       1       1       1       1       1       2       1       1       2       2       1       1       1       2       1       1       1       1       1       1       1       1       1       2       1       1       1       1       1       1       1       1       1       1       1       1       1       1       1       1       1       1       1       1       1       1       4       1       1       1       1
    7436       3       3       2       2       2       2       2       1       1       2       2       1       1       2       1       1       2       2       2       2       2       3       1       2       2       2       1       2       1       1       1       1       1       1       1       1    -999    -999    -999    -999    -999    -999    -999    -999    -999    -999    -999    -999    -999    -999    -999    -999    -999    -999       4       2       1       1       2
    7437       2       2       1       1       1       1       2       1       1       1       1       1       1       1       1       1       1       1       1       1       2       3       3       1       1       1       1       2       2       1       1       1       1       2       1       2    -999    -999    -999    -999    -999    -999    -999    -999    -999    -999    -999    -999    -999    -999    -999    -999    -999    -999       4       2       1       1       1
    7438       3       2       2       3       3       2       3       2       2       3       2       2       1       2       2       2       2       2       1       2       1       2       1       1       2       1       1       2       1       1       1       1       1       1       1       1       2       1       3       2       1       1       2       1       1       1       1       1       1       1       1       2       1       1       4       1       1       1       1
    7439       2       1       1       2       1       1       3       1       1       2       1       1       1       1       1       1       1       1       2       1       1       1       3       1       3       1       1       3       1       1       1       1       1       1       2       1    -999    -999    -999    -999    -999    -999    -999    -999    -999    -999    -999    -999    -999    -999    -999    -999    -999    -999       4       2       1       1       1
    7440       3       1       1       1       2       1       2       1       1       1       1       1       1       1       1       1       2       1       2       1       1       1       1       2       2       1       1       1       1       2       1       2       1       1       2       2       2       1       1       1       1       1       2       1       1       1       1       1       1       1       1       1       2       1       4       1       1       1       1
    7441       3       1       1       1       1       1       3       1       1       1       1       1       1       1       1       1       1       1       3       1       1       1       2       1       3       1       1       1       1       1       1       1       1       1       2       1       3       1       2       1       1       1       3       1       1       1       1       1       1       1       1       1       1       1       4       1       1       1       1
    7442       2       1       1       1       1       2       2       1       1       1       1       1       1       1       1       1       1       1       2       2       1       1       1       1       2       2       1       1       1       1       1       2       1       1       1       2       3       1       1       1       1       1       1       1       1       1       1       1       1       1       1       1       1       1       4       2       1       1       1
    7443       3       3       3       3       2       2       2       1       2       1       1       1       2       2       2       1       2       1       3       2       3       2       2       1       1       1       1       1       1       1       2       2       1       1       2       2       1       1       3       3       3       1       2       1       1       1       1       1       1       1       2       1       2       2       4       1       2       1       4
    7444       3       1       1       1       1       1       3       1       1       1       1       1       1       1       1       1       1       1       3       1       1       1       1       2       3       1       1       1       1       2       1       1       1       1       1       1       3       1       1       1       1       1       3       1       1       1       1       1       1       1       1       1       1       1       4       1       1       1       1
    7445       3       1       1       1       1       1       2       1       1       2       1       1       2       1       1       1       1       1       3       1       1       1       1       1       3       1       1       1       1       1       1       1       1       1       1       1       3       1       1       1       1       1       3       1       1       1       1       1       1       1       1       1       1       1       4       2       1       1       1
    7446       3       3       3       3       3       1       1       1       1       1       1       1       1       1       1       1       1       1       3       2       2       1       1       1       3       1       1       1       1       1       1       1       1       1       2       1    -999    -999    -999    -999    -999    -999    -999    -999    -999    -999    -999    -999    -999    -999    -999    -999    -999    -999       4       2       1       1       1
    7447       3       1       1       1       3       1       1       1       1       1       1       1       1       1       1       2       2       1       3       1       1       3       2       1       1       1       1       1       2       1       1       1       1       2       2       2       2       1       1       1       1       1       1       1       1       1       1       1       1       1       1       2       2       1       4       2       1       1       1
    7448       3       1       1       1       1       2       3       1       1       2       1       2       1       1       1       1       1       2       2       1       1       2       2       1       1       1       1       1       2       1       1       1       1       1       2       1       2       2       1       3       1       1       2       1       1       2       1       1       1       1       1       1       2       2       4       1       1       1       1
    7449       2       1       1       2       1       1       2       1       2       1       1       1       1       1       1       1       1       1       3       1       3       3       3       3       1       1       1       1       1       1       2       2       2       2       2       2       1       1       1       2       1       1       2       1       1       2       1       1       1       1       1       1       1       1       4       2       1       1       1
    7450       2       1       1       1       1       1       1       1       1       1       1       1       1       1       1       1       1       1       2       1       1       2       2       1       2       1       1       1       1       1       2       1       1       1       2       2       1       1       1       1       1       1       1       1       1       1       1       1       1       1       1       1       1       1       4       1       1       1       1
    7451       1       1       1       2       2       1       1       1       1       1       1       1       1       2       1       1       2       2       1       1       1       1       1       1       1       1       1       1       1       1       1       2       1       1       2       2       1       1       1       1       1       1       1       1       1       1       1       1       1       2       1       1       2       2       4       1       1       1       1
    7452       2       1       1       1       1       2       2       1       1       1       1       1       1       1       1       1       2       1       1       1       1       1       1       1       1       1       1       1       1       1       1       1       1       1       1       1       2       1       1       1       1       1       2       1       1       1       1       1       1       1       1       1       1       1       4       1       1       1       1
    7453       2       1       1       1       1       1       1       1       1       1       1       1       1       1       1       1       1       1       1       1       1       1       1       1       1       1       1       1       1       1       1       1       1       1       1       1       1       1       1       1       1       1       1       1       1       1       1       1       1       1       1       1       1       1       4       2       1       1       1
    7454       1       1       1       2       1       1       1       1       1       2       1       1       1       2       2       2       1       1       1       1       1       2       3       2       1       1       1       2       1       1       1       1       1       1       1       1       3       1       1       2       2       1       1       1       1       1       1       1       2       1       1       1       1       2       4       1       1       1       1
    7455       3       2       2       3       3       2       2       1       1       2       2       1       2       2       2       2       2       2       3       3       2       2       2       2       3       2       1       1       2       1       2       2       2       2       2       2       3       2       2       2       2       2       3       2       1       2       2       2       1       1       1       1       1       2       4       1       1       1       1
    7456       2       2       1       1       1       1       1       1       1       1       1       1       1       1       1       1       1       1       2       1       1       2       1       1       1       1       1       1       1       1       1       1       1       1       1       1       2       1       1       1       1       1       1       1       1       1       1       1       2       1       1       1       1       2       4       2       1       1       1
    7457       2       2       2       3       2       1       2       1       1       2       2       1       2       1       1       1       1       1       3       1       3       1       3       1       1       1       1       1       1       1       2       2       2       2       2       2       2       1       2       3       2       1       2       1       2       2       1       1       1       2       2       2       1       1       4       2       1       1       1
    7458       3       1       1       1       1       1       3       3       2       3       1       2       1       1       1       1       1       1       1       1       1       1       1       1       3       3       3       3       3       3       1       1       1       1       1       1       1       1       1       1       1       1       3       3       1       3       1       1       1       1       1       1       1       1       4       2       2       1       7
    7459       2       1       1       2       2       1       2       1       1       2       1       1       1       1       1       1       2       2       3       2       2       2       1       1       2       2       1       2       2       1       1       1       1       1       2       2       2       1       1       1       2       1       2       1       1       1       1       1       1       1       1       1       2       1       4       1       1       1       1
    7460       2       1       1       1       1       1       1       1       1       1       1       1       1       1       1       1       1       1       2       1       1       1       1       1       2       1       1       1       1       1       1       1       1       1       1       1       2       1       1       1       1       1       2       1       1       1       1       1       1       1       1       1       1       1       4       2       1       1       1
    7461       1       1       1       2       2       1       2       1       1       2       2       1       1       1       1       1       1       2       3       2       1       2       1       1       3       1       1       2       1       1       1       1       1       1       2       1       1       1       1       1       2       1       2       1       1       2       2       2       1       1       1       1       1       1       4       1       1       1       1
    7462       1       1       1       2       1       1       1       1       1       2       1       1       1       1       1       1       1       1       3       1       1       2       1       1       2       1       1       2       1       1       1       1       1       1       1       1       3       1       1       1       1       1       1       1       1       2       1       1       1       1       1       1       1       1       4       2       1       1       1
    7463       1       1       1       1       1       1       1       1       1       1       1       1       1       1       1       1       1       1       1       1       3       2       3       1       1       1       1       1       1       1       1       1       1       1       1       1       1       1       1       1       1       1       1       1       1       1       1       1       1       1       1       1       1       1       4       1       1       1       3
    7464       2       1       2       3       3       2       3       1       1       2       1       1       1       1       1       1       1       1       3       2       1       2       2       1       3       2       1       2       1       1       1       1       1       1       1       1    -999    -999    -999    -999    -999    -999    -999    -999    -999    -999    -999    -999    -999    -999    -999    -999    -999    -999       4       1       1       2       9
    7465       1       1       1       1       1       1       3       1       1       3       1       1       1       1       1       1       1       1       1       2       1       1       1       1       1       1       1       1       1       1       1       2       1       2       1       2       1       1       1       1       1       1       1       1       1       1       1       1       1       1       1       1       1       1       4       2       1       1       1
    7466       2       1       2       2       1       1       2       1       1       2       1       1       1       1       1       1       1       1       2       2       2       2       2       1       2       2       2       2       2       1       1       1       1       1       1       1       1       1       1       1       1       1       2       1       1       1       1       1       1       1       1       1       1       1       4       2       1       1       1
    7467       2       1       2       1       2       1       2       1       1       1       1       1       1       2       1       1       2       2       2       2       3       1       2       1       2       1       1       1       1       1       2       2       1       1       2       1       2       1       1       1       1       1       2       1       1       1       1       1       1       2       1       1       1       2       4       1       1       1       1
    7468       3       1       1       2       1       1       3       1       1       2       1       1       1       1       1       1       1       1       3       3       3       3       3       3       3       3       3       3       3       3       2       2       1       2       1       2    -999    -999    -999    -999    -999    -999    -999    -999    -999    -999    -999    -999    -999    -999    -999    -999    -999    -999       4       2       1       1       1
    7469       2       2       1       2       1       1       2       1       1       1       1       1       1       1       1       1       1       1       2       1       1       1       1       1       2       1       1       1       1       1       1       1       1       1       1       1       3       1       1       2       1       1       2       1       1       1       1       1       1       1       1       1       1       1       4       2       1       1       1
    7470       2       2       1       2       2       1       2       1       1       2       2       1       2       2       1       1       1       2       1       1       1       1       1       1       1       1       1       1       1       1       1       1       1       1       1       1       2       2       2       2       2       2       2       1       1       1       1       1       1       1       1       1       1       1       4       1       1       1       1
    7471       2       1       1       2       2       1       2       1       1       2       2       1       1       1       1       1       1       1       2       3       1       3       2       1       2       2       1       2       1       1       2       1       1       1       2       2       3       1       2       1       1       1       2       1       1       1       1       1       1       1       1       1       1       1       4       2       1       1       1
    7472       2       1       1       2       1       1       1       1       1       1       2       1       1       2       1       2       2       2       2       1       2       1       1       1       1       1       1       2       1       1       1       1       1       2       1       1       1       1       2       2       1       1       1       1       1       2       1       1       1       1       1       1       1       2       4       1       1       1       1
    7473       1       1       1       1       1       1       1       1       1       2       1       1       1       1       1       1       1       1       1       1       1       1       1       1       1       1       1       1       1       1       1       1       1       1       1       1       1       1       1       1       1       1       1       1       1       1       1       1       1       1       1       1       1       1       4       2       1       1       1
    7474       1       1       2       2       1       1       2       1       1       1       1       1       1       1       1       1       1       2       3       1       2       1       2       1       1       1       1       1       2       1       1       1       1       1       2       2       1       1       1       2       1       1       1       1       1       2       1       1       1       2       1       1       1       2       4       1       1       1       1
    7475       2       1       1       2       2       2       2       1       1       2       2       1       1       2       1       2       2       1       2       1       1       1       2       2       1       1       1       1       2       1       1       1       1       1       2       2    -999    -999    -999    -999    -999    -999    -999    -999    -999    -999    -999    -999    -999    -999    -999    -999    -999    -999       4       1       1       1       1
    7476       2       1       2       2       1       2       2       1       1       1       1       2       1       1       1       1       1       1       1       1       1       1       1       1       1       1       1       1       1       1       1       1       1       1       1       1       2       1       1       1       1       1       2       1       1       1       1       1       1       1       1       1       1       1       4       1       1       1       1
    7477       2       2       1       3       3       1       1       1       1       2       1       1       2       2       1       2       2       2       3       2       1       3       3       1       3       1       1       2       2       1       2       2       1       2       2       2       3       2       2       3       3       2       2       1       1       1       1       2       2       2       1       2       2       2       4       1       1       1       1
    7478       3       1       1       1       1       1       3       2       1       1       1       1       1       1       1       1       1       1       3       1       1       1       1       1       3       3       2       1       1       1       1       1       1       1       1       1    -999    -999    -999    -999    -999    -999    -999    -999    -999    -999    -999    -999    -999    -999    -999    -999    -999    -999       4       2       1      10       5
    7479       3       2       1       1       1       1       1       1       1       1       1       1       1       1       1       1       1       1       3       1       1       1       1       1       3       1       1       1       1       1       1       1       1       1       1       1       3       1       1       1       1       1       3       1       1       1       1       1       1       1       1       1       1       1       4       2       1       1       1
    7480       2       1       2       1       2       2       3       1       1       1       3       3       1       2       1       2       2       2       3       2       1       3       3       1       2       3       1       3       3       1       2       2       1       2       2       1       3       1       1       3       3       1       3       1       1       3       2       1       1       2       2       2       2       2       4       1       1       1       1
    7481       3       1       1       1       3       1       2       1       1       1       1       1       2       1       1       1       1       1       2       1       1       2       1       1       2       1       1       2       1       1       1       1       1       1       1       1       2       1       2       1       1       1       2       1       2       1       1       1       1       1       1       1       1       2       4       1       1       1       1
    7482       2       1       3       1       2       1       1       1       1       2       1       1       1       1       1       1       1       1       3       1       2       1       1       1       2       1       1       1       1       1       1       1       1       1       1       1       3       1       1       2       1       1       3       1       1       1       1       1       1       1       1       1       1       1       4       1       1       1       1
    7483       2       1       1       1       1       1       2       1       1       1       2       1       1       1       1       1       1       1       1       1       1       2       1       1       1       1       1       2       1       1       1       1       1       2       1       2       3       1       1       1       1       1       2       1       1       2       1       1       1       1       1       1       1       1       4       2       1       1       1
    7484       2       1       1       2       1       1       2       1       1       1       1       1       1       1       1       1       1       1       2       1       1       3       3       1       2       1       1       2       2       1       1       1       1       2       1       1       3       2       1       3       1       1       3       1       1       1       1       1       1       1       1       1       1       1       4       2       1       1       1
    7485       1       1       1       1       1       1       1       1       1       1       2       1       1       1       1       1       1       1    -999    -999    -999    -999    -999    -999    -999    -999    -999    -999    -999    -999    -999    -999    -999    -999    -999    -999    -999    -999    -999    -999    -999    -999    -999    -999    -999    -999    -999    -999    -999    -999    -999    -999    -999    -999       4       1       1       1       1
    7486       3       1       1       2       1       1       3       1       1       3       1       1       1       1       1       1       2       2       2       1       1       1       1       1       3       1       1       2       1       1       1       1       1       1       1       2       2       1       1       2       2       1       1       1       1       3       1       1       1       1       1       1       2       1       4       2       1       1       1
    7487       2       3       3       3       3       1       2       1       1       1       1       1       2       2       2       2       2       2       2       3       3       3       3       2       3       1       1       1       1       1       2       2       1       2       2       2       2       2       2       3       3       1       2       1       1       1       1       1       1       1       2       2       2       2       4       2       1       1       1
    7488       2       1       1       2       2       1       1       1       1       2       2       1       1       2       1       2       2       1       2       1       2       3       2       1       2       1       1       2       2       2       1       2       1       1       2       2       3       1       1       1       1       1       3       1       1       1       1       1       1       1       1       1       1       1       4       1       1       1       1
    7489       2       2       2       1       1       3       2       1       3       2       1       2       1       1       1       1       1       1       1       1       1       1       2       3       1       1       1       1       1       1       1       1       1       1       1       1       1       3       3       3       1       3       1       3       2       3       1       1       1       1       2       1       2       1       4       2       1       1       1
    7490       2       2       1       2       1       1       1       2       1       1       1       1       1       2       1       1       2       2       2       1       1       2       1       1       2       1       1       2       1       1       2       2       1       1       2       2       2       2       1       2       2       2       2       2       1       2       2       2       1       1       1       1       2       1       4       2       1       1       1
    7491       3       1       1       2       2       1       3       1       1       3       3       1       1       2       1       1       2       1       2       1       1       2       2       1       2       2       1       2       1       1       1       1       1       1       1       1       2       1       1       1       1       1       2       1       1       1       1       1       1       1       1       1       1       1       4       1       1       1       1
    7492       2       1       2       3       2       1       2       1       1       3       3       1       1       2       1       2       2       2       2       1       2       1       1       1       2       1       1       1       2       1       1       1       1       1       1       1       2       1       1       2       2       1       2       1       1       2       1       1       1       1       1       1       1       1       4       1       1       1       1
    7493       1       1       1       1       1       1       1       1       1       1       1       1       1       1       1       1       1       1       1       1       1       1       1       1       1       1       1       1       1       1       1       1       1       1       1       1       1       1       1       1       1       1       1       1       1       1       1       1       1       1       1       1       1       1       4       1       2       1       6
    7494       1       1       1       1       1       1       1       1       1       1       1       1       1       1       1       1       1       1       2       1       2       2       1       1       3       1       1       1       1       1       1       1       1       1       1       1       1       1       1       1       1       1       1       1       1       1       1       1       1       1       1       1       1       1       4       2       1       1      10
    7495       3       2       3       3       2       2       2       1       2       3       2       2       2       1       1       1       2       2       3       2       3       3       2       3       3       1       2       3       2       2       2       2       2       2       2       2       3       3       3       3       2       2       3       3       3       3       2       2       2       2       2       2       1       2       4       2       1       1       1
    7496       2       1       1       2       2       1       1       1       1       2       2       2       1       1       1       1       1       1       1       1       1       1       1       1       1       1       1       2       2       1       1       1       1       1       1       1       2       1       1       2       1       1       1       1       1       1       1       1       1       1       1       1       1       1       4       2       1       1       1
    7497       1       1       1       2       2       2       1       1       1       1       1       1       1       1       1       1       1       1       1       1       1       1       2       1       1       1       1       1       1       1       1       1       1       1       2       1       3       1       1       1       2       1       3       1       1       1       2       1       1       1       1       1       1       1       4       1       1       1       1
    7498       2       1       1       1       1       1       2       1       1       1       1       1       1       1       1       1       1       1       2       1       1       2       2       1       2       1       1       2       1       1       1       1       1       1       1       1       3       2       2       2       2       1       3       1       1       1       1       1       1       1       1       1       1       1       4       1       1       1       1
    7499       2       1       1       1       2       1       2       1       1       2       1       1       1       1       1       1       1       1       2       1       1       1       1       1       2       2       1       2       1       1       1       1       1       1       1       1       3       1       1       2       2       1       3       2       1       3       1       1       1       1       1       1       1       1       4       2       1       2       3
    7500       2       1       1       1       2       2       2       1       1       2       1       1       1       1       1       1       1       1       2       1       1       2       2       1       2       1       1       1       1       1       1       1       1       1       1       1    -999    -999    -999    -999    -999    -999    -999    -999    -999    -999    -999    -999    -999    -999    -999    -999    -999    -999       4       1       1       1       1
    7501       2       1       1       1       1       2       2       1       1       1       1       1       2       1       1       1       2       1       3       1       1       2       2       1       2       1       1       1       1       1       1       1       1       1       2       1       1       1       1       1       1       1       1       1       1       1       1       1       1       1       1       1       1       1       4       1       1       1       1
    7502       2       1       1       1       1       1       2       1       1       1       1       1       1       1       1       1       1       1       1       1       1       1       1       1       1       1       1       1       1       1       1       2       1       1       2       1    -999    -999    -999    -999    -999    -999    -999    -999    -999    -999    -999    -999    -999    -999    -999    -999    -999    -999       4       1       1       1       1
    7503       1       1       1       1       2       1       1       1       1       1       1       1       1       1       1       1       1       1       3       1       1       1       1       1       2       1       1       1       1       2       1       1       1       1       2       1       3       1       1       1       2       1       3       1       1       1       1       1       1       1       1       1       1       1       4       1       1       1       1
    7504       2       1       1       1       1       1       2       1       1       1       1       1       1       1       1       1       1       1       2       1       1       1       1       1       3       1       1       1       1       1       1       1       1       1       1       1       3       1       1       2       1       1       3       1       1       1       1       1       1       1       1       1       1       1       4       2       1       1       1
    7505       2       1       1       2       1       2       3       1       1       2       3       3       2       1       1       2       1       1       1       1       2       2       2       1       1       1       1       2       1       2       1       1       1       2       1       1       1       1       2       2       2       1       3       1       1       2       1       1       1       1       1       1       2       1       4       1       1       1       1
    7506       3       3       2       3       2       1       1       1       1       1       1       1       2       2       1       1       2       2       1       1       1       1       1       1       1       1       1       1       1       1       1       1       1       1       1       1    -999    -999    -999    -999    -999    -999    -999    -999    -999    -999    -999    -999    -999    -999    -999    -999    -999    -999       4       2       1       1       1
    7507       3       1       2       1       1       2       3       1       1       1       1       1       1       1       1       1       1       1       3       3       3       3       3       3       3       1       1       1       1       1       1       1       1       1       1       1       3       3       2       2       2       1       2       1       1       1       2       1       2       1       1       1       1       1       4       2       1       1       1
    7508       3       1       1       2       2       1       2       1       1       1       1       1       1       1       1       1       1       1       2       1       1       2       1       1       2       1       1       2       2       1       1       1       1       1       1       1    -999    -999    -999    -999    -999    -999    -999    -999    -999    -999    -999    -999    -999    -999    -999    -999    -999    -999       4       2       1       1       1
    7509       3       2       2       3       3       1       3       1       1       3       3       1       2       1       1       1       2       2       3       3       3       3       3       1       3       2       2       3       3       1       2       1       1       2       2       2       3       2       2       3       1       1       3       2       2       3       1       1       1       1       1       1       1       2       4       2       1       1       1
    7510       3       1       2       1       1       1       2       1       2       1       3       2       1       2       1       2       2       1       3       1       1       2       2       1       2       1       1       1       1       2       1       1       1       1    -999       1       3       1       1       2       2       1       3       1       1       2       1       1       1       1       1       1       1       1       4       1       1       1       1
    8001       2       1       2       1       1       1       1       1       1       1       1       1       1       1       1       1       1       1    -999    -999    -999    -999    -999    -999    -999    -999    -999    -999    -999    -999    -999    -999    -999    -999    -999    -999       3       1       1       1       1       1       3       1       1       3       1       1       1       1       1       1       1       1       2       1       2       2       2
    8002       1       1       1       1       1       1       1       1       1       1       1       1       1       1       1       1       1       1       2       1       2       2       1       1       2       1       1       1       1       1       1       1       1       1       1       1       3       2       1       2       1       1       2       1       1       2       1       1       1       1       1       1       1       1       2       2       1       1       1
    8003       1       1       1       1       1       1       1       1       1       1       1       1       2       1       1       1       1       1       1       1       1       1       1       1       1       1       1       1       1       1       1       1       1       1       1       1       1       1       1       1       1       1       1       1       1       1       1       1       1       1       1       1       1       1       2       2       1       1       1
    8004       1       1       1       2       2       1       1       1       1       1       1       1       1       1       1       1       1       1       3       1       1       2       3       1       1       1       1       1       1       1       1       2       1       1       1       2       3       1       1       1       1       1       3       1       1       1       1       1       1       2       1       1       1       1       2       2       1       1       1
    8005       3       1       1       2       1       1       3       1       1       2       1       1       1       1       1       1       1       1       3       2       1       1       1       1       2       1       1       1       1       1       2       1       1       1       2       1       2       1       1       1       1       1       1       1       1       1       1       1       1       2       1       2       1       1       2       1       1       1       1
    8006       2       1       1       1       1       2       1       1       1       1       1       1       1       1       1       1       1       1       1       1       1       2       2       1       1       1       1       1       1       1       1       1       1       1       1       1       2       1       1       1       1       1       2       1       1       1       1       1       1       2       1       1       2       1       2       1       1       3      10
    8007       1       1       1       1       1       1       2       1       1       1       1       1       2       2       2       2       2       2       2       1       1       1       1       1       1       1       1       1       1       1       1       1       1       1       1       1    -999    -999    -999    -999    -999    -999    -999    -999    -999    -999    -999    -999    -999    -999    -999    -999    -999    -999       2       2       2       3       3
    8008       2       1       2       2       1       1       1       1       1       1       1       1       1       1       1       1       1       1       1       1       2       1       1       1       1       1       1       1       1       1       1       1       1       1       1       1       2       1       1       3       1       1       1       1       1       1       1       1       1       1       1       1       1       1       2       1       1       1       1
    8009       3       3       3       3       3       1       1       1       1       1       1       1       2       2       1       1       2       2       3       3       3       3       2       1       3       3       3       3       3       1       2       2       1       2       2       2       1       1       1       2       1       1       1       1       1       2       1       1       1       1       1       1       1       1       2       2       1       1       1
    8010       2       1       1       1       1       1       2       1       1       1       1       1       1       1       1       1       1       1       3       2       1       1       1       1       1       1       1       1       1       1       1       1       1       1       1       1    -999    -999    -999    -999    -999    -999    -999    -999    -999    -999    -999    -999    -999    -999    -999    -999    -999    -999       2       2       1       2       2
    8011       2       2       1       1       1       1       1       1       1       1       1       1       1       1       1       1       2       1       2       1       2       2       2       1       1       1       1       1       1       1       1       1       1       1       1       1       2       1       2       2       2       1       1       1       1       1       1       1       1       1       1       1       1       1       2       1       1       1       1
    8012       1       1       1       1       1       1       1       1       1       1       1       1       1       2       1       1       1       1       3       1       1       1       1       1       3       1       1       1       1       1       1       1       1       1       1       1       3       1       1       1       1       1       3       1       1       1       1       1       1       1       1       1       1       1       2       2       1       1       1
    8013       1       1       2       1       2       1       1       1       1       1       1       1       1       1       1       1       2       2       2       1       1       2       3       2       1       1       1       2       1       1       1       2       2       2       2       1       1       1       1       1       1       2       1       1       1       1       1       1       1       1       2       1       1       1       2       1       1       1       1
    8014       1       1       1       1       1       1       2       2       1       1       1       1       1       1       1       1       1       1    -999    -999    -999    -999    -999    -999    -999    -999    -999    -999    -999    -999    -999    -999    -999    -999    -999    -999    -999    -999    -999    -999    -999    -999    -999    -999    -999    -999    -999    -999    -999    -999    -999    -999    -999    -999       2       1       1    -999       9
    8015       2       1       1       1       2       1       2       1       1       1       1       1       1       2       1       1       2       1       3       1       2       3       2       1       3       2       1       1       1       1       1       1       1       1       2       2       3       1       1       1       2       1       3       1       1       1       1       1       1       1       1       1       1       1       2       2       1       2       9
    8016       2       1       1       1       1       1       1       1       1       1       1       1       1       1       1       1       1       1       3       1       1       1       1       1       1       1       1       1       1       1       1       2       1       1       1       1       2       1       1       1       1       1       2       1       1       1       1       1       1       1       1       1       1       1       2       1       1       1       1
    8017       3       2       2       2       1       1       1       1       1       2       2       1       1       1       1       1       1       1       2       2       3       2       3       3       2       2       2       2       2       2       1       1       1       1       1       1       3       3       1       3       2       2       3       3       1       3       2       2       2       1       2       1       2       2       2       2       1       1       1
    8018       1       1       1       1       1       1       1       1       1       1       1       1       1       1       1       1       1       1       1       1       1       1       1       1       1       1       1       1       1       1       1       1       1       1       1       1       1       1       1       1       1       1       1       1       1       1       1       1       1       1       1       1       1       1       2       1       1       1       1
    8019       2       1       1       2       1       1       1       1       1       1       1       1       1       1       1       1       1       1       2       2       2       2       2       1       2       1       1       2       2       1       1       1       1       1       1       1       3       2       2       3       3       1       3       2       1       2       2       1       2       2       1       1       2       2       2       2       1       1       1
    8020       2       2       3       3    -999       1       2       1    -999    -999    -999    -999    -999    -999    -999    -999    -999    -999       2       1       3       2       1       1       1       1       1       1       1       1       1       1       1       1       1       1       3       2       2       3       2    -999       3       2       2       2       2       3       2       1       1       1       1       2       2       2       1       1       1
    8021       1       1       1       1       1       1       1       1       1       1       1       1       1       1       1       1       1       1       1       1       1       1       1       1       1       1       1       1       1       1       1       1       1       1       1       1       1       1       1       1       1       1       1       1       1       1       1       1       1       1       1       1       1       1       2       1       1       1       1
    8022       2       1       1       1       1       1       2       1       1       1       1       1       1       2       1       1       2       1       3       2       3       2    -999       1       1       1       1       1       1       1       1       1       1       1       1       1       3       2       2       2       3       1       3       1       1       1       1       1       1       1       1       1       1       1       2       2       1       1       1
    8023       1       1       1       2       1       1       2       1       1       1       1       1       1       1       1       2       1       1       2       1       1       1       1       1       2       1       1       2       1       1       1       1       1       1       1       1       3       2       1       3       1       1       3       2       1       2       1       1       1       1       2       1       1       1       2       2       1       1       1
    8024       2       1       1       1       1       1       1       1       1       1       1       1       1       1       1       1       1       1       1       1       1       1       1       1       1       1       1       1       1       1       2       1       1       1       2       1       1       1       1       1       1       1       1       1       1       1       1       1       1       1       1       1       1       1       2       1       1       1       1
    8025       1       1       1       1       1       1       1       1       1       1       1       1       1       1       1       1       1       1       1       1       1       1       1       1       1       1       1       1       1       1       1       1       1       1       1       1       2       2       1       1       1       1       1       1       1       1       1       1       1       1       1       1       1       1       2       2       2       1      10
    8026       2       1       1       2       1       1       1       1       1       1       1       1       2       1       1       2       2       2       1       1       1       1       1       1       1       1       1       1       1       1       1       1       1       1       1       1       1       1       1       1       1       1       1       1       1       1       1       1       1       1       1       1       1       1       2       1       1       1       1
    8027       2       2       2       3       2       1       1       2       3       1       2       3       1       2       1       1       2       1    -999    -999    -999    -999    -999    -999    -999    -999    -999    -999    -999    -999    -999    -999    -999    -999    -999    -999    -999    -999    -999    -999    -999    -999    -999    -999    -999    -999    -999    -999    -999    -999    -999    -999    -999    -999       2       1       1    -999       1
    8028       1       1       1       1       1       1       1       1       1       1       1       1       1       1       1       1       1       1       2       1       1       1       1       1       1       1       1       1       1       1       1       1       1       1       1       1       1       1       1       2       1       1       1       1       1       1       1       1       1       1       1       1       1       1       2       2       1       1       1
    8029       1       1       1       1       1       1       2       1       2       3       1       1       1       1       1       1       1       2       2       2       2       2       2       2       3       2       2       2       2       2       1       1       1       1       1       1    -999    -999    -999    -999    -999    -999    -999    -999    -999    -999    -999    -999    -999    -999    -999    -999    -999    -999       2       2       1       1       1
    8030       2       3       1       3       3       1       2       1       1       1       1       1       2       2       1       1       2       2       1       1       1       1       1       1       1       1       1       1       1       1       1       1       1       1       1       1    -999    -999    -999    -999    -999    -999    -999    -999    -999    -999    -999    -999    -999    -999    -999    -999    -999    -999       2       1       1       1       1
    8031       2       1       1       1       1       1       2       1       1       1       1       1       1       1       1       1       2       2       1       1       1       1       1       1       1       1       1       1       1       1       1       1       1       1       1       1       1       1       1       1       1       1       1       1       1       1       1       1       1       1       1       1       1       1       2       2       2       1       7
    8032       1       1       1       1       2       1       1       1       1       1       1       1       1       1       1       1       1       1       1       1       1       1       1       1       1       1       1       1       1       1       1       1       1       1       1       1       1       1       1       1       2       1       1       1       1       1       1       1       2       1       1       1       2       2       2       1       1       1       1
    8033       2       2       1       1       2       1       1       1       1       1       1       1       2       2       1       2       1       1       2       1       1       2       1       1       1       1       1       1       1       1       1       1       2       2       1       2       1       1       2       2       1       1       1       1       1       1       1       1       1       1       1       1       2       1       2       1       1       1       1
    8034       3       2       1       3       2       1       2       2       1       1       1       1       2       2       2       2       2       2       3       3       2       3       2       1       2       1       1       1       1       1       2       1       1       1       2       2       3       3       1       3       1       1       3       2       1       1       1       1       1       1       1       1       1       2       2       2       1       1       1
    8035       3       2       2       1       1       1       2       1       1       1       1       1       2       2       2       2       2       2       3       3       3       3       3       3       1       1       1       1       1       1       2       2       2       2       2       2       3       2       1       2       3       3       3       2       1       2       2       2       1       1       1       2       2       2       2       1       2       1       3
    8036       2       2       2       2       2       1       2       2       2       2       2       2       1       1       1       1       1       1       2       2       2       2       2       2       1       1       1       1       1    -999       1       1       1       1       1       1       3       3       3       3       3       1       1       1       1       1       1       1       1       1       1       1       1       1       2       1       1       1       1
    8037       1       1       1       1       2       1       2       3       1       2       3       1       1       1       1       1       1       1       2       2       2       2       2       2       2       2       1       1       1       1       1       1       1       1       1       1       1       2       1       1       2       1       1       1       1       1       1       1       1       1    -999       1       1       1       2       1       1       1       1
    8038       2       2       1       2       2       1       2       2       1       2       2       1       2       2       1       1       1       1    -999    -999    -999    -999    -999    -999    -999    -999    -999    -999    -999    -999    -999    -999    -999    -999    -999    -999       2       2       1       2       1       1       2       1       1       2       1       1       1       1       1       1       2       1       2       2       1    -999       1
    8039       2       1       1       2       2       1       2       1       1       1       1       1       1       1       1       1       1       2       1       2       1       1       1       1       1       1       1       2       1       1       1       1       1       1       1       1    -999    -999    -999    -999    -999    -999    -999    -999    -999    -999    -999    -999    -999    -999    -999    -999    -999    -999       2       2       1       1       1
    8040       3       2       1       3       1       1       1       1       1       1       1       1       1       1       1       1       1       1       3       1       1       1       2       1       3       1       1       1       1       1       1       1       1       1       1       1       3       1       1       1       1       1       3       1       1       1       1       1       1       1       2       1       1       1       2       2       1       1       1
    8041       2       2       1       1       2       1       2       1       1       2       1       2       1       1       1       1       2       2       3       3       3       3       3       3       2       1       1       2       1       1       1       2       1       1       2       2       3       3       3       2       3       3       3       3       3       3       3       3       1       1       1       1       1       1       2       2       1       1       1
    8042       2       1       1       1       1       2       1       3       1       2       3       1       1       2       1       1       2       1       1       1       1       2       1       1       3       3       2       3       2       1       1       1       1       2       1       1       1       1       1       1       1       1       2       2       1       3       1       1       1       1       1       1       1       1       2       2       1       1       1
    8043       2       1       1       3       1       1       1       1       1       1       1       1       1       1       1       1       1       1       2       1       1       1       1       1       1       1       1       1       1       1       1       1       1       1       1       1       1       1       1       1       1       1       1       1       1       1       1       1       2       1       1       1       1       2       2       2       1       1       1
    8044       1       1       1       2       1       1       1       1       1       1       1       1       1       1       1       1       1       1       2       2       1       2       3       1       2       2       2       2       2       2       1       1       1       1       1       1       1       1       1       1       1       1       1       1       1       1       1       1       1       1       1       1       1       1       2       2       1       1       1
    8045       3       2       2       2       3       2       2       1       1       2       2       1       2       2       1       1       2       1       3       2       2       2       3       1       3       2       1       2       1       1       1       1       1       1       2       2    -999    -999    -999    -999    -999    -999    -999    -999    -999    -999    -999    -999    -999    -999    -999    -999    -999    -999       2       1       2       2       2
    8046       1       1       1       1       1       1       1       1       1       1       1       1       1       1       2       2       2       1       2       2       1       2       1       1       1       1       1       1       1       1       2       2       2       2       2       2    -999    -999    -999    -999    -999    -999    -999    -999    -999    -999    -999    -999    -999    -999    -999    -999    -999    -999       2       2       1       1       1
    8047       2       1       1       1       2       1       1       1       1       1       1       1       1       1       1       1       1       1       3       3       2       3       1       1       2       2       1       1       1       1       1       1       1       1       1       1       3       3       1       2       1       1       1       1       1       1       1       1       2       2       2       2       2       2       2       1       1       1       1
    8048       1       1       1       1       1       1       1       1       1       1       1       1       1       1       1       1       1       1       1       1       1       1       1       1       1       1       1       1       1       1       1       1       1       1       1       1       1       2       1       3       3       1       1       1       1       1       1       1       2       1       1       2       2       2       2       2       1       1       1
    8049       1       1       2       2       1       1       1       1       1       1       1       1       1       1       1       1       1       1       1       1       1       2       3       1       1       1       1       1       1       1       1       1       1       2       2       1       1       1       1       1       1       1       1       1       1       1       1       1       1       1       1       1       1       1       2       1       1       1       1
    8050       1       1       1       1       1       1       1       1       1       1       1       1       2       1       1       1       1       1       1       1       1       1       1       1       1       1       1       1       1       1       1       1       1       1       1       1    -999    -999    -999    -999    -999    -999    -999    -999    -999    -999    -999    -999    -999    -999    -999    -999    -999    -999       2       1       1       1       1
    8051       3       1       2       1       1       1       2       1       1       1       1       1       1       2       1       1       1       1    -999    -999    -999    -999    -999    -999    -999    -999    -999    -999    -999    -999    -999    -999    -999    -999    -999    -999       3       1       1       1       1       1       3       1       2       1       1       1       1       1       1       1       1       1       2       2       1    -999       6
    8052       2       2       2       3       2       1       2       1       1       1       1       1       2       1       1       1       2       1       2       1       1       1       1       1       2       1       1       1       1       1       1       1       1       1       1       1       2       1       2       1       1       1       2       1       1       1       1       1       1       1       1       1       1       1       2       1       1       1       1
    8053       2       1       1       2       1       1       1       1       1       1       1       1       2       1       1       1       1       1    -999    -999    -999    -999    -999    -999    -999    -999    -999    -999    -999    -999    -999    -999    -999    -999    -999    -999       1       1       1       1       1       1       3       3       3       3       3       3       1       2       1       2       1       1       2       1       1    -999       3
    8054       2       1       1       2       2       1       1       1       1       1       1       1       2       1       1       1       2       1       1       1       1       1       1       1       1       1       1       1       1       1       1       1       1       1       1       1       1       2       1       1       1       1       1       1       1       1       1       1       1       1       1       1       2       2       2       1       1       1       1
    8055       2       1       1       1       1       1       2       1       1       1       1       1       1       1       1       1       1       1       2       2       1       2       1       1       2       1       1       2       1       1       1       1       1       1       1       1       2       2       1       2       1       1       2       2       1       1       1       1       1       1       1       1       1       1       2       2       1       1       1
    8056       1       1       2       1       3       1       1       1       1       1       1       1       1       1       1       2       2       1       1       1       2       2       3       2       1       1       1       1       1       2       1       1       1       2       2       2       1       1       1       1       2       2       1       1       1       1       1       1       1       1       1       2       2       1       2       1       1       1       1
    8057       2       2       2       2       2       3       2       2       2       2       2       1       2       2       2       1       2       1       2       3       3       3       1       1       2       2       2       2       2       1       2       1       1       1       1       1       2       2       2       2       2       1       2       2       2       2       2       1       1       1       1       1       1       1       2       2       2       4       4
    8058       2       2       1       2       2       1       2       2       1       1       1       1       1       1       1       1       1       1       2       1       1       3       2       1       2       1       1       1       2       1       1       1       1       1       2       2       3       1       1       2       3       1       3       1       1       1       2       1       2       2       2       2       2       2       2       2       1       1       1
    8059       2       1       1       1       1       1       3       2       1       1       1       1       1       1       1       1       1       1       2       3       3       3       3       1       3       3       1       1       3       1       2       1       1       1       2       2       2       2       2       3       1       1       2       2       2       3       3       1       2       1       1       1       1       1       2       2       1       1       1
    8060       1       2       1       1       1       1       1       1       1       1       1       1       1       1       1       1       1       1       1       1       1       1       2       2       1       1       1       1       1       1       2       1       1       2       2       1       2       1       1       1       1       1       1       1       1       1       1       1       1       1       1       1       1       1       2       2       1       1       1
    8061       2       2       2       1       3       3       1       1       1       1       2       1       2       2       2       2       2       2       2       1       1       3       1       1       2       1       1       1       2       1       2       2       1       2       2       1       1       2       2       2       2       1       1       1       1       1       1       1       2       1       1       1       2       2       2       1       1       1       1
    8062       1       1       1       1       2       1       1       1       1       1       1       1       1       1       1       1       2       1       1       1       1       2       2       1       1       1       1       1       1       1       1       1       1       1       2       1    -999    -999    -999    -999    -999    -999    -999    -999    -999    -999    -999    -999    -999    -999    -999    -999    -999    -999       2       1       1       1       1
    8063       3       1       1       3       2       1       3       2       2       2       2       1       1       1       1       1       1       1       3       2       1       2       1       1       3       2       1       1       1       1       1       1       1       1       1       1       2       2       1       2       1       2       3       2       1       2       1       2       1       1       1       2       2       1       2       2       1       1       1
    8064       2       1       1       1       1       2       2       1       1       1       1       1       1       2       2       2       2       2       2       2       1       1       1       1       2       1       1       1       1       1       2       1       1       1       1       1    -999    -999    -999    -999    -999    -999    -999    -999    -999    -999    -999    -999    -999    -999    -999    -999    -999    -999       2       2       1       3      10
    8065       1       1       1       1       1       1       1       1       1       1       1       1       1       1       1       1       1       1       3       2       1       2       1       1       1       1       1       1       1       1       2       2       1       2       1       2    -999    -999    -999    -999    -999    -999    -999    -999    -999    -999    -999    -999    -999    -999    -999    -999    -999    -999       2       2    -999       1       1
    8066       3       3       1       3       3       1       1       1       1       1       1       1       1       1       2       2       1       2       1       1       1       1       1       1       1       1       1       1       1       1       1       1       1       1       1       1       1       1       1       1       1       1       1       1       1       1       1       1       2       1       2       2       1       1       2       2       1       1       1
    8067       2       1       1       1       1       1       2       1       1       1       1       1       1       1       2       2       1       1       3       1       1       2       2       1       2       1       1       2       2       1       1       1       2       1       2       1       1       1       1       1       1       1       1       1       1       1       1       1       1       1       1       1       1       1       2       1       1       1       1
    8068       3       1       1       1       2       1       3       1       1       3       1       1       1       1       2       1       2       2    -999    -999    -999    -999    -999    -999    -999    -999    -999    -999    -999    -999    -999    -999    -999    -999    -999    -999    -999    -999    -999    -999    -999    -999    -999    -999    -999    -999    -999    -999    -999    -999    -999    -999    -999    -999       2       1       2    -999       9
    8069       2       1       1       1       1       1       2       1       1       1       1       1       2       2       1       1       1       2       2       1       1       1       1       1       2       1       1       1       1       1       2       1       1       1       2       2       2       1       1       1       1       1       2       1       1       1       1       1       1       1       1       1       1       1       2       2       2       3       3
    8070       1       1       1       1       2       1       2       1       1       1       1       1       1       1       1       1       1       1       1       1       1       1       1       1       1       1       1       1       1       1       1       1       1       1       1       1       2       1       1       2       1       1       2       1       1       1       1       1       2       1       1       1       1       1       2       2       1       1       1
    8071       3       2       1       1       1       1       2       1       1       2       1       1       1       1       1       1       1       1       3       1       1       1       1       1       2       2       1       1       1       1       1       1       1       1       1       1       2       1       1       1       1       1       2       1       1       2       2       1       1       1       1       1       1       1       2       1       1       2       2
    8072       2       2       1       2       1       1       2       2       1       1       1       1       2       1       1       2       2       2       2       2       1       2       1       1       1       1       1       1       1       1       1       1       1       1       1       1       2       2       1       2       1       1       1       1       1       2       1       1       1       1       1       1       1       1       2       2       1       1       1
    8073       1       1       1       1       2       1       1       1       1       1       1       1       1       1       1       1       1       1       2       1       1       2       2       1       2       1       1       1       1       1       1       1       1       1       1       1       3       1       2       3       1       1       3       2       2       2       1       1       1       1       1       1       1       1       2       2       1       1       1
    8074       1       3       2       3       1       1       2       1       1       2       1       1       1       1       1       1       1       1       3       3       2       3       1       1       3       2       1       3       1       1       2       1       1       1       1       1       2       1       1       1       1       1       1       1       1       1       1       1       1       1       1       1       1       1       2       2       1       1       1
    8075       1       1       1       1       1       1       1       1       1       1       1       1       1       1       1       1       1       1       1       2       1       3       1       2       1       1       1       1       1       1       1       1       1       1       1       1       3       2       3       3       2       3       2       3       2       3       3       2       1       2       1       2       1       2       2       2       1       1       1
    8076       2       3       1       2       1       1       1       1       1       1       1       1       1       1       1       1       1       1       2       2       2       2       2       2       3       3       3       3       3       1       2       2       2       2       1       2       2       1       1       2       1       1       1       1       1       1       1       1       1       1       1       1       1       1       2       1       1       4       8
    8077       1       2       1       1       1       2       1       1       1       1       1       1       2       1       1       1       1       1       2       3       2       1       3       1       1       2       1       1       1       1       2       1       1       1       2       1       2       1       1       2       2       1       2       1       1       1       2       1       2       1       1       2       2       2       2       2       1       1       1
    8078       1       1       1       1       1       1       2       1       1       1       1       1       1       1       1       1       1       1    -999    -999    -999    -999    -999    -999    -999    -999    -999    -999    -999    -999    -999    -999    -999    -999    -999    -999    -999    -999    -999    -999    -999    -999    -999    -999    -999    -999    -999    -999    -999    -999    -999    -999    -999    -999       2       2       1    -999      10
    8079       1       1       2       1       1       1       1       1       1       1       1       1       1       1       1       1       1       1       2       1       1       1       1       1       1       1       1       1       1       1       1       1       1       1       1       1       1       1       1       1       1       1       1       1       1       1       1       1       1       1       1       1       1       1       2       2       1       1       9
    8080       1       1       1       1       2       1       1       1       1       1       1       1       1       1       1       1       2       1       1       1       1       2       2       3       1       1       1       1       1       1       2       1       2       1       2       1       1       1       1       1       1       1       1       1       1       1       1       1       1       1       1       1       1       1       2       1       1       1       1
    8081       1       1       1       1       1       1       1       1       1       1       1       1       1       1       1       1       1       1       1       1       1       2       1       1       1       1       1       1       1       1       1       1       1       1       1       1       2       1       1       2       2       1       1       1       1       1       1       1       1       1       1       1       1       1       2       1       1       1       1
    8082       3       1       1       3       3       1       1       1       1       1       1       1       2       2       1       2       2       2       3       1       2       1       1       1       1       1       1       1       1       1       1       1       1       1       2       1       2       1       2       2       3       1       1       1       1       1       1       1       2       1       1       1       1       2       2       1       1    -999       1
    8083       3       2       2       1       1       1       2       1       1       1       1       1       1       1       1       1       1       1       3       1       1       3       3       1       3       2       1       2       1       1       1       1       1       1       1       1    -999    -999    -999    -999    -999    -999    -999    -999    -999    -999    -999    -999    -999    -999    -999    -999    -999    -999       2       2       1       1       1
    8084       2       1       2       1       1       1       2       1       1       2       1       1       1       1       1       1       1       1       2       1       1       2       2       1       1       1       1       2       1       1       1       1       1       1       1       1       2       2       2       2       1       1       2       2       2       2       1       1       1       1       1       1       1       1       2       2       1       2       9
    8085       2       1       1       3       1       1       3       1       1       1       1       1       1       1       1       1       1       1       3       1       2       2       3       1       3       1       1       1       1       1       1       1       1       1       2       1    -999    -999    -999    -999    -999    -999    -999    -999    -999    -999    -999    -999    -999    -999    -999    -999    -999    -999       2       1       1    -999       1
    8086       3       1       1       2       1       1       3       1       1       1       1       1       1       1       1       1       1       1       2       1       1       1       2       1       2       1       1       1       1       1       1       1       1       1       1       1       3       1       1       1       1       1       3       1       1       1       1       1       1       1       1       1       1       1       2       1       1       3       3
    8087       1       1       1       1       1       1       1       1       1       1       1       1       1       1       1       1       1       1       1       1       1       1       1       1       1       1       1       1       1       1       1       1       1       1       1       1       1       1       1       1       1       1       1       1       1       1       1       1       1       1       1       1       1       1       2       2       1       1       1
    8088       1       1       1       2       1       1       1       1       1       2       1       1       1       1       1       1       1       1       1       1       1       1       1       1       1       1       1       1       1       1       1       1       1       1       1       1       3       1       1       1       1       1       2       2       1       2       2       1       1       1       1       1       1       1       2       2       1       1       1
    8089       2       1       1       1       1       1       1       1       1       1       1       1       1       2       1       2       1       1       1       1       1       1       2       2       1       1       1       1       1       1       1       2       1       1       1       1       1       1       1       1       1       1       1       1       1       1       1       1       1       1       1       1       1       1       2       1       1       1       1
    8090       2       1       1       1       2       1       2       1       1       1       1       1       1       1       1       1       1       1    -999    -999    -999    -999    -999    -999    -999    -999    -999    -999    -999    -999    -999    -999    -999    -999    -999    -999       2       2       1       2       1       1       3       1       1       2       1       1       1       1       1       1       2       2       2       2       1       1       1
    8091    -999    -999    -999    -999    -999    -999    -999    -999    -999    -999    -999    -999    -999    -999    -999    -999    -999    -999       2       2       1       1       2       1       2       2       1       1       1       2       1       1       1       1       1       1    -999    -999    -999    -999    -999    -999    -999    -999    -999    -999    -999    -999    -999    -999    -999    -999    -999    -999    -999    -999    -999    -999    -999
    8101       2       1       1       1       1       1       2       1       1       1       1       1       1       1       1       1       1       1       2       1       2       2       2       1       2       1       1       1       1       1       1       1       2       2       2       1       2       1       1       2       1       1       2       1       1       1       1       1       1       1       1       1       1       1       3       1       2       1       1
    8102       2       1       2       2       1       1       1       1       1       1       1       1       1       1       1       1       1       1       1       1       1       1       1       1       1       1       1       1       1       1       1       1       1       1       1       1       1       1       1       1       1       1       1       1       1       1       1       1       1       1       1       1       1       1       3       2       1       1       1
    8103       2       2       1       2       1       1       1       1       1       1       1       1       1       1       1       1       1       1       3       2       2       2       2       1       2       1       1       1       1       1       1       1       1       1       1       1       3       2       1       2       1       1       1       1       1       1       1       1       1       1       1       1       1       1       3       2       1       1       1
    8104    -999    -999    -999    -999    -999    -999    -999    -999    -999    -999    -999    -999    -999    -999    -999    -999    -999    -999       2       2       1       1       1       1       2       1       1       1       1       1       1       1       1       1       1       1       3       2       1       2       1       1       2       1       1       1       1       1       1       1       1       1       1       1    -999    -999    -999    -999    -999
    8105       1       1       1       1       2       1       1       1       1       1       1       1       2       2       2       2       2       2       1       1       1       1       1       1       1       1       1       1       1       1       1       1       1       1       1       1       1       1       2       1       1       1       1       1       1       1       1       1       2       1       1       1       1       1       3       1       1       1      10
    8106       1       2       1       2       1       1       2       1       1       2       2       1       1       1       1       1       1       1       2       1       1       2       1       1       1       2       2       2       1       1       1       1       1       1       1       1       1       1       1       1       2       1       2       1       1       1       1       1       1       1       1       1       1       1       3       2       1       2       2
    8107       3       1       1       2       2       2       2       1       1       1       2       1       1       1       1       1       1       1       2       1       2       2       2       2       2       1       1       1       1       1       1       1       1       1       1       1       3       1       2       2       2    -999       2       1       1       2       2       1       1       1       1       2       2       1       3       1       1       1       1
    8108       2       1       1       1       1       2       3       2       1       2       3       2       2       1       1       1       1       1       1       2       1       1       1       1       1       3       2       3       3       1       1       1       1       2       2       1       1       1       1       1       1       1       1       1       1       1       1       1       1       1       1       1       1       1       3       2       1       1       1
    8109       3       1       1       1       1       1       3       1       1       1       1       1       1       1       1       1       1       1       2       1       1       1       1       1       2       1       1       2       1       1       1       1       1       1       1       1       2       1       1       2       1       1       3       2       1       2       1       1       1       1       1       1       1       1       3       2       1       1       1
    8110       2       1       1       1       2       1       2       1       1       1       1       1       1       1       1       1       1       1       3       1       1       1       2       1       3       2       1       1       1       1       1       1       1       1       1       1       2       1       1       1       1       1       2       1       1       1       1       1       1       1       1       1       1       1       3       1       1       1       1
    8111       1       1       1       1       1       1       1       1       1       1       1       1       1       1       1       1       1       1       2       1       1       1       1       1       1       1       1       1       1       1       1       1       1       1       1       1       1       1       1       2       1       1       1       1       1       1       1       1       1       1       1       1       1       1       3       2       1       3       9
    8112       2       1       1       1       2       1       2       1       1       1       1       1       1       1       1       1       2       2       3       1       1       1       1       1       3       1       1       1       1       1       1       1       1       1       2       1    -999    -999    -999    -999    -999    -999    -999    -999    -999    -999    -999    -999    -999    -999    -999    -999    -999    -999       3       2       1       1       1
    8113       2       1       1       1       1       1       2       1       1       1       1       1       2       2    -999       1       2       2       2       1       2       1       2       1       2       1       2       1       2       1       1       1       1       1       1       1       1       1       2       1       1       1       1       1       1       1       1       1       2       2       1       1       2       2       3       1       1    -999       9
    8114       2       2       1       2       3       3       2       1       1       2       1       1       1       2       1       1       2       1       2       1       1       3       1       1       2       1       1       1       1       1       2       1       1       1       2       2       1       1       1       2       3       2       1       1       1       2       2       1       1       1       2       1       2       1       3       1       1       1       9
    8115       3       1       1       2       2       1       2       1       1       1       1       1       2       1       1       1       2       1       3       1       1       1       1       2       3       1       1       1       1       1       2       1       1       1       1       1       3       1       1       1       1       1       3       1       1       1       1       1       1       1       1       1       1       1       3       2       1       1       1
    8116       2       1       1       1       1       1       2       1       1       1       1       2       1       2       1       1       2       2       3       1       2       1       2       2       3       1       1       2       1       2       1       1       1       1       1       1       3       3       1       1       2       2       3       1       1       1       2       1       1       2       1       1       1       1       3       1       1       1       1
    8118       1       1       1       1       1       1       1       1       1       1       1       1       1       1       1       1       1       1       1       1       1       1       1       1       1       1       1       1       1       1       1       1       1       1       1       1       3       1       1       1       1       1       3       1       1       1       1       1       1       1       1       1       1       1       3       2       1       1       1
    8119       3       1       1       1       1       1       3       1       1       1       1       1       1       1       1       1       1       1       2       1       1       1       1       1       2       1       1       1       1       1       1       1       1       1       1       1       1       1       1       1       1       1       1       1       1       1       1       1       1       1       1       1       1       1       3       2       2       3       3
    8120       2       1       3       1       1       1       1       1       1       1       1       1       1       1       1       1       1       1       3       1       1       1       1       1       3       1       1       1       1       1       1       1       1       1       1       1       2       1       1       2       1       1       2       1       1       2       1       1       1       1       1       1       1       1       3       2       1       1       1
    8121       2       1       2       3       3       2       1       1       1       2       1       1       1       2       2       1       2       2       2       1       1       2       3       2       1       1       1       1       1       1       1       1       2       1       2       2       3       3       2       3       3       2       2       1       1       1       2       1       1       2       2       2       2       2       3       1       1       1       1
    8122       2       2       2       1       1       1       1       1       1       1       1       1       1       1       1       1       1       1       2       2       2       2       2       1       1       1       1       1       1       1       1       1       1       1       1       2       2       1       2       2       2       1       1       1       1       1       1       1       1       1       1       1       1       1       3       2       1       1       1
    8123       3       2       1       3       2       1       2       1       1       1       1       1       2       1       1       1       2       1       2       1       1       1       1       1       2       1       1       1       1       1       2       2       2       2       2       2       2       2       1       2       2       1       1       1       1       1       1       1       2       1       1       2       2       2       3       1       1       1       1
    8124       1       1       1       1       1       1       1       1       1       1       1       1       1       1       1       1       1       1       1       1       1       1       1       1       1       1       1       1       1       1       1       1       1       1       1       1       1       1       1       1       1       1       1       1       1       1       1       1       1       1       1       1       1       1       3       1       1       1       1
    8125       2       1       1       1       1       1       2       1       1       1       1       1       1       1       1       1       1       1       2       1       1       1       1       1       1       1       1       1       1       1       1       1       1       1       1       1       2       1       1       1       1       1       2       1       1       1       1       1       1       1       1       1       1       1       3       2       1       1       1
    8126       2       1       1       3       3       1       1       1       1       1       1       1       1       1       1       1       1       2       1       2       1       2       1       1       2       1       1       1       1       1       2       1       1       1       1       1    -999    -999    -999    -999    -999    -999    -999    -999    -999    -999    -999    -999    -999    -999    -999    -999    -999    -999       3       2       2       1      10
    8127       2       1       1       1       1       1       2       1       1       1       1       1       1       1       1       1       1       1       2       1       1       1       1       1       2       1       1       1       1       1       1       1       1       1       1       1       2       1       1       1       1       2       2       1       1       1       1       1       1       1       1       1       1       1       3       1       1       1       1
    8128       1       1       1       1       1       1       2       1       1       2       3       1       1       1       1       1       1       1       3       1       1       2       1       2       2       1       1       2       2       2       1       1       1       1       2       2       2       1       1       1       1       1       2       1       1       2       2       1       1       1       1       1       1       1       3       1       1       2       9
    8129       3       3       3       3       2       3       3       2       1       1       1       1       2       2       2       2       2       2       3       3       3       3       3       3       3       1       1       3       1       1       2       2       2       2       2       2       2       2       2       2       2       1       2       1       1       2       1       1       2       2       2       2       2       2       3       1       1       1       1
    8130       3       2       1       3       2       1       3       1       1       1       1       1       1       1       1       1       2       2       2       1       1       3       3       1       2       1       1       2       1       1       2       1       2       2       2       2       2       2       1       2       2       1       1       1       1       2       1       1       2       2       2       2       2       2       3       2       1       1       1
    8131       2       2       1       2       2       2       2       1       1       1       1       2       1       2       1       1       2       2       2       1       1       1       2       1       2       1       1       2       1       2       1       2       1       1       2       2       3       1       1       1       3       1       3       1       1       1       2       1       1       1       1       1       2       1       3       1       1       1       1
    8132       1       1       3       1       1       1       1       1       1       1       1       1       1       1       1       1       1       1       1       1       1       1       1       1       1       1       1       1       1       1       1       1       1       1       1       1       1       1       1       1       1       1       1       1       1       1       1       1       1       1       1       1       1       1       3       2       1       1       1
    8133       3       1       1       1       1       1       3       1       1       1       1       1       1       1       1       1       1       1       1       1       1       1       1       1       1       1       1       1       1       1       1       1       1       1       1       1       3       1       1       1       1       1       3       1       1       1       1       1       1       1       1       1       1       1       3       2       1       1       1
    8134       2       1       1       1       1       1       1       1       1       1       1       1       1       1       1       1       1       1       2       1       1       1       3       1       2       1       1       1       1       1       2       1       1       1       2       2       3       2       1       2       1       1       2       1       1       1       1       1       2       1       1       1       1       1       3       2       1       1       1
    8135       1       1       1       1       1       1       1       1       1       1       1       1       1       1       1       1       1       1       1       1       2       1       1       1       1       1       1       1       1       1       1       1       1       1       1       1       1       1       1       1       1       1       1       1       1       1       1       1       2       1       1       2       2       1       3       1       1       3       9
    8136       1       1       1       1       1       1       2       1       1       1       1       1       1       1       1       1       1       1       3       2       1       1       1       1       2       2       1       2       1       1       1       1       1       1       1       1       2       1       1       2       1       1       2       1       1       2       1       1       1       1       1       1       1       1       3       2       2       1       1
    8137       1       1       1       1       1       1       1       1       1       1       1       1       1       1       1       1       1       1       1       1       1       1       1       1       1       1       1       1       1       1       1       1       1       1       1       1       1       1       1       1       1       1       1       1       1       1       1       1       1       1       1       1       1       1       3       1       2       3       3
    8138       1       1       1       1       2       1       1       1       1       1       1       1       1       1       1       1       1       1       2       1       1       2       1       2       1       1       1       1       1       1       1       1       1       1       1       1       2       1       1       2       2       2       1       1       1       1       1       1       1       1       1       1       1       1       3       1       1       1       1
    8139       2       1       1       1       1       1       2       1       1       1       1       1       1       1       1       1       2       2       2       2       1       1       1       1       2       2       1       1       1       1       1       1       1       1       2       1       1       1       1       1       2       1       1       1       1       2       1       1       1       1       1       1       1       1       3       1       1       1       1
    8140       3       1       2       2       2       2       1       1       1       1       1       1       1       1       1       2       1       1       3       1       2       1       1       2       2       2       1       1       1       1       1       1       1       2       1       1       1       1       1       1       1       1       1       1       1       1       1       1       1       1       1       2       1       1       3       2       1       1       1
    8141       3       1       1       1       1       1       3       1       1       1       1       1       2       1       1       1       2       2       3       1       1       1       1       1       3       1       1       1       1       1       1       1       1       1       1       1       3       1       3       1       2       1       2       1       1       1       1       1       1       1       1       1       2       1       3       2       1       1       1
    8142       3       3       2       3       3       1       2       1       1       1       1       1       2       2       2       2       2       2       3       2       1       2       2       2       1       1       1       2       1       1       2       1       1       1       2       2       2       1       1       3       3       1       2       1       1       3       1       1       1       1       1       1       2       2       3       1       1       1       1
    8143       3       2       1       3       1       1       3       1       1       2       1       1       2       1       1       2       1       2       3       2       2       2       1       1       3       1       2       2       1       1       1       2       1       1       1       1       3       2       1       2       1       1       3       1       2       2       1       1       2       2       1       1       2       2       3       1       1       1       1
    8144       2       1       1       1       1       1       1       1       1       1       1       1       1       1       1       2       1       1       2       1       2       3       2       1       1       1       1       2       1       1       2       2       1       1       2       2       3       1       2       3       2       2       3       1       1       1       1       1       1       1       1       1       1       1       3       1       1       1       1
    8145       2       3       1       2       3       1       1       2       3       3       1       3       1       2       2       2       1       2       1       1       1       2       2       2       1       2       1       1       1       2       1       1       1       1       1       1       2       2       2       2       2       2       1       1       1       2       2       1       1       1       1       1       1       1       3       1       1       1       1
    8146       2       1       1       1       1       1       2       1       1       1       1       1       1       1       1       1       1       1       3       1       1       1       1       1       3       1       1       1       1       1       1       1       1       1       1       1       3       1       1       1       1       1       3       1       1       1       1       1       1       1       1       1       1       1       3       2       1       1       1
    8147       1       1       1       1       1       1       1       1       1       1       1       1       1       2       1       1       1       1       1       1       1       1       1       1       1       1       1       1       1       1       1       1       1       1       1       1       2       1       1       1       1       1       2       1       1       1       1       1       1       1       1       1       1       1       3       2       1       1       1
    8148       1       1       1       1       1       1       1       1       1       1       1       1       1       1       1       1       1       1    -999    -999    -999    -999    -999    -999    -999    -999    -999    -999    -999    -999    -999    -999    -999    -999    -999    -999       2       1       1       1       1       1       2       1       1       1       1       1       1       1       1       1       1       1       3       1       1    -999    -999
    8149       2       1       1       1       2       1       2       1       1       1       1       1       1       1       1       1       2       1       1       1       1       1       1       1       1       1       1       1       1       1       1       1       1       1       2       1    -999    -999    -999    -999    -999    -999    -999    -999    -999    -999    -999    -999    -999    -999    -999    -999    -999    -999       3       1       1       3       3
    8150       1       1       1       1       1       1       2       2       1       1       1       1       1       1       1       1       1       1       1       1       1       1       1       1       1       1       1       1       1       1       1       1       1       1       1       1       3       2       3       2       2       1       2       3       3       2       2       1       1       1       1       1       1       1       3       2       1       2       2
    8151    -999       2       3       2       2       1       3       3       3    -999       1       1       1       2       1    -999    -999       2    -999    -999    -999    -999    -999    -999    -999    -999    -999    -999    -999    -999    -999    -999    -999    -999    -999    -999    -999    -999    -999    -999    -999    -999    -999    -999    -999    -999    -999    -999    -999    -999    -999    -999    -999    -999       3       2       1       1       1
    8152       2       2       1       2       2       2       3       3       2       3       2       3       1       1       1       1       1       1    -999    -999    -999    -999    -999    -999    -999    -999    -999    -999    -999    -999    -999    -999    -999    -999    -999    -999    -999    -999    -999    -999    -999    -999    -999    -999    -999    -999    -999    -999    -999    -999    -999    -999    -999    -999       3       1       2    -999       4
    8153       1       1       1       1       1       1       2       2       2       2       2       2       1       1       1       1       1       1    -999    -999    -999    -999    -999    -999    -999    -999    -999    -999    -999    -999    -999    -999    -999    -999    -999    -999       1       1       1       2       1       1       1       1       1       1       1       1       1       1       1       1       1       1       3       2       1       1       1
    8154       1       1       1       1       1       1       1       1       1       1       1       1       1       1       1       1       1       1       3       1       1       1       1       1       1       1       1       1       1       1       1       2       1       1       1       2       1       1       1       1       1       1       1       1       1       1       1       1       1       1       1       1       1       1       3       1       1       1       1
    8155       2       1       2       1       1       1       2       1       1       1       1       1       1       1       1       1       1       1       2       1       1       1       1       1       1       1       1       1       1       1       1       1       1       1       1       1       3       1       1       1       1       1       3       1       1       1       1       1       1       1       1       1       1       1       3       2       1       1       1
    8157       3       2       1       1       1       1       2       1       1       1       1       1       1       1       1       2       1       1       2       1       2       1       1       1       2       1       1       1       1       1       1       2       2       2       1       1       1       1       1       1       1       1       1       1       1       1       1       1       1       2       1       2       1       1       3       1       1       1       1
    8158       2       1       2       1       2       1       2       1       1       2       1       1       1       1       1       2       2       2    -999    -999    -999    -999    -999    -999    -999    -999    -999    -999    -999    -999    -999    -999    -999    -999    -999    -999    -999    -999    -999    -999    -999    -999    -999    -999    -999    -999    -999    -999    -999    -999    -999    -999    -999    -999       3       2       1       2       2
    8159       1       1       1       1       1       1       1       1       1       1       1       1       1       1       1       1       1       1       1       1       1       1       1       1       1       1       1       1       1       1       1       1       1       1       1       1       1       1       1       1       1       1       1       1       1       1       1       1       1       1       1       1       1       1       3       1       1       1       1
    8160       1       1       1       1       1       1       1       1       1       1       1       1       1       1       1       1       1       1       2       1       2       2       1       1       2       1       2       1       1       1       2       2       2       1       2       2       2       1       1       1       1       1       2       1       1       1       2       1       2       1       1       1       1       1       3       1       1       2      10
    8161       1       1       2       2       2       1       1       1       1       2       1       1       1       1       1       1       1       1       1       1       1       2       2       1       1       1       1       1       1       1       1       1       1       1       1       1       2       2       2       2       2       1       2       2       2       2       2       1       1       1       1       2       2       2       3       2       1       1       1
    8162       1       1       1       1       1       1       1       1       1       1       1       1       1       1       1       1       1       1       1       1       1       1       1       1       1       1       1       1       1       1       1       1       1       1       1       1       2       1       1       1       1       1       1       1       1       1       1       1       1       1       1       1       1       1       3       1       1       8       4
    8163       1       1       1       1       2       1       1       1       1       1       1       1       1       1       1       1       2       2       1       1       1       1       1       1       1       1       1       1       1       1       1       1       1       1       1       1       1       1       1       1       1       1       1       1       1       1       1       1       1       1       1       1       2       1       3       1       1       8       4
    8164       3       1       1       2       2       1       3       1       1       2       2       1       1       1       1       1       1       1       3       1       1       2       3       1       3       1       1       2       2       2       1       2       1       1       2       2       3       1       1       2       2       2       3       1       1       2       2       2       1       2       1       1       2       1       3       1       1       1       1
    8165       2       2       1       1       1       1       2       2       1       2       1       1       1       1       1       1       1       1       2       1       1       1       1       1       2       1       1       1       1       1       1       1       1       1       1       1       1       1       1       1       1       1       1       1       1       1       1       1       1       1       1       1       1       1       3       1       1       1       1
    8166       1       1       1       1       1       1       1       1       1       1       1       1       1       1       1       1       1       1       1       1       1       1       1       1       1       1       1       1       1       1       1       1       1       1       1       1       1       1       1       1       1       1       1       1       1       1       1       1       1       1       1       1       1       1       3       1       1       1       1
    8167       2       1       2       1       1       1       2       1       1       2       1       1       1       1       1       1       1       1       2       1       1       1       3       1       2       1       1       1       1       1       1       1       1       1       1       1       3       3       3       3       3       1       3       3       3       3       3       1       1       1       1       1       1       1       3       2       1       1       1
    8168       1       1       1       1       1       1       1       1       1       1       1       1       1       1       1       1       1       1       2       1       1       1       1       1       2       1       1       1       1       1       1       1       1       1       1       1       2       1       1       1       2       2       2       1       1       2       1       2       1       1       1       1       2       1       3       1       1       1       1
    8169       2       2       2       2       2       1       2       1       1       2       1       1       1       1       1       1       1       1       2       2       1       2       2       1       2       1       1       1       1       1       2       2       1       1       2       1       2       2       2       2       2       1       2       1       1       1       1       1       1       1       1       1       1       1       3       2       2       1       7
    8170       2       1       1       1       1       1       2       1       1       1       1       1       1       1       1       1       1       1       2       1       1       1       1       1       2       1       1       1       1       1       1       1       1       1       1       1       2       1       1       1       1       1       2       1       1       1       2       1       1       1       1       1       1       1       3       2       1       3       3
    8171       2       1       1       1       2       1       1       1       1       1       1       1       2       2       2       2       2       2       2       1       1       1       1       1       2       1       1       1       1       1       1       1       1       1       1       1       2       1       1       1       2       1       1       1       1       1       1       1       1       1       1       1       1       1       3       1       2       8       8
    8172       2       1       1       1       1       1       2       1       1       1       1       1       1       1       1       1       1       2       2       1       1       2       1       1       2       1       1       1       1       1       1       1       1       1       1       1       2       2       1       1       1       2       2       1       1       1       1       1       1       1       1       1       1       1       3       2       1       1       1
    8173       3       1       1       1       1       1       1       1       1       1       1       1       1       2       2       2       1       1       2       1       1       1       1       1       1       1       1       1       1       1       1       1       1       1       1       1       3       1       1       1       1       1       3       1       1       1       1       1       1       1       1       1       1       1       3       2    -999       8       8
    8174       2       3       1       2       1       1       1       1       2       2       2       1       2       2       1       1       1       1       2       1       1       1       1       1       2       1       1       1       1       1       1       1       1       1       1       1       2       1       2       1       2       1       2       1       1       1       1       1       2       2       1       1       1       2       3       2       1       1       1
    8175       1       1       1       1       1       1       1       1       1       1       1       1       1       1       1       1       1       1       2       1       1       1       1       1       1       1       1       1       1       1       1       1       1       1       1       1       2       1       2       1       1       1       2       1       1       1       1       1       1       1       1       1       1       1       3       1       1       1       1
    8176       1       1       1       1       1       1       2       2       2       2       1       1       1       1       1       1       1       1       1       1       1       1       1       1       1       1       1       1       1       1       1       1       1       1       1       1       1       1       1       1       1       1       1       1       1       1       1       1       2       2       2       2       2       2       3       1       2       8       4
    8177       3       1       2       1       1       1       1       1       1       1       1       1       2       2       1       1       2       2       2       1       1       1       1       1       2       1       1       1       1       1       2       1       1       2       2       2       2       1       1       1       1       1       1       1       1       1       1       1       1       1       1       1       1       1       3       2       1       1       1
    8178       2       1       1       1       2       1       2       1       1       1       2       1       2       1       1       1       1       1       2       2       2       2       2       1       1       1       1       1       1       1       2       2       2       2       2       2       2       1       1       1       2       1       2       1       1       1       1       1       1       2       2       2       2       2       3       1       1       1       1
    8179       1       1       1       1       1       1       1       1       1       1       1       1       1       1       1       1       1       1       2       1       1       1       1       1       2       1       1       1       1       1       1       1       1       1       1       1       1       1       1       1       1       1       1       1       1       1       1       1       1       1       1       1       1       1       3       2       1       1       1
    8180       3       3       2       1       2       1       2       2       1       1       1       1       1       1       1       1       1       1       3       3       2       2       2       1       2       2       1       2       1       1       1       2       1       1       2       1       2       1       1       2       1       1       2       2       1       2       1       1       1       1       1       1       1       1       3       1       1       2       2
    8181       2       1       1       1       1       1       2       2       1       1       1       1       1       1       1       1       1       1       3       1       1       1       1       1       3       1       1       1       1       1       1       1       1       1       1       1       1       1       1       1       1       1       2       1       1       1       1       1       1       1       1       1       1       1       3       2       1       1       1
    8182       3       1       1       1       1       1       3       1       1       1       1       1       1       1       1       1       1       1       3       1       1       1       1       1       2       1       1       1       1       1       1       1       1       1       1       1       3       3       3       3       3       3       1       1       1       1       1       1       1       1       1       1       1       1       3       2       1       2       5
    8183    -999    -999    -999    -999    -999    -999    -999    -999    -999    -999    -999    -999    -999    -999    -999    -999    -999    -999       2       1       3       3       3       1       2       1       1       2       2       1       1       1       1       1       2       2       2       1       2       2       2       1       1       1       1       1       1       1       1       1       1       1       2       2    -999    -999    -999    -999    -999
    8201       1       1       1       1       1       1       1       1       1       1       1       1       1       1       1       1       1       1       1       1       1       1       1       1       1       1       1       2       2       1       1       1       1       1       1       1       2       1       1       1       1       1       2       1       1       1       1       1       1       1       1       1       1       1       4       1       2       1       1
    8202       2       1       1       1       1       1       2       1       1       1       1       1       1       1       1       1       1       1       2       1       1       1       1       1       2       1       1       1       1       1       1       1       1       1       1       1       3       1       1       1       1       1       2       1       1       1       1       1       1       1       1       1       1       1       4       1       1       1       1
    8203       1       1       2       3       2       1       1       1       1       1       1       1       1       1       1       2       2       2       1       1       2       2       2       1       1       1       1       1       2       1       1       1       1       1       2       1       1       1       1       2       2       1       1       1       1       1       2       1       1       1       1       2       1       1       4       1       1       1       1
    8204       3       1       2       3       2       1       1       1       1       2       1       1       1       1       1       2       1       2       2       1       2       1       1       1       2       1       1       1       1       1       1       1       1       1       1       1    -999    -999    -999    -999    -999    -999    -999    -999    -999    -999    -999    -999    -999    -999    -999    -999    -999    -999       4       1       1       1       1
    8205       3       1       1       1       1       1       2       1       1       1       1       1       1       1       1       1       1       1       2       1       1       1       1       1       3       1       1       1       1       1       1       1       1       1       1       1       1       1       1       1       1       1       1       1       1       1       1       1       1       1       1       1       1       1       4       2       1       1       1
    8206       2       1       1       1       1       1       2       1       1       1       1       1       1       1       1       1       1       1       2       1       1       1       1       1       2       1       1       1       1       1       1       1       1       1       2       1       2       1       1       1       2       1       3       1       2       1       1       1       1       1       2       1       2       1       4       2       2       3       2
    8207       3       2       2       2       1       2       2       1       1       2       1       1       1       1       2       2       2       1       1       1       1       1       1       1       1       1       1       1       1       1       1       1       2       1       2       1       2       1       1       1       2       1       3       2       1       2       1       1       1       1       1       1       1       1       4       2       1       1       1
    8208       3       2       1       2       1       1       2       1       1       2       1       1       2       2       2       2       1       1       2       3       2       2       1       1       1       1       1       1       2       1       1       1       1       1       1       1    -999    -999    -999    -999    -999    -999    -999    -999    -999    -999    -999    -999    -999    -999    -999    -999    -999    -999       4       2       1       1       1
    8209       1       1       2       2       2       1       1       1       1       1       1       1       1       2       1       2       2       2       2       1       2       2       2       1       2       1       1       1       1       1       1       1       1       1       2       2       3       1       1       1       1       1       3       1       1       1       1       1       1       1       1       2       2       2       4       1       1       1       1
    8210       1       1       1       1       1       1       2       2       1       1       1       1       2       2       2       2       2       2       2       3       3       2       3       2       2       3       1       3       2       3       2       1       2       2       2       2       2       1       1       1       1       1       2       1       1       2       1       1       1       1       1       1       1       1       4       1       1       3       2
    8211       2       2       2       2       1       1       1       1       1       2       1       1       2       1       1       1       1       1       2       1       2       2       1       1       2       1       1       1       1       1       2       1       1       1       1       2    -999    -999    -999    -999    -999    -999    -999    -999    -999    -999    -999    -999    -999    -999    -999    -999    -999    -999       4       2       1       1       1
    8212       3       2       1       3       2       1       3       2       1       2       1       1       2       1       1       1       2       2       3       2       2       3       2       1       3       1       1       3       1       1       1       1       1       1       1       1       3       3       2       3       2       3       3       1       1       3       1       1       1       2       1       1       1       1       4       2       1       1       1
    8213       3       1       1       2       1       1       3       1       1       1       1       1       1       1       1       1       1       1       3       2       1       2       1       1       3       2       1       1       1       1       1       1       1       1       1       1       2       1       1       1       1       1       3       1       1       1       1       1       1       1       1       1       1       1       4       2       1       1       1
    8214       3       2       2       2       2       3       3       2       1       2       3       2       1       2       1       1       2       2       3       1       2       2       2       1       3       1       1       2       2       1       1       1       1       1       2       1       2       1       1       1       1       1       2       1       1       1       1       1       1       1       1       1       2       1       4       1       1       1       1
    8215       3       2       2       2       1       1       3       1       1       1       1       1       2       2       1       1       1       1       3       2       2       2       2       1       3       2       1       2       2       1       1       1       1       2       2       1       3       3       2       2       1       1       3       3       1       3       1       1       1       1       1       1       1       1       4       1       1       1       1
    8216       3       1       2       2       2       1       2       1       1       1       1       1       1       2       1       1       1       2       2       1       1       1       1       1       2       1       1       1       1       1       1       1       1       1       1       1       2       1       1       1       1       1       2       1       1       1       1       1       1       1       1       1       1       1       4       2       1       1       1
    8217       3       2       1       2       2       2       2       1       1       1       2       2       1       2       1       2       2       2       3       1       2       1       2       2       3       2       1       2       2       2       2       2       1       1       1       1    -999    -999    -999    -999    -999    -999    -999    -999    -999    -999    -999    -999    -999    -999    -999    -999    -999    -999       4       1       1       1       1
    8218       2       2       2       2       2       2       3       3       3       3       3       3       2       2       2       2       2       2       1       1       1       1       1       1       1       1       1       1       1       1       1       1       1       1       1       1       1       1       1       1       1       1       2       2       1       2       1       1       1       1       1       1       1       1       4       2       1       3       2
    8219       1       1       2       3       3       1       1       1       1       1       2       1       1       1       1       1       2       2       1       1       1       1       1       1       1       1       1       1       1       1       1       1       1       1       2       2       1       1       1       1       1       1       1       1       1       1       1       1       1       1       1       1       1       1       4       1       1       3       9
    8221       2       1       1       1       1       1       1       1       1       2       1       1       1       1       1       2       1       1       2       1       1       2       1       1       1       1       1       2       1       1       2       1       1       2       1       1       3       2       1       2       2       1       2       1       1       2       1       1       1       2       1       1       2       2       4       1       1       1       1
    8222       2       2       2       2       2       1       2       1       1       2       1       1       2       1       1       2       2       2       3       2       2       2       2       1       2       1       1       1       1       1       1       1       1       2       1       2       2       1       1       1       2       1       2       1       1       1       1       1       1       1       1       1       1       1       4       1       1       1       1
    8223       2       2       3       3       1       1       1       1       1       1       1       1       1       1       1       1       1       2       2       1       1       2       1       1       1       1       1       2       1       1       2       2       1       1       1       1       3       2       1       2       1       1       2       1       1       1       1       1       1       2       1       2       1       2       4       2       1       1       1
    8224       2       1       1       2       1       1       3       1       1       2       1       1       1       1       1       1       1       1       2       2       1       2       2       1       2       1       1       2       2       1       1       1       1       1       2       1       2       1       1       1       1       1       2       1       1       1       1       1       1       1       1       1       1       1       4       1       1       1       1
    8225       2       1       1       2       3       1       1       1       1       1       1       1       1       1       1       1       1       1       2       3       1       3       3       1       1       1       1       2       3       1       1       1       1       1       1       1       1       1       1       2       2       1       1       1       1       1       1       1       1       1       1       1       1       1       4       1       1       1       1
    8226       1       1       2       1       1       1       1       1       1       1       1       1       1       1       1       1       1       1       3       2       2       1       1       1       3       1       1       1       1       1       1       1       1       1       1       1       2       1       1       1       1       1       2       1       1    -999       1       1       1       1       1       1       1       1       4       2       1       1       1
    8227       2       1       1       1       1       1       1       1       1       1       1       1       1       1       1       2       1       1       2       1       1       1       1       1       2       1       1       1       1       1       1       1       1       2       1       1       1       1       1       1       1       1       1       1       1       1       1       1       1       2       1       1       1       1       4       1       1       1       1
    8228       2       1       1       1       2       2       3       1       1       1       1       2       1       1       1       1       1       1       3       1       1       1       1       2       2       1       1       1       1       1       1       1       1       1       1       2    -999    -999    -999    -999    -999    -999    -999    -999    -999    -999    -999    -999    -999    -999    -999    -999    -999    -999       4       1       1       1       1
    8229       2       1       1       2       2       2       2       1       1       1       2       2       1       1       1       1       2       2       3       3       3       3       3       3       3       3       2       3       2       3       2       2       2       2       2       2       2       1       3       2       2       3       2       1       1       1       3       3       1       2       1       2       2       1       4       1       1       1       1
    8230       3       1       2       2       2       1       3       1       1       1       2       1       1       1       1       1       1       1       3       2       1       2       2       1       2       1       1       1       1       1       1       1       1       1       1       1       2       1       1       1       1       1       2       1       1       1       1       1       1       1       1       1       1       1       4       2       1       1       1
    8231    -999    -999    -999    -999    -999    -999    -999    -999    -999    -999    -999    -999    -999    -999    -999    -999    -999    -999       2       1       1       2       1       1       2       1       1       1       1       1       1       1       1       1       1       1       1       1       1       1       1       1       1       1       1       1       1       1       1       1       1       1       1       1    -999    -999    -999    -999    -999
    8232    -999    -999    -999    -999    -999    -999    -999    -999    -999    -999    -999    -999    -999    -999    -999    -999    -999    -999       1       1       1       1       1       1       1       1       1       1       1       1       1       1       1       1       1       1       3       2       2       2       3       2       2       3       2       2       3       3       2       2       2       2       2       2    -999    -999    -999    -999    -999
    8233       2       1       1       1       1       1       2       1       1       1       1       1       1       1       1       1       1       1    -999    -999    -999    -999    -999    -999    -999    -999    -999    -999    -999    -999    -999    -999    -999    -999    -999    -999    -999    -999    -999    -999    -999    -999    -999    -999    -999    -999    -999    -999    -999    -999    -999    -999    -999    -999       4       1       1       1       1
    8233       1       1       1       3       1       1       1       1       1       3       1       1       1       1       1       1       1       1       2       1       1       1       1       1       2       1       1       1       1       1       1       1       1       1       1       1       2       2       1       2       2       1       2       1       1       2       2       1       2       1       1       2       2       2       4       2       1       3       2
    8234       2       1       1       1       2       1       2       1       1       1       1       1       1       1       1       1       1       1    -999    -999    -999    -999    -999    -999    -999    -999    -999    -999    -999    -999    -999    -999    -999    -999    -999    -999    -999    -999    -999    -999    -999    -999    -999    -999    -999    -999    -999    -999    -999    -999    -999    -999    -999    -999       4       1       1       1       1
    8234       2       1       1       1       1       1       2       2       1       1       1       1       1       1       1       1       1       1       3       1       1       3       3       1       1       1       1       1       1       1       1       1       1       1       1       1       3       2       3       3       3       3       2       1       1       1       1       1       1       1       1       1       1       1       4       2       1       1       1
    8235       2       1       1       2       2       1       2       1       1       1       2       1       1       1       1       1       1       1       1       1       1       1       1       1       1       1       1       1       1       1       1       1       1       1       1       1       2       1       1       1       1       1       1       1       1       1       1       1       1       1       1       1       1       1       4       1       1       1       1
    8236       3       1       1       3       1       1       3       1       1       1       2       1       1       1       1       2       1       1       3       1       1       3       1       1       3       1       1       2       1       1       1       1       1       1       1       1       1       1       1       1       1       1       2       1       1       1       1       1       1       1       1       1       1       1       4       1       1       1       1
    8237       1       2       1       1       1       1       3       1       1       1       1       1       1       1       1       1       1       1       1       1       1       1       1       1       1       1       1       1       1       1       1       1       1       1       1       1       1       1       1       2       1       1       1       1       1       2       1       1       1       1       1       1       1       1       4       2       1       1       1
    8238       3       1       1       3       2       1       3       3       1       3       1       1       2       2       1       1       2       2    -999    -999    -999    -999    -999    -999    -999    -999    -999    -999    -999    -999    -999    -999    -999    -999    -999    -999       3       2       2       2       3       1       2       2       2       2       2       2       1       1       1       1       1       1       4       2       1    -999       1
    8239       1       1       1       1       1       1       1       1       1       1       1       1       1       1       1       1       1       1       2       1       1       1       1       1       2       1       1       1       1       1       1       1       1       1       2       2       2       1       1       1       1       1       1       1       1       1       1       1       1       1       1       1       1       1       4       1       1       1       1
    8240       2       1       1       1       2       1       2       1       1       1       2       1       1       1       2       1       1       2       2       1       1       1       1       2       2       1       1       1       2       1       1       1       1       1       1       1       2       1       1       3       3       3       2       1       1       2       2       2       1       2       1       2       2       2       4       1       1       1       1
    8241       1       1       1       1       1       1       1       1       1       1       1       1       1       1       1       1       1       1       1       1       1       1       1       1       1       1       1       1       1       1       1       1       1       1       1       1       1       1       1       1       1       1       1       1       1       1       1       1       1       1       1       1       1       1       4       1       1       1       1
    8242       3       3       2       3       3       3       1       1       1       1       1       2       1       1       1       1       2       1       2       1       1       1       1       1       1       1       1       1       1       1       1       1       1       1       1       1       2       2       2       1       2       2       2       1       1       2       2       2       1       1       1       1       1       1       4       1       1       1       1
    8243       2       1       1       2       2       1       2       1       1       1       2       1       1       1       1       1       1       1    -999    -999    -999    -999    -999    -999    -999    -999    -999    -999    -999    -999    -999    -999    -999    -999    -999    -999    -999    -999    -999    -999    -999    -999    -999    -999    -999    -999    -999    -999    -999    -999    -999    -999    -999    -999       4       1       1    -999       8
    8244       2       1       2       1       1       1       1       1       1       1       2       1       1       1       1       1       1       1       1       2       1       2       1       1       1       1       1       1       1       1       1       1       1       1       1       1       3       1       1       2       2       3       3       1       1       2       2       2       1       2       1       1       2       2       4       2       1       1       1
    8245       2       1       2       2       2       1       1       1       1       1       1       1       1       1       2       2       2       1       1       1       2       2       2       1       1       1       1       1       1       1       1       1       1       2       2       1       1       1       1       1       1       1       1       1       1       1       2       1       1       1       1       1       1       1       4       1       1    -999       1
    8246       1       1       1       2       1       1       1       1       1       1       1       1       1       2       1       1       1       2       1       1       1       1       2       2       1       1       2       1       1       1       1       2       1       2       2       2       3       2       1       1       1       1       3       2       1       1       1       1       1       1       1       1       1       1       4       1       1       1       1
    8247       2       3       1       2       3       1       1       1       1       2       1       1       1       1       1       2       2       1       1       1       1       1       1       1       2       1       1       1       1       1       1       1       1       1       2       1       2       1       1       1       1       1       2       1       2       1       1       1       1       1       1       1       1       1       4       1       1       1       5
    8248       3       1       1       2       3       1       2       1       1       2       2       1       2       1       1       2       2       2       2       1       1       1       2       2       1       1       1       1       2       2       1       1       1       1       1       1       3       1       1       1       2       1       3       1       1       1       1       1       1       1       1       1       2       1       4       1       1       1       1
    8249       3       1       1       1       1       3       1       1       2       1       3       1       1       1       1       1       1       1       3       1       2       3       1       3       3       1       1       1       1       3       1       1       1       1       1       1       3       1       1       1       1       1       2       2       2       2       1       1       1       1       1       1       1       1       4       2       1       1       2
    8250       1       1       2       1       1       2       1       1       1       1       1       1       1       1       1       1       1       1       2       1       1       1       1       1       2       1       1       1       1       1       1       1       1       1       1       1       2       1       1       2       1       1       1       1       1       1       1       1       1       1       1       1       1       1       4       1       1       3      10
    8251       2       1       1       2       2       1       2       1       1       2       2       1       1       1       1       1       2       2    -999    -999    -999    -999    -999    -999    -999    -999    -999    -999    -999    -999    -999    -999    -999    -999    -999    -999    -999    -999    -999    -999    -999    -999    -999    -999    -999    -999    -999    -999    -999    -999    -999    -999    -999    -999       4       1       2       1       3
    8252       2       2       2       2       2       1       2       1       1       2       1       1       2       2       1       2       2       2       3       1       1       2       2       2       3       1       1       2       1       2       1       2       1       1       2       2       3       1       1       2       2       1       3       1       1       2       1       1       1       1       1       1       2       2       4       1       1       1       1
    8253       1       2       1       1       1       1       1       1       1       1       1       1       1       1       1       1       1       1       1       1       2       1       1       1       1       1       1       1       1       1       1       1       1       1       1       1    -999    -999    -999    -999    -999    -999    -999    -999    -999    -999    -999    -999    -999    -999    -999    -999    -999    -999       4       1       1       1      10
    8254       2       2       2       3       3       1       2       2       2       3       2       1       2       1       1       1       1       1       1       1       1       2       2       2       1       1       3       1       1       1       2       2       2       2       2       2       1       1       1       3       3       1       2       2       1       1       1       1       1       1       1       2       2       2       4       1       1       1       1
    8255       3       1       1       2       2       2       2       1       1       2       2       2       1       1       1       1       2       2       3       1       1       2       2       3       2       1       1       2       2       2       1       2       1       1       2       1    -999    -999    -999    -999    -999    -999    -999    -999    -999    -999    -999    -999    -999    -999    -999    -999    -999    -999       4       1       1       1       1
    8256       3       1       2       2       1       1       3       2       3       3       1       1       1       1       1       1       1       2       3       1       2       1       1       1       3       1       1       3       1       1       1       1       1       1       1       1       3       1       1       1       1       1       3       1       1       3       1       1       1       1       1       1       1       1       4       2       1       1       1
    8257       3       1       1       1       1       1       2       1       1       1       1       1       1       1       1       1       1       1       3       1       2       1       1       1       3       1       1       1       1       1       1       1       1       1       1       1    -999    -999    -999    -999    -999    -999    -999    -999    -999    -999    -999    -999    -999    -999    -999    -999    -999    -999       4       1       1       1       5
    8258       3       1       1       1       1       1       3       1       1       1       1       1       1       1       1       1       1       1       3       1       2       2       1       1       2       1       1       2       1       1       1       1       1       1       1       1       3       2       1       2       2       1       3       1       1       2       1       1       1       1       1       1       2       1       4       2       1       1       1
    8259       2       1       1       1       1       1       1       1       1       1       1       1       1       1       1       1       1       1       1       1       1       1       2       1       1       1       1       2       2       1       1       1       1       1       2       1       3       2       1       1       1       1       1       1       1       1       1       1       1       1       1       1       1       1       4       1       1       1       1
    8260       2       1       2       2       1       1       2       1       1       1       1       1       2       2       1       2       1       1       2       2       1       1       1       1       1       1       1       1       1       1       1       1       1       1       1       1       1       1       1       1       1       1       1       1       1       1       1       1       1       1       1       1       1       1       4       1       1       1       1
    8261    -999    -999    -999    -999    -999    -999    -999    -999    -999    -999    -999    -999    -999    -999    -999    -999    -999    -999       2       1       1       1       1       1       3       2       1       2       2       1       1       1       1       1       1       1       1       1       1       1       1       1       2       2       1       1       1       1       1       1       1       1       1       1    -999    -999    -999    -999    -999
    8262       1       1       1       1       1       1       1       1       1       1       1       1       2       2       2       1       2       1       2       1       1       1       1       1       2       1       1       1       1       1       1       1       1       1       1       1       3       1       1       1       1       1       3       1       1       1       1       1       1       2       2       2       2       1       4       2       1       3      10
    8263       2       1       2       2       1       1       2       1       1       1       1       1       1       1       1       1       1       1       2       1       1       1       1       1       2       1       1       1       1       1       1       1       1       1       1       1       2       1       1       1       1       1       2       1       1       1       1       1       1       1       1       1       1       1       4       2       1       1       1
    9000       1       1       1       2       2       1       1       1       1       2       1       1       1       1       1       1       1       1    -999    -999    -999    -999    -999    -999    -999    -999    -999    -999    -999    -999    -999    -999    -999    -999    -999    -999    -999    -999    -999    -999    -999    -999    -999    -999    -999    -999    -999    -999    -999    -999    -999    -999    -999    -999       2       1       2       1      10
    9001       2       1       1       1       2       1       1       1       1       1       1       1       2       1       1       1       2       1       2       1       1       2       1       1       1       1       1       1       1       1       1       1       1       1       2       1       2       1       1       1       2       1       1       1       1       1       1       1       1       1       1       1       1       1       2       2       1       1       5
    9002       3       2       1       3       2       1       2       1       1       3       3       1       1       2       1       1       1       2    -999    -999    -999    -999    -999    -999    -999    -999    -999    -999    -999    -999    -999    -999    -999    -999    -999    -999    -999    -999    -999    -999    -999    -999    -999    -999    -999    -999    -999    -999    -999    -999    -999    -999    -999    -999       2       2       1       1       1
    9003       1       1       1       1       1       1       1       1       1       1       1       1       1       1       1       1       1       1       1       1       1       1       1       1       1       1       1       1       1       1       1       1       1       1       1       1       1       1       1       1       1       1       1       1       1       1       1       1       1       1       1       1       1       1       2       2       1       1       1
    9004       2       2       1       2       1       1       1       1       1       2       2       1       1       1       1       1       1       1       3       2       1       3       2       1       3       2       2       3       2       1       1       1       1       1       1       1       1       1       1       1       1       1       1       1       1       1       1       1       1       1       1       1       1       1       2       2       1       1      10
    9005       2       3       2       3       2       1       3       2       1       2       1       1       1       1       1       1       2       1       2       1       1       2       2       1       2       1       1       2       2       1       1       1       1       1       2       1       2       1       1       2       2       1       2       2       1       1       1       1       1       1       1       1       1       1       2       2       1       1       1
    9006       1       2       1       2       1       1       1       1       1       1       1       1       1       1       1       1       2       1       1       1       2       2       2       1       1       1       1       2       2       1       1       1       1       2       2       2       1       1       1       1       1       1       1       1       1       1       1       1       1       1       1       1       1       1       2       1       1       1       1
    9007       2       1       1       2       1       1       1       1       1       1       1       1       1       1       1       1       1       1       1       1       2       1       2       1       1       1       1       1       1       1       1       1       1       1       1       1       1       1       1       2       1       1       1       1       1       1       1       1       1       1       1       1       1       1       2       1       1       1       1
    9008       1       1       1       1       2       1       1       2       1       1       1       1       1       2       1       1       1       1       2       1       1       1       2       1       2       1       1       1       2       2       1       1       1       1       1       1       2       1       1       1       2       1       1       1       1       1       1       1       1       2       1       1       2       2       2       1       1       1       9
    9009       1       1       1       1       1       1       1       1       1       1       1       1       1       1       1       1       1       1       1       1       1       1       1       1       1       1       1       1       1       1       1       1       1       1       1       1       2       1       1       1       1       1       1       1       1       1       1       1       1       1       1       1       1       1       2       1       1       1       9
    9010       1       1       1       2       3       1       2       1       1       2       2       1       1       2       1       1       2       1       2       1       1       2       3       1       2       1       1       2       3       1       2       2       2       2       2       2       2       1       1       1       2       1       2       1       1       1       2       1       1       1       1       1       2       1       2       1       1       1       2
    9011       2       2       1       1       2       1       1       1       1       1       1       1       1       2       1       1       2       1       2       2       2       3       2       1       1       1       1       1       1       1       2       2       1       1       2       2       1       1       1       1       1       1       1       1       1       1       1       1       1       1       1       1       1       1       2       2       1       1       1
    9012       1       1       1       1       1       1       1       1       1       1       1       1       1       2       1       1       1       1       2       1       1       1       1       1       2       1       3       2       1       1       2       1       2       2       2       1       1       1       1       1       1       1       1       2       1       1       2       1       1       1       1       1       1       1       2       2       2    -999       3
    9013       1       1       1       1       1       1       1       1       1       1       1       1       1       1       1       1       1       1       2       2       1       3       1       1       3       1       1       1       2       1       1       1       1       1       1       1       2       2       3       2       1       1       2       2       1       1       1       1       1       1       1       1       1       1       2       2       2       1       3
    9014       2       1       2       1       2       1       2       1       1       1       1       1       1       1       1       1       1       1       2       2       1       1       1       1       2       2       1       1       1       1       1       1       1       1       1       1       2       1       1       1       1       1       2       1       1       1       1       1       1       1       1       1       1       1       2       2       1       1       1
    9015       1       1       1       1       1       1       1       1       1       1       1       1       1       1       1       1       1       1       1       1       1       2       2       1       1       1       1       1       1       1       2       1       1       1       1       2       1       1       1       1       1       1       1       1       1       1       1       1       2       2       1       2       2       2       2       1       1       1       1
    9016       1       1       1       2       1       1       2       1       1       1       2       1       1       1       1       1       2       1       1       1       1       1       1       1       2       1       1       1       1       1       1       1       1       1       1       1       1       1       2       3       1       1       1       1       2       1       1       1       1       1       1       1       1       1       2       2       1       1       1
    9017       3       3       3       3       3       1       1       1       1       1       1       1       2       2       2       2       2       2       3       3       2       3       3       1       2       1       1       1       1       1       2       2       1       1       2       2    -999    -999    -999    -999    -999    -999    -999    -999    -999    -999    -999    -999    -999    -999    -999    -999    -999    -999       2       1       1       1       1
    9018       2       1       1       1       1       1       2       1       1       1       1       1       1       1       1       1       1       1       1       1       1       1       1       1       1       1       1       1       1       1       1       1       1       1       1       1       1       1       1       2       1       1       1       1       1       1       1       1       1       1       1       1       1       1       2       1       1       1       1
    9019       2       3       1       3       3       1       1       1       1       1       1       1       2       1       1       1       2       2       3       1       2       2       2       1       2       1       1       1       2       1       1       2       1       2       2       1       1       1       1       1       1       1       1       1       1       1       1       1       1       2       1       1       1       1       2       1       1       1       1
    9020       2       1       2       2       2       1       1       1       1       1       2       1       1       1       1       1       1       1       1       1       1       1       2       1       1       1       1       1       2       1       1       1       1       1       2       1       1       1       1       1       2       1       1       1       1       2       2       1       1       1       1       1       2       1       2       1       1       1       1
    9021       2       2       1       3       3       1       2       2       2       2       2       2       1       1       2       1       2       1    -999    -999    -999    -999    -999    -999    -999    -999    -999    -999    -999    -999    -999    -999    -999    -999    -999    -999    -999    -999    -999    -999    -999    -999    -999    -999    -999    -999    -999    -999    -999    -999    -999    -999    -999    -999       2       1       1       1       1
    9022       1       1       1       3       1       1       1       1       1       1       1       1       1       1       2       2       1       1       1       1       2       2       1       1       1       1       1       2       1       1       1       2       1       1       1       1       1       1       1       2       1       1       1       1       1       1       1       1       1       1       1       1       1       1       2       2       1       1       1
    9023       1       2       1       1       3       1       1       2       1       1       3       1       2       2       1       1       2       1       1       1       1       1       1       1       1       1       1       1       1       1       1       1       1       1       2       1    -999    -999    -999    -999    -999    -999    -999    -999    -999    -999    -999    -999    -999    -999    -999    -999    -999    -999       2       1       2       3       3
    9024       1       1       1       1       2       1       1       1       1       1       1       1       1       1       1       1       2       1       1       1       1       2       1       1       1       1       1       1       1       1       1       1       1       1       2       1       2       1       1       1       2       1       1       1       1       1       1       1       1       1       1       1       1       1       2       1       1       1       1
    9025       1       1       1       1       1       1       1       1       1       1       1       1       1       1       2       2       2       2       2       1       1       1       1       1       1       1       1       1       1       1       1       2       2       2       2       2       2       1       1       1       1       1       2       1       1       1       1       1       2       2       2       2       2       2       2       1       2       4       4
    9026       3       3       2       3       3       1       1       1       1       1       1       1       1       1       1       2       2       2       3       2       2       3       2       1       2       1       1       2       1       1       1       1       2       2       1       2       2       1       2       2       2       1       2       1       1       2       1       1       1       1       1       2       2       1       2       2       1       1       1
    9027       2       2       2       3       3       1       1       2       1       2       3       1       1       2       1       2       2       2       1       1       1       2       1       1       1       1       1       2       1       1       1       1       1       1       1       1       2       2       1       3       2       1       2       2       1       3       2       1       1       2       2    -999       1       1       2       2       1       4      10
    9028       1       1       2       1       2       1       1       1       1       1       1       1       1       1       1       1       1       1       1       2       2       2       2       1       1       1       1       1       1       1       1       2       1       1       1       1       2       3       2       2       2       1       1       1       1       1       1       1       1       1       1       1       1       1       2       2       1       1       1
    9029       2       1       1       1       3       1       2       1       1       1       1       1       1       2       1       1       1       1    -999    -999    -999    -999    -999    -999    -999    -999    -999    -999    -999    -999    -999    -999    -999    -999    -999    -999    -999    -999    -999    -999    -999    -999    -999    -999    -999    -999    -999    -999    -999    -999    -999    -999    -999    -999       2       1       2    -999       8
    9030       1       1       1       1       1       1       1       1       1       1       1       1       1       1       1       1       1       1       1       1       1       1       2       1       1       1       1       1       1       1       1       1       1       1       1       1       1       1       1       1       1       1       1       1       1       1       1       1       1       1       1       1       1       1       2       1       1       3       3
    9031       2       2       3       3       3       1       2       1       1       2       1       1       2       2       1       1       2       2       2       3       2       3       2       1       2       1       1       2       1       1       1       1       1       2       1       1       3       3       3       3       3       1       2       1       1       2       1       1       2       1       2       1       1       1       2       2       1       1       1
    9032       3       1       1       1       1       1       3       1       1       3       1       1       1       1       1       1       1       1       3       1    -999       3       1       1       2       1       1       3       3       3       1       1       1       1       1       1       2       1       1       2       2       1       2       1       1       2       1       2       1       1       1       1       1       1       2       2       1       2       9
    9033       3       1       1       1       2       1       3       2       1       1       2       1       1       1       1       1       2       2       2       1       1       2       1       1       2       1       1       1       1       1       2       1       1       1       1       1       2       1       1       2       1       1       2       1       1       1       1       1       1       2       1       1       1       1       2       1       1       1       1
    9034       1       1       1       2       2       1       1       1       1       1       1       1       2       1       1       1       2       1       1       1       1       2       2       1       1       1       1       1       1       1       1       1       1       1       2       2       1       1       1       3       1       2       1       1       1       1       1       1       2       2       1       1       2       2       2       2       1       1       1
    9035       2       1       1       1       2       1       1       1       1       1       1       1       1       1       1       2       1       1       1       1       1       1       1       1       1       1       1       1       1       1       1       1       1       1       1       1       2       1       1       1       1       1       1       1       1       1       1       1       1       1       1       1       1       1       2       1       1       1       1
    9036       1       1       1       1       1       1       1       1       1       1       1       1       1       1       1       1       1       1       2       1       1       3       2    -999       2       1    -999       3       3       1       2       1       1       1       1       2       2       2       1       1       1       1       3       3       1       1       1       1       2       2       2       1       1       1       2       1       1       2       9
    9037       2       1       1       1       1       1       3       1       1       1       1       1       1       1       1       1       1       1       1       1       1       1       1       1       1       1       1       1       1       1       1       1       1       1       1       1    -999    -999    -999    -999    -999    -999    -999    -999    -999    -999    -999    -999    -999    -999    -999    -999    -999    -999       2       2       1       3       9
    9038       3       3       3       3       3       1       1       1       1       1       1       1       2       1       2       2       2       2       2       2       2       3       3       1       2       1       1       1       1       1       1       1       1       1       2       1       1       1       1       2       2       1       2       2       1       1       1       1       1       1       1       1       1       1       2       2       1       1       1
    9039       1       2       1       1       1       1       1       1       1       1       1       1       2       2       2       2       2       2       1       1       1       1       1       1       1       1       1       1       1       1       1       2       1       1       2       1       2       1       1       1       1       1       2       1       1       1       1       1       1       1       1       1       1       1       2       1       1       1       1
    9040       2       1       1       1       1       1       1       1       1       1       1       1       1       1       1       1       1       1       2       1       2       2       1       1       2       1       2       1       1       1       1       1       1       1       1       1       1       1       1       1       1       1       1       1       1       1       1       1       1       1       1       1       1       1       2       1       1       2       9
    9041       3       2       1       2       3       1       1       1       1       2       1       1       2       1       1       2       2       1       2       2       3       3       3       1       1       1       1       2       2       1       2       1       1       2       2       2    -999    -999    -999    -999    -999    -999    -999    -999    -999    -999    -999    -999    -999    -999    -999    -999    -999    -999       2       1       1       1       1
    9042       1       1       1       2       1       1       1       1       1       1       1       1       2       1       1       1       1       1       2       1       1       1       1       1       1       1       1       1       2       1       1       1       1       1       1       1       2       1       1       2       1       1       1       1       1       1       1       1       1       1       1       1       1       1       2       1       1       1       1
    9043       2       2       1       1       1       1       2       1       1       2       2       1       2       1       1       1       1       2       2       1       1       2       1       1       2       1       1       2       1       1       2       1       2       1       2       2       1       1       1       1       1       1       2       2       1       2       2       1       1       1       1       1       1       1       2       1       2       4       4
    9044       1       2       2       1       1       1       1       1       1       1       1       1       2       2       1       2       2       1       1       1       1       2       1       1       1       1       1       1       1       1       1       2       1       1       1       1       1       1       1       2       1       1       1       1       1       1       1       1       1       1       1       1       1       1       2       2       1       1       1
    9045       1       1       1       1       1       1       1       1       1       1       1       1       1       1       1       1       1       1       2       1       1       1       1       1       2       1       1       1       1       1       1       2       1       1       1       1    -999    -999    -999    -999    -999    -999    -999    -999    -999    -999    -999    -999    -999    -999    -999    -999    -999    -999       2       2       2       4       8
    9046       2       2       2       2       2       1       2       1       1       1       1       1       2       1       1       1       1       1       2       2       2       3       2       2       2       2       1       2       1       1       2       1       1       1       2       2       2       2       2       2       1       1       2       2       1       2       1       1       1       1       1       1       2       2       2       1       2       4       4
    9047       2       2       3       2       3       3       1       1       1       1       1       1       2       2       2       2       2       2       3       3       3       3       3       1       1       1       1       1       1       1       2       2       2       2       2       2       1       1       1       1       1       1       1       1       1       1       1       1       1       1       1       1       1       1       2       1       1       1       1
    9048       3       2       1       3       2       1       1       1       1       2       1       1       1       2       1       1       1       1    -999    -999    -999    -999    -999    -999    -999    -999    -999    -999    -999    -999    -999    -999    -999    -999    -999    -999    -999    -999    -999    -999    -999    -999    -999    -999    -999    -999    -999    -999    -999    -999    -999    -999    -999    -999       2       1       1       1       9
    9049       3       1       1       1       2       1       3       1       1       1       2       1       1       1       1       1       2       1       3       1       1       1       2       1       3       2       1       2       2       1       1       1       1       1       1       1       3       1       1       1       1       1       3       1       1       1       1       1       1       1       1       1       1       1       2       2       1       2       2
    9050       2       1       2       1       1       1       1       1       1       1       1       1       1       1       1       1       1       1       2       1       2       1       1       1       2       1       1       1       1       1       1       1       1       1       1       1       2       1       2       2       1       1       2       1       1       1       2       1       1       1       1       1       1       1       2       1       1       1       1
    9051       3       1       1       1       1       1       2       1       1       2       1       1       1       1       1       1       1       1       2       1       1       1       1       1       2       1       1       2       1       1       1       1       1       1       1       1       3       1       1       1       1       1       3       1       1       1       1       1       1       1       1       1       1       1       2       2       1       2       9
    9052       1       2       1       2       1       1       1       1       1       1       1       1       1       1       1       1       1       2       2       3       3       2       3       1       1       1       1       2       2       1       1       2       1       1       2       2       2       2       1       1       1       1       2       2       1       1       2       1       1       1       1       1       2       1       2       2       1       1       1
    9053       2       2       1       2       2       1       1       1       1       1       2       2       2       2       1       1       1       1       2       1       1       2       3       1       1       1       1       1       1       1       1       1       1       1       1       1       2       1       1       1       1       1       1       1       1       1       1       1       2       1       1       1       1       1       2       1       1       1       1
[truncated: 167,870 more chars]
