# Supplementary material for: Longitudinal Model Building Using Latent Transition Analysis: An Example Using School Bullying Data
Source: Front Psychol. 2018 May 8;9:675. doi: 10.3389/fpsyg.2018.00675 (PMC5953336; doi:10.3389/fpsyg.2018.00675)
Supplement: Supplementary file 2 [file Data_Sheet_2.ZIP › SupplementalMaterials_new051517/Mplus/lmsusinglta_step0.out]

Mplus VERSION 7.4
MUTHEN & MUTHEN
07/30/2016  11:44 AM

INPUT INSTRUCTIONS

  Title:          Step 0: Diagnose and Explore Cross-sectional Data using LCA

  Data:           File = bullyingT.dat;

  Variable:       Names = Id core18a1 core18b1 core18c1 core18d1 core18e1 core18f1
                          core22a1 core22b1 core22c1 core22d1 core22e1 core22f1
                          core2711 core2721 core2731 core2741 core2751 core2761
                          core18a2 core18b2 core18c2 core18d2 core18e2 core18f2
                          core22a2 core22b2 core22c2 core22d2 core22e2 core22f2
                          core2712 core2722 core2732 core2742 core2752 core2762
                          core18a3 core18b3 core18c3 core18d3 core18e3 core18f3
                          core22a3 core22b3 core22c3 core22d3 core22e3 core22f3
                          core2713 core2723 core2733 core2743 core2753 core2763
                          Grade Gender Language RaceSch RaceStu;

                  ! Time 1:
                  Usevar = core2711 core2721 core2731 core2741 core2751 core2761;
                  Categorical = core2711 core2721 core2731 core2741 core2751 core2761;

                  Missing = all(-999);
                  Classes = C1(2); ! Need to change from C1(2) to C1(7)

                  ! Time 2:
                  ! Usevar = core2712 core2722 core2732 core2742 core2752 core2762;
                  ! Categorical = core2712 core2722 core2732 core2742 core2752 core2762;

                  ! Missing = all(-999);
                  ! Classes = C2(7); ! Need to change from C2(2) to C2(7)

                  ! Time 3:
                  ! Usevar = core2713 core2723 core2733 core2743 core2753 core2763;
                  ! Categorical = core2713 core2723 core2733 core2743 core2753 core2763;

                  ! Missing = all(-999);
                  ! Classes = C3(7); ! Need to change from C3(2) to C3(7)

  Analysis:       Type = mixture;

  Plot:           type is plot3;
                  ! Time 1:
                  series is core2711 (1) core2721 (2) core2731 (3)
                         core2741 (4) core2751 (5) core2761 (6);

                  ! Time 2:
                  ! series is core2712 (1) core2722 (2) core2732 (3)
                  !         core2742 (4) core2752 (5) core2762 (6);
                  ! Time 3:
                  ! series is core2713 (1) core2723 (2) core2733 (3)
                  !         core2743 (4) core2753 (5) core2763 (6);

  Output:         Tech11 Tech14;


*** WARNING
  Data set contains cases with missing on all variables.
  These cases were not included in the analysis.
  Number of cases with missing on all variables:  8
   1 WARNING(S) FOUND IN THE INPUT INSTRUCTIONS


Step 0: Diagnose and Explore Cross-sectional Data using LCA

SUMMARY OF ANALYSIS

Number of groups                                                 1
Number of observations                                        1172

Number of dependent variables                                    6
Number of independent variables                                  0
Number of continuous latent variables                            0
Number of categorical latent variables                           1

Observed dependent variables

  Binary and ordered categorical (ordinal)
   CORE2711    CORE2721    CORE2731    CORE2741    CORE2751    CORE2761

Categorical latent variables
   C1


Estimator                                                      MLR
Information matrix                                        OBSERVED
Optimization Specifications for the Quasi-Newton Algorithm for
Continuous Outcomes
  Maximum number of iterations                                 100
  Convergence criterion                                  0.100D-05
Optimization Specifications for the EM Algorithm
  Maximum number of iterations                                 500
  Convergence criteria
    Loglikelihood change                                 0.100D-06
    Relative loglikelihood change                        0.100D-06
    Derivative                                           0.100D-05
Optimization Specifications for the M step of the EM Algorithm for
Categorical Latent variables
  Number of M step iterations                                    1
  M step convergence criterion                           0.100D-05
  Basis for M step termination                           ITERATION
Optimization Specifications for the M step of the EM Algorithm for
Censored, Binary or Ordered Categorical (Ordinal), Unordered
Categorical (Nominal) and Count Outcomes
  Number of M step iterations                                    1
  M step convergence criterion                           0.100D-05
  Basis for M step termination                           ITERATION
  Maximum value for logit thresholds                            15
  Minimum value for logit thresholds                           -15
  Minimum expected cell size for chi-square              0.100D-01
Maximum number of iterations for H1                           2000
Convergence criterion for H1                             0.100D-03
Optimization algorithm                                         EMA
Random Starts Specifications
  Number of initial stage random starts                         20
  Number of final stage optimizations                            4
  Number of initial stage iterations                            10
  Initial stage convergence criterion                    0.100D+01
  Random starts scale                                    0.500D+01
  Random seed for generating random starts                       0
Link                                                         LOGIT

Input data file(s)
  bullyingT.dat
Input data format  FREE


SUMMARY OF DATA

     Number of missing data patterns             6
     Number of y missing data patterns           0
     Number of u missing data patterns           6


COVARIANCE COVERAGE OF DATA

Minimum covariance coverage value   0.100


     PROPORTION OF DATA PRESENT FOR U


           Covariance Coverage
              CORE2711      CORE2721      CORE2731      CORE2741      CORE2751
              ________      ________      ________      ________      ________
 CORE2711       0.999
 CORE2721       0.998         0.999
 CORE2731       0.997         0.997         0.998
 CORE2741       0.998         0.998         0.997         0.999
 CORE2751       0.997         0.997         0.997         0.998         0.998
 CORE2761       0.999         0.999         0.998         0.999         0.998


           Covariance Coverage
              CORE2761
              ________
 CORE2761       1.000


UNIVARIATE PROPORTIONS AND COUNTS FOR CATEGORICAL VARIABLES

    CORE2711
      Category 1    0.796          932.000
      Category 2    0.204          239.000
    CORE2721
      Category 1    0.771          903.000
      Category 2    0.229          268.000
    CORE2731
      Category 1    0.882         1032.000
      Category 2    0.118          138.000
    CORE2741
      Category 1    0.822          963.000
      Category 2    0.178          208.000
    CORE2751
      Category 1    0.670          784.000
      Category 2    0.330          386.000
    CORE2761
      Category 1    0.737          864.000
      Category 2    0.263          308.000


RANDOM STARTS RESULTS RANKED FROM THE BEST TO THE WORST LOGLIKELIHOOD VALUES

Final stage loglikelihood values at local maxima, seeds, and initial stage start numbers:

           -3003.033  107446           12
           -3003.033  462953           7
           -3003.033  533738           11
           -3003.033  851945           18


THE BEST LOGLIKELIHOOD VALUE HAS BEEN REPLICATED.  RERUN WITH AT LEAST TWICE THE
RANDOM STARTS TO CHECK THAT THE BEST LOGLIKELIHOOD IS STILL OBTAINED AND REPLICATED.


THE MODEL ESTIMATION TERMINATED NORMALLY


MODEL FIT INFORMATION

Number of Free Parameters                       13

Loglikelihood

          H0 Value                       -3003.033
          H0 Scaling Correction Factor      1.0739
            for MLR

Information Criteria

          Akaike (AIC)                    6032.066
          Bayesian (BIC)                  6097.930
          Sample-Size Adjusted BIC        6056.637
            (n* = (n + 2) / 24)

Chi-Square Test of Model Fit for the Binary and Ordered Categorical
(Ordinal) Outcomes

          Pearson Chi-Square

          Value                            206.113
          Degrees of Freedom                    50
          P-Value                           0.0000

          Likelihood Ratio Chi-Square

          Value                            191.972
          Degrees of Freedom                    50
          P-Value                           0.0000

Chi-Square Test for MCAR under the Unrestricted Latent Class Indicator Model

          Pearson Chi-Square

          Value                            134.404
          Degrees of Freedom                   139
          P-Value                           0.5943

          Likelihood Ratio Chi-Square

          Value                             29.631
          Degrees of Freedom                   139
          P-Value                           1.0000


FINAL CLASS COUNTS AND PROPORTIONS FOR THE LATENT CLASSES
BASED ON THE ESTIMATED MODEL

    Latent
   Classes

       1        356.75362          0.30440
       2        815.24638          0.69560


FINAL CLASS COUNTS AND PROPORTIONS FOR THE LATENT CLASSES
BASED ON ESTIMATED POSTERIOR PROBABILITIES

    Latent
   Classes

       1        356.75362          0.30440
       2        815.24638          0.69560


FINAL CLASS COUNTS AND PROPORTIONS FOR THE LATENT CLASSES
BASED ON THEIR MOST LIKELY LATENT CLASS MEMBERSHIP

Class Counts and Proportions

    Latent
   Classes

       1              380          0.32423
       2              792          0.67577


CLASSIFICATION QUALITY

     Entropy                         0.812


Average Latent Class Probabilities for Most Likely Latent Class Membership (Row)
by Latent Class (Column)

           1        2

    1   0.883    0.117
    2   0.027    0.973


Classification Probabilities for the Most Likely Latent Class Membership (Column)
by Latent Class (Row)

           1        2

    1   0.941    0.059
    2   0.054    0.946


Logits for the Classification Probabilities for the Most Likely Latent Class Membership (Column)
by Latent Class (Row)

              1        2

    1      2.763    0.000
    2     -2.854    0.000


MODEL RESULTS

                                                    Two-Tailed
                    Estimate       S.E.  Est./S.E.    P-Value

Latent Class 1

 Thresholds
    CORE2711$1        -0.065      0.141     -0.460      0.645
    CORE2721$1        -0.293      0.140     -2.089      0.037
    CORE2731$1         0.626      0.148      4.232      0.000
    CORE2741$1        -0.020      0.154     -0.127      0.899
    CORE2751$1        -1.624      0.216     -7.504      0.000
    CORE2761$1        -0.918      0.174     -5.288      0.000

Latent Class 2

 Thresholds
    CORE2711$1         2.628      0.181     14.510      0.000
    CORE2721$1         2.468      0.179     13.777      0.000
    CORE2731$1         4.043      0.363     11.136      0.000
    CORE2741$1         3.324      0.251     13.251      0.000
    CORE2751$1         2.093      0.186     11.261      0.000
    CORE2761$1         2.665      0.231     11.553      0.000

Categorical Latent Variables

 Means
    C1#1              -0.826      0.111     -7.420      0.000


RESULTS IN PROBABILITY SCALE

Latent Class 1

 CORE2711
    Category 1         0.484      0.035     13.760      0.000
    Category 2         0.516      0.035     14.681      0.000
 CORE2721
    Category 1         0.427      0.034     12.430      0.000
    Category 2         0.573      0.034     16.669      0.000
 CORE2731
    Category 1         0.652      0.034     19.408      0.000
    Category 2         0.348      0.034     10.381      0.000
 CORE2741
    Category 1         0.495      0.039     12.842      0.000
    Category 2         0.505      0.039     13.096      0.000
 CORE2751
    Category 1         0.165      0.030      5.530      0.000
    Category 2         0.835      0.030     28.066      0.000
 CORE2761
    Category 1         0.285      0.035      8.057      0.000
    Category 2         0.715      0.035     20.183      0.000

Latent Class 2

 CORE2711
    Category 1         0.933      0.011     81.971      0.000
    Category 2         0.067      0.011      5.920      0.000
 CORE2721
    Category 1         0.922      0.013     71.432      0.000
    Category 2         0.078      0.013      6.056      0.000
 CORE2731
    Category 1         0.983      0.006    159.716      0.000
    Category 2         0.017      0.006      2.803      0.005
 CORE2741
    Category 1         0.965      0.008    114.666      0.000
    Category 2         0.035      0.008      4.130      0.000
 CORE2751
    Category 1         0.890      0.018     49.006      0.000
    Category 2         0.110      0.018      6.045      0.000
 CORE2761
    Category 1         0.935      0.014     66.635      0.000
    Category 2         0.065      0.014      4.636      0.000


LATENT CLASS ODDS RATIO RESULTS

Latent Class 1 Compared to Latent Class 2

 CORE2711
    Category > 1      14.773      3.043      4.855      0.000
 CORE2721
    Category > 1      15.817      3.189      4.960      0.000
 CORE2731
    Category > 1      30.477     11.265      2.706      0.007
 CORE2741
    Category > 1      28.311      7.499      3.775      0.000
 CORE2751
    Category > 1      41.148      9.582      4.295      0.000
 CORE2761
    Category > 1      36.008      8.551      4.211      0.000


QUALITY OF NUMERICAL RESULTS

     Condition Number for the Information Matrix              0.349E-01
       (ratio of smallest to largest eigenvalue)


TECHNICAL 11 OUTPUT

     Random Starts Specifications for the k-1 Class Analysis Model
        Number of initial stage random starts                  20
        Number of final stage optimizations                     4


     VUONG-LO-MENDELL-RUBIN LIKELIHOOD RATIO TEST FOR 1 (H0) VERSUS 2 CLASSES

          H0 Loglikelihood Value                        -3611.654
          2 Times the Loglikelihood Difference           1217.243
          Difference in the Number of Parameters                7
          Mean                                              6.874
          Standard Deviation                               13.463
          P-Value                                          0.0000

     LO-MENDELL-RUBIN ADJUSTED LRT TEST

          Value                                          1193.123
          P-Value                                          0.0000


TECHNICAL 14 OUTPUT

     Random Starts Specifications for the k-1 Class Analysis Model
        Number of initial stage random starts                  20
        Number of final stage optimizations                     4

     Random Starts Specification for the k-1 Class Model for Generated Data
        Number of initial stage random starts                   0
        Number of final stage optimizations for the
           initial stage random starts                          0
     Random Starts Specification for the k Class Model for Generated Data
        Number of initial stage random starts                  40
        Number of final stage optimizations                     8
     Number of bootstrap draws requested                   Varies


     PARAMETRIC BOOTSTRAPPED LIKELIHOOD RATIO TEST FOR 1 (H0) VERSUS 2 CLASSES

          H0 Loglikelihood Value                        -3611.654
          2 Times the Loglikelihood Difference           1217.243
          Difference in the Number of Parameters                7
          Approximate P-Value                              0.0000
          Successful Bootstrap Draws                            5


PLOT INFORMATION

The following plots are available:

  Histograms (sample values)
  Scatterplots (sample values)
  Sample proportions and estimated probabilities

DIAGRAM INFORMATION

  Mplus diagrams are currently not available for Mixture analysis.
  No diagram output was produced.


     Beginning Time:  11:44:21
        Ending Time:  11:44:24
       Elapsed Time:  00:00:03


MUTHEN & MUTHEN
3463 Stoner Ave.
Los Angeles, CA  90066

Tel: (310) 391-9971
Fax: (310) 391-8971
Web: www.StatModel.com
Support: Support@StatModel.com

Copyright (c) 1998-2015 Muthen & Muthen
