# Supplementary material for: Longitudinal Model Building Using Latent Transition Analysis: An Example Using School Bullying Data
Source: Front Psychol. 2018 May 8;9:675. doi: 10.3389/fpsyg.2018.00675 (PMC5953336; doi:10.3389/fpsyg.2018.00675)
Supplement: Supplementary file 2 [file Data_Sheet_2.ZIP › SupplementalMaterials_new051517/Mplus/lmsusinglta_step1.out]

Mplus VERSION 7.4
MUTHEN & MUTHEN
08/01/2016   6:46 AM

INPUT INSTRUCTIONS

  Title:          Step 1: Test Longitudinal Measurement Invariance using LTA

  Data:           File = bullyingT.dat;

  Variable:       Names = Id core18a1 core18b1 core18c1 core18d1 core18e1 core18f1
                          core22a1 core22b1 core22c1 core22d1 core22e1 core22f1
                          core2711 core2721 core2731 core2741 core2751 core2761
                          core18a2 core18b2 core18c2 core18d2 core18e2 core18f2
                          core22a2 core22b2 core22c2 core22d2 core22e2 core22f2
                          core2712 core2722 core2732 core2742 core2752 core2762
                          core18a3 core18b3 core18c3 core18d3 core18e3 core18f3
                          core22a3 core22b3 core22c3 core22d3 core22e3 core22f3
                          core2713 core2723 core2733 core2743 core2753 core2763
                          Grade Gender Language RaceSch RaceStu;

                  ! Time 1:
                  Usevar = core2711 core2721 core2731 core2741 core2751 core2761
                          core2712 core2722 core2732 core2742 core2752 core2762
                          core2713 core2723 core2733 core2743 core2753 core2763;
                  Categorical = core2711 core2721 core2731 core2741 core2751 core2761
                          core2712 core2722 core2732 core2742 core2752 core2762
                          core2713 core2723 core2733 core2743 core2753 core2763;

                  Missing = all(-999);
                  ! Classes = C1(3) C2(3) C3(3); ! for three latent statuses (3LS) model
                  Classes = C1(4) C2(4) C3(4); ! for 4LS model

  Analysis:       Type = mixture;

  Model:          %OVERALL%
                  C2 on C1;
                  C3 on C2;

  ! Model needs to be set up with the number of assessment
  Model C1:       %C1#1%

                  ! For non-measurement invariance
                  ! [core2711$1 core2721$1 core2731$1 core2741$1 core2751$1 core2761$1];

                  ! For measurement invariance
                  [core2711$1] (1);
                  [core2721$1] (2);
                  [core2731$1] (3);
                  [core2741$1] (4);
                  [core2751$1] (5);
                  [core2761$1] (6);

                  %C1#2%
                  ! [core2711$1 core2721$1 core2731$1 core2741$1 core2751$1 core2761$1];
                  [core2711$1] (7);
                  [core2721$1] (8);
                  [core2731$1] (9);
                  [core2741$1] (10);
                  [core2751$1] (11);
                  [core2761$1] (12);

                  %C1#3%
                  ! [core2711$1 core2721$1 core2731$1 core2741$1 core2751$1 core2761$1];
                  [core2711$1] (13);
                  [core2721$1] (14);
                  [core2731$1] (15);
                  [core2741$1] (16);
                  [core2751$1] (17);
                  [core2761$1] (18);

                  ! Remove %C1#4% when testing three latent statuses (3LS) model
                  %C1#4%
                  ! [core2711$1 core2721$1 core2731$1 core2741$1 core2751$1 core2761$1];
                  [core2711$1] (19);
                  [core2721$1] (20);
                  [core2731$1] (21);
                  [core2741$1] (22);
                  [core2751$1] (23);
                  [core2761$1] (24);

  Model C2:       %C2#1%
                  ! [core2712$1 core2722$1 core2732$1 core2742$1 core2752$1 core2762$1];
                  [core2712$1] (1);
                  [core2722$1] (2);
                  [core2732$1] (3);
                  [core2742$1] (4);
                  [core2752$1] (5);
                  [core2762$1] (6);

                  %C2#2%
                  ! [core2712$1 core2722$1 core2732$1 core2742$1 core2752$1 core2762$1];
                  [core2712$1] (7);
                  [core2722$1] (8);
                  [core2732$1] (9);
                  [core2742$1] (10);
                  [core2752$1] (11);
                  [core2762$1] (12);

                  %C2#3%
                  ! [core2712$1 core2722$1 core2732$1 core2742$1 core2752$1 core2762$1];
                  [core2712$1] (13);
                  [core2722$1] (14);
                  [core2732$1] (15);
                  [core2742$1] (16);
                  [core2752$1] (17);
                  [core2762$1] (18);

                  %C2#4%
                  ! [core2712$1 core2722$1 core2732$1 core2742$1 core2752$1 core2762$1];
                  [core2712$1] (19);
                  [core2722$1] (20);
                  [core2732$1] (21);
                  [core2742$1] (22);
                  [core2752$1] (23);
                  [core2762$1] (24);

  Model C3:       %C3#1%
                  ! [core2713$1 core2723$1 core2733$1 core2743$1 core2753$1 core2763$1];
                  [core2713$1] (1);
                  [core2723$1] (2);
                  [core2733$1] (3);
                  [core2743$1] (4);
                  [core2753$1] (5);
                  [core2763$1] (6);

                  %C3#2%
                  ! [core2713$1 core2723$1 core2733$1 core2743$1 core2753$1 core2763$1];
                  [core2713$1] (7);
                  [core2723$1] (8);
                  [core2733$1] (9);
                  [core2743$1] (10);
                  [core2753$1] (11);
                  [core2763$1] (12);

                  %C3#3%
                  ! [core2713$1 core2723$1 core2733$1 core2743$1 core2753$1 core2763$1];
                  [core2713$1] (13);
                  [core2723$1] (14);
                  [core2733$1] (15);
                  [core2743$1] (16);
                  [core2753$1] (17);
                  [core2763$1] (18);

                  %C3#4%
                  ! [core2713$1 core2723$1 core2733$1 core2743$1 core2753$1 core2763$1];
                  [core2713$1] (19);
                  [core2723$1] (20);
                  [core2733$1] (21);
                  [core2743$1] (22);
                  [core2753$1] (23);
                  [core2763$1] (24);

  Output:         Tech1 Tech8 Tech15;


INPUT READING TERMINATED NORMALLY


Step 1: Test Longitudinal Measurement Invariance using LTA

SUMMARY OF ANALYSIS

Number of groups                                                 1
Number of observations                                        1180

Number of dependent variables                                   18
Number of independent variables                                  0
Number of continuous latent variables                            0
Number of categorical latent variables                           3

Observed dependent variables

  Binary and ordered categorical (ordinal)
   CORE2711    CORE2721    CORE2731    CORE2741    CORE2751    CORE2761
   CORE2712    CORE2722    CORE2732    CORE2742    CORE2752    CORE2762
   CORE2713    CORE2723    CORE2733    CORE2743    CORE2753    CORE2763

Categorical latent variables
   C1          C2          C3


Estimator                                                      MLR
Information matrix                                        OBSERVED
Optimization Specifications for the Quasi-Newton Algorithm for
Continuous Outcomes
  Maximum number of iterations                                 100
  Convergence criterion                                  0.100D-05
Optimization Specifications for the EM Algorithm
  Maximum number of iterations                                 500
  Convergence criteria
    Loglikelihood change                                 0.100D-06
    Relative loglikelihood change                        0.100D-06
    Derivative                                           0.100D-05
Optimization Specifications for the M step of the EM Algorithm for
Categorical Latent variables
  Number of M step iterations                                    1
  M step convergence criterion                           0.100D-05
  Basis for M step termination                           ITERATION
Optimization Specifications for the M step of the EM Algorithm for
Censored, Binary or Ordered Categorical (Ordinal), Unordered
Categorical (Nominal) and Count Outcomes
  Number of M step iterations                                    1
  M step convergence criterion                           0.100D-05
  Basis for M step termination                           ITERATION
  Maximum value for logit thresholds                            15
  Minimum value for logit thresholds                           -15
  Minimum expected cell size for chi-square              0.100D-01
Maximum number of iterations for H1                           2000
Convergence criterion for H1                             0.100D-03
Optimization algorithm                                         EMA
Random Starts Specifications
  Number of initial stage random starts                         20
  Number of final stage optimizations                            4
  Number of initial stage iterations                            10
  Initial stage convergence criterion                    0.100D+01
  Random starts scale                                    0.500D+01
  Random seed for generating random starts                       0
Parameterization                                             LOGIT
Link                                                         LOGIT

Input data file(s)
  bullyingT.dat
Input data format  FREE


SUMMARY OF DATA

     Number of missing data patterns            21
     Number of y missing data patterns           0
     Number of u missing data patterns          21


COVARIANCE COVERAGE OF DATA

Minimum covariance coverage value   0.100


     PROPORTION OF DATA PRESENT FOR U


           Covariance Coverage
              CORE2711      CORE2721      CORE2731      CORE2741      CORE2751
              ________      ________      ________      ________      ________
 CORE2711       0.992
 CORE2721       0.992         0.992
 CORE2731       0.991         0.991         0.992
 CORE2741       0.992         0.992         0.991         0.992
 CORE2751       0.991         0.991         0.990         0.992         0.992
 CORE2761       0.992         0.992         0.992         0.992         0.992
 CORE2712       0.936         0.936         0.935         0.936         0.936
 CORE2722       0.935         0.935         0.934         0.936         0.935
 CORE2732       0.932         0.932         0.931         0.933         0.932
 CORE2742       0.935         0.935         0.934         0.936         0.935
 CORE2752       0.935         0.935         0.934         0.936         0.935
 CORE2762       0.936         0.936         0.935         0.936         0.936
 CORE2713       0.836         0.836         0.836         0.836         0.836
 CORE2723       0.835         0.835         0.835         0.836         0.835
 CORE2733       0.834         0.834         0.834         0.835         0.834
 CORE2743       0.832         0.832         0.832         0.833         0.832
 CORE2753       0.834         0.834         0.834         0.835         0.834
 CORE2763       0.835         0.835         0.835         0.836         0.835


           Covariance Coverage
              CORE2761      CORE2712      CORE2722      CORE2732      CORE2742
              ________      ________      ________      ________      ________
 CORE2761       0.993
 CORE2712       0.936         0.942
 CORE2722       0.936         0.942         0.942
 CORE2732       0.933         0.939         0.938         0.939
 CORE2742       0.936         0.942         0.941         0.938         0.942
 CORE2752       0.936         0.942         0.941         0.938         0.941
 CORE2762       0.936         0.942         0.942         0.939         0.942
 CORE2713       0.836         0.819         0.818         0.815         0.818
 CORE2723       0.836         0.818         0.817         0.814         0.817
 CORE2733       0.835         0.817         0.816         0.814         0.816
 CORE2743       0.833         0.815         0.814         0.812         0.814
 CORE2753       0.835         0.817         0.816         0.814         0.816
 CORE2763       0.836         0.818         0.817         0.814         0.817


           Covariance Coverage
              CORE2752      CORE2762      CORE2713      CORE2723      CORE2733
              ________      ________      ________      ________      ________
 CORE2752       0.942
 CORE2762       0.942         0.942
 CORE2713       0.818         0.819         0.842
 CORE2723       0.817         0.818         0.842         0.842
 CORE2733       0.816         0.817         0.841         0.840         0.841
 CORE2743       0.814         0.815         0.839         0.839         0.837
 CORE2753       0.816         0.817         0.841         0.841         0.839
 CORE2763       0.817         0.818         0.842         0.842         0.840


           Covariance Coverage
              CORE2743      CORE2753      CORE2763
              ________      ________      ________
 CORE2743       0.839
 CORE2753       0.839         0.841
 CORE2763       0.839         0.841         0.842


UNIVARIATE PROPORTIONS AND COUNTS FOR CATEGORICAL VARIABLES

    CORE2711
      Category 1    0.796          932.000
      Category 2    0.204          239.000
    CORE2721
      Category 1    0.771          903.000
      Category 2    0.229          268.000
    CORE2731
      Category 1    0.882         1032.000
      Category 2    0.118          138.000
    CORE2741
      Category 1    0.822          963.000
      Category 2    0.178          208.000
    CORE2751
      Category 1    0.670          784.000
      Category 2    0.330          386.000
    CORE2761
      Category 1    0.737          864.000
      Category 2    0.263          308.000
    CORE2712
      Category 1    0.817          909.000
      Category 2    0.183          203.000
    CORE2722
      Category 1    0.817          908.000
      Category 2    0.183          203.000
    CORE2732
      Category 1    0.891          987.000
      Category 2    0.109          121.000
    CORE2742
      Category 1    0.820          911.000
      Category 2    0.180          200.000
    CORE2752
      Category 1    0.655          728.000
      Category 2    0.345          383.000
    CORE2762
      Category 1    0.758          843.000
      Category 2    0.242          269.000
    CORE2713
      Category 1    0.862          857.000
      Category 2    0.138          137.000
    CORE2723
      Category 1    0.850          844.000
      Category 2    0.150          149.000
    CORE2733
      Category 1    0.910          903.000
      Category 2    0.090           89.000
    CORE2743
      Category 1    0.843          835.000
      Category 2    0.157          155.000
    CORE2753
      Category 1    0.735          729.000
      Category 2    0.265          263.000
    CORE2763
      Category 1    0.793          787.000
      Category 2    0.207          206.000


RANDOM STARTS RESULTS RANKED FROM THE BEST TO THE WORST LOGLIKELIHOOD VALUES

Final stage loglikelihood values at local maxima, seeds, and initial stage start numbers:

           -7393.864  285380           1
           -7406.861  573096           20
           -7410.859  462953           7
           -7431.913  76974            16


     WARNING:  THE BEST LOGLIKELIHOOD VALUE WAS NOT REPLICATED.  THE
     SOLUTION MAY NOT BE TRUSTWORTHY DUE TO LOCAL MAXIMA.  INCREASE THE
     NUMBER OF RANDOM STARTS.

     THE STANDARD ERRORS OF THE MODEL PARAMETER ESTIMATES MAY NOT BE
     TRUSTWORTHY FOR SOME PARAMETERS DUE TO A NON-POSITIVE DEFINITE
     FIRST-ORDER DERIVATIVE PRODUCT MATRIX.  THIS MAY BE DUE TO THE STARTING
     VALUES BUT MAY ALSO BE AN INDICATION OF MODEL NONIDENTIFICATION.  THE
     CONDITION NUMBER IS       0.365D-16.  PROBLEM INVOLVING THE FOLLOWING PARAMETER:
     Parameter 40, C2#1 ON C1#3

     ONE OR MORE MULTINOMIAL LOGIT PARAMETERS WERE FIXED TO AVOID SINGULARITY
     OF THE INFORMATION MATRIX.  THE SINGULARITY IS MOST LIKELY BECAUSE THE
     MODEL IS NOT IDENTIFIED, OR BECAUSE OF EMPTY CELLS IN THE JOINT
     DISTRIBUTION OF THE CATEGORICAL LATENT VARIABLES AND ANY INDEPENDENT
     VARIABLES.  THE FOLLOWING PARAMETERS WERE FIXED:
     Parameter 50, C3#2 ON C2#3
     Parameter 45, C3#3 ON C2#1


THE MODEL ESTIMATION TERMINATED NORMALLY


MODEL FIT INFORMATION

Number of Free Parameters                       51

Loglikelihood

          H0 Value                       -7393.864
          H0 Scaling Correction Factor      1.2078
            for MLR

Information Criteria

          Akaike (AIC)                   14889.727
          Bayesian (BIC)                 15148.464
          Sample-Size Adjusted BIC       14986.469
            (n* = (n + 2) / 24)

Chi-Square Test of Model Fit for the Binary and Ordered Categorical
(Ordinal) Outcomes**

          Pearson Chi-Square

          Value                           7258.448
          Degrees of Freedom                261918
          P-Value                           1.0000

          Likelihood Ratio Chi-Square

          Value                           1694.581
          Degrees of Freedom                261918
          P-Value                           1.0000

** Of the 1669328 cells in the latent class indicator table, 174
   were deleted in the calculation of chi-square due to extreme values.

Chi-Square Test for MCAR under the Unrestricted Latent Class Indicator Model

          Pearson Chi-Square

          Value                            610.054
          Degrees of Freedom               1407164
          P-Value                           1.0000

          Likelihood Ratio Chi-Square

          Value                            379.831
          Degrees of Freedom               1407164
          P-Value                           1.0000


MODEL RESULTS USE THE LATENT CLASS VARIABLE ORDER

   C1  C2  C3

  Latent Class Variable Patterns

         C1        C2        C3
      Class     Class     Class

         1         1         1
         1         1         2
         1         1         3
         1         1         4
         1         2         1
         1         2         2
         1         2         3
         1         2         4
         1         3         1
         1         3         2
         1         3         3
         1         3         4
         1         4         1
         1         4         2
         1         4         3
         1         4         4
         2         1         1
         2         1         2
         2         1         3
         2         1         4
         2         2         1
         2         2         2
         2         2         3
         2         2         4
         2         3         1
         2         3         2
         2         3         3
         2         3         4
         2         4         1
         2         4         2
         2         4         3
         2         4         4
         3         1         1
         3         1         2
         3         1         3
         3         1         4
         3         2         1
         3         2         2
         3         2         3
         3         2         4
         3         3         1
         3         3         2
         3         3         3
         3         3         4
         3         4         1
         3         4         2
         3         4         3
         3         4         4
         4         1         1
         4         1         2
         4         1         3
         4         1         4
         4         2         1
         4         2         2
         4         2         3
         4         2         4
         4         3         1
         4         3         2
         4         3         3
         4         3         4
         4         4         1
         4         4         2
         4         4         3
         4         4         4


FINAL CLASS COUNTS AND PROPORTIONS FOR THE LATENT CLASS PATTERNS
BASED ON THE ESTIMATED MODEL

  Latent Class
    Pattern

    1  1  1         88.70267          0.07517
    1  1  2         13.95265          0.01182
    1  1  3         59.42721          0.05036
    1  1  4          0.00000          0.00000
    1  2  1          0.72588          0.00062
    1  2  2         12.51338          0.01060
    1  2  3          6.65884          0.00564
    1  2  4          5.33422          0.00452
    1  3  1          5.52285          0.00468
    1  3  2          1.12162          0.00095
    1  3  3         66.92551          0.05672
    1  3  4          5.00381          0.00424
    1  4  1          0.00000          0.00000
    1  4  2          0.00000          0.00000
    1  4  3          9.22108          0.00781
    1  4  4          7.56751          0.00641
    2  1  1         17.18656          0.01456
    2  1  2          2.70339          0.00229
    2  1  3         11.51430          0.00976
    2  1  4          0.00000          0.00000
    2  2  1          1.03316          0.00088
    2  2  2         17.81062          0.01509
    2  2  3          9.47770          0.00803
    2  2  4          7.59234          0.00643
    2  3  1          1.80562          0.00153
    2  3  2          0.36670          0.00031
    2  3  3         21.88036          0.01854
    2  3  4          1.63593          0.00139
    2  4  1          0.00000          0.00000
    2  4  2          0.00000          0.00000
    2  4  3          1.03319          0.00088
    2  4  4          0.84791          0.00072
    3  1  1         33.98505          0.02880
    3  1  2          5.34574          0.00453
    3  1  3         22.76861          0.01930
    3  1  4          0.00000          0.00000
    3  2  1          0.40262          0.00034
    3  2  2          6.94080          0.00588
    3  2  3          3.69346          0.00313
    3  2  4          2.95874          0.00251
    3  3  1         38.95193          0.03301
    3  3  2          7.91062          0.00670
    3  3  3        472.01711          0.40001
    3  3  4         35.29127          0.02991
    3  4  1          0.00000          0.00000
    3  4  2          0.00000          0.00000
    3  4  3         22.67559          0.01922
    3  4  4         18.60927          0.01577
    4  1  1          0.00000          0.00000
    4  1  2          0.00000          0.00000
    4  1  3          0.00000          0.00000
    4  1  4          0.00000          0.00000
    4  2  1          0.27825          0.00024
    4  2  2          4.79674          0.00407
    4  2  3          2.55253          0.00216
    4  2  4          2.04476          0.00173
    4  3  1          3.15743          0.00268
    4  3  2          0.64123          0.00054
    4  3  3         38.26160          0.03243
    4  3  4          2.86070          0.00242
    4  4  1          0.00000          0.00000
    4  4  2          0.00000          0.00000
    4  4  3         41.90256          0.03551
    4  4  4         34.38835          0.02914


FINAL CLASS COUNTS AND PROPORTIONS FOR EACH LATENT CLASS VARIABLE
BASED ON THE ESTIMATED MODEL

  Latent Class
    Variable    Class

    C1             1       282.67722          0.23956
                   2        94.88778          0.08041
                   3       671.55084          0.56911
                   4       130.88417          0.11092
    C2             1       255.58621          0.21660
                   2        84.81404          0.07188
                   3       703.35425          0.59606
                   4       136.24547          0.11546
    C3             1       191.75201          0.16250
                   2        74.10350          0.06280
                   3       790.00970          0.66950
                   4       124.13481          0.10520


LATENT TRANSITION PROBABILITIES BASED ON THE ESTIMATED MODEL

  C1 Classes (Rows) by C2 Classes (Columns)

            1        2        3        4

   1     0.573    0.089    0.278    0.059
   2     0.331    0.378    0.271    0.020
   3     0.092    0.021    0.825    0.061
   4     0.000    0.074    0.343    0.583

  C2 Classes (Rows) by C3 Classes (Columns)

            1        2        3        4

   1     0.547    0.086    0.367    0.000
   2     0.029    0.496    0.264    0.211
   3     0.070    0.014    0.852    0.064
   4     0.000    0.000    0.549    0.451


FINAL CLASS COUNTS AND PROPORTIONS FOR THE LATENT CLASS PATTERNS
BASED ON ESTIMATED POSTERIOR PROBABILITIES

  Latent Class
    Pattern

    1  1  1         90.36720          0.07658
    1  1  2         13.94498          0.01182
    1  1  3         57.77032          0.04896
    1  1  4          0.00000          0.00000
    1  2  1          0.68257          0.00058
    1  2  2         13.70792          0.01162
    1  2  3          5.00978          0.00425
    1  2  4          5.83204          0.00494
    1  3  1          7.53239          0.00638
    1  3  2          0.51510          0.00044
    1  3  3         65.68717          0.05567
    1  3  4          4.83914          0.00410
    1  4  1          0.00000          0.00000
    1  4  2          0.00000          0.00000
    1  4  3          8.31525          0.00705
    1  4  4          8.47338          0.00718
    2  1  1         19.14703          0.01623
    2  1  2          3.92903          0.00333
    2  1  3          8.32819          0.00706
    2  1  4          0.00000          0.00000
    2  2  1          0.93389          0.00079
    2  2  2         19.56201          0.01658
    2  2  3          8.39984          0.00712
    2  2  4          7.01807          0.00595
    2  3  1          1.57877          0.00134
    2  3  2          0.07875          0.00007
    2  3  3         22.09229          0.01872
    2  3  4          1.93880          0.00164
    2  4  1          0.00000          0.00000
    2  4  2          0.00000          0.00000
    2  4  3          0.55289          0.00047
    2  4  4          1.32820          0.00113
    3  1  1         30.36003          0.02573
    3  1  2          4.12777          0.00350
    3  1  3         27.61162          0.02340
    3  1  4          0.00000          0.00000
    3  2  1          0.58085          0.00049
    3  2  2          3.41360          0.00289
    3  2  3          6.82334          0.00578
    3  2  4          3.17784          0.00269
    3  3  1         37.28032          0.03159
    3  3  2          9.11588          0.00773
    3  3  3        473.18330          0.40100
    3  3  4         34.59148          0.02931
    3  4  1          0.00000          0.00000
    3  4  2          0.00000          0.00000
    3  4  3         27.54351          0.02334
    3  4  4         13.74133          0.01165
    4  1  1          0.00000          0.00000
    4  1  2          0.00000          0.00000
    4  1  3          0.00000          0.00000
    4  1  4          0.00000          0.00000
    4  2  1          0.24258          0.00021
    4  2  2          5.37801          0.00456
    4  2  3          2.14957          0.00182
    4  2  4          1.90212          0.00161
    4  3  1          3.04635          0.00258
    4  3  2          0.33044          0.00028
    4  3  3         38.12188          0.03231
    4  3  4          3.42230          0.00290
    4  4  1          0.00000          0.00000
    4  4  2          0.00000          0.00000
    4  4  3         38.42074          0.03256
    4  4  4         37.87015          0.03209


FINAL CLASS COUNTS AND PROPORTIONS FOR EACH LATENT CLASS VARIABLE
BASED ON ESTIMATED POSTERIOR PROBABILITIES

  Latent Class
    Variable    Class

    C1             1       282.67725          0.23956
                   2        94.88776          0.08041
                   3       671.55090          0.56911
                   4       130.88412          0.11092
    C2             1       255.58618          0.21660
                   2        84.81402          0.07188
                   3       703.35431          0.59606
                   4       136.24547          0.11546
    C3             1       191.75200          0.16250
                   2        74.10349          0.06280
                   3       790.00970          0.66950
                   4       124.13485          0.10520


FINAL CLASS COUNTS AND PROPORTIONS FOR THE LATENT CLASS PATTERNS
BASED ON THEIR MOST LIKELY LATENT CLASS PATTERN

Class Counts and Proportions

  Latent Class
    Pattern

    1  1  1              117          0.09915
    1  1  2               11          0.00932
    1  1  3               48          0.04068
    1  1  4                0          0.00000
    1  2  1                0          0.00000
    1  2  2               15          0.01271
    1  2  3                4          0.00339
    1  2  4                3          0.00254
    1  3  1                8          0.00678
    1  3  2                0          0.00000
    1  3  3               58          0.04915
    1  3  4                2          0.00169
    1  4  1                0          0.00000
    1  4  2                0          0.00000
    1  4  3                1          0.00085
    1  4  4                4          0.00339
    2  1  1               20          0.01695
    2  1  2                2          0.00169
    2  1  3                5          0.00424
    2  1  4                0          0.00000
    2  2  1                0          0.00000
    2  2  2               24          0.02034
    2  2  3                7          0.00593
    2  2  4                5          0.00424
    2  3  1                1          0.00085
    2  3  2                0          0.00000
    2  3  3               28          0.02373
    2  3  4                1          0.00085
    2  4  1                0          0.00000
    2  4  2                0          0.00000
    2  4  3                0          0.00000
    2  4  4                0          0.00000
    3  1  1               23          0.01949
    3  1  2                3          0.00254
    3  1  3               23          0.01949
    3  1  4                0          0.00000
    3  2  1                0          0.00000
    3  2  2                2          0.00169
    3  2  3                8          0.00678
    3  2  4                5          0.00424
    3  3  1               30          0.02542
    3  3  2                7          0.00593
    3  3  3              542          0.45932
    3  3  4               30          0.02542
    3  4  1                0          0.00000
    3  4  2                0          0.00000
    3  4  3               25          0.02119
    3  4  4                3          0.00254
    4  1  1                0          0.00000
    4  1  2                0          0.00000
    4  1  3                0          0.00000
    4  1  4                0          0.00000
    4  2  1                0          0.00000
    4  2  2                5          0.00424
    4  2  3                1          0.00085
    4  2  4                0          0.00000
    4  3  1                2          0.00169
    4  3  2                0          0.00000
    4  3  3               28          0.02373
    4  3  4                2          0.00169
    4  4  1                0          0.00000
    4  4  2                0          0.00000
    4  4  3               46          0.03898
    4  4  4               31          0.02627


FINAL CLASS COUNTS AND PROPORTIONS FOR EACH LATENT CLASS VARIABLE
BASED ON THEIR MOST LIKELY LATENT CLASS PATTERN

  Latent Class
    Variable    Class

    C1             1             271          0.22966
                   2              93          0.07881
                   3             701          0.59407
                   4             115          0.09746
    C2             1             252          0.21356
                   2              79          0.06695
                   3             739          0.62627
                   4             110          0.09322
    C3             1             201          0.17034
                   2              69          0.05847
                   3             824          0.69831
                   4              86          0.07288


CLASSIFICATION QUALITY

     Entropy                         0.784


Average Latent Class Probabilities for Most Likely Latent Class Pattern (Row)
by Latent Class Pattern (Column)

  Latent Class Variable Patterns

  Latent Class         C1        C2        C3
   Pattern No.      Class     Class     Class

         1             1         1         1
         2             1         1         2
         3             1         1         3
         4             1         1         4
         5             1         2         1
         6             1         2         2
         7             1         2         3
         8             1         2         4
         9             1         3         1
        10             1         3         2
        11             1         3         3
        12             1         3         4
        13             1         4         1
        14             1         4         2
        15             1         4         3
        16             1         4         4
        17             2         1         1
        18             2         1         2
        19             2         1         3
        20             2         1         4
        21             2         2         1
        22             2         2         2
        23             2         2         3
        24             2         2         4
        25             2         3         1
        26             2         3         2
        27             2         3         3
        28             2         3         4
        29             2         4         1
        30             2         4         2
        31             2         4         3
        32             2         4         4
        33             3         1         1
        34             3         1         2
        35             3         1         3
        36             3         1         4
        37             3         2         1
        38             3         2         2
        39             3         2         3
        40             3         2         4
        41             3         3         1
        42             3         3         2
        43             3         3         3
        44             3         3         4
        45             3         4         1
        46             3         4         2
        47             3         4         3
        48             3         4         4
        49             4         1         1
        50             4         1         2
        51             4         1         3
        52             4         1         4
        53             4         2         1
        54             4         2         2
        55             4         2         3
        56             4         2         4
        57             4         3         1
        58             4         3         2
        59             4         3         3
        60             4         3         4
        61             4         4         1
        62             4         4         2
        63             4         4         3
        64             4         4         4

           1        2        3        4        5        6        7        8        9

    1   0.597    0.030    0.112    0.000    0.001    0.005    0.003    0.006    0.007
    2   0.052    0.759    0.000    0.000    0.000    0.052    0.000    0.000    0.000
    3   0.075    0.000    0.595    0.000    0.000    0.000    0.020    0.002    0.000
    4   0.000    0.000    0.000    0.000    0.000    0.000    0.000    0.000    0.000
    5   0.000    0.000    0.000    0.000    0.000    0.000    0.000    0.000    0.000
    6   0.016    0.019    0.002    0.000    0.007    0.593    0.034    0.070    0.000
    7   0.014    0.000    0.171    0.000    0.025    0.000    0.467    0.101    0.000
    8   0.036    0.000    0.001    0.000    0.033    0.124    0.001    0.575    0.000
    9   0.270    0.001    0.001    0.000    0.000    0.000    0.000    0.000    0.416
   10   0.000    0.000    0.000    0.000    0.000    0.000    0.000    0.000    0.000
   11   0.025    0.001    0.057    0.000    0.000    0.000    0.002    0.000    0.026
   12   0.056    0.002    0.000    0.000    0.000    0.000    0.000    0.000    0.086
   13   0.000    0.000    0.000    0.000    0.000    0.000    0.000    0.000    0.000
   14   0.000    0.000    0.000    0.000    0.000    0.000    0.000    0.000    0.000
   15   0.008    0.000    0.133    0.000    0.000    0.000    0.000    0.000    0.001
   16   0.106    0.000    0.016    0.000    0.000    0.000    0.001    0.007    0.003
   17   0.058    0.003    0.008    0.000    0.000    0.000    0.000    0.000    0.001
   18   0.000    0.006    0.000    0.000    0.000    0.000    0.000    0.000    0.000
   19   0.002    0.000    0.039    0.000    0.000    0.000    0.001    0.000    0.000
   20   0.000    0.000    0.000    0.000    0.000    0.000    0.000    0.000    0.000
   21   0.000    0.000    0.000    0.000    0.000    0.000    0.000    0.000    0.000
   22   0.007    0.016    0.000    0.000    0.000    0.041    0.000    0.002    0.000
   23   0.000    0.000    0.000    0.000    0.000    0.000    0.009    0.000    0.000
   24   0.001    0.000    0.000    0.000    0.002    0.002    0.000    0.043    0.000
   25   0.035    0.000    0.001    0.000    0.000    0.000    0.000    0.000    0.054
   26   0.000    0.000    0.000    0.000    0.000    0.000    0.000    0.000    0.000
   27   0.003    0.000    0.003    0.000    0.000    0.000    0.000    0.000    0.003
   28   0.014    0.000    0.001    0.000    0.000    0.000    0.000    0.000    0.021
   29   0.000    0.000    0.000    0.000    0.000    0.000    0.000    0.000    0.000
   30   0.000    0.000    0.000    0.000    0.000    0.000    0.000    0.000    0.000
   31   0.000    0.000    0.000    0.000    0.000    0.000    0.000    0.000    0.000
   32   0.000    0.000    0.000    0.000    0.000    0.000    0.000    0.000    0.000
   33   0.061    0.003    0.007    0.000    0.000    0.000    0.000    0.001    0.000
   34   0.007    0.073    0.000    0.000    0.000    0.009    0.000    0.000    0.000
   35   0.010    0.000    0.062    0.000    0.000    0.000    0.001    0.000    0.000
   36   0.000    0.000    0.000    0.000    0.000    0.000    0.000    0.000    0.000
   37   0.000    0.000    0.000    0.000    0.000    0.000    0.000    0.000    0.000
   38   0.000    0.000    0.000    0.000    0.000    0.236    0.000    0.006    0.000
   39   0.000    0.000    0.002    0.000    0.000    0.000    0.053    0.002    0.000
   40   0.031    0.000    0.000    0.000    0.032    0.032    0.002    0.170    0.000
   41   0.017    0.000    0.000    0.000    0.000    0.000    0.000    0.000    0.021
   42   0.001    0.012    0.000    0.000    0.000    0.000    0.000    0.000    0.000
   43   0.005    0.001    0.008    0.000    0.000    0.000    0.000    0.000    0.001
   44   0.016    0.000    0.001    0.000    0.000    0.000    0.000    0.001    0.006
   45   0.000    0.000    0.000    0.000    0.000    0.000    0.000    0.000    0.000
   46   0.000    0.000    0.000    0.000    0.000    0.000    0.000    0.000    0.000
   47   0.005    0.000    0.018    0.000    0.000    0.001    0.000    0.000    0.000
   48   0.011    0.000    0.001    0.000    0.000    0.000    0.000    0.000    0.000
   49   0.000    0.000    0.000    0.000    0.000    0.000    0.000    0.000    0.000
   50   0.000    0.000    0.000    0.000    0.000    0.000    0.000    0.000    0.000
   51   0.000    0.000    0.000    0.000    0.000    0.000    0.000    0.000    0.000
   52   0.000    0.000    0.000    0.000    0.000    0.000    0.000    0.000    0.000
   53   0.000    0.000    0.000    0.000    0.000    0.000    0.000    0.000    0.000
   54   0.005    0.007    0.001    0.000    0.004    0.232    0.012    0.025    0.000
   55   0.000    0.000    0.004    0.000    0.000    0.000    0.043    0.002    0.000
   56   0.000    0.000    0.000    0.000    0.000    0.000    0.000    0.000    0.000
   57   0.042    0.018    0.000    0.000    0.000    0.000    0.000    0.000    0.065
   58   0.000    0.000    0.000    0.000    0.000    0.000    0.000    0.000    0.000
   59   0.009    0.001    0.026    0.000    0.000    0.000    0.000    0.000    0.003
   60   0.003    0.000    0.000    0.000    0.000    0.000    0.000    0.000    0.005
   61   0.000    0.000    0.000    0.000    0.000    0.000    0.000    0.000    0.000
   62   0.000    0.000    0.000    0.000    0.000    0.000    0.000    0.000    0.000
   63   0.037    0.003    0.092    0.000    0.000    0.004    0.009    0.003    0.001
   64   0.082    0.010    0.011    0.000    0.000    0.005    0.000    0.011    0.001

          10       11       12       13       14       15       16       17       18

    1   0.000    0.029    0.003    0.000    0.000    0.010    0.020    0.025    0.001
    2   0.007    0.000    0.001    0.000    0.000    0.000    0.004    0.002    0.043
    3   0.000    0.062    0.000    0.000    0.000    0.049    0.006    0.001    0.000
    4   0.000    0.000    0.000    0.000    0.000    0.000    0.000    0.000    0.000
    5   0.000    0.000    0.000    0.000    0.000    0.000    0.000    0.000    0.000
    6   0.000    0.000    0.000    0.000    0.000    0.002    0.013    0.000    0.001
    7   0.000    0.000    0.000    0.000    0.000    0.083    0.004    0.000    0.000
    8   0.000    0.000    0.000    0.000    0.000    0.001    0.107    0.000    0.000
    9   0.002    0.028    0.058    0.000    0.000    0.000    0.005    0.016    0.000
   10   0.000    0.000    0.000    0.000    0.000    0.000    0.000    0.000    0.000
   11   0.001    0.611    0.017    0.000    0.000    0.010    0.002    0.001    0.000
   12   0.004    0.013    0.462    0.000    0.000    0.000    0.041    0.000    0.000
   13   0.000    0.000    0.000    0.000    0.000    0.000    0.000    0.000    0.000
   14   0.000    0.000    0.000    0.000    0.000    0.000    0.000    0.000    0.000
   15   0.000    0.180    0.001    0.000    0.000    0.368    0.018    0.000    0.000
   16   0.000    0.013    0.019    0.000    0.000    0.037    0.503    0.001    0.000
   17   0.000    0.001    0.000    0.000    0.000    0.000    0.004    0.684    0.021
   18   0.000    0.000    0.000    0.000    0.000    0.000    0.000    0.007    0.917
   19   0.000    0.003    0.000    0.000    0.000    0.006    0.000    0.043    0.000
   20   0.000    0.000    0.000    0.000    0.000    0.000    0.000    0.000    0.000
   21   0.000    0.000    0.000    0.000    0.000    0.000    0.000    0.000    0.000
   22   0.000    0.000    0.000    0.000    0.000    0.000    0.001    0.009    0.038
   23   0.000    0.000    0.000    0.000    0.000    0.000    0.000    0.001    0.000
   24   0.000    0.000    0.000    0.000    0.000    0.000    0.001    0.002    0.000
   25   0.000    0.024    0.015    0.000    0.000    0.000    0.001    0.151    0.000
   26   0.000    0.000    0.000    0.000    0.000    0.000    0.000    0.000    0.000
   27   0.000    0.051    0.003    0.000    0.000    0.001    0.001    0.035    0.004
   28   0.000    0.018    0.281    0.000    0.000    0.000    0.025    0.008    0.000
   29   0.000    0.000    0.000    0.000    0.000    0.000    0.000    0.000    0.000
   30   0.000    0.000    0.000    0.000    0.000    0.000    0.000    0.000    0.000
   31   0.000    0.000    0.000    0.000    0.000    0.000    0.000    0.000    0.000
   32   0.000    0.000    0.000    0.000    0.000    0.000    0.000    0.000    0.000
   33   0.000    0.000    0.000    0.000    0.000    0.000    0.001    0.000    0.000
   34   0.000    0.000    0.000    0.000    0.000    0.000    0.000    0.000    0.000
   35   0.000    0.001    0.000    0.000    0.000    0.002    0.000    0.000    0.000
   36   0.000    0.000    0.000    0.000    0.000    0.000    0.000    0.000    0.000
   37   0.000    0.000    0.000    0.000    0.000    0.000    0.000    0.000    0.000
   38   0.000    0.000    0.000    0.000    0.000    0.000    0.000    0.000    0.000
   39   0.000    0.000    0.000    0.000    0.000    0.002    0.000    0.000    0.000
   40   0.000    0.000    0.000    0.000    0.000    0.000    0.004    0.000    0.000
   41   0.000    0.001    0.003    0.000    0.000    0.000    0.000    0.000    0.000
   42   0.019    0.000    0.000    0.000    0.000    0.000    0.000    0.000    0.001
   43   0.000    0.029    0.001    0.000    0.000    0.001    0.000    0.000    0.000
   44   0.000    0.001    0.019    0.000    0.000    0.000    0.006    0.000    0.000
   45   0.000    0.000    0.000    0.000    0.000    0.000    0.000    0.000    0.000
   46   0.000    0.000    0.000    0.000    0.000    0.000    0.000    0.000    0.000
   47   0.000    0.000    0.000    0.000    0.000    0.012    0.002    0.000    0.000
   48   0.000    0.000    0.000    0.000    0.000    0.000    0.010    0.000    0.000
   49   0.000    0.000    0.000    0.000    0.000    0.000    0.000    0.000    0.000
   50   0.000    0.000    0.000    0.000    0.000    0.000    0.000    0.000    0.000
   51   0.000    0.000    0.000    0.000    0.000    0.000    0.000    0.000    0.000
   52   0.000    0.000    0.000    0.000    0.000    0.000    0.000    0.000    0.000
   53   0.000    0.000    0.000    0.000    0.000    0.000    0.000    0.000    0.000
   54   0.000    0.000    0.000    0.000    0.000    0.001    0.001    0.000    0.000
   55   0.000    0.000    0.000    0.000    0.000    0.003    0.000    0.000    0.000
   56   0.000    0.000    0.000    0.000    0.000    0.000    0.000    0.000    0.000
   57   0.036    0.002    0.053    0.000    0.000    0.000    0.005    0.000    0.000
   58   0.000    0.000    0.000    0.000    0.000    0.000    0.000    0.000    0.000
   59   0.000    0.178    0.008    0.000    0.000    0.004    0.001    0.000    0.000
   60   0.000    0.001    0.038    0.000    0.000    0.000    0.003    0.001    0.000
   61   0.000    0.000    0.000    0.000    0.000    0.000    0.000    0.000    0.000
   62   0.000    0.000    0.000    0.000    0.000    0.000    0.000    0.000    0.000
   63   0.000    0.021    0.001    0.000    0.000    0.048    0.007    0.001    0.000
   64   0.000    0.003    0.002    0.000    0.000    0.003    0.063    0.022    0.002

          19       20       21       22       23       24       25       26       27

    1   0.002    0.000    0.000    0.001    0.000    0.002    0.000    0.000    0.001
    2   0.000    0.000    0.000    0.011    0.000    0.000    0.000    0.000    0.000
    3   0.013    0.000    0.000    0.000    0.001    0.000    0.000    0.000    0.004
    4   0.000    0.000    0.000    0.000    0.000    0.000    0.000    0.000    0.000
    5   0.000    0.000    0.000    0.000    0.000    0.000    0.000    0.000    0.000
    6   0.000    0.000    0.000    0.028    0.000    0.005    0.000    0.000    0.000
    7   0.002    0.000    0.000    0.000    0.028    0.001    0.000    0.000    0.000
    8   0.000    0.000    0.001    0.003    0.000    0.006    0.000    0.000    0.000
    9   0.000    0.000    0.000    0.000    0.000    0.000    0.041    0.000    0.001
   10   0.000    0.000    0.000    0.000    0.000    0.000    0.000    0.000    0.000
   11   0.001    0.000    0.000    0.000    0.000    0.000    0.001    0.000    0.024
   12   0.000    0.000    0.000    0.000    0.000    0.000    0.000    0.000    0.000
   13   0.000    0.000    0.000    0.000    0.000    0.000    0.000    0.000    0.000
   14   0.000    0.000    0.000    0.000    0.000    0.000    0.000    0.000    0.000
   15   0.000    0.000    0.000    0.000    0.000    0.000    0.000    0.000    0.000
   16   0.000    0.000    0.000    0.000    0.000    0.000    0.000    0.000    0.000
   17   0.077    0.000    0.015    0.005    0.003    0.026    0.011    0.000    0.013
   18   0.000    0.000    0.000    0.064    0.000    0.000    0.000    0.002    0.000
   19   0.713    0.000    0.000    0.000    0.034    0.002    0.000    0.000    0.092
   20   0.000    0.000    0.000    0.000    0.000    0.000    0.000    0.000    0.000
   21   0.000    0.000    0.000    0.000    0.000    0.000    0.000    0.000    0.000
   22   0.001    0.000    0.007    0.729    0.043    0.063    0.000    0.000    0.000
   23   0.013    0.000    0.009    0.000    0.867    0.081    0.000    0.000    0.000
   24   0.000    0.000    0.059    0.085    0.099    0.685    0.000    0.000    0.000
   25   0.004    0.000    0.000    0.000    0.000    0.000    0.393    0.000    0.176
   26   0.000    0.000    0.000    0.000    0.000    0.000    0.000    0.000    0.000
   27   0.053    0.000    0.001    0.020    0.011    0.008    0.016    0.001    0.670
   28   0.000    0.000    0.000    0.000    0.000    0.000    0.022    0.000    0.018
   29   0.000    0.000    0.000    0.000    0.000    0.000    0.000    0.000    0.000
   30   0.000    0.000    0.000    0.000    0.000    0.000    0.000    0.000    0.000
   31   0.000    0.000    0.000    0.000    0.000    0.000    0.000    0.000    0.000
   32   0.000    0.000    0.000    0.000    0.000    0.000    0.000    0.000    0.000
   33   0.000    0.000    0.000    0.000    0.000    0.000    0.000    0.000    0.000
   34   0.000    0.000    0.000    0.000    0.000    0.000    0.000    0.000    0.000
   35   0.000    0.000    0.000    0.000    0.000    0.000    0.000    0.000    0.000
   36   0.000    0.000    0.000    0.000    0.000    0.000    0.000    0.000    0.000
   37   0.000    0.000    0.000    0.000    0.000    0.000    0.000    0.000    0.000
   38   0.000    0.000    0.000    0.000    0.000    0.000    0.000    0.000    0.000
   39   0.000    0.000    0.000    0.000    0.000    0.000    0.000    0.000    0.000
   40   0.000    0.000    0.000    0.000    0.000    0.000    0.000    0.000    0.000
   41   0.000    0.000    0.000    0.000    0.000    0.000    0.001    0.000    0.000
   42   0.000    0.000    0.000    0.000    0.000    0.000    0.000    0.005    0.000
   43   0.000    0.000    0.000    0.000    0.000    0.000    0.000    0.000    0.000
   44   0.000    0.000    0.000    0.000    0.000    0.000    0.000    0.000    0.000
   45   0.000    0.000    0.000    0.000    0.000    0.000    0.000    0.000    0.000
   46   0.000    0.000    0.000    0.000    0.000    0.000    0.000    0.000    0.000
   47   0.000    0.000    0.000    0.000    0.000    0.000    0.000    0.000    0.000
   48   0.000    0.000    0.000    0.000    0.000    0.000    0.000    0.000    0.000
   49   0.000    0.000    0.000    0.000    0.000    0.000    0.000    0.000    0.000
   50   0.000    0.000    0.000    0.000    0.000    0.000    0.000    0.000    0.000
   51   0.000    0.000    0.000    0.000    0.000    0.000    0.000    0.000    0.000
   52   0.000    0.000    0.000    0.000    0.000    0.000    0.000    0.000    0.000
   53   0.000    0.000    0.000    0.000    0.000    0.000    0.000    0.000    0.000
   54   0.000    0.000    0.000    0.013    0.001    0.002    0.000    0.000    0.000
   55   0.000    0.000    0.000    0.000    0.013    0.001    0.000    0.000    0.000
   56   0.000    0.000    0.000    0.000    0.000    0.000    0.000    0.000    0.000
   57   0.000    0.000    0.000    0.000    0.000    0.000    0.001    0.000    0.000
   58   0.000    0.000    0.000    0.000    0.000    0.000    0.000    0.000    0.000
   59   0.001    0.000    0.000    0.000    0.000    0.000    0.000    0.000    0.018
   60   0.000    0.000    0.000    0.000    0.000    0.000    0.003    0.000    0.001
   61   0.000    0.000    0.000    0.000    0.000    0.000    0.000    0.000    0.000
   62   0.000    0.000    0.000    0.000    0.000    0.000    0.000    0.000    0.000
   63   0.013    0.000    0.000    0.000    0.000    0.000    0.000    0.000    0.000
   64   0.001    0.000    0.000    0.004    0.000    0.014    0.000    0.000    0.001

          28       29       30       31       32       33       34       35       36

    1   0.000    0.000    0.000    0.000    0.001    0.041    0.003    0.008    0.000
    2   0.000    0.000    0.000    0.000    0.000    0.003    0.027    0.000    0.000
    3   0.000    0.000    0.000    0.000    0.000    0.007    0.000    0.027    0.000
    4   0.000    0.000    0.000    0.000    0.000    0.000    0.000    0.000    0.000
    5   0.000    0.000    0.000    0.000    0.000    0.000    0.000    0.000    0.000
    6   0.000    0.000    0.000    0.000    0.000    0.001    0.000    0.000    0.000
    7   0.000    0.000    0.000    0.000    0.000    0.000    0.000    0.001    0.000
    8   0.000    0.000    0.000    0.000    0.000    0.000    0.000    0.000    0.000
    9   0.004    0.000    0.000    0.000    0.000    0.002    0.000    0.000    0.000
   10   0.000    0.000    0.000    0.000    0.000    0.000    0.000    0.000    0.000
   11   0.001    0.000    0.000    0.000    0.000    0.000    0.000    0.000    0.000
   12   0.005    0.000    0.000    0.000    0.000    0.000    0.000    0.000    0.000
   13   0.000    0.000    0.000    0.000    0.000    0.000    0.000    0.000    0.000
   14   0.000    0.000    0.000    0.000    0.000    0.000    0.000    0.000    0.000
   15   0.000    0.000    0.000    0.000    0.000    0.000    0.000    0.000    0.000
   16   0.000    0.000    0.000    0.000    0.003    0.000    0.000    0.000    0.000
   17   0.003    0.000    0.000    0.002    0.019    0.000    0.000    0.000    0.000
   18   0.000    0.000    0.000    0.000    0.003    0.000    0.000    0.000    0.000
   19   0.000    0.000    0.000    0.026    0.001    0.000    0.000    0.000    0.000
   20   0.000    0.000    0.000    0.000    0.000    0.000    0.000    0.000    0.000
   21   0.000    0.000    0.000    0.000    0.000    0.000    0.000    0.000    0.000
   22   0.000    0.000    0.000    0.001    0.003    0.000    0.000    0.000    0.000
   23   0.000    0.000    0.000    0.013    0.001    0.000    0.000    0.000    0.000
   24   0.000    0.000    0.000    0.000    0.001    0.000    0.000    0.000    0.000
   25   0.106    0.000    0.000    0.000    0.003    0.000    0.000    0.000    0.000
   26   0.000    0.000    0.000    0.000    0.000    0.000    0.000    0.000    0.000
   27   0.044    0.000    0.000    0.005    0.005    0.000    0.000    0.000    0.000
   28   0.285    0.000    0.000    0.000    0.009    0.000    0.000    0.000    0.000
   29   0.000    0.000    0.000    0.000    0.000    0.000    0.000    0.000    0.000
   30   0.000    0.000    0.000    0.000    0.000    0.000    0.000    0.000    0.000
   31   0.000    0.000    0.000    0.000    0.000    0.000    0.000    0.000    0.000
   32   0.000    0.000    0.000    0.000    0.000    0.000    0.000    0.000    0.000
   33   0.000    0.000    0.000    0.000    0.000    0.575    0.026    0.063    0.000
   34   0.000    0.000    0.000    0.000    0.000    0.068    0.692    0.000    0.000
   35   0.000    0.000    0.000    0.000    0.000    0.094    0.000    0.586    0.000
   36   0.000    0.000    0.000    0.000    0.000    0.000    0.000    0.000    0.000
   37   0.000    0.000    0.000    0.000    0.000    0.000    0.000    0.000    0.000
   38   0.000    0.000    0.000    0.000    0.000    0.000    0.001    0.000    0.000
   39   0.000    0.000    0.000    0.000    0.000    0.001    0.000    0.017    0.000
   40   0.000    0.000    0.000    0.000    0.000    0.047    0.000    0.000    0.000
   41   0.000    0.000    0.000    0.000    0.000    0.056    0.001    0.000    0.000
   42   0.000    0.000    0.000    0.000    0.000    0.008    0.048    0.000    0.000
   43   0.000    0.000    0.000    0.000    0.000    0.009    0.001    0.012    0.000
   44   0.000    0.000    0.000    0.000    0.000    0.034    0.001    0.001    0.000
   45   0.000    0.000    0.000    0.000    0.000    0.000    0.000    0.000    0.000
   46   0.000    0.000    0.000    0.000    0.000    0.000    0.000    0.000    0.000
   47   0.000    0.000    0.000    0.000    0.000    0.048    0.003    0.129    0.000
   48   0.000    0.000    0.000    0.000    0.000    0.103    0.000    0.008    0.000
   49   0.000    0.000    0.000    0.000    0.000    0.000    0.000    0.000    0.000
   50   0.000    0.000    0.000    0.000    0.000    0.000    0.000    0.000    0.000
   51   0.000    0.000    0.000    0.000    0.000    0.000    0.000    0.000    0.000
   52   0.000    0.000    0.000    0.000    0.000    0.000    0.000    0.000    0.000
   53   0.000    0.000    0.000    0.000    0.000    0.000    0.000    0.000    0.000
   54   0.000    0.000    0.000    0.000    0.000    0.001    0.000    0.000    0.000
   55   0.000    0.000    0.000    0.000    0.000    0.000    0.000    0.000    0.000
   56   0.000    0.000    0.000    0.000    0.000    0.000    0.000    0.000    0.000
   57   0.000    0.000    0.000    0.000    0.000    0.000    0.000    0.000    0.000
   58   0.000    0.000    0.000    0.000    0.000    0.000    0.000    0.000    0.000
   59   0.001    0.000    0.000    0.000    0.000    0.000    0.000    0.000    0.000
   60   0.021    0.000    0.000    0.000    0.001    0.000    0.000    0.000    0.000
   61   0.000    0.000    0.000    0.000    0.000    0.000    0.000    0.000    0.000
   62   0.000    0.000    0.000    0.000    0.000    0.000    0.000    0.000    0.000
   63   0.000    0.000    0.000    0.001    0.000    0.002    0.000    0.009    0.000
   64   0.002    0.000    0.000    0.001    0.020    0.009    0.000    0.000    0.000

          37       38       39       40       41       42       43       44       45

    1   0.000    0.000    0.000    0.000    0.004    0.000    0.011    0.002    0.000
    2   0.000    0.003    0.000    0.000    0.000    0.011    0.000    0.000    0.000
    3   0.000    0.000    0.001    0.000    0.000    0.000    0.012    0.000    0.000
    4   0.000    0.000    0.000    0.000    0.000    0.000    0.000    0.000    0.000
    5   0.000    0.000    0.000    0.000    0.000    0.000    0.000    0.000    0.000
    6   0.001    0.057    0.007    0.007    0.000    0.000    0.000    0.000    0.000
    7   0.000    0.000    0.005    0.002    0.000    0.000    0.000    0.000    0.000
    8   0.000    0.000    0.000    0.001    0.000    0.000    0.000    0.000    0.000
    9   0.000    0.000    0.000    0.000    0.059    0.000    0.002    0.009    0.000
   10   0.000    0.000    0.000    0.000    0.000    0.000    0.000    0.000    0.000
   11   0.000    0.000    0.000    0.000    0.004    0.000    0.073    0.002    0.000
   12   0.000    0.000    0.000    0.000    0.003    0.000    0.000    0.010    0.000
   13   0.000    0.000    0.000    0.000    0.000    0.000    0.000    0.000    0.000
   14   0.000    0.000    0.000    0.000    0.000    0.000    0.000    0.000    0.000
   15   0.000    0.000    0.000    0.000    0.000    0.000    0.007    0.000    0.000
   16   0.000    0.000    0.000    0.000    0.000    0.000    0.000    0.000    0.000
   17   0.000    0.000    0.000    0.000    0.000    0.000    0.000    0.000    0.000
   18   0.000    0.000    0.000    0.000    0.000    0.000    0.000    0.000    0.000
   19   0.000    0.000    0.000    0.000    0.000    0.000    0.000    0.000    0.000
   20   0.000    0.000    0.000    0.000    0.000    0.000    0.000    0.000    0.000
   21   0.000    0.000    0.000    0.000    0.000    0.000    0.000    0.000    0.000
   22   0.000    0.000    0.000    0.000    0.000    0.000    0.000    0.000    0.000
   23   0.000    0.000    0.000    0.000    0.000    0.000    0.000    0.000    0.000
   24   0.000    0.000    0.000    0.000    0.000    0.000    0.000    0.000    0.000
   25   0.000    0.000    0.000    0.000    0.000    0.000    0.000    0.000    0.000
   26   0.000    0.000    0.000    0.000    0.000    0.000    0.000    0.000    0.000
   27   0.000    0.000    0.000    0.000    0.000    0.000    0.000    0.000    0.000
   28   0.000    0.000    0.000    0.000    0.000    0.000    0.000    0.000    0.000
   29   0.000    0.000    0.000    0.000    0.000    0.000    0.000    0.000    0.000
   30   0.000    0.000    0.000    0.000    0.000    0.000    0.000    0.000    0.000
   31   0.000    0.000    0.000    0.000    0.000    0.000    0.000    0.000    0.000
   32   0.000    0.000    0.000    0.000    0.000    0.000    0.000    0.000    0.000
   33   0.007    0.005    0.004    0.019    0.051    0.006    0.023    0.024    0.000
   34   0.000    0.125    0.000    0.000    0.002    0.009    0.000    0.001    0.000
   35   0.000    0.000    0.009    0.003    0.001    0.000    0.097    0.001    0.000
   36   0.000    0.000    0.000    0.000    0.000    0.000    0.000    0.000    0.000
   37   0.000    0.000    0.000    0.000    0.000    0.000    0.000    0.000    0.000
   38   0.000    0.653    0.000    0.016    0.000    0.000    0.000    0.000    0.000
   39   0.003    0.000    0.727    0.034    0.000    0.000    0.000    0.000    0.000
   40   0.065    0.036    0.007    0.375    0.000    0.000    0.000    0.000    0.000
   41   0.000    0.000    0.000    0.000    0.642    0.027    0.075    0.135    0.000
   42   0.000    0.000    0.000    0.000    0.022    0.843    0.000    0.026    0.000
   43   0.000    0.000    0.000    0.000    0.021    0.002    0.847    0.020    0.000
   44   0.000    0.000    0.000    0.003    0.140    0.029    0.022    0.608    0.000
   45   0.000    0.000    0.000    0.000    0.000    0.000    0.000    0.000    0.000
   46   0.000    0.000    0.000    0.000    0.000    0.000    0.000    0.000    0.000
   47   0.001    0.008    0.007    0.004    0.000    0.000    0.018    0.000    0.000
   48   0.000    0.000    0.000    0.000    0.007    0.000    0.053    0.073    0.000
   49   0.000    0.000    0.000    0.000    0.000    0.000    0.000    0.000    0.000
   50   0.000    0.000    0.000    0.000    0.000    0.000    0.000    0.000    0.000
   51   0.000    0.000    0.000    0.000    0.000    0.000    0.000    0.000    0.000
   52   0.000    0.000    0.000    0.000    0.000    0.000    0.000    0.000    0.000
   53   0.000    0.000    0.000    0.000    0.000    0.000    0.000    0.000    0.000
   54   0.001    0.011    0.005    0.004    0.000    0.000    0.000    0.000    0.000
   55   0.000    0.000    0.000    0.000    0.000    0.000    0.000    0.000    0.000
   56   0.000    0.000    0.000    0.000    0.000    0.000    0.000    0.000    0.000
   57   0.000    0.000    0.000    0.000    0.005    0.003    0.000    0.004    0.000
   58   0.000    0.000    0.000    0.000    0.000    0.000    0.000    0.000    0.000
   59   0.000    0.000    0.000    0.000    0.000    0.000    0.027    0.000    0.000
   60   0.000    0.000    0.000    0.000    0.000    0.000    0.000    0.000    0.000
   61   0.000    0.000    0.000    0.000    0.000    0.000    0.000    0.000    0.000
   62   0.000    0.000    0.000    0.000    0.000    0.000    0.000    0.000    0.000
   63   0.000    0.000    0.001    0.000    0.000    0.000    0.019    0.000    0.000
   64   0.000    0.000    0.000    0.000    0.002    0.000    0.000    0.003    0.000

          46       47       48       49       50       51       52       53       54

    1   0.000    0.003    0.006    0.000    0.000    0.000    0.000    0.000    0.001
    2   0.000    0.000    0.000    0.000    0.000    0.000    0.000    0.000    0.012
    3   0.000    0.013    0.002    0.000    0.000    0.000    0.000    0.000    0.000
    4   0.000    0.000    0.000    0.000    0.000    0.000    0.000    0.000    0.000
    5   0.000    0.000    0.000    0.000    0.000    0.000    0.000    0.000    0.000
    6   0.000    0.002    0.002    0.000    0.000    0.000    0.000    0.001    0.092
    7   0.000    0.001    0.000    0.000    0.000    0.000    0.000    0.003    0.000
    8   0.000    0.000    0.001    0.000    0.000    0.000    0.000    0.002    0.005
    9   0.000    0.000    0.000    0.000    0.000    0.000    0.000    0.000    0.000
   10   0.000    0.000    0.000    0.000    0.000    0.000    0.000    0.000    0.000
   11   0.000    0.000    0.000    0.000    0.000    0.000    0.000    0.000    0.000
   12   0.000    0.000    0.000    0.000    0.000    0.000    0.000    0.000    0.000
   13   0.000    0.000    0.000    0.000    0.000    0.000    0.000    0.000    0.000
   14   0.000    0.000    0.000    0.000    0.000    0.000    0.000    0.000    0.000
   15   0.000    0.005    0.000    0.000    0.000    0.000    0.000    0.000    0.000
   16   0.000    0.000    0.003    0.000    0.000    0.000    0.000    0.000    0.000
   17   0.000    0.000    0.000    0.000    0.000    0.000    0.000    0.000    0.000
   18   0.000    0.000    0.000    0.000    0.000    0.000    0.000    0.000    0.000
   19   0.000    0.000    0.000    0.000    0.000    0.000    0.000    0.000    0.000
   20   0.000    0.000    0.000    0.000    0.000    0.000    0.000    0.000    0.000
   21   0.000    0.000    0.000    0.000    0.000    0.000    0.000    0.000    0.000
   22   0.000    0.000    0.000    0.000    0.000    0.000    0.000    0.000    0.033
   23   0.000    0.000    0.000    0.000    0.000    0.000    0.000    0.000    0.000
   24   0.000    0.000    0.000    0.000    0.000    0.000    0.000    0.001    0.001
   25   0.000    0.000    0.000    0.000    0.000    0.000    0.000    0.000    0.000
   26   0.000    0.000    0.000    0.000    0.000    0.000    0.000    0.000    0.000
   27   0.000    0.000    0.000    0.000    0.000    0.000    0.000    0.000    0.000
   28   0.000    0.000    0.000    0.000    0.000    0.000    0.000    0.000    0.000
   29   0.000    0.000    0.000    0.000    0.000    0.000    0.000    0.000    0.000
   30   0.000    0.000    0.000    0.000    0.000    0.000    0.000    0.000    0.000
   31   0.000    0.000    0.000    0.000    0.000    0.000    0.000    0.000    0.000
   32   0.000    0.000    0.000    0.000    0.000    0.000    0.000    0.000    0.000
   33   0.000    0.028    0.080    0.000    0.000    0.000    0.000    0.000    0.000
   34   0.000    0.000    0.008    0.000    0.000    0.000    0.000    0.000    0.005
   35   0.000    0.108    0.012    0.000    0.000    0.000    0.000    0.000    0.000
   36   0.000    0.000    0.000    0.000    0.000    0.000    0.000    0.000    0.000
   37   0.000    0.000    0.000    0.000    0.000    0.000    0.000    0.000    0.000
   38   0.000    0.000    0.000    0.000    0.000    0.000    0.000    0.000    0.085
   39   0.000    0.110    0.005    0.000    0.000    0.000    0.000    0.000    0.000
   40   0.000    0.003    0.091    0.000    0.000    0.000    0.000    0.011    0.011
   41   0.000    0.000    0.007    0.000    0.000    0.000    0.000    0.000    0.000
   42   0.000    0.000    0.003    0.000    0.000    0.000    0.000    0.000    0.000
   43   0.000    0.012    0.004    0.000    0.000    0.000    0.000    0.000    0.000
   44   0.000    0.001    0.069    0.000    0.000    0.000    0.000    0.000    0.000
   45   0.000    0.000    0.000    0.000    0.000    0.000    0.000    0.000    0.000
   46   0.000    0.000    0.000    0.000    0.000    0.000    0.000    0.000    0.000
   47   0.000    0.545    0.116    0.000    0.000    0.000    0.000    0.000    0.000
   48   0.000    0.025    0.636    0.000    0.000    0.000    0.000    0.000    0.000
   49   0.000    0.000    0.000    0.000    0.000    0.000    0.000    0.000    0.000
   50   0.000    0.000    0.000    0.000    0.000    0.000    0.000    0.000    0.000
   51   0.000    0.000    0.000    0.000    0.000    0.000    0.000    0.000    0.000
   52   0.000    0.000    0.000    0.000    0.000    0.000    0.000    0.000    0.000
   53   0.000    0.000    0.000    0.000    0.000    0.000    0.000    0.000    0.000
   54   0.000    0.002    0.001    0.000    0.000    0.000    0.000    0.012    0.441
   55   0.000    0.000    0.000    0.000    0.000    0.000    0.000    0.002    0.000
   56   0.000    0.000    0.000    0.000    0.000    0.000    0.000    0.000    0.000
   57   0.000    0.000    0.000    0.000    0.000    0.000    0.000    0.000    0.000
   58   0.000    0.000    0.000    0.000    0.000    0.000    0.000    0.000    0.000
   59   0.000    0.000    0.000    0.000    0.000    0.000    0.000    0.000    0.000
   60   0.000    0.000    0.000    0.000    0.000    0.000    0.000    0.000    0.000
   61   0.000    0.000    0.000    0.000    0.000    0.000    0.000    0.000    0.000
   62   0.000    0.000    0.000    0.000    0.000    0.000    0.000    0.000    0.000
   63   0.000    0.045    0.005    0.000    0.000    0.000    0.000    0.001    0.007
   64   0.000    0.000    0.028    0.000    0.000    0.000    0.000    0.000    0.005

          55       56       57       58       59       60       61       62       63

    1   0.000    0.001    0.003    0.000    0.007    0.001    0.000    0.000    0.019
    2   0.000    0.000    0.000    0.002    0.000    0.000    0.000    0.000    0.000
    3   0.003    0.000    0.000    0.000    0.012    0.000    0.000    0.000    0.085
    4   0.000    0.000    0.000    0.000    0.000    0.000    0.000    0.000    0.000
    5   0.000    0.000    0.000    0.000    0.000    0.000    0.000    0.000    0.000
    6   0.007    0.012    0.000    0.000    0.000    0.000    0.000    0.000    0.004
    7   0.037    0.013    0.000    0.000    0.000    0.000    0.000    0.000    0.040
    8   0.000    0.031    0.000    0.000    0.000    0.000    0.000    0.000    0.000
    9   0.000    0.000    0.065    0.000    0.002    0.009    0.000    0.000    0.000
   10   0.000    0.000    0.000    0.000    0.000    0.000    0.000    0.000    0.000
   11   0.000    0.000    0.005    0.000    0.111    0.003    0.000    0.000    0.017
   12   0.000    0.000    0.015    0.003    0.001    0.174    0.000    0.000    0.000
   13   0.000    0.000    0.000    0.000    0.000    0.000    0.000    0.000    0.000
   14   0.000    0.000    0.000    0.000    0.000    0.000    0.000    0.000    0.000
   15   0.000    0.000    0.000    0.000    0.015    0.000    0.000    0.000    0.252
   16   0.000    0.000    0.000    0.000    0.001    0.001    0.000    0.000    0.021
   17   0.000    0.000    0.000    0.000    0.001    0.000    0.000    0.000    0.007
   18   0.000    0.000    0.000    0.000    0.000    0.000    0.000    0.000    0.000
   19   0.000    0.000    0.000    0.000    0.008    0.000    0.000    0.000    0.028
   20   0.000    0.000    0.000    0.000    0.000    0.000    0.000    0.000    0.000
   21   0.000    0.000    0.000    0.000    0.000    0.000    0.000    0.000    0.000
   22   0.000    0.001    0.000    0.000    0.000    0.000    0.000    0.000    0.000
   23   0.003    0.000    0.000    0.000    0.000    0.000    0.000    0.000    0.003
   24   0.001    0.015    0.000    0.000    0.000    0.000    0.000    0.000    0.000
   25   0.000    0.000    0.019    0.000    0.008    0.005    0.000    0.000    0.001
   26   0.000    0.000    0.000    0.000    0.000    0.000    0.000    0.000    0.000
   27   0.000    0.000    0.002    0.000    0.046    0.003    0.000    0.000    0.007
   28   0.000    0.000    0.012    0.000    0.010    0.162    0.000    0.000    0.001
   29   0.000    0.000    0.000    0.000    0.000    0.000    0.000    0.000    0.000
   30   0.000    0.000    0.000    0.000    0.000    0.000    0.000    0.000    0.000
   31   0.000    0.000    0.000    0.000    0.000    0.000    0.000    0.000    0.000
   32   0.000    0.000    0.000    0.000    0.000    0.000    0.000    0.000    0.000
   33   0.000    0.001    0.000    0.000    0.000    0.000    0.000    0.000    0.003
   34   0.000    0.000    0.000    0.000    0.000    0.000    0.000    0.000    0.000
   35   0.000    0.000    0.000    0.000    0.000    0.000    0.000    0.000    0.012
   36   0.000    0.000    0.000    0.000    0.000    0.000    0.000    0.000    0.000
   37   0.000    0.000    0.000    0.000    0.000    0.000    0.000    0.000    0.000
   38   0.000    0.002    0.000    0.000    0.000    0.000    0.000    0.000    0.000
   39   0.029    0.001    0.000    0.000    0.000    0.000    0.000    0.000    0.012
   40   0.001    0.060    0.000    0.000    0.000    0.000    0.000    0.000    0.001
   41   0.000    0.000    0.009    0.000    0.001    0.001    0.000    0.000    0.000
   42   0.000    0.000    0.000    0.012    0.000    0.000    0.000    0.000    0.000
   43   0.000    0.000    0.000    0.000    0.019    0.001    0.000    0.000    0.004
   44   0.000    0.000    0.002    0.000    0.000    0.008    0.000    0.000    0.000
   45   0.000    0.000    0.000    0.000    0.000    0.000    0.000    0.000    0.000
   46   0.000    0.000    0.000    0.000    0.000    0.000    0.000    0.000    0.000
   47   0.000    0.000    0.000    0.000    0.000    0.000    0.000    0.000    0.069
   48   0.000    0.000    0.000    0.000    0.000    0.000    0.000    0.000    0.003
   49   0.000    0.000    0.000    0.000    0.000    0.000    0.000    0.000    0.000
   50   0.000    0.000    0.000    0.000    0.000    0.000    0.000    0.000    0.000
   51   0.000    0.000    0.000    0.000    0.000    0.000    0.000    0.000    0.000
   52   0.000    0.000    0.000    0.000    0.000    0.000    0.000    0.000    0.000
   53   0.000    0.000    0.000    0.000    0.000    0.000    0.000    0.000    0.000
   54   0.072    0.086    0.000    0.000    0.000    0.000    0.000    0.000    0.029
   55   0.466    0.022    0.000    0.000    0.000    0.000    0.000    0.000    0.422
   56   0.000    0.000    0.000    0.000    0.000    0.000    0.000    0.000    0.000
   57   0.000    0.000    0.376    0.057    0.072    0.150    0.000    0.000    0.005
   58   0.000    0.000    0.000    0.000    0.000    0.000    0.000    0.000    0.000
   59   0.000    0.000    0.008    0.001    0.578    0.014    0.000    0.000    0.101
   60   0.000    0.000    0.062    0.000    0.017    0.495    0.000    0.000    0.001
   61   0.000    0.000    0.000    0.000    0.000    0.000    0.000    0.000    0.000
   62   0.000    0.000    0.000    0.000    0.000    0.000    0.000    0.000    0.000
   63   0.012    0.004    0.001    0.000    0.046    0.001    0.000    0.000    0.477
   64   0.000    0.012    0.002    0.000    0.002    0.003    0.000    0.000    0.019

          64

    1   0.035
    2   0.009
    3   0.008
    4   0.000
    5   0.000
    6   0.016
    7   0.003
    8   0.073
    9   0.006
   10   0.000
   11   0.004
   12   0.122
   13   0.000
   14   0.000
   15   0.012
   16   0.264
   17   0.034
   18   0.001
   19   0.001
   20   0.000
   21   0.000
   22   0.005
   23   0.000
   24   0.002
   25   0.004
   26   0.000
   27   0.005
   28   0.113
   29   0.000
   30   0.000
   31   0.000
   32   0.000
   33   0.009
   34   0.001
   35   0.001
   36   0.000
   37   0.000
   38   0.000
   39   0.001
   40   0.021
   41   0.001
   42   0.000
   43   0.001
   44   0.028
   45   0.000
   46   0.000
   47   0.013
   48   0.068
   49   0.000
   50   0.000
   51   0.000
   52   0.000
   53   0.000
   54   0.033
   55   0.020
   56   0.000
   57   0.105
   58   0.000
   59   0.018
   60   0.346
   61   0.000
   62   0.000
   63   0.126
   64   0.655


MODEL RESULTS

                                                    Two-Tailed
                    Estimate       S.E.  Est./S.E.    P-Value

Latent Class Pattern 1 1 1

 Thresholds
    CORE2711$1         0.670      0.162      4.128      0.000
    CORE2721$1         0.589      0.155      3.801      0.000
    CORE2731$1         2.564      0.561      4.574      0.000
    CORE2741$1         1.785      0.810      2.204      0.027
    CORE2751$1        -1.098      0.264     -4.157      0.000
    CORE2761$1        -0.377      0.197     -1.918      0.055
    CORE2712$1         0.670      0.162      4.128      0.000
    CORE2722$1         0.589      0.155      3.801      0.000
    CORE2732$1         2.564      0.561      4.574      0.000
    CORE2742$1         1.785      0.810      2.204      0.027
    CORE2752$1        -1.098      0.264     -4.157      0.000
    CORE2762$1        -0.377      0.197     -1.918      0.055
    CORE2713$1         0.670      0.162      4.128      0.000
    CORE2723$1         0.589      0.155      3.801      0.000
    CORE2733$1         2.564      0.561      4.574      0.000
    CORE2743$1         1.785      0.810      2.204      0.027
    CORE2753$1        -1.098      0.264     -4.157      0.000
    CORE2763$1        -0.377      0.197     -1.918      0.055

Latent Class Pattern 1 1 2

 Thresholds
    CORE2711$1         0.670      0.162      4.128      0.000
    CORE2721$1         0.589      0.155      3.801      0.000
    CORE2731$1         2.564      0.561      4.574      0.000
    CORE2741$1         1.785      0.810      2.204      0.027
    CORE2751$1        -1.098      0.264     -4.157      0.000
    CORE2761$1        -0.377      0.197     -1.918      0.055
    CORE2712$1         0.670      0.162      4.128      0.000
    CORE2722$1         0.589      0.155      3.801      0.000
    CORE2732$1         2.564      0.561      4.574      0.000
    CORE2742$1         1.785      0.810      2.204      0.027
    CORE2752$1        -1.098      0.264     -4.157      0.000
    CORE2762$1        -0.377      0.197     -1.918      0.055
    CORE2713$1        -1.292      0.390     -3.315      0.001
    CORE2723$1        -1.538      0.426     -3.611      0.000
    CORE2733$1        -1.008      0.313     -3.218      0.001
    CORE2743$1        -3.358      1.199     -2.802      0.005
    CORE2753$1        -3.171      0.478     -6.634      0.000
    CORE2763$1        -4.498      1.185     -3.796      0.000

Latent Class Pattern 1 1 3

 Thresholds
    CORE2711$1         0.670      0.162      4.128      0.000
    CORE2721$1         0.589      0.155      3.801      0.000
    CORE2731$1         2.564      0.561      4.574      0.000
    CORE2741$1         1.785      0.810      2.204      0.027
    CORE2751$1        -1.098      0.264     -4.157      0.000
    CORE2761$1        -0.377      0.197     -1.918      0.055
    CORE2712$1         0.670      0.162      4.128      0.000
    CORE2722$1         0.589      0.155      3.801      0.000
    CORE2732$1         2.564      0.561      4.574      0.000
    CORE2742$1         1.785      0.810      2.204      0.027
    CORE2752$1        -1.098      0.264     -4.157      0.000
    CORE2762$1        -0.377      0.197     -1.918      0.055
    CORE2713$1         3.232      0.173     18.684      0.000
    CORE2723$1         3.244      0.184     17.603      0.000
    CORE2733$1         5.653      1.099      5.141      0.000
    CORE2743$1         4.740      0.710      6.678      0.000
    CORE2753$1         2.845      0.231     12.339      0.000
    CORE2763$1         4.144      0.332     12.481      0.000

Latent Class Pattern 1 1 4

 Thresholds
    CORE2711$1         0.670      0.162      4.128      0.000
    CORE2721$1         0.589      0.155      3.801      0.000
    CORE2731$1         2.564      0.561      4.574      0.000
    CORE2741$1         1.785      0.810      2.204      0.027
    CORE2751$1        -1.098      0.264     -4.157      0.000
    CORE2761$1        -0.377      0.197     -1.918      0.055
    CORE2712$1         0.670      0.162      4.128      0.000
    CORE2722$1         0.589      0.155      3.801      0.000
    CORE2732$1         2.564      0.561      4.574      0.000
    CORE2742$1         1.785      0.810      2.204      0.027
    CORE2752$1        -1.098      0.264     -4.157      0.000
    CORE2762$1        -0.377      0.197     -1.918      0.055
    CORE2713$1         1.177      0.292      4.031      0.000
    CORE2723$1         0.886      0.270      3.280      0.001
    CORE2733$1         0.719      0.452      1.590      0.112
    CORE2743$1        -0.411      0.669     -0.615      0.539
    CORE2753$1        -0.028      0.496     -0.056      0.956
    CORE2763$1         0.808      0.692      1.168      0.243

Latent Class Pattern 1 2 1

 Thresholds
    CORE2711$1         0.670      0.162      4.128      0.000
    CORE2721$1         0.589      0.155      3.801      0.000
    CORE2731$1         2.564      0.561      4.574      0.000
    CORE2741$1         1.785      0.810      2.204      0.027
    CORE2751$1        -1.098      0.264     -4.157      0.000
    CORE2761$1        -0.377      0.197     -1.918      0.055
    CORE2712$1        -1.292      0.390     -3.315      0.001
    CORE2722$1        -1.538      0.426     -3.611      0.000
    CORE2732$1        -1.008      0.313     -3.218      0.001
    CORE2742$1        -3.358      1.199     -2.802      0.005
    CORE2752$1        -3.171      0.478     -6.634      0.000
    CORE2762$1        -4.498      1.185     -3.796      0.000
    CORE2713$1         0.670      0.162      4.128      0.000
    CORE2723$1         0.589      0.155      3.801      0.000
    CORE2733$1         2.564      0.561      4.574      0.000
    CORE2743$1         1.785      0.810      2.204      0.027
    CORE2753$1        -1.098      0.264     -4.157      0.000
    CORE2763$1        -0.377      0.197     -1.918      0.055

Latent Class Pattern 1 2 2

 Thresholds
    CORE2711$1         0.670      0.162      4.128      0.000
    CORE2721$1         0.589      0.155      3.801      0.000
    CORE2731$1         2.564      0.561      4.574      0.000
    CORE2741$1         1.785      0.810      2.204      0.027
    CORE2751$1        -1.098      0.264     -4.157      0.000
    CORE2761$1        -0.377      0.197     -1.918      0.055
    CORE2712$1        -1.292      0.390     -3.315      0.001
    CORE2722$1        -1.538      0.426     -3.611      0.000
    CORE2732$1        -1.008      0.313     -3.218      0.001
    CORE2742$1        -3.358      1.199     -2.802      0.005
    CORE2752$1        -3.171      0.478     -6.634      0.000
    CORE2762$1        -4.498      1.185     -3.796      0.000
    CORE2713$1        -1.292      0.390     -3.315      0.001
    CORE2723$1        -1.538      0.426     -3.611      0.000
    CORE2733$1        -1.008      0.313     -3.218      0.001
    CORE2743$1        -3.358      1.199     -2.802      0.005
    CORE2753$1        -3.171      0.478     -6.634      0.000
    CORE2763$1        -4.498      1.185     -3.796      0.000

Latent Class Pattern 1 2 3

 Thresholds
    CORE2711$1         0.670      0.162      4.128      0.000
    CORE2721$1         0.589      0.155      3.801      0.000
    CORE2731$1         2.564      0.561      4.574      0.000
    CORE2741$1         1.785      0.810      2.204      0.027
    CORE2751$1        -1.098      0.264     -4.157      0.000
    CORE2761$1        -0.377      0.197     -1.918      0.055
    CORE2712$1        -1.292      0.390     -3.315      0.001
    CORE2722$1        -1.538      0.426     -3.611      0.000
    CORE2732$1        -1.008      0.313     -3.218      0.001
    CORE2742$1        -3.358      1.199     -2.802      0.005
    CORE2752$1        -3.171      0.478     -6.634      0.000
    CORE2762$1        -4.498      1.185     -3.796      0.000
    CORE2713$1         3.232      0.173     18.684      0.000
    CORE2723$1         3.244      0.184     17.603      0.000
    CORE2733$1         5.653      1.099      5.141      0.000
    CORE2743$1         4.740      0.710      6.678      0.000
    CORE2753$1         2.845      0.231     12.339      0.000
    CORE2763$1         4.144      0.332     12.481      0.000

Latent Class Pattern 1 2 4

 Thresholds
    CORE2711$1         0.670      0.162      4.128      0.000
    CORE2721$1         0.589      0.155      3.801      0.000
    CORE2731$1         2.564      0.561      4.574      0.000
    CORE2741$1         1.785      0.810      2.204      0.027
    CORE2751$1        -1.098      0.264     -4.157      0.000
    CORE2761$1        -0.377      0.197     -1.918      0.055
    CORE2712$1        -1.292      0.390     -3.315      0.001
    CORE2722$1        -1.538      0.426     -3.611      0.000
    CORE2732$1        -1.008      0.313     -3.218      0.001
    CORE2742$1        -3.358      1.199     -2.802      0.005
    CORE2752$1        -3.171      0.478     -6.634      0.000
    CORE2762$1        -4.498      1.185     -3.796      0.000
    CORE2713$1         1.177      0.292      4.031      0.000
    CORE2723$1         0.886      0.270      3.280      0.001
    CORE2733$1         0.719      0.452      1.590      0.112
    CORE2743$1        -0.411      0.669     -0.615      0.539
    CORE2753$1        -0.028      0.496     -0.056      0.956
    CORE2763$1         0.808      0.692      1.168      0.243

Latent Class Pattern 1 3 1

 Thresholds
    CORE2711$1         0.670      0.162      4.128      0.000
    CORE2721$1         0.589      0.155      3.801      0.000
    CORE2731$1         2.564      0.561      4.574      0.000
    CORE2741$1         1.785      0.810      2.204      0.027
    CORE2751$1        -1.098      0.264     -4.157      0.000
    CORE2761$1        -0.377      0.197     -1.918      0.055
    CORE2712$1         3.232      0.173     18.684      0.000
    CORE2722$1         3.244      0.184     17.603      0.000
    CORE2732$1         5.653      1.099      5.141      0.000
    CORE2742$1         4.740      0.710      6.678      0.000
    CORE2752$1         2.845      0.231     12.339      0.000
    CORE2762$1         4.144      0.332     12.481      0.000
    CORE2713$1         0.670      0.162      4.128      0.000
    CORE2723$1         0.589      0.155      3.801      0.000
    CORE2733$1         2.564      0.561      4.574      0.000
    CORE2743$1         1.785      0.810      2.204      0.027
    CORE2753$1        -1.098      0.264     -4.157      0.000
    CORE2763$1        -0.377      0.197     -1.918      0.055

Latent Class Pattern 1 3 2

 Thresholds
    CORE2711$1         0.670      0.162      4.128      0.000
    CORE2721$1         0.589      0.155      3.801      0.000
    CORE2731$1         2.564      0.561      4.574      0.000
    CORE2741$1         1.785      0.810      2.204      0.027
    CORE2751$1        -1.098      0.264     -4.157      0.000
    CORE2761$1        -0.377      0.197     -1.918      0.055
    CORE2712$1         3.232      0.173     18.684      0.000
    CORE2722$1         3.244      0.184     17.603      0.000
    CORE2732$1         5.653      1.099      5.141      0.000
    CORE2742$1         4.740      0.710      6.678      0.000
    CORE2752$1         2.845      0.231     12.339      0.000
    CORE2762$1         4.144      0.332     12.481      0.000
    CORE2713$1        -1.292      0.390     -3.315      0.001
    CORE2723$1        -1.538      0.426     -3.611      0.000
    CORE2733$1        -1.008      0.313     -3.218      0.001
    CORE2743$1        -3.358      1.199     -2.802      0.005
    CORE2753$1        -3.171      0.478     -6.634      0.000
    CORE2763$1        -4.498      1.185     -3.796      0.000

Latent Class Pattern 1 3 3

 Thresholds
    CORE2711$1         0.670      0.162      4.128      0.000
    CORE2721$1         0.589      0.155      3.801      0.000
    CORE2731$1         2.564      0.561      4.574      0.000
    CORE2741$1         1.785      0.810      2.204      0.027
    CORE2751$1        -1.098      0.264     -4.157      0.000
    CORE2761$1        -0.377      0.197     -1.918      0.055
    CORE2712$1         3.232      0.173     18.684      0.000
    CORE2722$1         3.244      0.184     17.603      0.000
    CORE2732$1         5.653      1.099      5.141      0.000
    CORE2742$1         4.740      0.710      6.678      0.000
    CORE2752$1         2.845      0.231     12.339      0.000
    CORE2762$1         4.144      0.332     12.481      0.000
    CORE2713$1         3.232      0.173     18.684      0.000
    CORE2723$1         3.244      0.184     17.603      0.000
    CORE2733$1         5.653      1.099      5.141      0.000
    CORE2743$1         4.740      0.710      6.678      0.000
    CORE2753$1         2.845      0.231     12.339      0.000
    CORE2763$1         4.144      0.332     12.481      0.000

Latent Class Pattern 1 3 4

 Thresholds
    CORE2711$1         0.670      0.162      4.128      0.000
    CORE2721$1         0.589      0.155      3.801      0.000
    CORE2731$1         2.564      0.561      4.574      0.000
    CORE2741$1         1.785      0.810      2.204      0.027
    CORE2751$1        -1.098      0.264     -4.157      0.000
    CORE2761$1        -0.377      0.197     -1.918      0.055
    CORE2712$1         3.232      0.173     18.684      0.000
    CORE2722$1         3.244      0.184     17.603      0.000
    CORE2732$1         5.653      1.099      5.141      0.000
    CORE2742$1         4.740      0.710      6.678      0.000
    CORE2752$1         2.845      0.231     12.339      0.000
    CORE2762$1         4.144      0.332     12.481      0.000
    CORE2713$1         1.177      0.292      4.031      0.000
    CORE2723$1         0.886      0.270      3.280      0.001
    CORE2733$1         0.719      0.452      1.590      0.112
    CORE2743$1        -0.411      0.669     -0.615      0.539
    CORE2753$1        -0.028      0.496     -0.056      0.956
    CORE2763$1         0.808      0.692      1.168      0.243

Latent Class Pattern 1 4 1

 Thresholds
    CORE2711$1         0.670      0.162      4.128      0.000
    CORE2721$1         0.589      0.155      3.801      0.000
    CORE2731$1         2.564      0.561      4.574      0.000
    CORE2741$1         1.785      0.810      2.204      0.027
    CORE2751$1        -1.098      0.264     -4.157      0.000
    CORE2761$1        -0.377      0.197     -1.918      0.055
    CORE2712$1         1.177      0.292      4.031      0.000
    CORE2722$1         0.886      0.270      3.280      0.001
    CORE2732$1         0.719      0.452      1.590      0.112
    CORE2742$1        -0.411      0.669     -0.615      0.539
    CORE2752$1        -0.028      0.496     -0.056      0.956
    CORE2762$1         0.808      0.692      1.168      0.243
    CORE2713$1         0.670      0.162      4.128      0.000
    CORE2723$1         0.589      0.155      3.801      0.000
    CORE2733$1         2.564      0.561      4.574      0.000
    CORE2743$1         1.785      0.810      2.204      0.027
    CORE2753$1        -1.098      0.264     -4.157      0.000
    CORE2763$1        -0.377      0.197     -1.918      0.055

Latent Class Pattern 1 4 2

 Thresholds
    CORE2711$1         0.670      0.162      4.128      0.000
    CORE2721$1         0.589      0.155      3.801      0.000
    CORE2731$1         2.564      0.561      4.574      0.000
    CORE2741$1         1.785      0.810      2.204      0.027
    CORE2751$1        -1.098      0.264     -4.157      0.000
    CORE2761$1        -0.377      0.197     -1.918      0.055
    CORE2712$1         1.177      0.292      4.031      0.000
    CORE2722$1         0.886      0.270      3.280      0.001
    CORE2732$1         0.719      0.452      1.590      0.112
    CORE2742$1        -0.411      0.669     -0.615      0.539
    CORE2752$1        -0.028      0.496     -0.056      0.956
    CORE2762$1         0.808      0.692      1.168      0.243
    CORE2713$1        -1.292      0.390     -3.315      0.001
    CORE2723$1        -1.538      0.426     -3.611      0.000
    CORE2733$1        -1.008      0.313     -3.218      0.001
    CORE2743$1        -3.358      1.199     -2.802      0.005
    CORE2753$1        -3.171      0.478     -6.634      0.000
    CORE2763$1        -4.498      1.185     -3.796      0.000

Latent Class Pattern 1 4 3

 Thresholds
    CORE2711$1         0.670      0.162      4.128      0.000
    CORE2721$1         0.589      0.155      3.801      0.000
    CORE2731$1         2.564      0.561      4.574      0.000
    CORE2741$1         1.785      0.810      2.204      0.027
    CORE2751$1        -1.098      0.264     -4.157      0.000
    CORE2761$1        -0.377      0.197     -1.918      0.055
    CORE2712$1         1.177      0.292      4.031      0.000
    CORE2722$1         0.886      0.270      3.280      0.001
    CORE2732$1         0.719      0.452      1.590      0.112
    CORE2742$1        -0.411      0.669     -0.615      0.539
    CORE2752$1        -0.028      0.496     -0.056      0.956
    CORE2762$1         0.808      0.692      1.168      0.243
    CORE2713$1         3.232      0.173     18.684      0.000
    CORE2723$1         3.244      0.184     17.603      0.000
    CORE2733$1         5.653      1.099      5.141      0.000
    CORE2743$1         4.740      0.710      6.678      0.000
    CORE2753$1         2.845      0.231     12.339      0.000
    CORE2763$1         4.144      0.332     12.481      0.000

Latent Class Pattern 1 4 4

 Thresholds
    CORE2711$1         0.670      0.162      4.128      0.000
    CORE2721$1         0.589      0.155      3.801      0.000
    CORE2731$1         2.564      0.561      4.574      0.000
    CORE2741$1         1.785      0.810      2.204      0.027
    CORE2751$1        -1.098      0.264     -4.157      0.000
    CORE2761$1        -0.377      0.197     -1.918      0.055
    CORE2712$1         1.177      0.292      4.031      0.000
    CORE2722$1         0.886      0.270      3.280      0.001
    CORE2732$1         0.719      0.452      1.590      0.112
    CORE2742$1        -0.411      0.669     -0.615      0.539
    CORE2752$1        -0.028      0.496     -0.056      0.956
    CORE2762$1         0.808      0.692      1.168      0.243
    CORE2713$1         1.177      0.292      4.031      0.000
    CORE2723$1         0.886      0.270      3.280      0.001
    CORE2733$1         0.719      0.452      1.590      0.112
    CORE2743$1        -0.411      0.669     -0.615      0.539
    CORE2753$1        -0.028      0.496     -0.056      0.956
    CORE2763$1         0.808      0.692      1.168      0.243

Latent Class Pattern 2 1 1

 Thresholds
    CORE2711$1        -1.292      0.390     -3.315      0.001
    CORE2721$1        -1.538      0.426     -3.611      0.000
    CORE2731$1        -1.008      0.313     -3.218      0.001
    CORE2741$1        -3.358      1.199     -2.802      0.005
    CORE2751$1        -3.171      0.478     -6.634      0.000
    CORE2761$1        -4.498      1.185     -3.796      0.000
    CORE2712$1         0.670      0.162      4.128      0.000
    CORE2722$1         0.589      0.155      3.801      0.000
    CORE2732$1         2.564      0.561      4.574      0.000
    CORE2742$1         1.785      0.810      2.204      0.027
    CORE2752$1        -1.098      0.264     -4.157      0.000
    CORE2762$1        -0.377      0.197     -1.918      0.055
    CORE2713$1         0.670      0.162      4.128      0.000
    CORE2723$1         0.589      0.155      3.801      0.000
    CORE2733$1         2.564      0.561      4.574      0.000
    CORE2743$1         1.785      0.810      2.204      0.027
    CORE2753$1        -1.098      0.264     -4.157      0.000
    CORE2763$1        -0.377      0.197     -1.918      0.055

Latent Class Pattern 2 1 2

 Thresholds
    CORE2711$1        -1.292      0.390     -3.315      0.001
    CORE2721$1        -1.538      0.426     -3.611      0.000
    CORE2731$1        -1.008      0.313     -3.218      0.001
    CORE2741$1        -3.358      1.199     -2.802      0.005
    CORE2751$1        -3.171      0.478     -6.634      0.000
    CORE2761$1        -4.498      1.185     -3.796      0.000
    CORE2712$1         0.670      0.162      4.128      0.000
    CORE2722$1         0.589      0.155      3.801      0.000
    CORE2732$1         2.564      0.561      4.574      0.000
    CORE2742$1         1.785      0.810      2.204      0.027
    CORE2752$1        -1.098      0.264     -4.157      0.000
    CORE2762$1        -0.377      0.197     -1.918      0.055
    CORE2713$1        -1.292      0.390     -3.315      0.001
    CORE2723$1        -1.538      0.426     -3.611      0.000
    CORE2733$1        -1.008      0.313     -3.218      0.001
    CORE2743$1        -3.358      1.199     -2.802      0.005
    CORE2753$1        -3.171      0.478     -6.634      0.000
    CORE2763$1        -4.498      1.185     -3.796      0.000

Latent Class Pattern 2 1 3

 Thresholds
    CORE2711$1        -1.292      0.390     -3.315      0.001
    CORE2721$1        -1.538      0.426     -3.611      0.000
    CORE2731$1        -1.008      0.313     -3.218      0.001
    CORE2741$1        -3.358      1.199     -2.802      0.005
    CORE2751$1        -3.171      0.478     -6.634      0.000
    CORE2761$1        -4.498      1.185     -3.796      0.000
    CORE2712$1         0.670      0.162      4.128      0.000
    CORE2722$1         0.589      0.155      3.801      0.000
    CORE2732$1         2.564      0.561      4.574      0.000
    CORE2742$1         1.785      0.810      2.204      0.027
    CORE2752$1        -1.098      0.264     -4.157      0.000
    CORE2762$1        -0.377      0.197     -1.918      0.055
    CORE2713$1         3.232      0.173     18.684      0.000
    CORE2723$1         3.244      0.184     17.603      0.000
    CORE2733$1         5.653      1.099      5.141      0.000
    CORE2743$1         4.740      0.710      6.678      0.000
    CORE2753$1         2.845      0.231     12.339      0.000
    CORE2763$1         4.144      0.332     12.481      0.000

Latent Class Pattern 2 1 4

 Thresholds
    CORE2711$1        -1.292      0.390     -3.315      0.001
    CORE2721$1        -1.538      0.426     -3.611      0.000
    CORE2731$1        -1.008      0.313     -3.218      0.001
    CORE2741$1        -3.358      1.199     -2.802      0.005
    CORE2751$1        -3.171      0.478     -6.634      0.000
    CORE2761$1        -4.498      1.185     -3.796      0.000
    CORE2712$1         0.670      0.162      4.128      0.000
    CORE2722$1         0.589      0.155      3.801      0.000
    CORE2732$1         2.564      0.561      4.574      0.000
    CORE2742$1         1.785      0.810      2.204      0.027
    CORE2752$1        -1.098      0.264     -4.157      0.000
    CORE2762$1        -0.377      0.197     -1.918      0.055
    CORE2713$1         1.177      0.292      4.031      0.000
    CORE2723$1         0.886      0.270      3.280      0.001
    CORE2733$1         0.719      0.452      1.590      0.112
    CORE2743$1        -0.411      0.669     -0.615      0.539
    CORE2753$1        -0.028      0.496     -0.056      0.956
    CORE2763$1         0.808      0.692      1.168      0.243

Latent Class Pattern 2 2 1

 Thresholds
    CORE2711$1        -1.292      0.390     -3.315      0.001
    CORE2721$1        -1.538      0.426     -3.611      0.000
    CORE2731$1        -1.008      0.313     -3.218      0.001
    CORE2741$1        -3.358      1.199     -2.802      0.005
    CORE2751$1        -3.171      0.478     -6.634      0.000
    CORE2761$1        -4.498      1.185     -3.796      0.000
    CORE2712$1        -1.292      0.390     -3.315      0.001
    CORE2722$1        -1.538      0.426     -3.611      0.000
    CORE2732$1        -1.008      0.313     -3.218      0.001
    CORE2742$1        -3.358      1.199     -2.802      0.005
    CORE2752$1        -3.171      0.478     -6.634      0.000
    CORE2762$1        -4.498      1.185     -3.796      0.000
    CORE2713$1         0.670      0.162      4.128      0.000
    CORE2723$1         0.589      0.155      3.801      0.000
    CORE2733$1         2.564      0.561      4.574      0.000
    CORE2743$1         1.785      0.810      2.204      0.027
    CORE2753$1        -1.098      0.264     -4.157      0.000
    CORE2763$1        -0.377      0.197     -1.918      0.055

Latent Class Pattern 2 2 2

 Thresholds
    CORE2711$1        -1.292      0.390     -3.315      0.001
    CORE2721$1        -1.538      0.426     -3.611      0.000
    CORE2731$1        -1.008      0.313     -3.218      0.001
    CORE2741$1        -3.358      1.199     -2.802      0.005
    CORE2751$1        -3.171      0.478     -6.634      0.000
    CORE2761$1        -4.498      1.185     -3.796      0.000
    CORE2712$1        -1.292      0.390     -3.315      0.001
    CORE2722$1        -1.538      0.426     -3.611      0.000
    CORE2732$1        -1.008      0.313     -3.218      0.001
    CORE2742$1        -3.358      1.199     -2.802      0.005
    CORE2752$1        -3.171      0.478     -6.634      0.000
    CORE2762$1        -4.498      1.185     -3.796      0.000
    CORE2713$1        -1.292      0.390     -3.315      0.001
    CORE2723$1        -1.538      0.426     -3.611      0.000
    CORE2733$1        -1.008      0.313     -3.218      0.001
    CORE2743$1        -3.358      1.199     -2.802      0.005
    CORE2753$1        -3.171      0.478     -6.634      0.000
    CORE2763$1        -4.498      1.185     -3.796      0.000

Latent Class Pattern 2 2 3

 Thresholds
    CORE2711$1        -1.292      0.390     -3.315      0.001
    CORE2721$1        -1.538      0.426     -3.611      0.000
    CORE2731$1        -1.008      0.313     -3.218      0.001
    CORE2741$1        -3.358      1.199     -2.802      0.005
    CORE2751$1        -3.171      0.478     -6.634      0.000
    CORE2761$1        -4.498      1.185     -3.796      0.000
    CORE2712$1        -1.292      0.390     -3.315      0.001
    CORE2722$1        -1.538      0.426     -3.611      0.000
    CORE2732$1        -1.008      0.313     -3.218      0.001
    CORE2742$1        -3.358      1.199     -2.802      0.005
    CORE2752$1        -3.171      0.478     -6.634      0.000
    CORE2762$1        -4.498      1.185     -3.796      0.000
    CORE2713$1         3.232      0.173     18.684      0.000
    CORE2723$1         3.244      0.184     17.603      0.000
    CORE2733$1         5.653      1.099      5.141      0.000
    CORE2743$1         4.740      0.710      6.678      0.000
    CORE2753$1         2.845      0.231     12.339      0.000
    CORE2763$1         4.144      0.332     12.481      0.000

Latent Class Pattern 2 2 4

 Thresholds
    CORE2711$1        -1.292      0.390     -3.315      0.001
    CORE2721$1        -1.538      0.426     -3.611      0.000
    CORE2731$1        -1.008      0.313     -3.218      0.001
    CORE2741$1        -3.358      1.199     -2.802      0.005
    CORE2751$1        -3.171      0.478     -6.634      0.000
    CORE2761$1        -4.498      1.185     -3.796      0.000
    CORE2712$1        -1.292      0.390     -3.315      0.001
    CORE2722$1        -1.538      0.426     -3.611      0.000
    CORE2732$1        -1.008      0.313     -3.218      0.001
    CORE2742$1        -3.358      1.199     -2.802      0.005
    CORE2752$1        -3.171      0.478     -6.634      0.000
    CORE2762$1        -4.498      1.185     -3.796      0.000
    CORE2713$1         1.177      0.292      4.031      0.000
    CORE2723$1         0.886      0.270      3.280      0.001
    CORE2733$1         0.719      0.452      1.590      0.112
    CORE2743$1        -0.411      0.669     -0.615      0.539
    CORE2753$1        -0.028      0.496     -0.056      0.956
    CORE2763$1         0.808      0.692      1.168      0.243

Latent Class Pattern 2 3 1

 Thresholds
    CORE2711$1        -1.292      0.390     -3.315      0.001
    CORE2721$1        -1.538      0.426     -3.611      0.000
    CORE2731$1        -1.008      0.313     -3.218      0.001
    CORE2741$1        -3.358      1.199     -2.802      0.005
    CORE2751$1        -3.171      0.478     -6.634      0.000
    CORE2761$1        -4.498      1.185     -3.796      0.000
    CORE2712$1         3.232      0.173     18.684      0.000
    CORE2722$1         3.244      0.184     17.603      0.000
    CORE2732$1         5.653      1.099      5.141      0.000
    CORE2742$1         4.740      0.710      6.678      0.000
    CORE2752$1         2.845      0.231     12.339      0.000
    CORE2762$1         4.144      0.332     12.481      0.000
    CORE2713$1         0.670      0.162      4.128      0.000
    CORE2723$1         0.589      0.155      3.801      0.000
    CORE2733$1         2.564      0.561      4.574      0.000
    CORE2743$1         1.785      0.810      2.204      0.027
    CORE2753$1        -1.098      0.264     -4.157      0.000
    CORE2763$1        -0.377      0.197     -1.918      0.055

Latent Class Pattern 2 3 2

 Thresholds
    CORE2711$1        -1.292      0.390     -3.315      0.001
    CORE2721$1        -1.538      0.426     -3.611      0.000
    CORE2731$1        -1.008      0.313     -3.218      0.001
    CORE2741$1        -3.358      1.199     -2.802      0.005
    CORE2751$1        -3.171      0.478     -6.634      0.000
    CORE2761$1        -4.498      1.185     -3.796      0.000
    CORE2712$1         3.232      0.173     18.684      0.000
    CORE2722$1         3.244      0.184     17.603      0.000
    CORE2732$1         5.653      1.099      5.141      0.000
    CORE2742$1         4.740      0.710      6.678      0.000
    CORE2752$1         2.845      0.231     12.339      0.000
    CORE2762$1         4.144      0.332     12.481      0.000
    CORE2713$1        -1.292      0.390     -3.315      0.001
    CORE2723$1        -1.538      0.426     -3.611      0.000
    CORE2733$1        -1.008      0.313     -3.218      0.001
    CORE2743$1        -3.358      1.199     -2.802      0.005
    CORE2753$1        -3.171      0.478     -6.634      0.000
    CORE2763$1        -4.498      1.185     -3.796      0.000

Latent Class Pattern 2 3 3

 Thresholds
    CORE2711$1        -1.292      0.390     -3.315      0.001
    CORE2721$1        -1.538      0.426     -3.611      0.000
    CORE2731$1        -1.008      0.313     -3.218      0.001
    CORE2741$1        -3.358      1.199     -2.802      0.005
    CORE2751$1        -3.171      0.478     -6.634      0.000
    CORE2761$1        -4.498      1.185     -3.796      0.000
    CORE2712$1         3.232      0.173     18.684      0.000
    CORE2722$1         3.244      0.184     17.603      0.000
    CORE2732$1         5.653      1.099      5.141      0.000
    CORE2742$1         4.740      0.710      6.678      0.000
    CORE2752$1         2.845      0.231     12.339      0.000
    CORE2762$1         4.144      0.332     12.481      0.000
    CORE2713$1         3.232      0.173     18.684      0.000
    CORE2723$1         3.244      0.184     17.603      0.000
    CORE2733$1         5.653      1.099      5.141      0.000
    CORE2743$1         4.740      0.710      6.678      0.000
    CORE2753$1         2.845      0.231     12.339      0.000
    CORE2763$1         4.144      0.332     12.481      0.000

Latent Class Pattern 2 3 4

 Thresholds
    CORE2711$1        -1.292      0.390     -3.315      0.001
    CORE2721$1        -1.538      0.426     -3.611      0.000
    CORE2731$1        -1.008      0.313     -3.218      0.001
    CORE2741$1        -3.358      1.199     -2.802      0.005
    CORE2751$1        -3.171      0.478     -6.634      0.000
    CORE2761$1        -4.498      1.185     -3.796      0.000
    CORE2712$1         3.232      0.173     18.684      0.000
    CORE2722$1         3.244      0.184     17.603      0.000
    CORE2732$1         5.653      1.099      5.141      0.000
    CORE2742$1         4.740      0.710      6.678      0.000
    CORE2752$1         2.845      0.231     12.339      0.000
    CORE2762$1         4.144      0.332     12.481      0.000
    CORE2713$1         1.177      0.292      4.031      0.000
    CORE2723$1         0.886      0.270      3.280      0.001
    CORE2733$1         0.719      0.452      1.590      0.112
    CORE2743$1        -0.411      0.669     -0.615      0.539
    CORE2753$1        -0.028      0.496     -0.056      0.956
    CORE2763$1         0.808      0.692      1.168      0.243

Latent Class Pattern 2 4 1

 Thresholds
    CORE2711$1        -1.292      0.390     -3.315      0.001
    CORE2721$1        -1.538      0.426     -3.611      0.000
    CORE2731$1        -1.008      0.313     -3.218      0.001
    CORE2741$1        -3.358      1.199     -2.802      0.005
    CORE2751$1        -3.171      0.478     -6.634      0.000
    CORE2761$1        -4.498      1.185     -3.796      0.000
    CORE2712$1         1.177      0.292      4.031      0.000
    CORE2722$1         0.886      0.270      3.280      0.001
    CORE2732$1         0.719      0.452      1.590      0.112
    CORE2742$1        -0.411      0.669     -0.615      0.539
    CORE2752$1        -0.028      0.496     -0.056      0.956
    CORE2762$1         0.808      0.692      1.168      0.243
    CORE2713$1         0.670      0.162      4.128      0.000
    CORE2723$1         0.589      0.155      3.801      0.000
    CORE2733$1         2.564      0.561      4.574      0.000
    CORE2743$1         1.785      0.810      2.204      0.027
    CORE2753$1        -1.098      0.264     -4.157      0.000
    CORE2763$1        -0.377      0.197     -1.918      0.055

Latent Class Pattern 2 4 2

 Thresholds
    CORE2711$1        -1.292      0.390     -3.315      0.001
    CORE2721$1        -1.538      0.426     -3.611      0.000
    CORE2731$1        -1.008      0.313     -3.218      0.001
    CORE2741$1        -3.358      1.199     -2.802      0.005
    CORE2751$1        -3.171      0.478     -6.634      0.000
    CORE2761$1        -4.498      1.185     -3.796      0.000
    CORE2712$1         1.177      0.292      4.031      0.000
    CORE2722$1         0.886      0.270      3.280      0.001
    CORE2732$1         0.719      0.452      1.590      0.112
    CORE2742$1        -0.411      0.669     -0.615      0.539
    CORE2752$1        -0.028      0.496     -0.056      0.956
    CORE2762$1         0.808      0.692      1.168      0.243
    CORE2713$1        -1.292      0.390     -3.315      0.001
    CORE2723$1        -1.538      0.426     -3.611      0.000
    CORE2733$1        -1.008      0.313     -3.218      0.001
    CORE2743$1        -3.358      1.199     -2.802      0.005
    CORE2753$1        -3.171      0.478     -6.634      0.000
    CORE2763$1        -4.498      1.185     -3.796      0.000

Latent Class Pattern 2 4 3

 Thresholds
    CORE2711$1        -1.292      0.390     -3.315      0.001
    CORE2721$1        -1.538      0.426     -3.611      0.000
    CORE2731$1        -1.008      0.313     -3.218      0.001
    CORE2741$1        -3.358      1.199     -2.802      0.005
    CORE2751$1        -3.171      0.478     -6.634      0.000
    CORE2761$1        -4.498      1.185     -3.796      0.000
    CORE2712$1         1.177      0.292      4.031      0.000
    CORE2722$1         0.886      0.270      3.280      0.001
    CORE2732$1         0.719      0.452      1.590      0.112
    CORE2742$1        -0.411      0.669     -0.615      0.539
    CORE2752$1        -0.028      0.496     -0.056      0.956
    CORE2762$1         0.808      0.692      1.168      0.243
    CORE2713$1         3.232      0.173     18.684      0.000
    CORE2723$1         3.244      0.184     17.603      0.000
    CORE2733$1         5.653      1.099      5.141      0.000
    CORE2743$1         4.740      0.710      6.678      0.000
    CORE2753$1         2.845      0.231     12.339      0.000
    CORE2763$1         4.144      0.332     12.481      0.000

Latent Class Pattern 2 4 4

 Thresholds
    CORE2711$1        -1.292      0.390     -3.315      0.001
    CORE2721$1        -1.538      0.426     -3.611      0.000
    CORE2731$1        -1.008      0.313     -3.218      0.001
    CORE2741$1        -3.358      1.199     -2.802      0.005
    CORE2751$1        -3.171      0.478     -6.634      0.000
    CORE2761$1        -4.498      1.185     -3.796      0.000
    CORE2712$1         1.177      0.292      4.031      0.000
    CORE2722$1         0.886      0.270      3.280      0.001
    CORE2732$1         0.719      0.452      1.590      0.112
    CORE2742$1        -0.411      0.669     -0.615      0.539
    CORE2752$1        -0.028      0.496     -0.056      0.956
    CORE2762$1         0.808      0.692      1.168      0.243
    CORE2713$1         1.177      0.292      4.031      0.000
    CORE2723$1         0.886      0.270      3.280      0.001
    CORE2733$1         0.719      0.452      1.590      0.112
    CORE2743$1        -0.411      0.669     -0.615      0.539
    CORE2753$1        -0.028      0.496     -0.056      0.956
    CORE2763$1         0.808      0.692      1.168      0.243

Latent Class Pattern 3 1 1

 Thresholds
    CORE2711$1         3.232      0.173     18.684      0.000
    CORE2721$1         3.244      0.184     17.603      0.000
    CORE2731$1         5.653      1.099      5.141      0.000
    CORE2741$1         4.740      0.710      6.678      0.000
    CORE2751$1         2.845      0.231     12.339      0.000
    CORE2761$1         4.144      0.332     12.481      0.000
    CORE2712$1         0.670      0.162      4.128      0.000
    CORE2722$1         0.589      0.155      3.801      0.000
    CORE2732$1         2.564      0.561      4.574      0.000
    CORE2742$1         1.785      0.810      2.204      0.027
    CORE2752$1        -1.098      0.264     -4.157      0.000
    CORE2762$1        -0.377      0.197     -1.918      0.055
    CORE2713$1         0.670      0.162      4.128      0.000
    CORE2723$1         0.589      0.155      3.801      0.000
    CORE2733$1         2.564      0.561      4.574      0.000
    CORE2743$1         1.785      0.810      2.204      0.027
    CORE2753$1        -1.098      0.264     -4.157      0.000
    CORE2763$1        -0.377      0.197     -1.918      0.055

Latent Class Pattern 3 1 2

 Thresholds
    CORE2711$1         3.232      0.173     18.684      0.000
    CORE2721$1         3.244      0.184     17.603      0.000
    CORE2731$1         5.653      1.099      5.141      0.000
    CORE2741$1         4.740      0.710      6.678      0.000
    CORE2751$1         2.845      0.231     12.339      0.000
    CORE2761$1         4.144      0.332     12.481      0.000
    CORE2712$1         0.670      0.162      4.128      0.000
    CORE2722$1         0.589      0.155      3.801      0.000
    CORE2732$1         2.564      0.561      4.574      0.000
    CORE2742$1         1.785      0.810      2.204      0.027
    CORE2752$1        -1.098      0.264     -4.157      0.000
    CORE2762$1        -0.377      0.197     -1.918      0.055
    CORE2713$1        -1.292      0.390     -3.315      0.001
    CORE2723$1        -1.538      0.426     -3.611      0.000
    CORE2733$1        -1.008      0.313     -3.218      0.001
    CORE2743$1        -3.358      1.199     -2.802      0.005
    CORE2753$1        -3.171      0.478     -6.634      0.000
    CORE2763$1        -4.498      1.185     -3.796      0.000

Latent Class Pattern 3 1 3

 Thresholds
    CORE2711$1         3.232      0.173     18.684      0.000
    CORE2721$1         3.244      0.184     17.603      0.000
    CORE2731$1         5.653      1.099      5.141      0.000
    CORE2741$1         4.740      0.710      6.678      0.000
    CORE2751$1         2.845      0.231     12.339      0.000
    CORE2761$1         4.144      0.332     12.481      0.000
    CORE2712$1         0.670      0.162      4.128      0.000
    CORE2722$1         0.589      0.155      3.801      0.000
    CORE2732$1         2.564      0.561      4.574      0.000
    CORE2742$1         1.785      0.810      2.204      0.027
    CORE2752$1        -1.098      0.264     -4.157      0.000
    CORE2762$1        -0.377      0.197     -1.918      0.055
    CORE2713$1         3.232      0.173     18.684      0.000
    CORE2723$1         3.244      0.184     17.603      0.000
    CORE2733$1         5.653      1.099      5.141      0.000
    CORE2743$1         4.740      0.710      6.678      0.000
    CORE2753$1         2.845      0.231     12.339      0.000
    CORE2763$1         4.144      0.332     12.481      0.000

Latent Class Pattern 3 1 4

 Thresholds
    CORE2711$1         3.232      0.173     18.684      0.000
    CORE2721$1         3.244      0.184     17.603      0.000
    CORE2731$1         5.653      1.099      5.141      0.000
    CORE2741$1         4.740      0.710      6.678      0.000
    CORE2751$1         2.845      0.231     12.339      0.000
    CORE2761$1         4.144      0.332     12.481      0.000
    CORE2712$1         0.670      0.162      4.128      0.000
    CORE2722$1         0.589      0.155      3.801      0.000
    CORE2732$1         2.564      0.561      4.574      0.000
    CORE2742$1         1.785      0.810      2.204      0.027
    CORE2752$1        -1.098      0.264     -4.157      0.000
    CORE2762$1        -0.377      0.197     -1.918      0.055
    CORE2713$1         1.177      0.292      4.031      0.000
    CORE2723$1         0.886      0.270      3.280      0.001
    CORE2733$1         0.719      0.452      1.590      0.112
    CORE2743$1        -0.411      0.669     -0.615      0.539
    CORE2753$1        -0.028      0.496     -0.056      0.956
    CORE2763$1         0.808      0.692      1.168      0.243

Latent Class Pattern 3 2 1

 Thresholds
    CORE2711$1         3.232      0.173     18.684      0.000
    CORE2721$1         3.244      0.184     17.603      0.000
    CORE2731$1         5.653      1.099      5.141      0.000
    CORE2741$1         4.740      0.710      6.678      0.000
    CORE2751$1         2.845      0.231     12.339      0.000
    CORE2761$1         4.144      0.332     12.481      0.000
    CORE2712$1        -1.292      0.390     -3.315      0.001
    CORE2722$1        -1.538      0.426     -3.611      0.000
    CORE2732$1        -1.008      0.313     -3.218      0.001
    CORE2742$1        -3.358      1.199     -2.802      0.005
    CORE2752$1        -3.171      0.478     -6.634      0.000
    CORE2762$1        -4.498      1.185     -3.796      0.000
    CORE2713$1         0.670      0.162      4.128      0.000
    CORE2723$1         0.589      0.155      3.801      0.000
    CORE2733$1         2.564      0.561      4.574      0.000
    CORE2743$1         1.785      0.810      2.204      0.027
    CORE2753$1        -1.098      0.264     -4.157      0.000
    CORE2763$1        -0.377      0.197     -1.918      0.055

Latent Class Pattern 3 2 2

 Thresholds
    CORE2711$1         3.232      0.173     18.684      0.000
    CORE2721$1         3.244      0.184     17.603      0.000
    CORE2731$1         5.653      1.099      5.141      0.000
    CORE2741$1         4.740      0.710      6.678      0.000
    CORE2751$1         2.845      0.231     12.339      0.000
    CORE2761$1         4.144      0.332     12.481      0.000
    CORE2712$1        -1.292      0.390     -3.315      0.001
    CORE2722$1        -1.538      0.426     -3.611      0.000
    CORE2732$1        -1.008      0.313     -3.218      0.001
    CORE2742$1        -3.358      1.199     -2.802      0.005
    CORE2752$1        -3.171      0.478     -6.634      0.000
    CORE2762$1        -4.498      1.185     -3.796      0.000
    CORE2713$1        -1.292      0.390     -3.315      0.001
    CORE2723$1        -1.538      0.426     -3.611      0.000
    CORE2733$1        -1.008      0.313     -3.218      0.001
    CORE2743$1        -3.358      1.199     -2.802      0.005
    CORE2753$1        -3.171      0.478     -6.634      0.000
    CORE2763$1        -4.498      1.185     -3.796      0.000

Latent Class Pattern 3 2 3

 Thresholds
    CORE2711$1         3.232      0.173     18.684      0.000
    CORE2721$1         3.244      0.184     17.603      0.000
    CORE2731$1         5.653      1.099      5.141      0.000
    CORE2741$1         4.740      0.710      6.678      0.000
    CORE2751$1         2.845      0.231     12.339      0.000
    CORE2761$1         4.144      0.332     12.481      0.000
    CORE2712$1        -1.292      0.390     -3.315      0.001
    CORE2722$1        -1.538      0.426     -3.611      0.000
    CORE2732$1        -1.008      0.313     -3.218      0.001
    CORE2742$1        -3.358      1.199     -2.802      0.005
    CORE2752$1        -3.171      0.478     -6.634      0.000
    CORE2762$1        -4.498      1.185     -3.796      0.000
    CORE2713$1         3.232      0.173     18.684      0.000
    CORE2723$1         3.244      0.184     17.603      0.000
    CORE2733$1         5.653      1.099      5.141      0.000
    CORE2743$1         4.740      0.710      6.678      0.000
    CORE2753$1         2.845      0.231     12.339      0.000
    CORE2763$1         4.144      0.332     12.481      0.000

Latent Class Pattern 3 2 4

 Thresholds
    CORE2711$1         3.232      0.173     18.684      0.000
    CORE2721$1         3.244      0.184     17.603      0.000
    CORE2731$1         5.653      1.099      5.141      0.000
    CORE2741$1         4.740      0.710      6.678      0.000
    CORE2751$1         2.845      0.231     12.339      0.000
    CORE2761$1         4.144      0.332     12.481      0.000
    CORE2712$1        -1.292      0.390     -3.315      0.001
    CORE2722$1        -1.538      0.426     -3.611      0.000
    CORE2732$1        -1.008      0.313     -3.218      0.001
    CORE2742$1        -3.358      1.199     -2.802      0.005
    CORE2752$1        -3.171      0.478     -6.634      0.000
    CORE2762$1        -4.498      1.185     -3.796      0.000
    CORE2713$1         1.177      0.292      4.031      0.000
    CORE2723$1         0.886      0.270      3.280      0.001
    CORE2733$1         0.719      0.452      1.590      0.112
    CORE2743$1        -0.411      0.669     -0.615      0.539
    CORE2753$1        -0.028      0.496     -0.056      0.956
    CORE2763$1         0.808      0.692      1.168      0.243

Latent Class Pattern 3 3 1

 Thresholds
    CORE2711$1         3.232      0.173     18.684      0.000
    CORE2721$1         3.244      0.184     17.603      0.000
    CORE2731$1         5.653      1.099      5.141      0.000
    CORE2741$1         4.740      0.710      6.678      0.000
    CORE2751$1         2.845      0.231     12.339      0.000
    CORE2761$1         4.144      0.332     12.481      0.000
    CORE2712$1         3.232      0.173     18.684      0.000
    CORE2722$1         3.244      0.184     17.603      0.000
    CORE2732$1         5.653      1.099      5.141      0.000
    CORE2742$1         4.740      0.710      6.678      0.000
    CORE2752$1         2.845      0.231     12.339      0.000
    CORE2762$1         4.144      0.332     12.481      0.000
    CORE2713$1         0.670      0.162      4.128      0.000
    CORE2723$1         0.589      0.155      3.801      0.000
    CORE2733$1         2.564      0.561      4.574      0.000
    CORE2743$1         1.785      0.810      2.204      0.027
    CORE2753$1        -1.098      0.264     -4.157      0.000
    CORE2763$1        -0.377      0.197     -1.918      0.055

Latent Class Pattern 3 3 2

 Thresholds
    CORE2711$1         3.232      0.173     18.684      0.000
    CORE2721$1         3.244      0.184     17.603      0.000
    CORE2731$1         5.653      1.099      5.141      0.000
    CORE2741$1         4.740      0.710      6.678      0.000
    CORE2751$1         2.845      0.231     12.339      0.000
    CORE2761$1         4.144      0.332     12.481      0.000
    CORE2712$1         3.232      0.173     18.684      0.000
    CORE2722$1         3.244      0.184     17.603      0.000
    CORE2732$1         5.653      1.099      5.141      0.000
    CORE2742$1         4.740      0.710      6.678      0.000
    CORE2752$1         2.845      0.231     12.339      0.000
    CORE2762$1         4.144      0.332     12.481      0.000
    CORE2713$1        -1.292      0.390     -3.315      0.001
    CORE2723$1        -1.538      0.426     -3.611      0.000
    CORE2733$1        -1.008      0.313     -3.218      0.001
    CORE2743$1        -3.358      1.199     -2.802      0.005
    CORE2753$1        -3.171      0.478     -6.634      0.000
    CORE2763$1        -4.498      1.185     -3.796      0.000

Latent Class Pattern 3 3 3

 Thresholds
    CORE2711$1         3.232      0.173     18.684      0.000
    CORE2721$1         3.244      0.184     17.603      0.000
    CORE2731$1         5.653      1.099      5.141      0.000
    CORE2741$1         4.740      0.710      6.678      0.000
    CORE2751$1         2.845      0.231     12.339      0.000
    CORE2761$1         4.144      0.332     12.481      0.000
    CORE2712$1         3.232      0.173     18.684      0.000
    CORE2722$1         3.244      0.184     17.603      0.000
    CORE2732$1         5.653      1.099      5.141      0.000
    CORE2742$1         4.740      0.710      6.678      0.000
    CORE2752$1         2.845      0.231     12.339      0.000
    CORE2762$1         4.144      0.332     12.481      0.000
    CORE2713$1         3.232      0.173     18.684      0.000
    CORE2723$1         3.244      0.184     17.603      0.000
    CORE2733$1         5.653      1.099      5.141      0.000
    CORE2743$1         4.740      0.710      6.678      0.000
    CORE2753$1         2.845      0.231     12.339      0.000
    CORE2763$1         4.144      0.332     12.481      0.000

Latent Class Pattern 3 3 4

 Thresholds
    CORE2711$1         3.232      0.173     18.684      0.000
    CORE2721$1         3.244      0.184     17.603      0.000
    CORE2731$1         5.653      1.099      5.141      0.000
    CORE2741$1         4.740      0.710      6.678      0.000
    CORE2751$1         2.845      0.231     12.339      0.000
    CORE2761$1         4.144      0.332     12.481      0.000
    CORE2712$1         3.232      0.173     18.684      0.000
    CORE2722$1         3.244      0.184     17.603      0.000
    CORE2732$1         5.653      1.099      5.141      0.000
    CORE2742$1         4.740      0.710      6.678      0.000
    CORE2752$1         2.845      0.231     12.339      0.000
    CORE2762$1         4.144      0.332     12.481      0.000
    CORE2713$1         1.177      0.292      4.031      0.000
    CORE2723$1         0.886      0.270      3.280      0.001
    CORE2733$1         0.719      0.452      1.590      0.112
    CORE2743$1        -0.411      0.669     -0.615      0.539
    CORE2753$1        -0.028      0.496     -0.056      0.956
    CORE2763$1         0.808      0.692      1.168      0.243

Latent Class Pattern 3 4 1

 Thresholds
    CORE2711$1         3.232      0.173     18.684      0.000
    CORE2721$1         3.244      0.184     17.603      0.000
    CORE2731$1         5.653      1.099      5.141      0.000
    CORE2741$1         4.740      0.710      6.678      0.000
    CORE2751$1         2.845      0.231     12.339      0.000
    CORE2761$1         4.144      0.332     12.481      0.000
    CORE2712$1         1.177      0.292      4.031      0.000
    CORE2722$1         0.886      0.270      3.280      0.001
    CORE2732$1         0.719      0.452      1.590      0.112
    CORE2742$1        -0.411      0.669     -0.615      0.539
    CORE2752$1        -0.028      0.496     -0.056      0.956
    CORE2762$1         0.808      0.692      1.168      0.243
    CORE2713$1         0.670      0.162      4.128      0.000
    CORE2723$1         0.589      0.155      3.801      0.000
    CORE2733$1         2.564      0.561      4.574      0.000
    CORE2743$1         1.785      0.810      2.204      0.027
    CORE2753$1        -1.098      0.264     -4.157      0.000
    CORE2763$1        -0.377      0.197     -1.918      0.055

Latent Class Pattern 3 4 2

 Thresholds
    CORE2711$1         3.232      0.173     18.684      0.000
    CORE2721$1         3.244      0.184     17.603      0.000
    CORE2731$1         5.653      1.099      5.141      0.000
    CORE2741$1         4.740      0.710      6.678      0.000
    CORE2751$1         2.845      0.231     12.339      0.000
    CORE2761$1         4.144      0.332     12.481      0.000
    CORE2712$1         1.177      0.292      4.031      0.000
    CORE2722$1         0.886      0.270      3.280      0.001
    CORE2732$1         0.719      0.452      1.590      0.112
    CORE2742$1        -0.411      0.669     -0.615      0.539
    CORE2752$1        -0.028      0.496     -0.056      0.956
    CORE2762$1         0.808      0.692      1.168      0.243
    CORE2713$1        -1.292      0.390     -3.315      0.001
    CORE2723$1        -1.538      0.426     -3.611      0.000
    CORE2733$1        -1.008      0.313     -3.218      0.001
    CORE2743$1        -3.358      1.199     -2.802      0.005
    CORE2753$1        -3.171      0.478     -6.634      0.000
    CORE2763$1        -4.498      1.185     -3.796      0.000

Latent Class Pattern 3 4 3

 Thresholds
    CORE2711$1         3.232      0.173     18.684      0.000
    CORE2721$1         3.244      0.184     17.603      0.000
    CORE2731$1         5.653      1.099      5.141      0.000
    CORE2741$1         4.740      0.710      6.678      0.000
    CORE2751$1         2.845      0.231     12.339      0.000
    CORE2761$1         4.144      0.332     12.481      0.000
    CORE2712$1         1.177      0.292      4.031      0.000
    CORE2722$1         0.886      0.270      3.280      0.001
    CORE2732$1         0.719      0.452      1.590      0.112
    CORE2742$1        -0.411      0.669     -0.615      0.539
    CORE2752$1        -0.028      0.496     -0.056      0.956
    CORE2762$1         0.808      0.692      1.168      0.243
    CORE2713$1         3.232      0.173     18.684      0.000
    CORE2723$1         3.244      0.184     17.603      0.000
    CORE2733$1         5.653      1.099      5.141      0.000
    CORE2743$1         4.740      0.710      6.678      0.000
    CORE2753$1         2.845      0.231     12.339      0.000
    CORE2763$1         4.144      0.332     12.481      0.000

Latent Class Pattern 3 4 4

 Thresholds
    CORE2711$1         3.232      0.173     18.684      0.000
    CORE2721$1         3.244      0.184     17.603      0.000
    CORE2731$1         5.653      1.099      5.141      0.000
    CORE2741$1         4.740      0.710      6.678      0.000
    CORE2751$1         2.845      0.231     12.339      0.000
    CORE2761$1         4.144      0.332     12.481      0.000
    CORE2712$1         1.177      0.292      4.031      0.000
    CORE2722$1         0.886      0.270      3.280      0.001
    CORE2732$1         0.719      0.452      1.590      0.112
    CORE2742$1        -0.411      0.669     -0.615      0.539
    CORE2752$1        -0.028      0.496     -0.056      0.956
    CORE2762$1         0.808      0.692      1.168      0.243
    CORE2713$1         1.177      0.292      4.031      0.000
    CORE2723$1         0.886      0.270      3.280      0.001
    CORE2733$1         0.719      0.452      1.590      0.112
    CORE2743$1        -0.411      0.669     -0.615      0.539
    CORE2753$1        -0.028      0.496     -0.056      0.956
    CORE2763$1         0.808      0.692      1.168      0.243

Latent Class Pattern 4 1 1

 Thresholds
    CORE2711$1         1.177      0.292      4.031      0.000
    CORE2721$1         0.886      0.270      3.280      0.001
    CORE2731$1         0.719      0.452      1.590      0.112
    CORE2741$1        -0.411      0.669     -0.615      0.539
    CORE2751$1        -0.028      0.496     -0.056      0.956
    CORE2761$1         0.808      0.692      1.168      0.243
    CORE2712$1         0.670      0.162      4.128      0.000
    CORE2722$1         0.589      0.155      3.801      0.000
    CORE2732$1         2.564      0.561      4.574      0.000
    CORE2742$1         1.785      0.810      2.204      0.027
    CORE2752$1        -1.098      0.264     -4.157      0.000
    CORE2762$1        -0.377      0.197     -1.918      0.055
    CORE2713$1         0.670      0.162      4.128      0.000
    CORE2723$1         0.589      0.155      3.801      0.000
    CORE2733$1         2.564      0.561      4.574      0.000
    CORE2743$1         1.785      0.810      2.204      0.027
    CORE2753$1        -1.098      0.264     -4.157      0.000
    CORE2763$1        -0.377      0.197     -1.918      0.055

Latent Class Pattern 4 1 2

 Thresholds
    CORE2711$1         1.177      0.292      4.031      0.000
    CORE2721$1         0.886      0.270      3.280      0.001
    CORE2731$1         0.719      0.452      1.590      0.112
    CORE2741$1        -0.411      0.669     -0.615      0.539
    CORE2751$1        -0.028      0.496     -0.056      0.956
    CORE2761$1         0.808      0.692      1.168      0.243
    CORE2712$1         0.670      0.162      4.128      0.000
    CORE2722$1         0.589      0.155      3.801      0.000
    CORE2732$1         2.564      0.561      4.574      0.000
    CORE2742$1         1.785      0.810      2.204      0.027
    CORE2752$1        -1.098      0.264     -4.157      0.000
    CORE2762$1        -0.377      0.197     -1.918      0.055
    CORE2713$1        -1.292      0.390     -3.315      0.001
    CORE2723$1        -1.538      0.426     -3.611      0.000
    CORE2733$1        -1.008      0.313     -3.218      0.001
    CORE2743$1        -3.358      1.199     -2.802      0.005
    CORE2753$1        -3.171      0.478     -6.634      0.000
    CORE2763$1        -4.498      1.185     -3.796      0.000

Latent Class Pattern 4 1 3

 Thresholds
    CORE2711$1         1.177      0.292      4.031      0.000
    CORE2721$1         0.886      0.270      3.280      0.001
    CORE2731$1         0.719      0.452      1.590      0.112
    CORE2741$1        -0.411      0.669     -0.615      0.539
    CORE2751$1        -0.028      0.496     -0.056      0.956
    CORE2761$1         0.808      0.692      1.168      0.243
    CORE2712$1         0.670      0.162      4.128      0.000
    CORE2722$1         0.589      0.155      3.801      0.000
    CORE2732$1         2.564      0.561      4.574      0.000
    CORE2742$1         1.785      0.810      2.204      0.027
    CORE2752$1        -1.098      0.264     -4.157      0.000
    CORE2762$1        -0.377      0.197     -1.918      0.055
    CORE2713$1         3.232      0.173     18.684      0.000
    CORE2723$1         3.244      0.184     17.603      0.000
    CORE2733$1         5.653      1.099      5.141      0.000
    CORE2743$1         4.740      0.710      6.678      0.000
    CORE2753$1         2.845      0.231     12.339      0.000
    CORE2763$1         4.144      0.332     12.481      0.000

Latent Class Pattern 4 1 4

 Thresholds
    CORE2711$1         1.177      0.292      4.031      0.000
    CORE2721$1         0.886      0.270      3.280      0.001
    CORE2731$1         0.719      0.452      1.590      0.112
    CORE2741$1        -0.411      0.669     -0.615      0.539
    CORE2751$1        -0.028      0.496     -0.056      0.956
    CORE2761$1         0.808      0.692      1.168      0.243
    CORE2712$1         0.670      0.162      4.128      0.000
    CORE2722$1         0.589      0.155      3.801      0.000
    CORE2732$1         2.564      0.561      4.574      0.000
    CORE2742$1         1.785      0.810      2.204      0.027
    CORE2752$1        -1.098      0.264     -4.157      0.000
    CORE2762$1        -0.377      0.197     -1.918      0.055
    CORE2713$1         1.177      0.292      4.031      0.000
    CORE2723$1         0.886      0.270      3.280      0.001
    CORE2733$1         0.719      0.452      1.590      0.112
    CORE2743$1        -0.411      0.669     -0.615      0.539
    CORE2753$1        -0.028      0.496     -0.056      0.956
    CORE2763$1         0.808      0.692      1.168      0.243

Latent Class Pattern 4 2 1

 Thresholds
    CORE2711$1         1.177      0.292      4.031      0.000
    CORE2721$1         0.886      0.270      3.280      0.001
    CORE2731$1         0.719      0.452      1.590      0.112
    CORE2741$1        -0.411      0.669     -0.615      0.539
    CORE2751$1        -0.028      0.496     -0.056      0.956
    CORE2761$1         0.808      0.692      1.168      0.243
    CORE2712$1        -1.292      0.390     -3.315      0.001
    CORE2722$1        -1.538      0.426     -3.611      0.000
    CORE2732$1        -1.008      0.313     -3.218      0.001
    CORE2742$1        -3.358      1.199     -2.802      0.005
    CORE2752$1        -3.171      0.478     -6.634      0.000
    CORE2762$1        -4.498      1.185     -3.796      0.000
    CORE2713$1         0.670      0.162      4.128      0.000
    CORE2723$1         0.589      0.155      3.801      0.000
    CORE2733$1         2.564      0.561      4.574      0.000
    CORE2743$1         1.785      0.810      2.204      0.027
    CORE2753$1        -1.098      0.264     -4.157      0.000
    CORE2763$1        -0.377      0.197     -1.918      0.055

Latent Class Pattern 4 2 2

 Thresholds
    CORE2711$1         1.177      0.292      4.031      0.000
    CORE2721$1         0.886      0.270      3.280      0.001
    CORE2731$1         0.719      0.452      1.590      0.112
    CORE2741$1        -0.411      0.669     -0.615      0.539
    CORE2751$1        -0.028      0.496     -0.056      0.956
    CORE2761$1         0.808      0.692      1.168      0.243
    CORE2712$1        -1.292      0.390     -3.315      0.001
    CORE2722$1        -1.538      0.426     -3.611      0.000
    CORE2732$1        -1.008      0.313     -3.218      0.001
    CORE2742$1        -3.358      1.199     -2.802      0.005
    CORE2752$1        -3.171      0.478     -6.634      0.000
    CORE2762$1        -4.498      1.185     -3.796      0.000
    CORE2713$1        -1.292      0.390     -3.315      0.001
    CORE2723$1        -1.538      0.426     -3.611      0.000
    CORE2733$1        -1.008      0.313     -3.218      0.001
    CORE2743$1        -3.358      1.199     -2.802      0.005
    CORE2753$1        -3.171      0.478     -6.634      0.000
    CORE2763$1        -4.498      1.185     -3.796      0.000

Latent Class Pattern 4 2 3

 Thresholds
    CORE2711$1         1.177      0.292      4.031      0.000
    CORE2721$1         0.886      0.270      3.280      0.001
    CORE2731$1         0.719      0.452      1.590      0.112
    CORE2741$1        -0.411      0.669     -0.615      0.539
    CORE2751$1        -0.028      0.496     -0.056      0.956
    CORE2761$1         0.808      0.692      1.168      0.243
    CORE2712$1        -1.292      0.390     -3.315      0.001
    CORE2722$1        -1.538      0.426     -3.611      0.000
    CORE2732$1        -1.008      0.313     -3.218      0.001
    CORE2742$1        -3.358      1.199     -2.802      0.005
    CORE2752$1        -3.171      0.478     -6.634      0.000
    CORE2762$1        -4.498      1.185     -3.796      0.000
    CORE2713$1         3.232      0.173     18.684      0.000
    CORE2723$1         3.244      0.184     17.603      0.000
    CORE2733$1         5.653      1.099      5.141      0.000
    CORE2743$1         4.740      0.710      6.678      0.000
    CORE2753$1         2.845      0.231     12.339      0.000
    CORE2763$1         4.144      0.332     12.481      0.000

Latent Class Pattern 4 2 4

 Thresholds
    CORE2711$1         1.177      0.292      4.031      0.000
    CORE2721$1         0.886      0.270      3.280      0.001
    CORE2731$1         0.719      0.452      1.590      0.112
    CORE2741$1        -0.411      0.669     -0.615      0.539
    CORE2751$1        -0.028      0.496     -0.056      0.956
    CORE2761$1         0.808      0.692      1.168      0.243
    CORE2712$1        -1.292      0.390     -3.315      0.001
    CORE2722$1        -1.538      0.426     -3.611      0.000
    CORE2732$1        -1.008      0.313     -3.218      0.001
    CORE2742$1        -3.358      1.199     -2.802      0.005
    CORE2752$1        -3.171      0.478     -6.634      0.000
    CORE2762$1        -4.498      1.185     -3.796      0.000
    CORE2713$1         1.177      0.292      4.031      0.000
    CORE2723$1         0.886      0.270      3.280      0.001
    CORE2733$1         0.719      0.452      1.590      0.112
    CORE2743$1        -0.411      0.669     -0.615      0.539
    CORE2753$1        -0.028      0.496     -0.056      0.956
    CORE2763$1         0.808      0.692      1.168      0.243

Latent Class Pattern 4 3 1

 Thresholds
    CORE2711$1         1.177      0.292      4.031      0.000
    CORE2721$1         0.886      0.270      3.280      0.001
    CORE2731$1         0.719      0.452      1.590      0.112
    CORE2741$1        -0.411      0.669     -0.615      0.539
    CORE2751$1        -0.028      0.496     -0.056      0.956
    CORE2761$1         0.808      0.692      1.168      0.243
    CORE2712$1         3.232      0.173     18.684      0.000
    CORE2722$1         3.244      0.184     17.603      0.000
    CORE2732$1         5.653      1.099      5.141      0.000
    CORE2742$1         4.740      0.710      6.678      0.000
    CORE2752$1         2.845      0.231     12.339      0.000
    CORE2762$1         4.144      0.332     12.481      0.000
    CORE2713$1         0.670      0.162      4.128      0.000
    CORE2723$1         0.589      0.155      3.801      0.000
    CORE2733$1         2.564      0.561      4.574      0.000
    CORE2743$1         1.785      0.810      2.204      0.027
    CORE2753$1        -1.098      0.264     -4.157      0.000
    CORE2763$1        -0.377      0.197     -1.918      0.055

Latent Class Pattern 4 3 2

 Thresholds
    CORE2711$1         1.177      0.292      4.031      0.000
    CORE2721$1         0.886      0.270      3.280      0.001
    CORE2731$1         0.719      0.452      1.590      0.112
    CORE2741$1        -0.411      0.669     -0.615      0.539
    CORE2751$1        -0.028      0.496     -0.056      0.956
    CORE2761$1         0.808      0.692      1.168      0.243
    CORE2712$1         3.232      0.173     18.684      0.000
    CORE2722$1         3.244      0.184     17.603      0.000
    CORE2732$1         5.653      1.099      5.141      0.000
    CORE2742$1         4.740      0.710      6.678      0.000
    CORE2752$1         2.845      0.231     12.339      0.000
    CORE2762$1         4.144      0.332     12.481      0.000
    CORE2713$1        -1.292      0.390     -3.315      0.001
    CORE2723$1        -1.538      0.426     -3.611      0.000
    CORE2733$1        -1.008      0.313     -3.218      0.001
    CORE2743$1        -3.358      1.199     -2.802      0.005
    CORE2753$1        -3.171      0.478     -6.634      0.000
    CORE2763$1        -4.498      1.185     -3.796      0.000

Latent Class Pattern 4 3 3

 Thresholds
    CORE2711$1         1.177      0.292      4.031      0.000
    CORE2721$1         0.886      0.270      3.280      0.001
    CORE2731$1         0.719      0.452      1.590      0.112
    CORE2741$1        -0.411      0.669     -0.615      0.539
    CORE2751$1        -0.028      0.496     -0.056      0.956
    CORE2761$1         0.808      0.692      1.168      0.243
    CORE2712$1         3.232      0.173     18.684      0.000
    CORE2722$1         3.244      0.184     17.603      0.000
    CORE2732$1         5.653      1.099      5.141      0.000
    CORE2742$1         4.740      0.710      6.678      0.000
    CORE2752$1         2.845      0.231     12.339      0.000
    CORE2762$1         4.144      0.332     12.481      0.000
    CORE2713$1         3.232      0.173     18.684      0.000
    CORE2723$1         3.244      0.184     17.603      0.000
    CORE2733$1         5.653      1.099      5.141      0.000
    CORE2743$1         4.740      0.710      6.678      0.000
    CORE2753$1         2.845      0.231     12.339      0.000
    CORE2763$1         4.144      0.332     12.481      0.000

Latent Class Pattern 4 3 4

 Thresholds
    CORE2711$1         1.177      0.292      4.031      0.000
    CORE2721$1         0.886      0.270      3.280      0.001
    CORE2731$1         0.719      0.452      1.590      0.112
    CORE2741$1        -0.411      0.669     -0.615      0.539
    CORE2751$1        -0.028      0.496     -0.056      0.956
    CORE2761$1         0.808      0.692      1.168      0.243
    CORE2712$1         3.232      0.173     18.684      0.000
    CORE2722$1         3.244      0.184     17.603      0.000
    CORE2732$1         5.653      1.099      5.141      0.000
    CORE2742$1         4.740      0.710      6.678      0.000
    CORE2752$1         2.845      0.231     12.339      0.000
    CORE2762$1         4.144      0.332     12.481      0.000
    CORE2713$1         1.177      0.292      4.031      0.000
    CORE2723$1         0.886      0.270      3.280      0.001
    CORE2733$1         0.719      0.452      1.590      0.112
    CORE2743$1        -0.411      0.669     -0.615      0.539
    CORE2753$1        -0.028      0.496     -0.056      0.956
    CORE2763$1         0.808      0.692      1.168      0.243

Latent Class Pattern 4 4 1

 Thresholds
    CORE2711$1         1.177      0.292      4.031      0.000
    CORE2721$1         0.886      0.270      3.280      0.001
    CORE2731$1         0.719      0.452      1.590      0.112
    CORE2741$1        -0.411      0.669     -0.615      0.539
    CORE2751$1        -0.028      0.496     -0.056      0.956
    CORE2761$1         0.808      0.692      1.168      0.243
    CORE2712$1         1.177      0.292      4.031      0.000
    CORE2722$1         0.886      0.270      3.280      0.001
    CORE2732$1         0.719      0.452      1.590      0.112
    CORE2742$1        -0.411      0.669     -0.615      0.539
    CORE2752$1        -0.028      0.496     -0.056      0.956
    CORE2762$1         0.808      0.692      1.168      0.243
    CORE2713$1         0.670      0.162      4.128      0.000
    CORE2723$1         0.589      0.155      3.801      0.000
    CORE2733$1         2.564      0.561      4.574      0.000
    CORE2743$1         1.785      0.810      2.204      0.027
    CORE2753$1        -1.098      0.264     -4.157      0.000
    CORE2763$1        -0.377      0.197     -1.918      0.055

Latent Class Pattern 4 4 2

 Thresholds
    CORE2711$1         1.177      0.292      4.031      0.000
    CORE2721$1         0.886      0.270      3.280      0.001
    CORE2731$1         0.719      0.452      1.590      0.112
    CORE2741$1        -0.411      0.669     -0.615      0.539
    CORE2751$1        -0.028      0.496     -0.056      0.956
    CORE2761$1         0.808      0.692      1.168      0.243
    CORE2712$1         1.177      0.292      4.031      0.000
    CORE2722$1         0.886      0.270      3.280      0.001
    CORE2732$1         0.719      0.452      1.590      0.112
    CORE2742$1        -0.411      0.669     -0.615      0.539
    CORE2752$1        -0.028      0.496     -0.056      0.956
    CORE2762$1         0.808      0.692      1.168      0.243
    CORE2713$1        -1.292      0.390     -3.315      0.001
    CORE2723$1        -1.538      0.426     -3.611      0.000
    CORE2733$1        -1.008      0.313     -3.218      0.001
    CORE2743$1        -3.358      1.199     -2.802      0.005
    CORE2753$1        -3.171      0.478     -6.634      0.000
    CORE2763$1        -4.498      1.185     -3.796      0.000

Latent Class Pattern 4 4 3

 Thresholds
    CORE2711$1         1.177      0.292      4.031      0.000
    CORE2721$1         0.886      0.270      3.280      0.001
    CORE2731$1         0.719      0.452      1.590      0.112
    CORE2741$1        -0.411      0.669     -0.615      0.539
    CORE2751$1        -0.028      0.496     -0.056      0.956
    CORE2761$1         0.808      0.692      1.168      0.243
    CORE2712$1         1.177      0.292      4.031      0.000
    CORE2722$1         0.886      0.270      3.280      0.001
    CORE2732$1         0.719      0.452      1.590      0.112
    CORE2742$1        -0.411      0.669     -0.615      0.539
    CORE2752$1        -0.028      0.496     -0.056      0.956
    CORE2762$1         0.808      0.692      1.168      0.243
    CORE2713$1         3.232      0.173     18.684      0.000
    CORE2723$1         3.244      0.184     17.603      0.000
    CORE2733$1         5.653      1.099      5.141      0.000
    CORE2743$1         4.740      0.710      6.678      0.000
    CORE2753$1         2.845      0.231     12.339      0.000
    CORE2763$1         4.144      0.332     12.481      0.000

Latent Class Pattern 4 4 4

 Thresholds
    CORE2711$1         1.177      0.292      4.031      0.000
    CORE2721$1         0.886      0.270      3.280      0.001
    CORE2731$1         0.719      0.452      1.590      0.112
    CORE2741$1        -0.411      0.669     -0.615      0.539
    CORE2751$1        -0.028      0.496     -0.056      0.956
    CORE2761$1         0.808      0.692      1.168      0.243
    CORE2712$1         1.177      0.292      4.031      0.000
    CORE2722$1         0.886      0.270      3.280      0.001
    CORE2732$1         0.719      0.452      1.590      0.112
    CORE2742$1        -0.411      0.669     -0.615      0.539
    CORE2752$1        -0.028      0.496     -0.056      0.956
    CORE2762$1         0.808      0.692      1.168      0.243
    CORE2713$1         1.177      0.292      4.031      0.000
    CORE2723$1         0.886      0.270      3.280      0.001
    CORE2733$1         0.719      0.452      1.590      0.112
    CORE2743$1        -0.411      0.669     -0.615      0.539
    CORE2753$1        -0.028      0.496     -0.056      0.956
    CORE2763$1         0.808      0.692      1.168      0.243

Categorical Latent Variables

 C2#1     ON
    C1#1              20.624      1.299     15.873      0.000
    C1#2              21.172      3.539      5.982      0.000
    C1#3              18.765      0.000    999.000    999.000

 C2#2     ON
    C1#1               2.473      1.472      1.680      0.093
    C1#2               5.015      3.717      1.349      0.177
    C1#3               0.984      1.155      0.852      0.394

 C2#3     ON
    C1#1               2.073      1.417      1.462      0.144
    C1#2               3.144      3.635      0.865      0.387
    C1#3               3.127      0.635      4.924      0.000

 C3#1     ON
    C2#1              40.502      0.755     53.668      0.000
    C2#2              14.324      3.827      3.742      0.000
    C2#3              16.417      0.727     22.584      0.000

 C3#2     ON
    C2#1              49.866      0.826     60.371      0.000
    C2#2              28.385      0.734     38.678      0.000
    C2#3              26.036      0.000    999.000    999.000

 C3#3     ON
    C2#1              23.585      0.000    999.000    999.000
    C2#2               0.024      0.756      0.032      0.974
    C2#3               2.396      0.534      4.487      0.000

 Means
    C1#1               0.770      0.554      1.391      0.164
    C1#2              -0.322      0.387     -0.831      0.406
    C1#3               1.635      0.397      4.115      0.000
    C2#1             -18.356      0.000    999.000    999.000
    C2#2              -2.065      0.833     -2.479      0.013
    C2#3              -0.530      0.368     -1.439      0.150
    C3#1             -16.318      0.729    -22.381      0.000
    C3#2             -27.532      0.600    -45.854      0.000
    C3#3               0.198      0.484      0.408      0.683


RESULTS IN PROBABILITY SCALE

Latent Class Pattern 1 1 1

 CORE2711
    Category 1         0.661      0.036     18.206      0.000
    Category 2         0.339      0.036      9.319      0.000
 CORE2721
    Category 1         0.643      0.036     18.081      0.000
    Category 2         0.357      0.036     10.030      0.000
 CORE2731
    Category 1         0.929      0.037     24.957      0.000
    Category 2         0.071      0.037      1.921      0.055
 CORE2741
    Category 1         0.856      0.100      8.594      0.000
    Category 2         0.144      0.100      1.443      0.149
 CORE2751
    Category 1         0.250      0.050      5.048      0.000
    Category 2         0.750      0.050     15.138      0.000
 CORE2761
    Category 1         0.407      0.047      8.569      0.000
    Category 2         0.593      0.047     12.497      0.000
 CORE2712
    Category 1         0.661      0.036     18.206      0.000
    Category 2         0.339      0.036      9.319      0.000
 CORE2722
    Category 1         0.643      0.036     18.081      0.000
    Category 2         0.357      0.036     10.030      0.000
 CORE2732
    Category 1         0.929      0.037     24.957      0.000
    Category 2         0.071      0.037      1.921      0.055
 CORE2742
    Category 1         0.856      0.100      8.594      0.000
    Category 2         0.144      0.100      1.443      0.149
 CORE2752
    Category 1         0.250      0.050      5.048      0.000
    Category 2         0.750      0.050     15.138      0.000
 CORE2762
    Category 1         0.407      0.047      8.569      0.000
    Category 2         0.593      0.047     12.497      0.000
 CORE2713
    Category 1         0.661      0.036     18.206      0.000
    Category 2         0.339      0.036      9.319      0.000
 CORE2723
    Category 1         0.643      0.036     18.081      0.000
    Category 2         0.357      0.036     10.030      0.000
 CORE2733
    Category 1         0.929      0.037     24.957      0.000
    Category 2         0.071      0.037      1.921      0.055
 CORE2743
    Category 1         0.856      0.100      8.594      0.000
    Category 2         0.144      0.100      1.443      0.149
 CORE2753
    Category 1         0.250      0.050      5.048      0.000
    Category 2         0.750      0.050     15.138      0.000
 CORE2763
    Category 1         0.407      0.047      8.569      0.000
    Category 2         0.593      0.047     12.497      0.000

Latent Class Pattern 1 1 2

 CORE2711
    Category 1         0.661      0.036     18.206      0.000
    Category 2         0.339      0.036      9.319      0.000
 CORE2721
    Category 1         0.643      0.036     18.081      0.000
    Category 2         0.357      0.036     10.030      0.000
 CORE2731
    Category 1         0.929      0.037     24.957      0.000
    Category 2         0.071      0.037      1.921      0.055
 CORE2741
    Category 1         0.856      0.100      8.594      0.000
    Category 2         0.144      0.100      1.443      0.149
 CORE2751
    Category 1         0.250      0.050      5.048      0.000
    Category 2         0.750      0.050     15.138      0.000
 CORE2761
    Category 1         0.407      0.047      8.569      0.000
    Category 2         0.593      0.047     12.497      0.000
 CORE2712
    Category 1         0.661      0.036     18.206      0.000
    Category 2         0.339      0.036      9.319      0.000
 CORE2722
    Category 1         0.643      0.036     18.081      0.000
    Category 2         0.357      0.036     10.030      0.000
 CORE2732
    Category 1         0.929      0.037     24.957      0.000
    Category 2         0.071      0.037      1.921      0.055
 CORE2742
    Category 1         0.856      0.100      8.594      0.000
    Category 2         0.144      0.100      1.443      0.149
 CORE2752
    Category 1         0.250      0.050      5.048      0.000
    Category 2         0.750      0.050     15.138      0.000
 CORE2762
    Category 1         0.407      0.047      8.569      0.000
    Category 2         0.593      0.047     12.497      0.000
 CORE2713
    Category 1         0.216      0.066      3.272      0.001
    Category 2         0.784      0.066     11.906      0.000
 CORE2723
    Category 1         0.177      0.062      2.852      0.004
    Category 2         0.823      0.062     13.277      0.000
 CORE2733
    Category 1         0.267      0.061      4.357      0.000
    Category 2         0.733      0.061     11.939      0.000
 CORE2743
    Category 1         0.034      0.039      0.863      0.388
    Category 2         0.966      0.039     24.809      0.000
 CORE2753
    Category 1         0.040      0.018      2.180      0.029
    Category 2         0.960      0.018     51.931      0.000
 CORE2763
    Category 1         0.011      0.013      0.853      0.393
    Category 2         0.989      0.013     76.658      0.000

Latent Class Pattern 1 1 3

 CORE2711
    Category 1         0.661      0.036     18.206      0.000
    Category 2         0.339      0.036      9.319      0.000
 CORE2721
    Category 1         0.643      0.036     18.081      0.000
    Category 2         0.357      0.036     10.030      0.000
 CORE2731
    Category 1         0.929      0.037     24.957      0.000
    Category 2         0.071      0.037      1.921      0.055
 CORE2741
    Category 1         0.856      0.100      8.594      0.000
    Category 2         0.144      0.100      1.443      0.149
 CORE2751
    Category 1         0.250      0.050      5.048      0.000
    Category 2         0.750      0.050     15.138      0.000
 CORE2761
    Category 1         0.407      0.047      8.569      0.000
    Category 2         0.593      0.047     12.497      0.000
 CORE2712
    Category 1         0.661      0.036     18.206      0.000
    Category 2         0.339      0.036      9.319      0.000
 CORE2722
    Category 1         0.643      0.036     18.081      0.000
    Category 2         0.357      0.036     10.030      0.000
 CORE2732
    Category 1         0.929      0.037     24.957      0.000
    Category 2         0.071      0.037      1.921      0.055
 CORE2742
    Category 1         0.856      0.100      8.594      0.000
    Category 2         0.144      0.100      1.443      0.149
 CORE2752
    Category 1         0.250      0.050      5.048      0.000
    Category 2         0.750      0.050     15.138      0.000
 CORE2762
    Category 1         0.407      0.047      8.569      0.000
    Category 2         0.593      0.047     12.497      0.000
 CORE2713
    Category 1         0.962      0.006    152.253      0.000
    Category 2         0.038      0.006      6.008      0.000
 CORE2723
    Category 1         0.962      0.007    144.524      0.000
    Category 2         0.038      0.007      5.638      0.000
 CORE2733
    Category 1         0.997      0.004    260.156      0.000
    Category 2         0.003      0.004      0.913      0.361
 CORE2743
    Category 1         0.991      0.006    162.648      0.000
    Category 2         0.009      0.006      1.421      0.155
 CORE2753
    Category 1         0.945      0.012     78.944      0.000
    Category 2         0.055      0.012      4.589      0.000
 CORE2763
    Category 1         0.984      0.005    192.981      0.000
    Category 2         0.016      0.005      3.059      0.002

Latent Class Pattern 1 1 4

 CORE2711
    Category 1         0.661      0.036     18.206      0.000
    Category 2         0.339      0.036      9.319      0.000
 CORE2721
    Category 1         0.643      0.036     18.081      0.000
    Category 2         0.357      0.036     10.030      0.000
 CORE2731
    Category 1         0.929      0.037     24.957      0.000
    Category 2         0.071      0.037      1.921      0.055
 CORE2741
    Category 1         0.856      0.100      8.594      0.000
    Category 2         0.144      0.100      1.443      0.149
 CORE2751
    Category 1         0.250      0.050      5.048      0.000
    Category 2         0.750      0.050     15.138      0.000
 CORE2761
    Category 1         0.407      0.047      8.569      0.000
    Category 2         0.593      0.047     12.497      0.000
 CORE2712
    Category 1         0.661      0.036     18.206      0.000
    Category 2         0.339      0.036      9.319      0.000
 CORE2722
    Category 1         0.643      0.036     18.081      0.000
    Category 2         0.357      0.036     10.030      0.000
 CORE2732
    Category 1         0.929      0.037     24.957      0.000
    Category 2         0.071      0.037      1.921      0.055
 CORE2742
    Category 1         0.856      0.100      8.594      0.000
    Category 2         0.144      0.100      1.443      0.149
 CORE2752
    Category 1         0.250      0.050      5.048      0.000
    Category 2         0.750      0.050     15.138      0.000
 CORE2762
    Category 1         0.407      0.047      8.569      0.000
    Category 2         0.593      0.047     12.497      0.000
 CORE2713
    Category 1         0.764      0.053     14.538      0.000
    Category 2         0.236      0.053      4.482      0.000
 CORE2723
    Category 1         0.708      0.056     12.677      0.000
    Category 2         0.292      0.056      5.225      0.000
 CORE2733
    Category 1         0.672      0.100      6.751      0.000
    Category 2         0.328      0.100      3.289      0.001
 CORE2743
    Category 1         0.399      0.160      2.485      0.013
    Category 2         0.601      0.160      3.749      0.000
 CORE2753
    Category 1         0.493      0.124      3.979      0.000
    Category 2         0.507      0.124      4.091      0.000
 CORE2763
    Category 1         0.692      0.148      4.689      0.000
    Category 2         0.308      0.148      2.089      0.037

Latent Class Pattern 1 2 1

 CORE2711
    Category 1         0.661      0.036     18.206      0.000
    Category 2         0.339      0.036      9.319      0.000
 CORE2721
    Category 1         0.643      0.036     18.081      0.000
    Category 2         0.357      0.036     10.030      0.000
 CORE2731
    Category 1         0.929      0.037     24.957      0.000
    Category 2         0.071      0.037      1.921      0.055
 CORE2741
    Category 1         0.856      0.100      8.594      0.000
    Category 2         0.144      0.100      1.443      0.149
 CORE2751
    Category 1         0.250      0.050      5.048      0.000
    Category 2         0.750      0.050     15.138      0.000
 CORE2761
    Category 1         0.407      0.047      8.569      0.000
    Category 2         0.593      0.047     12.497      0.000
 CORE2712
    Category 1         0.216      0.066      3.272      0.001
    Category 2         0.784      0.066     11.906      0.000
 CORE2722
    Category 1         0.177      0.062      2.852      0.004
    Category 2         0.823      0.062     13.277      0.000
 CORE2732
    Category 1         0.267      0.061      4.357      0.000
    Category 2         0.733      0.061     11.939      0.000
 CORE2742
    Category 1         0.034      0.039      0.863      0.388
    Category 2         0.966      0.039     24.809      0.000
 CORE2752
    Category 1         0.040      0.018      2.180      0.029
    Category 2         0.960      0.018     51.931      0.000
 CORE2762
    Category 1         0.011      0.013      0.853      0.393
    Category 2         0.989      0.013     76.658      0.000
 CORE2713
    Category 1         0.661      0.036     18.206      0.000
    Category 2         0.339      0.036      9.319      0.000
 CORE2723
    Category 1         0.643      0.036     18.081      0.000
    Category 2         0.357      0.036     10.030      0.000
 CORE2733
    Category 1         0.929      0.037     24.957      0.000
    Category 2         0.071      0.037      1.921      0.055
 CORE2743
    Category 1         0.856      0.100      8.594      0.000
    Category 2         0.144      0.100      1.443      0.149
 CORE2753
    Category 1         0.250      0.050      5.048      0.000
    Category 2         0.750      0.050     15.138      0.000
 CORE2763
    Category 1         0.407      0.047      8.569      0.000
    Category 2         0.593      0.047     12.497      0.000

Latent Class Pattern 1 2 2

 CORE2711
    Category 1         0.661      0.036     18.206      0.000
    Category 2         0.339      0.036      9.319      0.000
 CORE2721
    Category 1         0.643      0.036     18.081      0.000
    Category 2         0.357      0.036     10.030      0.000
 CORE2731
    Category 1         0.929      0.037     24.957      0.000
    Category 2         0.071      0.037      1.921      0.055
 CORE2741
    Category 1         0.856      0.100      8.594      0.000
    Category 2         0.144      0.100      1.443      0.149
 CORE2751
    Category 1         0.250      0.050      5.048      0.000
    Category 2         0.750      0.050     15.138      0.000
 CORE2761
    Category 1         0.407      0.047      8.569      0.000
    Category 2         0.593      0.047     12.497      0.000
 CORE2712
    Category 1         0.216      0.066      3.272      0.001
    Category 2         0.784      0.066     11.906      0.000
 CORE2722
    Category 1         0.177      0.062      2.852      0.004
    Category 2         0.823      0.062     13.277      0.000
 CORE2732
    Category 1         0.267      0.061      4.357      0.000
    Category 2         0.733      0.061     11.939      0.000
 CORE2742
    Category 1         0.034      0.039      0.863      0.388
    Category 2         0.966      0.039     24.809      0.000
 CORE2752
    Category 1         0.040      0.018      2.180      0.029
    Category 2         0.960      0.018     51.931      0.000
 CORE2762
    Category 1         0.011      0.013      0.853      0.393
    Category 2         0.989      0.013     76.658      0.000
 CORE2713
    Category 1         0.216      0.066      3.272      0.001
    Category 2         0.784      0.066     11.906      0.000
 CORE2723
    Category 1         0.177      0.062      2.852      0.004
    Category 2         0.823      0.062     13.277      0.000
 CORE2733
    Category 1         0.267      0.061      4.357      0.000
    Category 2         0.733      0.061     11.939      0.000
 CORE2743
    Category 1         0.034      0.039      0.863      0.388
    Category 2         0.966      0.039     24.809      0.000
 CORE2753
    Category 1         0.040      0.018      2.180      0.029
    Category 2         0.960      0.018     51.931      0.000
 CORE2763
    Category 1         0.011      0.013      0.853      0.393
    Category 2         0.989      0.013     76.658      0.000

Latent Class Pattern 1 2 3

 CORE2711
    Category 1         0.661      0.036     18.206      0.000
    Category 2         0.339      0.036      9.319      0.000
 CORE2721
    Category 1         0.643      0.036     18.081      0.000
    Category 2         0.357      0.036     10.030      0.000
 CORE2731
    Category 1         0.929      0.037     24.957      0.000
    Category 2         0.071      0.037      1.921      0.055
 CORE2741
    Category 1         0.856      0.100      8.594      0.000
    Category 2         0.144      0.100      1.443      0.149
 CORE2751
    Category 1         0.250      0.050      5.048      0.000
    Category 2         0.750      0.050     15.138      0.000
 CORE2761
    Category 1         0.407      0.047      8.569      0.000
    Category 2         0.593      0.047     12.497      0.000
 CORE2712
    Category 1         0.216      0.066      3.272      0.001
    Category 2         0.784      0.066     11.906      0.000
 CORE2722
    Category 1         0.177      0.062      2.852      0.004
    Category 2         0.823      0.062     13.277      0.000
 CORE2732
    Category 1         0.267      0.061      4.357      0.000
    Category 2         0.733      0.061     11.939      0.000
 CORE2742
    Category 1         0.034      0.039      0.863      0.388
    Category 2         0.966      0.039     24.809      0.000
 CORE2752
    Category 1         0.040      0.018      2.180      0.029
    Category 2         0.960      0.018     51.931      0.000
 CORE2762
    Category 1         0.011      0.013      0.853      0.393
    Category 2         0.989      0.013     76.658      0.000
 CORE2713
    Category 1         0.962      0.006    152.253      0.000
    Category 2         0.038      0.006      6.008      0.000
 CORE2723
    Category 1         0.962      0.007    144.524      0.000
    Category 2         0.038      0.007      5.638      0.000
 CORE2733
    Category 1         0.997      0.004    260.156      0.000
    Category 2         0.003      0.004      0.913      0.361
 CORE2743
    Category 1         0.991      0.006    162.648      0.000
    Category 2         0.009      0.006      1.421      0.155
 CORE2753
    Category 1         0.945      0.012     78.944      0.000
    Category 2         0.055      0.012      4.589      0.000
 CORE2763
    Category 1         0.984      0.005    192.981      0.000
    Category 2         0.016      0.005      3.059      0.002

Latent Class Pattern 1 2 4

 CORE2711
    Category 1         0.661      0.036     18.206      0.000
    Category 2         0.339      0.036      9.319      0.000
 CORE2721
    Category 1         0.643      0.036     18.081      0.000
    Category 2         0.357      0.036     10.030      0.000
 CORE2731
    Category 1         0.929      0.037     24.957      0.000
    Category 2         0.071      0.037      1.921      0.055
 CORE2741
    Category 1         0.856      0.100      8.594      0.000
    Category 2         0.144      0.100      1.443      0.149
 CORE2751
    Category 1         0.250      0.050      5.048      0.000
    Category 2         0.750      0.050     15.138      0.000
 CORE2761
    Category 1         0.407      0.047      8.569      0.000
    Category 2         0.593      0.047     12.497      0.000
 CORE2712
    Category 1         0.216      0.066      3.272      0.001
    Category 2         0.784      0.066     11.906      0.000
 CORE2722
    Category 1         0.177      0.062      2.852      0.004
    Category 2         0.823      0.062     13.277      0.000
 CORE2732
    Category 1         0.267      0.061      4.357      0.000
    Category 2         0.733      0.061     11.939      0.000
 CORE2742
    Category 1         0.034      0.039      0.863      0.388
    Category 2         0.966      0.039     24.809      0.000
 CORE2752
    Category 1         0.040      0.018      2.180      0.029
    Category 2         0.960      0.018     51.931      0.000
 CORE2762
    Category 1         0.011      0.013      0.853      0.393
    Category 2         0.989      0.013     76.658      0.000
 CORE2713
    Category 1         0.764      0.053     14.538      0.000
    Category 2         0.236      0.053      4.482      0.000
 CORE2723
    Category 1         0.708      0.056     12.677      0.000
    Category 2         0.292      0.056      5.225      0.000
 CORE2733
    Category 1         0.672      0.100      6.751      0.000
    Category 2         0.328      0.100      3.289      0.001
 CORE2743
    Category 1         0.399      0.160      2.485      0.013
    Category 2         0.601      0.160      3.749      0.000
 CORE2753
    Category 1         0.493      0.124      3.979      0.000
    Category 2         0.507      0.124      4.091      0.000
 CORE2763
    Category 1         0.692      0.148      4.689      0.000
    Category 2         0.308      0.148      2.089      0.037

Latent Class Pattern 1 3 1

 CORE2711
    Category 1         0.661      0.036     18.206      0.000
    Category 2         0.339      0.036      9.319      0.000
 CORE2721
    Category 1         0.643      0.036     18.081      0.000
    Category 2         0.357      0.036     10.030      0.000
 CORE2731
    Category 1         0.929      0.037     24.957      0.000
    Category 2         0.071      0.037      1.921      0.055
 CORE2741
    Category 1         0.856      0.100      8.594      0.000
    Category 2         0.144      0.100      1.443      0.149
 CORE2751
    Category 1         0.250      0.050      5.048      0.000
    Category 2         0.750      0.050     15.138      0.000
 CORE2761
    Category 1         0.407      0.047      8.569      0.000
    Category 2         0.593      0.047     12.497      0.000
 CORE2712
    Category 1         0.962      0.006    152.253      0.000
    Category 2         0.038      0.006      6.008      0.000
 CORE2722
    Category 1         0.962      0.007    144.524      0.000
    Category 2         0.038      0.007      5.638      0.000
 CORE2732
    Category 1         0.997      0.004    260.156      0.000
    Category 2         0.003      0.004      0.913      0.361
 CORE2742
    Category 1         0.991      0.006    162.648      0.000
    Category 2         0.009      0.006      1.421      0.155
 CORE2752
    Category 1         0.945      0.012     78.944      0.000
    Category 2         0.055      0.012      4.589      0.000
 CORE2762
    Category 1         0.984      0.005    192.981      0.000
    Category 2         0.016      0.005      3.059      0.002
 CORE2713
    Category 1         0.661      0.036     18.206      0.000
    Category 2         0.339      0.036      9.319      0.000
 CORE2723
    Category 1         0.643      0.036     18.081      0.000
    Category 2         0.357      0.036     10.030      0.000
 CORE2733
    Category 1         0.929      0.037     24.957      0.000
    Category 2         0.071      0.037      1.921      0.055
 CORE2743
    Category 1         0.856      0.100      8.594      0.000
    Category 2         0.144      0.100      1.443      0.149
 CORE2753
    Category 1         0.250      0.050      5.048      0.000
    Category 2         0.750      0.050     15.138      0.000
 CORE2763
    Category 1         0.407      0.047      8.569      0.000
    Category 2         0.593      0.047     12.497      0.000

Latent Class Pattern 1 3 2

 CORE2711
    Category 1         0.661      0.036     18.206      0.000
    Category 2         0.339      0.036      9.319      0.000
 CORE2721
    Category 1         0.643      0.036     18.081      0.000
    Category 2         0.357      0.036     10.030      0.000
 CORE2731
    Category 1         0.929      0.037     24.957      0.000
    Category 2         0.071      0.037      1.921      0.055
 CORE2741
    Category 1         0.856      0.100      8.594      0.000
    Category 2         0.144      0.100      1.443      0.149
 CORE2751
    Category 1         0.250      0.050      5.048      0.000
    Category 2         0.750      0.050     15.138      0.000
 CORE2761
    Category 1         0.407      0.047      8.569      0.000
    Category 2         0.593      0.047     12.497      0.000
 CORE2712
    Category 1         0.962      0.006    152.253      0.000
    Category 2         0.038      0.006      6.008      0.000
 CORE2722
    Category 1         0.962      0.007    144.524      0.000
    Category 2         0.038      0.007      5.638      0.000
 CORE2732
    Category 1         0.997      0.004    260.156      0.000
    Category 2         0.003      0.004      0.913      0.361
 CORE2742
    Category 1         0.991      0.006    162.648      0.000
    Category 2         0.009      0.006      1.421      0.155
 CORE2752
    Category 1         0.945      0.012     78.944      0.000
    Category 2         0.055      0.012      4.589      0.000
 CORE2762
    Category 1         0.984      0.005    192.981      0.000
    Category 2         0.016      0.005      3.059      0.002
 CORE2713
    Category 1         0.216      0.066      3.272      0.001
    Category 2         0.784      0.066     11.906      0.000
 CORE2723
    Category 1         0.177      0.062      2.852      0.004
    Category 2         0.823      0.062     13.277      0.000
 CORE2733
    Category 1         0.267      0.061      4.357      0.000
    Category 2         0.733      0.061     11.939      0.000
 CORE2743
    Category 1         0.034      0.039      0.863      0.388
    Category 2         0.966      0.039     24.809      0.000
 CORE2753
    Category 1         0.040      0.018      2.180      0.029
    Category 2         0.960      0.018     51.931      0.000
 CORE2763
    Category 1         0.011      0.013      0.853      0.393
    Category 2         0.989      0.013     76.658      0.000

Latent Class Pattern 1 3 3

 CORE2711
    Category 1         0.661      0.036     18.206      0.000
    Category 2         0.339      0.036      9.319      0.000
 CORE2721
    Category 1         0.643      0.036     18.081      0.000
    Category 2         0.357      0.036     10.030      0.000
 CORE2731
    Category 1         0.929      0.037     24.957      0.000
    Category 2         0.071      0.037      1.921      0.055
 CORE2741
    Category 1         0.856      0.100      8.594      0.000
    Category 2         0.144      0.100      1.443      0.149
 CORE2751
    Category 1         0.250      0.050      5.048      0.000
    Category 2         0.750      0.050     15.138      0.000
 CORE2761
    Category 1         0.407      0.047      8.569      0.000
    Category 2         0.593      0.047     12.497      0.000
 CORE2712
    Category 1         0.962      0.006    152.253      0.000
    Category 2         0.038      0.006      6.008      0.000
 CORE2722
    Category 1         0.962      0.007    144.524      0.000
    Category 2         0.038      0.007      5.638      0.000
 CORE2732
    Category 1         0.997      0.004    260.156      0.000
    Category 2         0.003      0.004      0.913      0.361
 CORE2742
    Category 1         0.991      0.006    162.648      0.000
    Category 2         0.009      0.006      1.421      0.155
 CORE2752
    Category 1         0.945      0.012     78.944      0.000
    Category 2         0.055      0.012      4.589      0.000
 CORE2762
    Category 1         0.984      0.005    192.981      0.000
    Category 2         0.016      0.005      3.059      0.002
 CORE2713
    Category 1         0.962      0.006    152.253      0.000
    Category 2         0.038      0.006      6.008      0.000
 CORE2723
    Category 1         0.962      0.007    144.524      0.000
    Category 2         0.038      0.007      5.638      0.000
 CORE2733
    Category 1         0.997      0.004    260.156      0.000
    Category 2         0.003      0.004      0.913      0.361
 CORE2743
    Category 1         0.991      0.006    162.648      0.000
    Category 2         0.009      0.006      1.421      0.155
 CORE2753
    Category 1         0.945      0.012     78.944      0.000
    Category 2         0.055      0.012      4.589      0.000
 CORE2763
    Category 1         0.984      0.005    192.981      0.000
    Category 2         0.016      0.005      3.059      0.002

Latent Class Pattern 1 3 4

 CORE2711
    Category 1         0.661      0.036     18.206      0.000
    Category 2         0.339      0.036      9.319      0.000
 CORE2721
    Category 1         0.643      0.036     18.081      0.000
    Category 2         0.357      0.036     10.030      0.000
 CORE2731
    Category 1         0.929      0.037     24.957      0.000
    Category 2         0.071      0.037      1.921      0.055
 CORE2741
    Category 1         0.856      0.100      8.594      0.000
    Category 2         0.144      0.100      1.443      0.149
 CORE2751
    Category 1         0.250      0.050      5.048      0.000
    Category 2         0.750      0.050     15.138      0.000
 CORE2761
    Category 1         0.407      0.047      8.569      0.000
    Category 2         0.593      0.047     12.497      0.000
 CORE2712
    Category 1         0.962      0.006    152.253      0.000
    Category 2         0.038      0.006      6.008      0.000
 CORE2722
    Category 1         0.962      0.007    144.524      0.000
    Category 2         0.038      0.007      5.638      0.000
 CORE2732
    Category 1         0.997      0.004    260.156      0.000
    Category 2         0.003      0.004      0.913      0.361
 CORE2742
    Category 1         0.991      0.006    162.648      0.000
    Category 2         0.009      0.006      1.421      0.155
 CORE2752
    Category 1         0.945      0.012     78.944      0.000
    Category 2         0.055      0.012      4.589      0.000
 CORE2762
    Category 1         0.984      0.005    192.981      0.000
    Category 2         0.016      0.005      3.059      0.002
 CORE2713
    Category 1         0.764      0.053     14.538      0.000
    Category 2         0.236      0.053      4.482      0.000
 CORE2723
    Category 1         0.708      0.056     12.677      0.000
    Category 2         0.292      0.056      5.225      0.000
 CORE2733
    Category 1         0.672      0.100      6.751      0.000
    Category 2         0.328      0.100      3.289      0.001
 CORE2743
    Category 1         0.399      0.160      2.485      0.013
    Category 2         0.601      0.160      3.749      0.000
 CORE2753
    Category 1         0.493      0.124      3.979      0.000
    Category 2         0.507      0.124      4.091      0.000
 CORE2763
    Category 1         0.692      0.148      4.689      0.000
    Category 2         0.308      0.148      2.089      0.037

Latent Class Pattern 1 4 1

 CORE2711
    Category 1         0.661      0.036     18.206      0.000
    Category 2         0.339      0.036      9.319      0.000
 CORE2721
    Category 1         0.643      0.036     18.081      0.000
    Category 2         0.357      0.036     10.030      0.000
 CORE2731
    Category 1         0.929      0.037     24.957      0.000
    Category 2         0.071      0.037      1.921      0.055
 CORE2741
    Category 1         0.856      0.100      8.594      0.000
    Category 2         0.144      0.100      1.443      0.149
 CORE2751
    Category 1         0.250      0.050      5.048      0.000
    Category 2         0.750      0.050     15.138      0.000
 CORE2761
    Category 1         0.407      0.047      8.569      0.000
    Category 2         0.593      0.047     12.497      0.000
 CORE2712
    Category 1         0.764      0.053     14.538      0.000
    Category 2         0.236      0.053      4.482      0.000
 CORE2722
    Category 1         0.708      0.056     12.677      0.000
    Category 2         0.292      0.056      5.225      0.000
 CORE2732
    Category 1         0.672      0.100      6.751      0.000
    Category 2         0.328      0.100      3.289      0.001
 CORE2742
    Category 1         0.399      0.160      2.485      0.013
    Category 2         0.601      0.160      3.749      0.000
 CORE2752
    Category 1         0.493      0.124      3.979      0.000
    Category 2         0.507      0.124      4.091      0.000
 CORE2762
    Category 1         0.692      0.148      4.689      0.000
    Category 2         0.308      0.148      2.089      0.037
 CORE2713
    Category 1         0.661      0.036     18.206      0.000
    Category 2         0.339      0.036      9.319      0.000
 CORE2723
    Category 1         0.643      0.036     18.081      0.000
    Category 2         0.357      0.036     10.030      0.000
 CORE2733
    Category 1         0.929      0.037     24.957      0.000
    Category 2         0.071      0.037      1.921      0.055
 CORE2743
    Category 1         0.856      0.100      8.594      0.000
    Category 2         0.144      0.100      1.443      0.149
 CORE2753
    Category 1         0.250      0.050      5.048      0.000
    Category 2         0.750      0.050     15.138      0.000
 CORE2763
    Category 1         0.407      0.047      8.569      0.000
    Category 2         0.593      0.047     12.497      0.000

Latent Class Pattern 1 4 2

 CORE2711
    Category 1         0.661      0.036     18.206      0.000
    Category 2         0.339      0.036      9.319      0.000
 CORE2721
    Category 1         0.643      0.036     18.081      0.000
    Category 2         0.357      0.036     10.030      0.000
 CORE2731
    Category 1         0.929      0.037     24.957      0.000
    Category 2         0.071      0.037      1.921      0.055
 CORE2741
    Category 1         0.856      0.100      8.594      0.000
    Category 2         0.144      0.100      1.443      0.149
 CORE2751
    Category 1         0.250      0.050      5.048      0.000
    Category 2         0.750      0.050     15.138      0.000
 CORE2761
    Category 1         0.407      0.047      8.569      0.000
    Category 2         0.593      0.047     12.497      0.000
 CORE2712
    Category 1         0.764      0.053     14.538      0.000
    Category 2         0.236      0.053      4.482      0.000
 CORE2722
    Category 1         0.708      0.056     12.677      0.000
    Category 2         0.292      0.056      5.225      0.000
 CORE2732
    Category 1         0.672      0.100      6.751      0.000
    Category 2         0.328      0.100      3.289      0.001
 CORE2742
    Category 1         0.399      0.160      2.485      0.013
    Category 2         0.601      0.160      3.749      0.000
 CORE2752
    Category 1         0.493      0.124      3.979      0.000
    Category 2         0.507      0.124      4.091      0.000
 CORE2762
    Category 1         0.692      0.148      4.689      0.000
    Category 2         0.308      0.148      2.089      0.037
 CORE2713
    Category 1         0.216      0.066      3.272      0.001
    Category 2         0.784      0.066     11.906      0.000
 CORE2723
    Category 1         0.177      0.062      2.852      0.004
    Category 2         0.823      0.062     13.277      0.000
 CORE2733
    Category 1         0.267      0.061      4.357      0.000
    Category 2         0.733      0.061     11.939      0.000
 CORE2743
    Category 1         0.034      0.039      0.863      0.388
    Category 2         0.966      0.039     24.809      0.000
 CORE2753
    Category 1         0.040      0.018      2.180      0.029
    Category 2         0.960      0.018     51.931      0.000
 CORE2763
    Category 1         0.011      0.013      0.853      0.393
    Category 2         0.989      0.013     76.658      0.000

Latent Class Pattern 1 4 3

 CORE2711
    Category 1         0.661      0.036     18.206      0.000
    Category 2         0.339      0.036      9.319      0.000
 CORE2721
    Category 1         0.643      0.036     18.081      0.000
    Category 2         0.357      0.036     10.030      0.000
 CORE2731
    Category 1         0.929      0.037     24.957      0.000
    Category 2         0.071      0.037      1.921      0.055
 CORE2741
    Category 1         0.856      0.100      8.594      0.000
    Category 2         0.144      0.100      1.443      0.149
 CORE2751
    Category 1         0.250      0.050      5.048      0.000
    Category 2         0.750      0.050     15.138      0.000
 CORE2761
    Category 1         0.407      0.047      8.569      0.000
    Category 2         0.593      0.047     12.497      0.000
 CORE2712
    Category 1         0.764      0.053     14.538      0.000
    Category 2         0.236      0.053      4.482      0.000
 CORE2722
    Category 1         0.708      0.056     12.677      0.000
    Category 2         0.292      0.056      5.225      0.000
 CORE2732
    Category 1         0.672      0.100      6.751      0.000
    Category 2         0.328      0.100      3.289      0.001
 CORE2742
    Category 1         0.399      0.160      2.485      0.013
    Category 2         0.601      0.160      3.749      0.000
 CORE2752
    Category 1         0.493      0.124      3.979      0.000
    Category 2         0.507      0.124      4.091      0.000
 CORE2762
    Category 1         0.692      0.148      4.689      0.000
    Category 2         0.308      0.148      2.089      0.037
 CORE2713
    Category 1         0.962      0.006    152.253      0.000
    Category 2         0.038      0.006      6.008      0.000
 CORE2723
    Category 1         0.962      0.007    144.524      0.000
    Category 2         0.038      0.007      5.638      0.000
 CORE2733
    Category 1         0.997      0.004    260.156      0.000
    Category 2         0.003      0.004      0.913      0.361
 CORE2743
    Category 1         0.991      0.006    162.648      0.000
    Category 2         0.009      0.006      1.421      0.155
 CORE2753
    Category 1         0.945      0.012     78.944      0.000
    Category 2         0.055      0.012      4.589      0.000
 CORE2763
    Category 1         0.984      0.005    192.981      0.000
    Category 2         0.016      0.005      3.059      0.002

Latent Class Pattern 1 4 4

 CORE2711
    Category 1         0.661      0.036     18.206      0.000
    Category 2         0.339      0.036      9.319      0.000
 CORE2721
    Category 1         0.643      0.036     18.081      0.000
    Category 2         0.357      0.036     10.030      0.000
 CORE2731
    Category 1         0.929      0.037     24.957      0.000
    Category 2         0.071      0.037      1.921      0.055
 CORE2741
    Category 1         0.856      0.100      8.594      0.000
    Category 2         0.144      0.100      1.443      0.149
 CORE2751
    Category 1         0.250      0.050      5.048      0.000
    Category 2         0.750      0.050     15.138      0.000
 CORE2761
    Category 1         0.407      0.047      8.569      0.000
    Category 2         0.593      0.047     12.497      0.000
 CORE2712
    Category 1         0.764      0.053     14.538      0.000
    Category 2         0.236      0.053      4.482      0.000
 CORE2722
    Category 1         0.708      0.056     12.677      0.000
    Category 2         0.292      0.056      5.225      0.000
 CORE2732
    Category 1         0.672      0.100      6.751      0.000
    Category 2         0.328      0.100      3.289      0.001
 CORE2742
    Category 1         0.399      0.160      2.485      0.013
    Category 2         0.601      0.160      3.749      0.000
 CORE2752
    Category 1         0.493      0.124      3.979      0.000
    Category 2         0.507      0.124      4.091      0.000
 CORE2762
    Category 1         0.692      0.148      4.689      0.000
    Category 2         0.308      0.148      2.089      0.037
 CORE2713
    Category 1         0.764      0.053     14.538      0.000
    Category 2         0.236      0.053      4.482      0.000
 CORE2723
    Category 1         0.708      0.056     12.677      0.000
    Category 2         0.292      0.056      5.225      0.000
 CORE2733
    Category 1         0.672      0.100      6.751      0.000
    Category 2         0.328      0.100      3.289      0.001
 CORE2743
    Category 1         0.399      0.160      2.485      0.013
    Category 2         0.601      0.160      3.749      0.000
 CORE2753
    Category 1         0.493      0.124      3.979      0.000
    Category 2         0.507      0.124      4.091      0.000
 CORE2763
    Category 1         0.692      0.148      4.689      0.000
    Category 2         0.308      0.148      2.089      0.037

Latent Class Pattern 2 1 1

 CORE2711
    Category 1         0.216      0.066      3.272      0.001
    Category 2         0.784      0.066     11.906      0.000
 CORE2721
    Category 1         0.177      0.062      2.852      0.004
    Category 2         0.823      0.062     13.277      0.000
 CORE2731
    Category 1         0.267      0.061      4.357      0.000
    Category 2         0.733      0.061     11.939      0.000
 CORE2741
    Category 1         0.034      0.039      0.863      0.388
    Category 2         0.966      0.039     24.809      0.000
 CORE2751
    Category 1         0.040      0.018      2.180      0.029
    Category 2         0.960      0.018     51.931      0.000
 CORE2761
    Category 1         0.011      0.013      0.853      0.393
    Category 2         0.989      0.013     76.658      0.000
 CORE2712
    Category 1         0.661      0.036     18.206      0.000
    Category 2         0.339      0.036      9.319      0.000
 CORE2722
    Category 1         0.643      0.036     18.081      0.000
    Category 2         0.357      0.036     10.030      0.000
 CORE2732
    Category 1         0.929      0.037     24.957      0.000
    Category 2         0.071      0.037      1.921      0.055
 CORE2742
    Category 1         0.856      0.100      8.594      0.000
    Category 2         0.144      0.100      1.443      0.149
 CORE2752
    Category 1         0.250      0.050      5.048      0.000
    Category 2         0.750      0.050     15.138      0.000
 CORE2762
    Category 1         0.407      0.047      8.569      0.000
    Category 2         0.593      0.047     12.497      0.000
 CORE2713
    Category 1         0.661      0.036     18.206      0.000
    Category 2         0.339      0.036      9.319      0.000
 CORE2723
    Category 1         0.643      0.036     18.081      0.000
    Category 2         0.357      0.036     10.030      0.000
 CORE2733
    Category 1         0.929      0.037     24.957      0.000
    Category 2         0.071      0.037      1.921      0.055
 CORE2743
    Category 1         0.856      0.100      8.594      0.000
    Category 2         0.144      0.100      1.443      0.149
 CORE2753
    Category 1         0.250      0.050      5.048      0.000
    Category 2         0.750      0.050     15.138      0.000
 CORE2763
    Category 1         0.407      0.047      8.569      0.000
    Category 2         0.593      0.047     12.497      0.000

Latent Class Pattern 2 1 2

 CORE2711
    Category 1         0.216      0.066      3.272      0.001
    Category 2         0.784      0.066     11.906      0.000
 CORE2721
    Category 1         0.177      0.062      2.852      0.004
    Category 2         0.823      0.062     13.277      0.000
 CORE2731
    Category 1         0.267      0.061      4.357      0.000
    Category 2         0.733      0.061     11.939      0.000
 CORE2741
    Category 1         0.034      0.039      0.863      0.388
    Category 2         0.966      0.039     24.809      0.000
 CORE2751
    Category 1         0.040      0.018      2.180      0.029
    Category 2         0.960      0.018     51.931      0.000
 CORE2761
    Category 1         0.011      0.013      0.853      0.393
    Category 2         0.989      0.013     76.658      0.000
 CORE2712
    Category 1         0.661      0.036     18.206      0.000
    Category 2         0.339      0.036      9.319      0.000
 CORE2722
    Category 1         0.643      0.036     18.081      0.000
    Category 2         0.357      0.036     10.030      0.000
 CORE2732
    Category 1         0.929      0.037     24.957      0.000
    Category 2         0.071      0.037      1.921      0.055
 CORE2742
    Category 1         0.856      0.100      8.594      0.000
    Category 2         0.144      0.100      1.443      0.149
 CORE2752
    Category 1         0.250      0.050      5.048      0.000
    Category 2         0.750      0.050     15.138      0.000
 CORE2762
    Category 1         0.407      0.047      8.569      0.000
    Category 2         0.593      0.047     12.497      0.000
 CORE2713
    Category 1         0.216      0.066      3.272      0.001
    Category 2         0.784      0.066     11.906      0.000
 CORE2723
    Category 1         0.177      0.062      2.852      0.004
    Category 2         0.823      0.062     13.277      0.000
 CORE2733
    Category 1         0.267      0.061      4.357      0.000
    Category 2         0.733      0.061     11.939      0.000
 CORE2743
    Category 1         0.034      0.039      0.863      0.388
    Category 2         0.966      0.039     24.809      0.000
 CORE2753
    Category 1         0.040      0.018      2.180      0.029
    Category 2         0.960      0.018     51.931      0.000
 CORE2763
    Category 1         0.011      0.013      0.853      0.393
    Category 2         0.989      0.013     76.658      0.000

Latent Class Pattern 2 1 3

 CORE2711
    Category 1         0.216      0.066      3.272      0.001
    Category 2         0.784      0.066     11.906      0.000
 CORE2721
    Category 1         0.177      0.062      2.852      0.004
    Category 2         0.823      0.062     13.277      0.000
 CORE2731
    Category 1         0.267      0.061      4.357      0.000
    Category 2         0.733      0.061     11.939      0.000
 CORE2741
    Category 1         0.034      0.039      0.863      0.388
    Category 2         0.966      0.039     24.809      0.000
 CORE2751
    Category 1         0.040      0.018      2.180      0.029
    Category 2         0.960      0.018     51.931      0.000
 CORE2761
    Category 1         0.011      0.013      0.853      0.393
    Category 2         0.989      0.013     76.658      0.000
 CORE2712
    Category 1         0.661      0.036     18.206      0.000
    Category 2         0.339      0.036      9.319      0.000
 CORE2722
    Category 1         0.643      0.036     18.081      0.000
    Category 2         0.357      0.036     10.030      0.000
 CORE2732
    Category 1         0.929      0.037     24.957      0.000
    Category 2         0.071      0.037      1.921      0.055
 CORE2742
    Category 1         0.856      0.100      8.594      0.000
    Category 2         0.144      0.100      1.443      0.149
 CORE2752
    Category 1         0.250      0.050      5.048      0.000
    Category 2         0.750      0.050     15.138      0.000
 CORE2762
    Category 1         0.407      0.047      8.569      0.000
    Category 2         0.593      0.047     12.497      0.000
 CORE2713
    Category 1         0.962      0.006    152.253      0.000
    Category 2         0.038      0.006      6.008      0.000
 CORE2723
    Category 1         0.962      0.007    144.524      0.000
    Category 2         0.038      0.007      5.638      0.000
 CORE2733
    Category 1         0.997      0.004    260.156      0.000
    Category 2         0.003      0.004      0.913      0.361
 CORE2743
    Category 1         0.991      0.006    162.648      0.000
    Category 2         0.009      0.006      1.421      0.155
 CORE2753
    Category 1         0.945      0.012     78.944      0.000
    Category 2         0.055      0.012      4.589      0.000
 CORE2763
    Category 1         0.984      0.005    192.981      0.000
    Category 2         0.016      0.005      3.059      0.002

Latent Class Pattern 2 1 4

 CORE2711
    Category 1         0.216      0.066      3.272      0.001
    Category 2         0.784      0.066     11.906      0.000
 CORE2721
    Category 1         0.177      0.062      2.852      0.004
    Category 2         0.823      0.062     13.277      0.000
 CORE2731
    Category 1         0.267      0.061      4.357      0.000
    Category 2         0.733      0.061     11.939      0.000
 CORE2741
    Category 1         0.034      0.039      0.863      0.388
    Category 2         0.966      0.039     24.809      0.000
 CORE2751
    Category 1         0.040      0.018      2.180      0.029
    Category 2         0.960      0.018     51.931      0.000
 CORE2761
    Category 1         0.011      0.013      0.853      0.393
    Category 2         0.989      0.013     76.658      0.000
 CORE2712
    Category 1         0.661      0.036     18.206      0.000
    Category 2         0.339      0.036      9.319      0.000
 CORE2722
    Category 1         0.643      0.036     18.081      0.000
    Category 2         0.357      0.036     10.030      0.000
 CORE2732
    Category 1         0.929      0.037     24.957      0.000
    Category 2         0.071      0.037      1.921      0.055
 CORE2742
    Category 1         0.856      0.100      8.594      0.000
    Category 2         0.144      0.100      1.443      0.149
 CORE2752
    Category 1         0.250      0.050      5.048      0.000
    Category 2         0.750      0.050     15.138      0.000
 CORE2762
    Category 1         0.407      0.047      8.569      0.000
    Category 2         0.593      0.047     12.497      0.000
 CORE2713
    Category 1         0.764      0.053     14.538      0.000
    Category 2         0.236      0.053      4.482      0.000
 CORE2723
    Category 1         0.708      0.056     12.677      0.000
    Category 2         0.292      0.056      5.225      0.000
 CORE2733
    Category 1         0.672      0.100      6.751      0.000
    Category 2         0.328      0.100      3.289      0.001
 CORE2743
    Category 1         0.399      0.160      2.485      0.013
    Category 2         0.601      0.160      3.749      0.000
 CORE2753
    Category 1         0.493      0.124      3.979      0.000
    Category 2         0.507      0.124      4.091      0.000
 CORE2763
    Category 1         0.692      0.148      4.689      0.000
    Category 2         0.308      0.148      2.089      0.037

Latent Class Pattern 2 2 1

 CORE2711
    Category 1         0.216      0.066      3.272      0.001
    Category 2         0.784      0.066     11.906      0.000
 CORE2721
    Category 1         0.177      0.062      2.852      0.004
    Category 2         0.823      0.062     13.277      0.000
 CORE2731
    Category 1         0.267      0.061      4.357      0.000
    Category 2         0.733      0.061     11.939      0.000
 CORE2741
    Category 1         0.034      0.039      0.863      0.388
    Category 2         0.966      0.039     24.809      0.000
 CORE2751
    Category 1         0.040      0.018      2.180      0.029
    Category 2         0.960      0.018     51.931      0.000
 CORE2761
    Category 1         0.011      0.013      0.853      0.393
    Category 2         0.989      0.013     76.658      0.000
 CORE2712
    Category 1         0.216      0.066      3.272      0.001
    Category 2         0.784      0.066     11.906      0.000
 CORE2722
    Category 1         0.177      0.062      2.852      0.004
    Category 2         0.823      0.062     13.277      0.000
 CORE2732
    Category 1         0.267      0.061      4.357      0.000
    Category 2         0.733      0.061     11.939      0.000
 CORE2742
    Category 1         0.034      0.039      0.863      0.388
    Category 2         0.966      0.039     24.809      0.000
 CORE2752
    Category 1         0.040      0.018      2.180      0.029
    Category 2         0.960      0.018     51.931      0.000
 CORE2762
    Category 1         0.011      0.013      0.853      0.393
    Category 2         0.989      0.013     76.658      0.000
 CORE2713
    Category 1         0.661      0.036     18.206      0.000
    Category 2         0.339      0.036      9.319      0.000
 CORE2723
    Category 1         0.643      0.036     18.081      0.000
    Category 2         0.357      0.036     10.030      0.000
 CORE2733
    Category 1         0.929      0.037     24.957      0.000
    Category 2         0.071      0.037      1.921      0.055
 CORE2743
    Category 1         0.856      0.100      8.594      0.000
    Category 2         0.144      0.100      1.443      0.149
 CORE2753
    Category 1         0.250      0.050      5.048      0.000
    Category 2         0.750      0.050     15.138      0.000
 CORE2763
    Category 1         0.407      0.047      8.569      0.000
    Category 2         0.593      0.047     12.497      0.000

Latent Class Pattern 2 2 2

 CORE2711
    Category 1         0.216      0.066      3.272      0.001
    Category 2         0.784      0.066     11.906      0.000
 CORE2721
    Category 1         0.177      0.062      2.852      0.004
    Category 2         0.823      0.062     13.277      0.000
 CORE2731
    Category 1         0.267      0.061      4.357      0.000
    Category 2         0.733      0.061     11.939      0.000
 CORE2741
    Category 1         0.034      0.039      0.863      0.388
    Category 2         0.966      0.039     24.809      0.000
 CORE2751
    Category 1         0.040      0.018      2.180      0.029
    Category 2         0.960      0.018     51.931      0.000
 CORE2761
    Category 1         0.011      0.013      0.853      0.393
    Category 2         0.989      0.013     76.658      0.000
 CORE2712
    Category 1         0.216      0.066      3.272      0.001
    Category 2         0.784      0.066     11.906      0.000
 CORE2722
    Category 1         0.177      0.062      2.852      0.004
    Category 2         0.823      0.062     13.277      0.000
 CORE2732
    Category 1         0.267      0.061      4.357      0.000
    Category 2         0.733      0.061     11.939      0.000
 CORE2742
    Category 1         0.034      0.039      0.863      0.388
    Category 2         0.966      0.039     24.809      0.000
 CORE2752
    Category 1         0.040      0.018      2.180      0.029
    Category 2         0.960      0.018     51.931      0.000
 CORE2762
    Category 1         0.011      0.013      0.853      0.393
    Category 2         0.989      0.013     76.658      0.000
 CORE2713
    Category 1         0.216      0.066      3.272      0.001
    Category 2         0.784      0.066     11.906      0.000
 CORE2723
    Category 1         0.177      0.062      2.852      0.004
    Category 2         0.823      0.062     13.277      0.000
 CORE2733
    Category 1         0.267      0.061      4.357      0.000
    Category 2         0.733      0.061     11.939      0.000
 CORE2743
    Category 1         0.034      0.039      0.863      0.388
    Category 2         0.966      0.039     24.809      0.000
 CORE2753
    Category 1         0.040      0.018      2.180      0.029
    Category 2         0.960      0.018     51.931      0.000
 CORE2763
    Category 1         0.011      0.013      0.853      0.393
    Category 2         0.989      0.013     76.658      0.000

Latent Class Pattern 2 2 3

 CORE2711
    Category 1         0.216      0.066      3.272      0.001
    Category 2         0.784      0.066     11.906      0.000
 CORE2721
    Category 1         0.177      0.062      2.852      0.004
    Category 2         0.823      0.062     13.277      0.000
 CORE2731
    Category 1         0.267      0.061      4.357      0.000
    Category 2         0.733      0.061     11.939      0.000
 CORE2741
    Category 1         0.034      0.039      0.863      0.388
    Category 2         0.966      0.039     24.809      0.000
 CORE2751
    Category 1         0.040      0.018      2.180      0.029
    Category 2         0.960      0.018     51.931      0.000
 CORE2761
    Category 1         0.011      0.013      0.853      0.393
    Category 2         0.989      0.013     76.658      0.000
 CORE2712
    Category 1         0.216      0.066      3.272      0.001
    Category 2         0.784      0.066     11.906      0.000
 CORE2722
    Category 1         0.177      0.062      2.852      0.004
    Category 2         0.823      0.062     13.277      0.000
 CORE2732
    Category 1         0.267      0.061      4.357      0.000
    Category 2         0.733      0.061     11.939      0.000
 CORE2742
    Category 1         0.034      0.039      0.863      0.388
    Category 2         0.966      0.039     24.809      0.000
 CORE2752
    Category 1         0.040      0.018      2.180      0.029
    Category 2         0.960      0.018     51.931      0.000
 CORE2762
    Category 1         0.011      0.013      0.853      0.393
    Category 2         0.989      0.013     76.658      0.000
 CORE2713
    Category 1         0.962      0.006    152.253      0.000
    Category 2         0.038      0.006      6.008      0.000
 CORE2723
    Category 1         0.962      0.007    144.524      0.000
    Category 2         0.038      0.007      5.638      0.000
 CORE2733
    Category 1         0.997      0.004    260.156      0.000
    Category 2         0.003      0.004      0.913      0.361
 CORE2743
    Category 1         0.991      0.006    162.648      0.000
    Category 2         0.009      0.006      1.421      0.155
 CORE2753
    Category 1         0.945      0.012     78.944      0.000
    Category 2         0.055      0.012      4.589      0.000
 CORE2763
    Category 1         0.984      0.005    192.981      0.000
    Category 2         0.016      0.005      3.059      0.002

Latent Class Pattern 2 2 4

 CORE2711
    Category 1         0.216      0.066      3.272      0.001
    Category 2         0.784      0.066     11.906      0.000
 CORE2721
    Category 1         0.177      0.062      2.852      0.004
    Category 2         0.823      0.062     13.277      0.000
 CORE2731
    Category 1         0.267      0.061      4.357      0.000
    Category 2         0.733      0.061     11.939      0.000
 CORE2741
    Category 1         0.034      0.039      0.863      0.388
    Category 2         0.966      0.039     24.809      0.000
 CORE2751
    Category 1         0.040      0.018      2.180      0.029
    Category 2         0.960      0.018     51.931      0.000
 CORE2761
    Category 1         0.011      0.013      0.853      0.393
    Category 2         0.989      0.013     76.658      0.000
 CORE2712
    Category 1         0.216      0.066      3.272      0.001
    Category 2         0.784      0.066     11.906      0.000
 CORE2722
    Category 1         0.177      0.062      2.852      0.004
    Category 2         0.823      0.062     13.277      0.000
 CORE2732
    Category 1         0.267      0.061      4.357      0.000
    Category 2         0.733      0.061     11.939      0.000
 CORE2742
    Category 1         0.034      0.039      0.863      0.388
    Category 2         0.966      0.039     24.809      0.000
 CORE2752
    Category 1         0.040      0.018      2.180      0.029
    Category 2         0.960      0.018     51.931      0.000
 CORE2762
    Category 1         0.011      0.013      0.853      0.393
    Category 2         0.989      0.013     76.658      0.000
 CORE2713
    Category 1         0.764      0.053     14.538      0.000
    Category 2         0.236      0.053      4.482      0.000
 CORE2723
    Category 1         0.708      0.056     12.677      0.000
    Category 2         0.292      0.056      5.225      0.000
 CORE2733
    Category 1         0.672      0.100      6.751      0.000
    Category 2         0.328      0.100      3.289      0.001
 CORE2743
    Category 1         0.399      0.160      2.485      0.013
    Category 2         0.601      0.160      3.749      0.000
 CORE2753
    Category 1         0.493      0.124      3.979      0.000
    Category 2         0.507      0.124      4.091      0.000
 CORE2763
    Category 1         0.692      0.148      4.689      0.000
    Category 2         0.308      0.148      2.089      0.037

Latent Class Pattern 2 3 1

 CORE2711
    Category 1         0.216      0.066      3.272      0.001
    Category 2         0.784      0.066     11.906      0.000
 CORE2721
    Category 1         0.177      0.062      2.852      0.004
    Category 2         0.823      0.062     13.277      0.000
 CORE2731
    Category 1         0.267      0.061      4.357      0.000
    Category 2         0.733      0.061     11.939      0.000
 CORE2741
    Category 1         0.034      0.039      0.863      0.388
    Category 2         0.966      0.039     24.809      0.000
 CORE2751
    Category 1         0.040      0.018      2.180      0.029
    Category 2         0.960      0.018     51.931      0.000
 CORE2761
    Category 1         0.011      0.013      0.853      0.393
    Category 2         0.989      0.013     76.658      0.000
 CORE2712
    Category 1         0.962      0.006    152.253      0.000
    Category 2         0.038      0.006      6.008      0.000
 CORE2722
    Category 1         0.962      0.007    144.524      0.000
    Category 2         0.038      0.007      5.638      0.000
 CORE2732
    Category 1         0.997      0.004    260.156      0.000
    Category 2         0.003      0.004      0.913      0.361
 CORE2742
    Category 1         0.991      0.006    162.648      0.000
    Category 2         0.009      0.006      1.421      0.155
 CORE2752
    Category 1         0.945      0.012     78.944      0.000
    Category 2         0.055      0.012      4.589      0.000
 CORE2762
    Category 1         0.984      0.005    192.981      0.000
    Category 2         0.016      0.005      3.059      0.002
 CORE2713
    Category 1         0.661      0.036     18.206      0.000
    Category 2         0.339      0.036      9.319      0.000
 CORE2723
    Category 1         0.643      0.036     18.081      0.000
    Category 2         0.357      0.036     10.030      0.000
 CORE2733
    Category 1         0.929      0.037     24.957      0.000
    Category 2         0.071      0.037      1.921      0.055
 CORE2743
    Category 1         0.856      0.100      8.594      0.000
    Category 2         0.144      0.100      1.443      0.149
 CORE2753
    Category 1         0.250      0.050      5.048      0.000
    Category 2         0.750      0.050     15.138      0.000
 CORE2763
    Category 1         0.407      0.047      8.569      0.000
    Category 2         0.593      0.047     12.497      0.000

Latent Class Pattern 2 3 2

 CORE2711
    Category 1         0.216      0.066      3.272      0.001
    Category 2         0.784      0.066     11.906      0.000
 CORE2721
    Category 1         0.177      0.062      2.852      0.004
    Category 2         0.823      0.062     13.277      0.000
 CORE2731
    Category 1         0.267      0.061      4.357      0.000
    Category 2         0.733      0.061     11.939      0.000
 CORE2741
    Category 1         0.034      0.039      0.863      0.388
    Category 2         0.966      0.039     24.809      0.000
 CORE2751
    Category 1         0.040      0.018      2.180      0.029
    Category 2         0.960      0.018     51.931      0.000
 CORE2761
    Category 1         0.011      0.013      0.853      0.393
    Category 2         0.989      0.013     76.658      0.000
 CORE2712
    Category 1         0.962      0.006    152.253      0.000
    Category 2         0.038      0.006      6.008      0.000
 CORE2722
    Category 1         0.962      0.007    144.524      0.000
    Category 2         0.038      0.007      5.638      0.000
 CORE2732
    Category 1         0.997      0.004    260.156      0.000
    Category 2         0.003      0.004      0.913      0.361
 CORE2742
    Category 1         0.991      0.006    162.648      0.000
    Category 2         0.009      0.006      1.421      0.155
 CORE2752
    Category 1         0.945      0.012     78.944      0.000
    Category 2         0.055      0.012      4.589      0.000
 CORE2762
    Category 1         0.984      0.005    192.981      0.000
    Category 2         0.016      0.005      3.059      0.002
 CORE2713
    Category 1         0.216      0.066      3.272      0.001
    Category 2         0.784      0.066     11.906      0.000
 CORE2723
    Category 1         0.177      0.062      2.852      0.004
    Category 2         0.823      0.062     13.277      0.000
 CORE2733
    Category 1         0.267      0.061      4.357      0.000
    Category 2         0.733      0.061     11.939      0.000
 CORE2743
    Category 1         0.034      0.039      0.863      0.388
    Category 2         0.966      0.039     24.809      0.000
 CORE2753
    Category 1         0.040      0.018      2.180      0.029
    Category 2         0.960      0.018     51.931      0.000
 CORE2763
    Category 1         0.011      0.013      0.853      0.393
    Category 2         0.989      0.013     76.658      0.000

Latent Class Pattern 2 3 3

 CORE2711
    Category 1         0.216      0.066      3.272      0.001
    Category 2         0.784      0.066     11.906      0.000
 CORE2721
    Category 1         0.177      0.062      2.852      0.004
    Category 2         0.823      0.062     13.277      0.000
 CORE2731
    Category 1         0.267      0.061      4.357      0.000
    Category 2         0.733      0.061     11.939      0.000
 CORE2741
    Category 1         0.034      0.039      0.863      0.388
    Category 2         0.966      0.039     24.809      0.000
 CORE2751
    Category 1         0.040      0.018      2.180      0.029
    Category 2         0.960      0.018     51.931      0.000
 CORE2761
    Category 1         0.011      0.013      0.853      0.393
    Category 2         0.989      0.013     76.658      0.000
 CORE2712
    Category 1         0.962      0.006    152.253      0.000
    Category 2         0.038      0.006      6.008      0.000
 CORE2722
    Category 1         0.962      0.007    144.524      0.000
    Category 2         0.038      0.007      5.638      0.000
 CORE2732
    Category 1         0.997      0.004    260.156      0.000
    Category 2         0.003      0.004      0.913      0.361
 CORE2742
    Category 1         0.991      0.006    162.648      0.000
    Category 2         0.009      0.006      1.421      0.155
 CORE2752
    Category 1         0.945      0.012     78.944      0.000
    Category 2         0.055      0.012      4.589      0.000
 CORE2762
    Category 1         0.984      0.005    192.981      0.000
    Category 2         0.016      0.005      3.059      0.002
 CORE2713
    Category 1         0.962      0.006    152.253      0.000
    Category 2         0.038      0.006      6.008      0.000
 CORE2723
    Category 1         0.962      0.007    144.524      0.000
    Category 2         0.038      0.007      5.638      0.000
 CORE2733
    Category 1         0.997      0.004    260.156      0.000
    Category 2         0.003      0.004      0.913      0.361
 CORE2743
    Category 1         0.991      0.006    162.648      0.000
    Category 2         0.009      0.006      1.421      0.155
 CORE2753
    Category 1         0.945      0.012     78.944      0.000
    Category 2         0.055      0.012      4.589      0.000
 CORE2763
    Category 1         0.984      0.005    192.981      0.000
    Category 2         0.016      0.005      3.059      0.002

Latent Class Pattern 2 3 4

 CORE2711
    Category 1         0.216      0.066      3.272      0.001
    Category 2         0.784      0.066     11.906      0.000
 CORE2721
    Category 1         0.177      0.062      2.852      0.004
    Category 2         0.823      0.062     13.277      0.000
 CORE2731
    Category 1         0.267      0.061      4.357      0.000
    Category 2         0.733      0.061     11.939      0.000
 CORE2741
    Category 1         0.034      0.039      0.863      0.388
    Category 2         0.966      0.039     24.809      0.000
 CORE2751
    Category 1         0.040      0.018      2.180      0.029
    Category 2         0.960      0.018     51.931      0.000
 CORE2761
    Category 1         0.011      0.013      0.853      0.393
    Category 2         0.989      0.013     76.658      0.000
 CORE2712
    Category 1         0.962      0.006    152.253      0.000
    Category 2         0.038      0.006      6.008      0.000
 CORE2722
    Category 1         0.962      0.007    144.524      0.000
    Category 2         0.038      0.007      5.638      0.000
 CORE2732
    Category 1         0.997      0.004    260.156      0.000
    Category 2         0.003      0.004      0.913      0.361
 CORE2742
    Category 1         0.991      0.006    162.648      0.000
    Category 2         0.009      0.006      1.421      0.155
 CORE2752
    Category 1         0.945      0.012     78.944      0.000
    Category 2         0.055      0.012      4.589      0.000
 CORE2762
    Category 1         0.984      0.005    192.981      0.000
    Category 2         0.016      0.005      3.059      0.002
 CORE2713
    Category 1         0.764      0.053     14.538      0.000
    Category 2         0.236      0.053      4.482      0.000
 CORE2723
    Category 1         0.708      0.056     12.677      0.000
    Category 2         0.292      0.056      5.225      0.000
 CORE2733
    Category 1         0.672      0.100      6.751      0.000
    Category 2         0.328      0.100      3.289      0.001
 CORE2743
    Category 1         0.399      0.160      2.485      0.013
    Category 2         0.601      0.160      3.749      0.000
 CORE2753
    Category 1         0.493      0.124      3.979      0.000
    Category 2         0.507      0.124      4.091      0.000
 CORE2763
    Category 1         0.692      0.148      4.689      0.000
    Category 2         0.308      0.148      2.089      0.037

Latent Class Pattern 2 4 1

 CORE2711
    Category 1         0.216      0.066      3.272      0.001
    Category 2         0.784      0.066     11.906      0.000
 CORE2721
    Category 1         0.177      0.062      2.852      0.004
    Category 2         0.823      0.062     13.277      0.000
 CORE2731
    Category 1         0.267      0.061      4.357      0.000
    Category 2         0.733      0.061     11.939      0.000
 CORE2741
    Category 1         0.034      0.039      0.863      0.388
    Category 2         0.966      0.039     24.809      0.000
 CORE2751
    Category 1         0.040      0.018      2.180      0.029
    Category 2         0.960      0.018     51.931      0.000
 CORE2761
    Category 1         0.011      0.013      0.853      0.393
    Category 2         0.989      0.013     76.658      0.000
 CORE2712
    Category 1         0.764      0.053     14.538      0.000
    Category 2         0.236      0.053      4.482      0.000
 CORE2722
    Category 1         0.708      0.056     12.677      0.000
    Category 2         0.292      0.056      5.225      0.000
 CORE2732
    Category 1         0.672      0.100      6.751      0.000
    Category 2         0.328      0.100      3.289      0.001
 CORE2742
    Category 1         0.399      0.160      2.485      0.013
    Category 2         0.601      0.160      3.749      0.000
 CORE2752
    Category 1         0.493      0.124      3.979      0.000
    Category 2         0.507      0.124      4.091      0.000
 CORE2762
    Category 1         0.692      0.148      4.689      0.000
    Category 2         0.308      0.148      2.089      0.037
 CORE2713
    Category 1         0.661      0.036     18.206      0.000
    Category 2         0.339      0.036      9.319      0.000
 CORE2723
    Category 1         0.643      0.036     18.081      0.000
    Category 2         0.357      0.036     10.030      0.000
 CORE2733
    Category 1         0.929      0.037     24.957      0.000
    Category 2         0.071      0.037      1.921      0.055
 CORE2743
    Category 1         0.856      0.100      8.594      0.000
    Category 2         0.144      0.100      1.443      0.149
 CORE2753
    Category 1         0.250      0.050      5.048      0.000
    Category 2         0.750      0.050     15.138      0.000
 CORE2763
    Category 1         0.407      0.047      8.569      0.000
    Category 2         0.593      0.047     12.497      0.000

Latent Class Pattern 2 4 2

 CORE2711
    Category 1         0.216      0.066      3.272      0.001
    Category 2         0.784      0.066     11.906      0.000
 CORE2721
    Category 1         0.177      0.062      2.852      0.004
    Category 2         0.823      0.062     13.277      0.000
 CORE2731
    Category 1         0.267      0.061      4.357      0.000
    Category 2         0.733      0.061     11.939      0.000
 CORE2741
    Category 1         0.034      0.039      0.863      0.388
    Category 2         0.966      0.039     24.809      0.000
 CORE2751
    Category 1         0.040      0.018      2.180      0.029
    Category 2         0.960      0.018     51.931      0.000
 CORE2761
    Category 1         0.011      0.013      0.853      0.393
    Category 2         0.989      0.013     76.658      0.000
 CORE2712
    Category 1         0.764      0.053     14.538      0.000
    Category 2         0.236      0.053      4.482      0.000
 CORE2722
    Category 1         0.708      0.056     12.677      0.000
    Category 2         0.292      0.056      5.225      0.000
 CORE2732
    Category 1         0.672      0.100      6.751      0.000
    Category 2         0.328      0.100      3.289      0.001
 CORE2742
    Category 1         0.399      0.160      2.485      0.013
    Category 2         0.601      0.160      3.749      0.000
 CORE2752
    Category 1         0.493      0.124      3.979      0.000
    Category 2         0.507      0.124      4.091      0.000
 CORE2762
    Category 1         0.692      0.148      4.689      0.000
    Category 2         0.308      0.148      2.089      0.037
 CORE2713
    Category 1         0.216      0.066      3.272      0.001
    Category 2         0.784      0.066     11.906      0.000
 CORE2723
    Category 1         0.177      0.062      2.852      0.004
    Category 2         0.823      0.062     13.277      0.000
 CORE2733
    Category 1         0.267      0.061      4.357      0.000
    Category 2         0.733      0.061     11.939      0.000
 CORE2743
    Category 1         0.034      0.039      0.863      0.388
    Category 2         0.966      0.039     24.809      0.000
 CORE2753
    Category 1         0.040      0.018      2.180      0.029
    Category 2         0.960      0.018     51.931      0.000
 CORE2763
    Category 1         0.011      0.013      0.853      0.393
    Category 2         0.989      0.013     76.658      0.000

Latent Class Pattern 2 4 3

 CORE2711
    Category 1         0.216      0.066      3.272      0.001
    Category 2         0.784      0.066     11.906      0.000
 CORE2721
    Category 1         0.177      0.062      2.852      0.004
    Category 2         0.823      0.062     13.277      0.000
 CORE2731
    Category 1         0.267      0.061      4.357      0.000
    Category 2         0.733      0.061     11.939      0.000
 CORE2741
    Category 1         0.034      0.039      0.863      0.388
    Category 2         0.966      0.039     24.809      0.000
 CORE2751
    Category 1         0.040      0.018      2.180      0.029
    Category 2         0.960      0.018     51.931      0.000
 CORE2761
    Category 1         0.011      0.013      0.853      0.393
    Category 2         0.989      0.013     76.658      0.000
 CORE2712
    Category 1         0.764      0.053     14.538      0.000
    Category 2         0.236      0.053      4.482      0.000
 CORE2722
    Category 1         0.708      0.056     12.677      0.000
    Category 2         0.292      0.056      5.225      0.000
 CORE2732
    Category 1         0.672      0.100      6.751      0.000
    Category 2         0.328      0.100      3.289      0.001
 CORE2742
    Category 1         0.399      0.160      2.485      0.013
    Category 2         0.601      0.160      3.749      0.000
 CORE2752
    Category 1         0.493      0.124      3.979      0.000
    Category 2         0.507      0.124      4.091      0.000
 CORE2762
    Category 1         0.692      0.148      4.689      0.000
    Category 2         0.308      0.148      2.089      0.037
 CORE2713
    Category 1         0.962      0.006    152.253      0.000
    Category 2         0.038      0.006      6.008      0.000
 CORE2723
    Category 1         0.962      0.007    144.524      0.000
    Category 2         0.038      0.007      5.638      0.000
 CORE2733
    Category 1         0.997      0.004    260.156      0.000
    Category 2         0.003      0.004      0.913      0.361
 CORE2743
    Category 1         0.991      0.006    162.648      0.000
    Category 2         0.009      0.006      1.421      0.155
 CORE2753
    Category 1         0.945      0.012     78.944      0.000
    Category 2         0.055      0.012      4.589      0.000
 CORE2763
    Category 1         0.984      0.005    192.981      0.000
    Category 2         0.016      0.005      3.059      0.002

Latent Class Pattern 2 4 4

 CORE2711
    Category 1         0.216      0.066      3.272      0.001
    Category 2         0.784      0.066     11.906      0.000
 CORE2721
    Category 1         0.177      0.062      2.852      0.004
    Category 2         0.823      0.062     13.277      0.000
 CORE2731
    Category 1         0.267      0.061      4.357      0.000
    Category 2         0.733      0.061     11.939      0.000
 CORE2741
    Category 1         0.034      0.039      0.863      0.388
    Category 2         0.966      0.039     24.809      0.000
 CORE2751
    Category 1         0.040      0.018      2.180      0.029
    Category 2         0.960      0.018     51.931      0.000
 CORE2761
    Category 1         0.011      0.013      0.853      0.393
    Category 2         0.989      0.013     76.658      0.000
 CORE2712
    Category 1         0.764      0.053     14.538      0.000
    Category 2         0.236      0.053      4.482      0.000
 CORE2722
    Category 1         0.708      0.056     12.677      0.000
    Category 2         0.292      0.056      5.225      0.000
 CORE2732
    Category 1         0.672      0.100      6.751      0.000
    Category 2         0.328      0.100      3.289      0.001
 CORE2742
    Category 1         0.399      0.160      2.485      0.013
    Category 2         0.601      0.160      3.749      0.000
 CORE2752
    Category 1         0.493      0.124      3.979      0.000
    Category 2         0.507      0.124      4.091      0.000
 CORE2762
    Category 1         0.692      0.148      4.689      0.000
    Category 2         0.308      0.148      2.089      0.037
 CORE2713
    Category 1         0.764      0.053     14.538      0.000
    Category 2         0.236      0.053      4.482      0.000
 CORE2723
    Category 1         0.708      0.056     12.677      0.000
    Category 2         0.292      0.056      5.225      0.000
 CORE2733
    Category 1         0.672      0.100      6.751      0.000
    Category 2         0.328      0.100      3.289      0.001
 CORE2743
    Category 1         0.399      0.160      2.485      0.013
    Category 2         0.601      0.160      3.749      0.000
 CORE2753
    Category 1         0.493      0.124      3.979      0.000
    Category 2         0.507      0.124      4.091      0.000
 CORE2763
    Category 1         0.692      0.148      4.689      0.000
    Category 2         0.308      0.148      2.089      0.037

Latent Class Pattern 3 1 1

 CORE2711
    Category 1         0.962      0.006    152.253      0.000
    Category 2         0.038      0.006      6.008      0.000
 CORE2721
    Category 1         0.962      0.007    144.524      0.000
    Category 2         0.038      0.007      5.638      0.000
 CORE2731
    Category 1         0.997      0.004    260.156      0.000
    Category 2         0.003      0.004      0.913      0.361
 CORE2741
    Category 1         0.991      0.006    162.648      0.000
    Category 2         0.009      0.006      1.421      0.155
 CORE2751
    Category 1         0.945      0.012     78.944      0.000
    Category 2         0.055      0.012      4.589      0.000
 CORE2761
    Category 1         0.984      0.005    192.981      0.000
    Category 2         0.016      0.005      3.059      0.002
 CORE2712
    Category 1         0.661      0.036     18.206      0.000
    Category 2         0.339      0.036      9.319      0.000
 CORE2722
    Category 1         0.643      0.036     18.081      0.000
    Category 2         0.357      0.036     10.030      0.000
 CORE2732
    Category 1         0.929      0.037     24.957      0.000
    Category 2         0.071      0.037      1.921      0.055
 CORE2742
    Category 1         0.856      0.100      8.594      0.000
    Category 2         0.144      0.100      1.443      0.149
 CORE2752
    Category 1         0.250      0.050      5.048      0.000
    Category 2         0.750      0.050     15.138      0.000
 CORE2762
    Category 1         0.407      0.047      8.569      0.000
    Category 2         0.593      0.047     12.497      0.000
 CORE2713
    Category 1         0.661      0.036     18.206      0.000
    Category 2         0.339      0.036      9.319      0.000
 CORE2723
    Category 1         0.643      0.036     18.081      0.000
    Category 2         0.357      0.036     10.030      0.000
 CORE2733
    Category 1         0.929      0.037     24.957      0.000
    Category 2         0.071      0.037      1.921      0.055
 CORE2743
    Category 1         0.856      0.100      8.594      0.000
    Category 2         0.144      0.100      1.443      0.149
 CORE2753
    Category 1         0.250      0.050      5.048      0.000
    Category 2         0.750      0.050     15.138      0.000
 CORE2763
    Category 1         0.407      0.047      8.569      0.000
    Category 2         0.593      0.047     12.497      0.000

Latent Class Pattern 3 1 2

 CORE2711
    Category 1         0.962      0.006    152.253      0.000
    Category 2         0.038      0.006      6.008      0.000
 CORE2721
    Category 1         0.962      0.007    144.524      0.000
    Category 2         0.038      0.007      5.638      0.000
 CORE2731
    Category 1         0.997      0.004    260.156      0.000
    Category 2         0.003      0.004      0.913      0.361
 CORE2741
    Category 1         0.991      0.006    162.648      0.000
    Category 2         0.009      0.006      1.421      0.155
 CORE2751
    Category 1         0.945      0.012     78.944      0.000
    Category 2         0.055      0.012      4.589      0.000
 CORE2761
    Category 1         0.984      0.005    192.981      0.000
    Category 2         0.016      0.005      3.059      0.002
 CORE2712
    Category 1         0.661      0.036     18.206      0.000
    Category 2         0.339      0.036      9.319      0.000
 CORE2722
    Category 1         0.643      0.036     18.081      0.000
    Category 2         0.357      0.036     10.030      0.000
 CORE2732
    Category 1         0.929      0.037     24.957      0.000
    Category 2         0.071      0.037      1.921      0.055
 CORE2742
    Category 1         0.856      0.100      8.594      0.000
    Category 2         0.144      0.100      1.443      0.149
 CORE2752
    Category 1         0.250      0.050      5.048      0.000
    Category 2         0.750      0.050     15.138      0.000
 CORE2762
    Category 1         0.407      0.047      8.569      0.000
    Category 2         0.593      0.047     12.497      0.000
 CORE2713
    Category 1         0.216      0.066      3.272      0.001
    Category 2         0.784      0.066     11.906      0.000
 CORE2723
    Category 1         0.177      0.062      2.852      0.004
    Category 2         0.823      0.062     13.277      0.000
 CORE2733
    Category 1         0.267      0.061      4.357      0.000
    Category 2         0.733      0.061     11.939      0.000
 CORE2743
    Category 1         0.034      0.039      0.863      0.388
    Category 2         0.966      0.039     24.809      0.000
 CORE2753
    Category 1         0.040      0.018      2.180      0.029
    Category 2         0.960      0.018     51.931      0.000
 CORE2763
    Category 1         0.011      0.013      0.853      0.393
    Category 2         0.989      0.013     76.658      0.000

Latent Class Pattern 3 1 3

 CORE2711
    Category 1         0.962      0.006    152.253      0.000
    Category 2         0.038      0.006      6.008      0.000
 CORE2721
    Category 1         0.962      0.007    144.524      0.000
    Category 2         0.038      0.007      5.638      0.000
 CORE2731
    Category 1         0.997      0.004    260.156      0.000
    Category 2         0.003      0.004      0.913      0.361
 CORE2741
    Category 1         0.991      0.006    162.648      0.000
    Category 2         0.009      0.006      1.421      0.155
 CORE2751
    Category 1         0.945      0.012     78.944      0.000
    Category 2         0.055      0.012      4.589      0.000
 CORE2761
    Category 1         0.984      0.005    192.981      0.000
    Category 2         0.016      0.005      3.059      0.002
 CORE2712
    Category 1         0.661      0.036     18.206      0.000
    Category 2         0.339      0.036      9.319      0.000
 CORE2722
    Category 1         0.643      0.036     18.081      0.000
    Category 2         0.357      0.036     10.030      0.000
 CORE2732
    Category 1         0.929      0.037     24.957      0.000
    Category 2         0.071      0.037      1.921      0.055
 CORE2742
    Category 1         0.856      0.100      8.594      0.000
    Category 2         0.144      0.100      1.443      0.149
 CORE2752
    Category 1         0.250      0.050      5.048      0.000
    Category 2         0.750      0.050     15.138      0.000
 CORE2762
    Category 1         0.407      0.047      8.569      0.000
    Category 2         0.593      0.047     12.497      0.000
 CORE2713
    Category 1         0.962      0.006    152.253      0.000
    Category 2         0.038      0.006      6.008      0.000
 CORE2723
    Category 1         0.962      0.007    144.524      0.000
    Category 2         0.038      0.007      5.638      0.000
 CORE2733
    Category 1         0.997      0.004    260.156      0.000
    Category 2         0.003      0.004      0.913      0.361
 CORE2743
    Category 1         0.991      0.006    162.648      0.000
    Category 2         0.009      0.006      1.421      0.155
 CORE2753
    Category 1         0.945      0.012     78.944      0.000
    Category 2         0.055      0.012      4.589      0.000
 CORE2763
    Category 1         0.984      0.005    192.981      0.000
    Category 2         0.016      0.005      3.059      0.002

Latent Class Pattern 3 1 4

 CORE2711
    Category 1         0.962      0.006    152.253      0.000
    Category 2         0.038      0.006      6.008      0.000
 CORE2721
    Category 1         0.962      0.007    144.524      0.000
    Category 2         0.038      0.007      5.638      0.000
 CORE2731
    Category 1         0.997      0.004    260.156      0.000
    Category 2         0.003      0.004      0.913      0.361
 CORE2741
    Category 1         0.991      0.006    162.648      0.000
    Category 2         0.009      0.006      1.421      0.155
 CORE2751
    Category 1         0.945      0.012     78.944      0.000
    Category 2         0.055      0.012      4.589      0.000
 CORE2761
    Category 1         0.984      0.005    192.981      0.000
    Category 2         0.016      0.005      3.059      0.002
 CORE2712
    Category 1         0.661      0.036     18.206      0.000
    Category 2         0.339      0.036      9.319      0.000
 CORE2722
    Category 1         0.643      0.036     18.081      0.000
    Category 2         0.357      0.036     10.030      0.000
 CORE2732
    Category 1         0.929      0.037     24.957      0.000
    Category 2         0.071      0.037      1.921      0.055
 CORE2742
    Category 1         0.856      0.100      8.594      0.000
    Category 2         0.144      0.100      1.443      0.149
 CORE2752
    Category 1         0.250      0.050      5.048      0.000
    Category 2         0.750      0.050     15.138      0.000
 CORE2762
    Category 1         0.407      0.047      8.569      0.000
    Category 2         0.593      0.047     12.497      0.000
 CORE2713
    Category 1         0.764      0.053     14.538      0.000
    Category 2         0.236      0.053      4.482      0.000
 CORE2723
    Category 1         0.708      0.056     12.677      0.000
    Category 2         0.292      0.056      5.225      0.000
 CORE2733
    Category 1         0.672      0.100      6.751      0.000
    Category 2         0.328      0.100      3.289      0.001
 CORE2743
    Category 1         0.399      0.160      2.485      0.013
    Category 2         0.601      0.160      3.749      0.000
 CORE2753
    Category 1         0.493      0.124      3.979      0.000
    Category 2         0.507      0.124      4.091      0.000
 CORE2763
    Category 1         0.692      0.148      4.689      0.000
    Category 2         0.308      0.148      2.089      0.037

Latent Class Pattern 3 2 1

 CORE2711
    Category 1         0.962      0.006    152.253      0.000
    Category 2         0.038      0.006      6.008      0.000
 CORE2721
    Category 1         0.962      0.007    144.524      0.000
    Category 2         0.038      0.007      5.638      0.000
 CORE2731
    Category 1         0.997      0.004    260.156      0.000
    Category 2         0.003      0.004      0.913      0.361
 CORE2741
    Category 1         0.991      0.006    162.648      0.000
    Category 2         0.009      0.006      1.421      0.155
 CORE2751
    Category 1         0.945      0.012     78.944      0.000
    Category 2         0.055      0.012      4.589      0.000
 CORE2761
    Category 1         0.984      0.005    192.981      0.000
    Category 2         0.016      0.005      3.059      0.002
 CORE2712
    Category 1         0.216      0.066      3.272      0.001
    Category 2         0.784      0.066     11.906      0.000
 CORE2722
    Category 1         0.177      0.062      2.852      0.004
    Category 2         0.823      0.062     13.277      0.000
 CORE2732
    Category 1         0.267      0.061      4.357      0.000
    Category 2         0.733      0.061     11.939      0.000
 CORE2742
    Category 1         0.034      0.039      0.863      0.388
    Category 2         0.966      0.039     24.809      0.000
 CORE2752
    Category 1         0.040      0.018      2.180      0.029
    Category 2         0.960      0.018     51.931      0.000
 CORE2762
    Category 1         0.011      0.013      0.853      0.393
    Category 2         0.989      0.013     76.658      0.000
 CORE2713
    Category 1         0.661      0.036     18.206      0.000
    Category 2         0.339      0.036      9.319      0.000
 CORE2723
    Category 1         0.643      0.036     18.081      0.000
    Category 2         0.357      0.036     10.030      0.000
 CORE2733
    Category 1         0.929      0.037     24.957      0.000
    Category 2         0.071      0.037      1.921      0.055
 CORE2743
    Category 1         0.856      0.100      8.594      0.000
    Category 2         0.144      0.100      1.443      0.149
 CORE2753
    Category 1         0.250      0.050      5.048      0.000
    Category 2         0.750      0.050     15.138      0.000
 CORE2763
    Category 1         0.407      0.047      8.569      0.000
    Category 2         0.593      0.047     12.497      0.000

Latent Class Pattern 3 2 2

 CORE2711
    Category 1         0.962      0.006    152.253      0.000
    Category 2         0.038      0.006      6.008      0.000
 CORE2721
    Category 1         0.962      0.007    144.524      0.000
    Category 2         0.038      0.007      5.638      0.000
 CORE2731
    Category 1         0.997      0.004    260.156      0.000
    Category 2         0.003      0.004      0.913      0.361
 CORE2741
    Category 1         0.991      0.006    162.648      0.000
    Category 2         0.009      0.006      1.421      0.155
 CORE2751
    Category 1         0.945      0.012     78.944      0.000
    Category 2         0.055      0.012      4.589      0.000
 CORE2761
    Category 1         0.984      0.005    192.981      0.000
    Category 2         0.016      0.005      3.059      0.002
 CORE2712
    Category 1         0.216      0.066      3.272      0.001
    Category 2         0.784      0.066     11.906      0.000
 CORE2722
    Category 1         0.177      0.062      2.852      0.004
    Category 2         0.823      0.062     13.277      0.000
 CORE2732
    Category 1         0.267      0.061      4.357      0.000
    Category 2         0.733      0.061     11.939      0.000
 CORE2742
    Category 1         0.034      0.039      0.863      0.388
    Category 2         0.966      0.039     24.809      0.000
 CORE2752
    Category 1         0.040      0.018      2.180      0.029
    Category 2         0.960      0.018     51.931      0.000
 CORE2762
    Category 1         0.011      0.013      0.853      0.393
    Category 2         0.989      0.013     76.658      0.000
 CORE2713
    Category 1         0.216      0.066      3.272      0.001
    Category 2         0.784      0.066     11.906      0.000
 CORE2723
    Category 1         0.177      0.062      2.852      0.004
    Category 2         0.823      0.062     13.277      0.000
 CORE2733
    Category 1         0.267      0.061      4.357      0.000
    Category 2         0.733      0.061     11.939      0.000
 CORE2743
    Category 1         0.034      0.039      0.863      0.388
    Category 2         0.966      0.039     24.809      0.000
 CORE2753
    Category 1         0.040      0.018      2.180      0.029
    Category 2         0.960      0.018     51.931      0.000
 CORE2763
    Category 1         0.011      0.013      0.853      0.393
    Category 2         0.989      0.013     76.658      0.000

Latent Class Pattern 3 2 3

 CORE2711
    Category 1         0.962      0.006    152.253      0.000
    Category 2         0.038      0.006      6.008      0.000
 CORE2721
    Category 1         0.962      0.007    144.524      0.000
    Category 2         0.038      0.007      5.638      0.000
 CORE2731
    Category 1         0.997      0.004    260.156      0.000
    Category 2         0.003      0.004      0.913      0.361
 CORE2741
    Category 1         0.991      0.006    162.648      0.000
    Category 2         0.009      0.006      1.421      0.155
 CORE2751
    Category 1         0.945      0.012     78.944      0.000
    Category 2         0.055      0.012      4.589      0.000
 CORE2761
    Category 1         0.984      0.005    192.981      0.000
    Category 2         0.016      0.005      3.059      0.002
 CORE2712
    Category 1         0.216      0.066      3.272      0.001
    Category 2         0.784      0.066     11.906      0.000
 CORE2722
    Category 1         0.177      0.062      2.852      0.004
    Category 2         0.823      0.062     13.277      0.000
 CORE2732
    Category 1         0.267      0.061      4.357      0.000
    Category 2         0.733      0.061     11.939      0.000
 CORE2742
    Category 1         0.034      0.039      0.863      0.388
    Category 2         0.966      0.039     24.809      0.000
 CORE2752
    Category 1         0.040      0.018      2.180      0.029
    Category 2         0.960      0.018     51.931      0.000
 CORE2762
    Category 1         0.011      0.013      0.853      0.393
    Category 2         0.989      0.013     76.658      0.000
 CORE2713
    Category 1         0.962      0.006    152.253      0.000
    Category 2         0.038      0.006      6.008      0.000
 CORE2723
    Category 1         0.962      0.007    144.524      0.000
    Category 2         0.038      0.007      5.638      0.000
 CORE2733
    Category 1         0.997      0.004    260.156      0.000
    Category 2         0.003      0.004      0.913      0.361
 CORE2743
    Category 1         0.991      0.006    162.648      0.000
    Category 2         0.009      0.006      1.421      0.155
 CORE2753
    Category 1         0.945      0.012     78.944      0.000
    Category 2         0.055      0.012      4.589      0.000
 CORE2763
    Category 1         0.984      0.005    192.981      0.000
    Category 2         0.016      0.005      3.059      0.002

Latent Class Pattern 3 2 4

 CORE2711
    Category 1         0.962      0.006    152.253      0.000
    Category 2         0.038      0.006      6.008      0.000
 CORE2721
    Category 1         0.962      0.007    144.524      0.000
    Category 2         0.038      0.007      5.638      0.000
 CORE2731
    Category 1         0.997      0.004    260.156      0.000
    Category 2         0.003      0.004      0.913      0.361
 CORE2741
    Category 1         0.991      0.006    162.648      0.000
    Category 2         0.009      0.006      1.421      0.155
 CORE2751
    Category 1         0.945      0.012     78.944      0.000
    Category 2         0.055      0.012      4.589      0.000
 CORE2761
    Category 1         0.984      0.005    192.981      0.000
    Category 2         0.016      0.005      3.059      0.002
 CORE2712
    Category 1         0.216      0.066      3.272      0.001
    Category 2         0.784      0.066     11.906      0.000
 CORE2722
    Category 1         0.177      0.062      2.852      0.004
    Category 2         0.823      0.062     13.277      0.000
 CORE2732
    Category 1         0.267      0.061      4.357      0.000
    Category 2         0.733      0.061     11.939      0.000
 CORE2742
    Category 1         0.034      0.039      0.863      0.388
    Category 2         0.966      0.039     24.809      0.000
 CORE2752
    Category 1         0.040      0.018      2.180      0.029
    Category 2         0.960      0.018     51.931      0.000
 CORE2762
    Category 1         0.011      0.013      0.853      0.393
    Category 2         0.989      0.013     76.658      0.000
 CORE2713
    Category 1         0.764      0.053     14.538      0.000
    Category 2         0.236      0.053      4.482      0.000
 CORE2723
    Category 1         0.708      0.056     12.677      0.000
    Category 2         0.292      0.056      5.225      0.000
 CORE2733
    Category 1         0.672      0.100      6.751      0.000
    Category 2         0.328      0.100      3.289      0.001
 CORE2743
    Category 1         0.399      0.160      2.485      0.013
    Category 2         0.601      0.160      3.749      0.000
 CORE2753
    Category 1         0.493      0.124      3.979      0.000
    Category 2         0.507      0.124      4.091      0.000
 CORE2763
    Category 1         0.692      0.148      4.689      0.000
    Category 2         0.308      0.148      2.089      0.037

Latent Class Pattern 3 3 1

 CORE2711
    Category 1         0.962      0.006    152.253      0.000
    Category 2         0.038      0.006      6.008      0.000
 CORE2721
    Category 1         0.962      0.007    144.524      0.000
    Category 2         0.038      0.007      5.638      0.000
 CORE2731
    Category 1         0.997      0.004    260.156      0.000
    Category 2         0.003      0.004      0.913      0.361
 CORE2741
    Category 1         0.991      0.006    162.648      0.000
    Category 2         0.009      0.006      1.421      0.155
 CORE2751
    Category 1         0.945      0.012     78.944      0.000
    Category 2         0.055      0.012      4.589      0.000
 CORE2761
    Category 1         0.984      0.005    192.981      0.000
    Category 2         0.016      0.005      3.059      0.002
 CORE2712
    Category 1         0.962      0.006    152.253      0.000
    Category 2         0.038      0.006      6.008      0.000
 CORE2722
    Category 1         0.962      0.007    144.524      0.000
    Category 2         0.038      0.007      5.638      0.000
 CORE2732
    Category 1         0.997      0.004    260.156      0.000
    Category 2         0.003      0.004      0.913      0.361
 CORE2742
    Category 1         0.991      0.006    162.648      0.000
    Category 2         0.009      0.006      1.421      0.155
 CORE2752
    Category 1         0.945      0.012     78.944      0.000
    Category 2         0.055      0.012      4.589      0.000
 CORE2762
    Category 1         0.984      0.005    192.981      0.000
    Category 2         0.016      0.005      3.059      0.002
 CORE2713
    Category 1         0.661      0.036     18.206      0.000
    Category 2         0.339      0.036      9.319      0.000
 CORE2723
    Category 1         0.643      0.036     18.081      0.000
    Category 2         0.357      0.036     10.030      0.000
 CORE2733
    Category 1         0.929      0.037     24.957      0.000
    Category 2         0.071      0.037      1.921      0.055
 CORE2743
    Category 1         0.856      0.100      8.594      0.000
    Category 2         0.144      0.100      1.443      0.149
 CORE2753
    Category 1         0.250      0.050      5.048      0.000
    Category 2         0.750      0.050     15.138      0.000
 CORE2763
    Category 1         0.407      0.047      8.569      0.000
    Category 2         0.593      0.047     12.497      0.000

Latent Class Pattern 3 3 2

 CORE2711
    Category 1         0.962      0.006    152.253      0.000
    Category 2         0.038      0.006      6.008      0.000
 CORE2721
    Category 1         0.962      0.007    144.524      0.000
    Category 2         0.038      0.007      5.638      0.000
 CORE2731
    Category 1         0.997      0.004    260.156      0.000
    Category 2         0.003      0.004      0.913      0.361
 CORE2741
    Category 1         0.991      0.006    162.648      0.000
    Category 2         0.009      0.006      1.421      0.155
 CORE2751
    Category 1         0.945      0.012     78.944      0.000
    Category 2         0.055      0.012      4.589      0.000
 CORE2761
    Category 1         0.984      0.005    192.981      0.000
    Category 2         0.016      0.005      3.059      0.002
 CORE2712
    Category 1         0.962      0.006    152.253      0.000
    Category 2         0.038      0.006      6.008      0.000
 CORE2722
    Category 1         0.962      0.007    144.524      0.000
    Category 2         0.038      0.007      5.638      0.000
 CORE2732
    Category 1         0.997      0.004    260.156      0.000
    Category 2         0.003      0.004      0.913      0.361
 CORE2742
    Category 1         0.991      0.006    162.648      0.000
    Category 2         0.009      0.006      1.421      0.155
 CORE2752
    Category 1         0.945      0.012     78.944      0.000
    Category 2         0.055      0.012      4.589      0.000
 CORE2762
    Category 1         0.984      0.005    192.981      0.000
    Category 2         0.016      0.005      3.059      0.002
 CORE2713
    Category 1         0.216      0.066      3.272      0.001
    Category 2         0.784      0.066     11.906      0.000
 CORE2723
    Category 1         0.177      0.062      2.852      0.004
    Category 2         0.823      0.062     13.277      0.000
 CORE2733
    Category 1         0.267      0.061      4.357      0.000
    Category 2         0.733      0.061     11.939      0.000
 CORE2743
    Category 1         0.034      0.039      0.863      0.388
    Category 2         0.966      0.039     24.809      0.000
 CORE2753
    Category 1         0.040      0.018      2.180      0.029
    Category 2         0.960      0.018     51.931      0.000
 CORE2763
    Category 1         0.011      0.013      0.853      0.393
    Category 2         0.989      0.013     76.658      0.000

Latent Class Pattern 3 3 3

 CORE2711
    Category 1         0.962      0.006    152.253      0.000
    Category 2         0.038      0.006      6.008      0.000
 CORE2721
    Category 1         0.962      0.007    144.524      0.000
    Category 2         0.038      0.007      5.638      0.000
 CORE2731
    Category 1         0.997      0.004    260.156      0.000
    Category 2         0.003      0.004      0.913      0.361
 CORE2741
    Category 1         0.991      0.006    162.648      0.000
    Category 2         0.009      0.006      1.421      0.155
 CORE2751
    Category 1         0.945      0.012     78.944      0.000
    Category 2         0.055      0.012      4.589      0.000
 CORE2761
    Category 1         0.984      0.005    192.981      0.000
    Category 2         0.016      0.005      3.059      0.002
 CORE2712
    Category 1         0.962      0.006    152.253      0.000
    Category 2         0.038      0.006      6.008      0.000
 CORE2722
    Category 1         0.962      0.007    144.524      0.000
    Category 2         0.038      0.007      5.638      0.000
 CORE2732
    Category 1         0.997      0.004    260.156      0.000
    Category 2         0.003      0.004      0.913      0.361
 CORE2742
    Category 1         0.991      0.006    162.648      0.000
    Category 2         0.009      0.006      1.421      0.155
 CORE2752
    Category 1         0.945      0.012     78.944      0.000
    Category 2         0.055      0.012      4.589      0.000
 CORE2762
    Category 1         0.984      0.005    192.981      0.000
    Category 2         0.016      0.005      3.059      0.002
 CORE2713
    Category 1         0.962      0.006    152.253      0.000
    Category 2         0.038      0.006      6.008      0.000
 CORE2723
    Category 1         0.962      0.007    144.524      0.000
    Category 2         0.038      0.007      5.638      0.000
 CORE2733
    Category 1         0.997      0.004    260.156      0.000
    Category 2         0.003      0.004      0.913      0.361
 CORE2743
    Category 1         0.991      0.006    162.648      0.000
    Category 2         0.009      0.006      1.421      0.155
 CORE2753
    Category 1         0.945      0.012     78.944      0.000
    Category 2         0.055      0.012      4.589      0.000
 CORE2763
    Category 1         0.984      0.005    192.981      0.000
    Category 2         0.016      0.005      3.059      0.002

Latent Class Pattern 3 3 4

 CORE2711
    Category 1         0.962      0.006    152.253      0.000
    Category 2         0.038      0.006      6.008      0.000
 CORE2721
    Category 1         0.962      0.007    144.524      0.000
    Category 2         0.038      0.007      5.638      0.000
 CORE2731
    Category 1         0.997      0.004    260.156      0.000
    Category 2         0.003      0.004      0.913      0.361
 CORE2741
    Category 1         0.991      0.006    162.648      0.000
    Category 2         0.009      0.006      1.421      0.155
 CORE2751
    Category 1         0.945      0.012     78.944      0.000
    Category 2         0.055      0.012      4.589      0.000
 CORE2761
    Category 1         0.984      0.005    192.981      0.000
    Category 2         0.016      0.005      3.059      0.002
 CORE2712
    Category 1         0.962      0.006    152.253      0.000
    Category 2         0.038      0.006      6.008      0.000
 CORE2722
    Category 1         0.962      0.007    144.524      0.000
    Category 2         0.038      0.007      5.638      0.000
 CORE2732
    Category 1         0.997      0.004    260.156      0.000
    Category 2         0.003      0.004      0.913      0.361
 CORE2742
    Category 1         0.991      0.006    162.648      0.000
    Category 2         0.009      0.006      1.421      0.155
 CORE2752
    Category 1         0.945      0.012     78.944      0.000
    Category 2         0.055      0.012      4.589      0.000
 CORE2762
    Category 1         0.984      0.005    192.981      0.000
    Category 2         0.016      0.005      3.059      0.002
 CORE2713
    Category 1         0.764      0.053     14.538      0.000
    Category 2         0.236      0.053      4.482      0.000
 CORE2723
    Category 1         0.708      0.056     12.677      0.000
    Category 2         0.292      0.056      5.225      0.000
 CORE2733
    Category 1         0.672      0.100      6.751      0.000
    Category 2         0.328      0.100      3.289      0.001
 CORE2743
    Category 1         0.399      0.160      2.485      0.013
    Category 2         0.601      0.160      3.749      0.000
 CORE2753
    Category 1         0.493      0.124      3.979      0.000
    Category 2         0.507      0.124      4.091      0.000
 CORE2763
    Category 1         0.692      0.148      4.689      0.000
    Category 2         0.308      0.148      2.089      0.037

Latent Class Pattern 3 4 1

 CORE2711
    Category 1         0.962      0.006    152.253      0.000
    Category 2         0.038      0.006      6.008      0.000
 CORE2721
    Category 1         0.962      0.007    144.524      0.000
    Category 2         0.038      0.007      5.638      0.000
 CORE2731
    Category 1         0.997      0.004    260.156      0.000
    Category 2         0.003      0.004      0.913      0.361
 CORE2741
    Category 1         0.991      0.006    162.648      0.000
    Category 2         0.009      0.006      1.421      0.155
 CORE2751
    Category 1         0.945      0.012     78.944      0.000
    Category 2         0.055      0.012      4.589      0.000
 CORE2761
    Category 1         0.984      0.005    192.981      0.000
    Category 2         0.016      0.005      3.059      0.002
 CORE2712
    Category 1         0.764      0.053     14.538      0.000
    Category 2         0.236      0.053      4.482      0.000
 CORE2722
    Category 1         0.708      0.056     12.677      0.000
    Category 2         0.292      0.056      5.225      0.000
 CORE2732
    Category 1         0.672      0.100      6.751      0.000
    Category 2         0.328      0.100      3.289      0.001
 CORE2742
    Category 1         0.399      0.160      2.485      0.013
    Category 2         0.601      0.160      3.749      0.000
 CORE2752
    Category 1         0.493      0.124      3.979      0.000
    Category 2         0.507      0.124      4.091      0.000
 CORE2762
    Category 1         0.692      0.148      4.689      0.000
    Category 2         0.308      0.148      2.089      0.037
 CORE2713
    Category 1         0.661      0.036     18.206      0.000
    Category 2         0.339      0.036      9.319      0.000
 CORE2723
    Category 1         0.643      0.036     18.081      0.000
    Category 2         0.357      0.036     10.030      0.000
 CORE2733
    Category 1         0.929      0.037     24.957      0.000
    Category 2         0.071      0.037      1.921      0.055
 CORE2743
    Category 1         0.856      0.100      8.594      0.000
    Category 2         0.144      0.100      1.443      0.149
 CORE2753
    Category 1         0.250      0.050      5.048      0.000
    Category 2         0.750      0.050     15.138      0.000
 CORE2763
    Category 1         0.407      0.047      8.569      0.000
    Category 2         0.593      0.047     12.497      0.000

Latent Class Pattern 3 4 2

 CORE2711
    Category 1         0.962      0.006    152.253      0.000
    Category 2         0.038      0.006      6.008      0.000
 CORE2721
    Category 1         0.962      0.007    144.524      0.000
    Category 2         0.038      0.007      5.638      0.000
 CORE2731
    Category 1         0.997      0.004    260.156      0.000
    Category 2         0.003      0.004      0.913      0.361
 CORE2741
    Category 1         0.991      0.006    162.648      0.000
    Category 2         0.009      0.006      1.421      0.155
 CORE2751
    Category 1         0.945      0.012     78.944      0.000
    Category 2         0.055      0.012      4.589      0.000
 CORE2761
    Category 1         0.984      0.005    192.981      0.000
    Category 2         0.016      0.005      3.059      0.002
 CORE2712
    Category 1         0.764      0.053     14.538      0.000
    Category 2         0.236      0.053      4.482      0.000
 CORE2722
    Category 1         0.708      0.056     12.677      0.000
    Category 2         0.292      0.056      5.225      0.000
 CORE2732
    Category 1         0.672      0.100      6.751      0.000
    Category 2         0.328      0.100      3.289      0.001
 CORE2742
    Category 1         0.399      0.160      2.485      0.013
    Category 2         0.601      0.160      3.749      0.000
 CORE2752
    Category 1         0.493      0.124      3.979      0.000
    Category 2         0.507      0.124      4.091      0.000
 CORE2762
    Category 1         0.692      0.148      4.689      0.000
    Category 2         0.308      0.148      2.089      0.037
 CORE2713
    Category 1         0.216      0.066      3.272      0.001
    Category 2         0.784      0.066     11.906      0.000
 CORE2723
    Category 1         0.177      0.062      2.852      0.004
    Category 2         0.823      0.062     13.277      0.000
 CORE2733
    Category 1         0.267      0.061      4.357      0.000
    Category 2         0.733      0.061     11.939      0.000
 CORE2743
    Category 1         0.034      0.039      0.863      0.388
    Category 2         0.966      0.039     24.809      0.000
 CORE2753
    Category 1         0.040      0.018      2.180      0.029
    Category 2         0.960      0.018     51.931      0.000
 CORE2763
    Category 1         0.011      0.013      0.853      0.393
    Category 2         0.989      0.013     76.658      0.000

Latent Class Pattern 3 4 3

 CORE2711
    Category 1         0.962      0.006    152.253      0.000
    Category 2         0.038      0.006      6.008      0.000
 CORE2721
    Category 1         0.962      0.007    144.524      0.000
    Category 2         0.038      0.007      5.638      0.000
 CORE2731
    Category 1         0.997      0.004    260.156      0.000
    Category 2         0.003      0.004      0.913      0.361
 CORE2741
    Category 1         0.991      0.006    162.648      0.000
    Category 2         0.009      0.006      1.421      0.155
 CORE2751
    Category 1         0.945      0.012     78.944      0.000
    Category 2         0.055      0.012      4.589      0.000
 CORE2761
    Category 1         0.984      0.005    192.981      0.000
    Category 2         0.016      0.005      3.059      0.002
 CORE2712
    Category 1         0.764      0.053     14.538      0.000
    Category 2         0.236      0.053      4.482      0.000
 CORE2722
    Category 1         0.708      0.056     12.677      0.000
    Category 2         0.292      0.056      5.225      0.000
 CORE2732
    Category 1         0.672      0.100      6.751      0.000
    Category 2         0.328      0.100      3.289      0.001
 CORE2742
    Category 1         0.399      0.160      2.485      0.013
    Category 2         0.601      0.160      3.749      0.000
 CORE2752
    Category 1         0.493      0.124      3.979      0.000
    Category 2         0.507      0.124      4.091      0.000
 CORE2762
    Category 1         0.692      0.148      4.689      0.000
    Category 2         0.308      0.148      2.089      0.037
 CORE2713
    Category 1         0.962      0.006    152.253      0.000
    Category 2         0.038      0.006      6.008      0.000
 CORE2723
    Category 1         0.962      0.007    144.524      0.000
    Category 2         0.038      0.007      5.638      0.000
 CORE2733
    Category 1         0.997      0.004    260.156      0.000
    Category 2         0.003      0.004      0.913      0.361
 CORE2743
    Category 1         0.991      0.006    162.648      0.000
    Category 2         0.009      0.006      1.421      0.155
 CORE2753
    Category 1         0.945      0.012     78.944      0.000
    Category 2         0.055      0.012      4.589      0.000
 CORE2763
    Category 1         0.984      0.005    192.981      0.000
    Category 2         0.016      0.005      3.059      0.002

Latent Class Pattern 3 4 4

 CORE2711
    Category 1         0.962      0.006    152.253      0.000
    Category 2         0.038      0.006      6.008      0.000
 CORE2721
    Category 1         0.962      0.007    144.524      0.000
    Category 2         0.038      0.007      5.638      0.000
 CORE2731
    Category 1         0.997      0.004    260.156      0.000
    Category 2         0.003      0.004      0.913      0.361
 CORE2741
    Category 1         0.991      0.006    162.648      0.000
    Category 2         0.009      0.006      1.421      0.155
 CORE2751
    Category 1         0.945      0.012     78.944      0.000
    Category 2         0.055      0.012      4.589      0.000
 CORE2761
    Category 1         0.984      0.005    192.981      0.000
    Category 2         0.016      0.005      3.059      0.002
 CORE2712
    Category 1         0.764      0.053     14.538      0.000
    Category 2         0.236      0.053      4.482      0.000
 CORE2722
    Category 1         0.708      0.056     12.677      0.000
    Category 2         0.292      0.056      5.225      0.000
 CORE2732
    Category 1         0.672      0.100      6.751      0.000
    Category 2         0.328      0.100      3.289      0.001
 CORE2742
    Category 1         0.399      0.160      2.485      0.013
    Category 2         0.601      0.160      3.749      0.000
 CORE2752
    Category 1         0.493      0.124      3.979      0.000
    Category 2         0.507      0.124      4.091      0.000
 CORE2762
    Category 1         0.692      0.148      4.689      0.000
    Category 2         0.308      0.148      2.089      0.037
 CORE2713
    Category 1         0.764      0.053     14.538      0.000
    Category 2         0.236      0.053      4.482      0.000
 CORE2723
    Category 1         0.708      0.056     12.677      0.000
    Category 2         0.292      0.056      5.225      0.000
 CORE2733
    Category 1         0.672      0.100      6.751      0.000
    Category 2         0.328      0.100      3.289      0.001
 CORE2743
    Category 1         0.399      0.160      2.485      0.013
    Category 2         0.601      0.160      3.749      0.000
 CORE2753
    Category 1         0.493      0.124      3.979      0.000
    Category 2         0.507      0.124      4.091      0.000
 CORE2763
    Category 1         0.692      0.148      4.689      0.000
    Category 2         0.308      0.148      2.089      0.037

Latent Class Pattern 4 1 1

 CORE2711
    Category 1         0.764      0.053     14.538      0.000
    Category 2         0.236      0.053      4.482      0.000
 CORE2721
    Category 1         0.708      0.056     12.677      0.000
    Category 2         0.292      0.056      5.225      0.000
 CORE2731
    Category 1         0.672      0.100      6.751      0.000
    Category 2         0.328      0.100      3.289      0.001
 CORE2741
    Category 1         0.399      0.160      2.485      0.013
    Category 2         0.601      0.160      3.749      0.000
 CORE2751
    Category 1         0.493      0.124      3.979      0.000
    Category 2         0.507      0.124      4.091      0.000
 CORE2761
    Category 1         0.692      0.148      4.689      0.000
    Category 2         0.308      0.148      2.089      0.037
 CORE2712
    Category 1         0.661      0.036     18.206      0.000
    Category 2         0.339      0.036      9.319      0.000
 CORE2722
    Category 1         0.643      0.036     18.081      0.000
    Category 2         0.357      0.036     10.030      0.000
 CORE2732
    Category 1         0.929      0.037     24.957      0.000
    Category 2         0.071      0.037      1.921      0.055
 CORE2742
    Category 1         0.856      0.100      8.594      0.000
    Category 2         0.144      0.100      1.443      0.149
 CORE2752
    Category 1         0.250      0.050      5.048      0.000
    Category 2         0.750      0.050     15.138      0.000
 CORE2762
    Category 1         0.407      0.047      8.569      0.000
    Category 2         0.593      0.047     12.497      0.000
 CORE2713
    Category 1         0.661      0.036     18.206      0.000
    Category 2         0.339      0.036      9.319      0.000
 CORE2723
    Category 1         0.643      0.036     18.081      0.000
    Category 2         0.357      0.036     10.030      0.000
 CORE2733
    Category 1         0.929      0.037     24.957      0.000
    Category 2         0.071      0.037      1.921      0.055
 CORE2743
    Category 1         0.856      0.100      8.594      0.000
    Category 2         0.144      0.100      1.443      0.149
 CORE2753
    Category 1         0.250      0.050      5.048      0.000
    Category 2         0.750      0.050     15.138      0.000
 CORE2763
    Category 1         0.407      0.047      8.569      0.000
    Category 2         0.593      0.047     12.497      0.000

Latent Class Pattern 4 1 2

 CORE2711
    Category 1         0.764      0.053     14.538      0.000
    Category 2         0.236      0.053      4.482      0.000
 CORE2721
    Category 1         0.708      0.056     12.677      0.000
    Category 2         0.292      0.056      5.225      0.000
 CORE2731
    Category 1         0.672      0.100      6.751      0.000
    Category 2         0.328      0.100      3.289      0.001
 CORE2741
    Category 1         0.399      0.160      2.485      0.013
    Category 2         0.601      0.160      3.749      0.000
 CORE2751
    Category 1         0.493      0.124      3.979      0.000
    Category 2         0.507      0.124      4.091      0.000
 CORE2761
    Category 1         0.692      0.148      4.689      0.000
    Category 2         0.308      0.148      2.089      0.037
 CORE2712
    Category 1         0.661      0.036     18.206      0.000
    Category 2         0.339      0.036      9.319      0.000
 CORE2722
    Category 1         0.643      0.036     18.081      0.000
    Category 2         0.357      0.036     10.030      0.000
 CORE2732
    Category 1         0.929      0.037     24.957      0.000
    Category 2         0.071      0.037      1.921      0.055
 CORE2742
    Category 1         0.856      0.100      8.594      0.000
    Category 2         0.144      0.100      1.443      0.149
 CORE2752
    Category 1         0.250      0.050      5.048      0.000
    Category 2         0.750      0.050     15.138      0.000
 CORE2762
    Category 1         0.407      0.047      8.569      0.000
    Category 2         0.593      0.047     12.497      0.000
 CORE2713
    Category 1         0.216      0.066      3.272      0.001
    Category 2         0.784      0.066     11.906      0.000
 CORE2723
    Category 1         0.177      0.062      2.852      0.004
    Category 2         0.823      0.062     13.277      0.000
 CORE2733
    Category 1         0.267      0.061      4.357      0.000
    Category 2         0.733      0.061     11.939      0.000
 CORE2743
    Category 1         0.034      0.039      0.863      0.388
    Category 2         0.966      0.039     24.809      0.000
 CORE2753
    Category 1         0.040      0.018      2.180      0.029
    Category 2         0.960      0.018     51.931      0.000
 CORE2763
    Category 1         0.011      0.013      0.853      0.393
    Category 2         0.989      0.013     76.658      0.000

Latent Class Pattern 4 1 3

 CORE2711
    Category 1         0.764      0.053     14.538      0.000
    Category 2         0.236      0.053      4.482      0.000
 CORE2721
    Category 1         0.708      0.056     12.677      0.000
    Category 2         0.292      0.056      5.225      0.000
 CORE2731
    Category 1         0.672      0.100      6.751      0.000
    Category 2         0.328      0.100      3.289      0.001
 CORE2741
    Category 1         0.399      0.160      2.485      0.013
    Category 2         0.601      0.160      3.749      0.000
 CORE2751
    Category 1         0.493      0.124      3.979      0.000
    Category 2         0.507      0.124      4.091      0.000
 CORE2761
    Category 1         0.692      0.148      4.689      0.000
    Category 2         0.308      0.148      2.089      0.037
 CORE2712
    Category 1         0.661      0.036     18.206      0.000
    Category 2         0.339      0.036      9.319      0.000
 CORE2722
    Category 1         0.643      0.036     18.081      0.000
    Category 2         0.357      0.036     10.030      0.000
 CORE2732
    Category 1         0.929      0.037     24.957      0.000
    Category 2         0.071      0.037      1.921      0.055
 CORE2742
    Category 1         0.856      0.100      8.594      0.000
    Category 2         0.144      0.100      1.443      0.149
 CORE2752
    Category 1         0.250      0.050      5.048      0.000
    Category 2         0.750      0.050     15.138      0.000
 CORE2762
    Category 1         0.407      0.047      8.569      0.000
    Category 2         0.593      0.047     12.497      0.000
 CORE2713
    Category 1         0.962      0.006    152.253      0.000
    Category 2         0.038      0.006      6.008      0.000
 CORE2723
    Category 1         0.962      0.007    144.524      0.000
    Category 2         0.038      0.007      5.638      0.000
 CORE2733
    Category 1         0.997      0.004    260.156      0.000
    Category 2         0.003      0.004      0.913      0.361
 CORE2743
    Category 1         0.991      0.006    162.648      0.000
    Category 2         0.009      0.006      1.421      0.155
 CORE2753
    Category 1         0.945      0.012     78.944      0.000
    Category 2         0.055      0.012      4.589      0.000
 CORE2763
    Category 1         0.984      0.005    192.981      0.000
    Category 2         0.016      0.005      3.059      0.002

Latent Class Pattern 4 1 4

 CORE2711
    Category 1         0.764      0.053     14.538      0.000
    Category 2         0.236      0.053      4.482      0.000
 CORE2721
    Category 1         0.708      0.056     12.677      0.000
    Category 2         0.292      0.056      5.225      0.000
 CORE2731
    Category 1         0.672      0.100      6.751      0.000
    Category 2         0.328      0.100      3.289      0.001
 CORE2741
    Category 1         0.399      0.160      2.485      0.013
    Category 2         0.601      0.160      3.749      0.000
 CORE2751
    Category 1         0.493      0.124      3.979      0.000
    Category 2         0.507      0.124      4.091      0.000
 CORE2761
    Category 1         0.692      0.148      4.689      0.000
    Category 2         0.308      0.148      2.089      0.037
 CORE2712
    Category 1         0.661      0.036     18.206      0.000
    Category 2         0.339      0.036      9.319      0.000
 CORE2722
    Category 1         0.643      0.036     18.081      0.000
    Category 2         0.357      0.036     10.030      0.000
 CORE2732
    Category 1         0.929      0.037     24.957      0.000
    Category 2         0.071      0.037      1.921      0.055
 CORE2742
    Category 1         0.856      0.100      8.594      0.000
    Category 2         0.144      0.100      1.443      0.149
 CORE2752
    Category 1         0.250      0.050      5.048      0.000
    Category 2         0.750      0.050     15.138      0.000
 CORE2762
    Category 1         0.407      0.047      8.569      0.000
    Category 2         0.593      0.047     12.497      0.000
 CORE2713
    Category 1         0.764      0.053     14.538      0.000
    Category 2         0.236      0.053      4.482      0.000
 CORE2723
    Category 1         0.708      0.056     12.677      0.000
    Category 2         0.292      0.056      5.225      0.000
 CORE2733
    Category 1         0.672      0.100      6.751      0.000
    Category 2         0.328      0.100      3.289      0.001
 CORE2743
    Category 1         0.399      0.160      2.485      0.013
    Category 2         0.601      0.160      3.749      0.000
 CORE2753
    Category 1         0.493      0.124      3.979      0.000
    Category 2         0.507      0.124      4.091      0.000
 CORE2763
    Category 1         0.692      0.148      4.689      0.000
    Category 2         0.308      0.148      2.089      0.037

Latent Class Pattern 4 2 1

 CORE2711
    Category 1         0.764      0.053     14.538      0.000
    Category 2         0.236      0.053      4.482      0.000
 CORE2721
    Category 1         0.708      0.056     12.677      0.000
    Category 2         0.292      0.056      5.225      0.000
 CORE2731
    Category 1         0.672      0.100      6.751      0.000
    Category 2         0.328      0.100      3.289      0.001
 CORE2741
    Category 1         0.399      0.160      2.485      0.013
    Category 2         0.601      0.160      3.749      0.000
 CORE2751
    Category 1         0.493      0.124      3.979      0.000
    Category 2         0.507      0.124      4.091      0.000
 CORE2761
    Category 1         0.692      0.148      4.689      0.000
    Category 2         0.308      0.148      2.089      0.037
 CORE2712
    Category 1         0.216      0.066      3.272      0.001
    Category 2         0.784      0.066     11.906      0.000
 CORE2722
    Category 1         0.177      0.062      2.852      0.004
    Category 2         0.823      0.062     13.277      0.000
 CORE2732
    Category 1         0.267      0.061      4.357      0.000
    Category 2         0.733      0.061     11.939      0.000
 CORE2742
    Category 1         0.034      0.039      0.863      0.388
    Category 2         0.966      0.039     24.809      0.000
 CORE2752
    Category 1         0.040      0.018      2.180      0.029
    Category 2         0.960      0.018     51.931      0.000
 CORE2762
    Category 1         0.011      0.013      0.853      0.393
    Category 2         0.989      0.013     76.658      0.000
 CORE2713
    Category 1         0.661      0.036     18.206      0.000
    Category 2         0.339      0.036      9.319      0.000
 CORE2723
    Category 1         0.643      0.036     18.081      0.000
    Category 2         0.357      0.036     10.030      0.000
 CORE2733
    Category 1         0.929      0.037     24.957      0.000
    Category 2         0.071      0.037      1.921      0.055
 CORE2743
    Category 1         0.856      0.100      8.594      0.000
    Category 2         0.144      0.100      1.443      0.149
 CORE2753
    Category 1         0.250      0.050      5.048      0.000
    Category 2         0.750      0.050     15.138      0.000
 CORE2763
    Category 1         0.407      0.047      8.569      0.000
    Category 2         0.593      0.047     12.497      0.000

Latent Class Pattern 4 2 2

 CORE2711
    Category 1         0.764      0.053     14.538      0.000
    Category 2         0.236      0.053      4.482      0.000
 CORE2721
    Category 1         0.708      0.056     12.677      0.000
    Category 2         0.292      0.056      5.225      0.000
 CORE2731
    Category 1         0.672      0.100      6.751      0.000
    Category 2         0.328      0.100      3.289      0.001
 CORE2741
    Category 1         0.399      0.160      2.485      0.013
    Category 2         0.601      0.160      3.749      0.000
 CORE2751
    Category 1         0.493      0.124      3.979      0.000
    Category 2         0.507      0.124      4.091      0.000
 CORE2761
    Category 1         0.692      0.148      4.689      0.000
    Category 2         0.308      0.148      2.089      0.037
 CORE2712
    Category 1         0.216      0.066      3.272      0.001
    Category 2         0.784      0.066     11.906      0.000
 CORE2722
    Category 1         0.177      0.062      2.852      0.004
    Category 2         0.823      0.062     13.277      0.000
 CORE2732
    Category 1         0.267      0.061      4.357      0.000
    Category 2         0.733      0.061     11.939      0.000
 CORE2742
    Category 1         0.034      0.039      0.863      0.388
    Category 2         0.966      0.039     24.809      0.000
 CORE2752
    Category 1         0.040      0.018      2.180      0.029
    Category 2         0.960      0.018     51.931      0.000
 CORE2762
    Category 1         0.011      0.013      0.853      0.393
    Category 2         0.989      0.013     76.658      0.000
 CORE2713
    Category 1         0.216      0.066      3.272      0.001
    Category 2         0.784      0.066     11.906      0.000
 CORE2723
    Category 1         0.177      0.062      2.852      0.004
    Category 2         0.823      0.062     13.277      0.000
 CORE2733
    Category 1         0.267      0.061      4.357      0.000
    Category 2         0.733      0.061     11.939      0.000
 CORE2743
    Category 1         0.034      0.039      0.863      0.388
    Category 2         0.966      0.039     24.809      0.000
 CORE2753
    Category 1         0.040      0.018      2.180      0.029
    Category 2         0.960      0.018     51.931      0.000
 CORE2763
    Category 1         0.011      0.013      0.853      0.393
    Category 2         0.989      0.013     76.658      0.000

Latent Class Pattern 4 2 3

 CORE2711
    Category 1         0.764      0.053     14.538      0.000
    Category 2         0.236      0.053      4.482      0.000
 CORE2721
    Category 1         0.708      0.056     12.677      0.000
    Category 2         0.292      0.056      5.225      0.000
 CORE2731
    Category 1         0.672      0.100      6.751      0.000
    Category 2         0.328      0.100      3.289      0.001
 CORE2741
    Category 1         0.399      0.160      2.485      0.013
    Category 2         0.601      0.160      3.749      0.000
 CORE2751
    Category 1         0.493      0.124      3.979      0.000
    Category 2         0.507      0.124      4.091      0.000
 CORE2761
    Category 1         0.692      0.148      4.689      0.000
    Category 2         0.308      0.148      2.089      0.037
 CORE2712
    Category 1         0.216      0.066      3.272      0.001
    Category 2         0.784      0.066     11.906      0.000
 CORE2722
    Category 1         0.177      0.062      2.852      0.004
    Category 2         0.823      0.062     13.277      0.000
 CORE2732
    Category 1         0.267      0.061      4.357      0.000
    Category 2         0.733      0.061     11.939      0.000
 CORE2742
    Category 1         0.034      0.039      0.863      0.388
    Category 2         0.966      0.039     24.809      0.000
 CORE2752
    Category 1         0.040      0.018      2.180      0.029
    Category 2         0.960      0.018     51.931      0.000
 CORE2762
    Category 1         0.011      0.013      0.853      0.393
    Category 2         0.989      0.013     76.658      0.000
 CORE2713
    Category 1         0.962      0.006    152.253      0.000
    Category 2         0.038      0.006      6.008      0.000
 CORE2723
    Category 1         0.962      0.007    144.524      0.000
    Category 2         0.038      0.007      5.638      0.000
 CORE2733
    Category 1         0.997      0.004    260.156      0.000
    Category 2         0.003      0.004      0.913      0.361
 CORE2743
    Category 1         0.991      0.006    162.648      0.000
    Category 2         0.009      0.006      1.421      0.155
 CORE2753
    Category 1         0.945      0.012     78.944      0.000
    Category 2         0.055      0.012      4.589      0.000
 CORE2763
    Category 1         0.984      0.005    192.981      0.000
    Category 2         0.016      0.005      3.059      0.002

Latent Class Pattern 4 2 4

 CORE2711
    Category 1         0.764      0.053     14.538      0.000
    Category 2         0.236      0.053      4.482      0.000
 CORE2721
    Category 1         0.708      0.056     12.677      0.000
    Category 2         0.292      0.056      5.225      0.000
 CORE2731
    Category 1         0.672      0.100      6.751      0.000
    Category 2         0.328      0.100      3.289      0.001
 CORE2741
    Category 1         0.399      0.160      2.485      0.013
    Category 2         0.601      0.160      3.749      0.000
 CORE2751
    Category 1         0.493      0.124      3.979      0.000
    Category 2         0.507      0.124      4.091      0.000
 CORE2761
    Category 1         0.692      0.148      4.689      0.000
    Category 2         0.308      0.148      2.089      0.037
 CORE2712
    Category 1         0.216      0.066      3.272      0.001
    Category 2         0.784      0.066     11.906      0.000
 CORE2722
    Category 1         0.177      0.062      2.852      0.004
    Category 2         0.823      0.062     13.277      0.000
 CORE2732
    Category 1         0.267      0.061      4.357      0.000
    Category 2         0.733      0.061     11.939      0.000
 CORE2742
    Category 1         0.034      0.039      0.863      0.388
    Category 2         0.966      0.039     24.809      0.000
 CORE2752
    Category 1         0.040      0.018      2.180      0.029
    Category 2         0.960      0.018     51.931      0.000
 CORE2762
    Category 1         0.011      0.013      0.853      0.393
    Category 2         0.989      0.013     76.658      0.000
 CORE2713
    Category 1         0.764      0.053     14.538      0.000
    Category 2         0.236      0.053      4.482      0.000
 CORE2723
    Category 1         0.708      0.056     12.677      0.000
    Category 2         0.292      0.056      5.225      0.000
 CORE2733
    Category 1         0.672      0.100      6.751      0.000
    Category 2         0.328      0.100      3.289      0.001
 CORE2743
    Category 1         0.399      0.160      2.485      0.013
    Category 2         0.601      0.160      3.749      0.000
 CORE2753
    Category 1         0.493      0.124      3.979      0.000
    Category 2         0.507      0.124      4.091      0.000
 CORE2763
    Category 1         0.692      0.148      4.689      0.000
    Category 2         0.308      0.148      2.089      0.037

Latent Class Pattern 4 3 1

 CORE2711
    Category 1         0.764      0.053     14.538      0.000
    Category 2         0.236      0.053      4.482      0.000
 CORE2721
    Category 1         0.708      0.056     12.677      0.000
    Category 2         0.292      0.056      5.225      0.000
 CORE2731
    Category 1         0.672      0.100      6.751      0.000
    Category 2         0.328      0.100      3.289      0.001
 CORE2741
    Category 1         0.399      0.160      2.485      0.013
    Category 2         0.601      0.160      3.749      0.000
 CORE2751
    Category 1         0.493      0.124      3.979      0.000
    Category 2         0.507      0.124      4.091      0.000
 CORE2761
    Category 1         0.692      0.148      4.689      0.000
    Category 2         0.308      0.148      2.089      0.037
 CORE2712
    Category 1         0.962      0.006    152.253      0.000
    Category 2         0.038      0.006      6.008      0.000
 CORE2722
    Category 1         0.962      0.007    144.524      0.000
    Category 2         0.038      0.007      5.638      0.000
 CORE2732
    Category 1         0.997      0.004    260.156      0.000
    Category 2         0.003      0.004      0.913      0.361
 CORE2742
    Category 1         0.991      0.006    162.648      0.000
    Category 2         0.009      0.006      1.421      0.155
 CORE2752
    Category 1         0.945      0.012     78.944      0.000
    Category 2         0.055      0.012      4.589      0.000
 CORE2762
    Category 1         0.984      0.005    192.981      0.000
    Category 2         0.016      0.005      3.059      0.002
 CORE2713
    Category 1         0.661      0.036     18.206      0.000
    Category 2         0.339      0.036      9.319      0.000
 CORE2723
    Category 1         0.643      0.036     18.081      0.000
    Category 2         0.357      0.036     10.030      0.000
 CORE2733
    Category 1         0.929      0.037     24.957      0.000
    Category 2         0.071      0.037      1.921      0.055
 CORE2743
    Category 1         0.856      0.100      8.594      0.000
    Category 2         0.144      0.100      1.443      0.149
 CORE2753
    Category 1         0.250      0.050      5.048      0.000
    Category 2         0.750      0.050     15.138      0.000
 CORE2763
    Category 1         0.407      0.047      8.569      0.000
    Category 2         0.593      0.047     12.497      0.000

Latent Class Pattern 4 3 2

 CORE2711
    Category 1         0.764      0.053     14.538      0.000
    Category 2         0.236      0.053      4.482      0.000
 CORE2721
    Category 1         0.708      0.056     12.677      0.000
    Category 2         0.292      0.056      5.225      0.000
 CORE2731
    Category 1         0.672      0.100      6.751      0.000
    Category 2         0.328      0.100      3.289      0.001
 CORE2741
    Category 1         0.399      0.160      2.485      0.013
    Category 2         0.601      0.160      3.749      0.000
 CORE2751
    Category 1         0.493      0.124      3.979      0.000
    Category 2         0.507      0.124      4.091      0.000
 CORE2761
    Category 1         0.692      0.148      4.689      0.000
    Category 2         0.308      0.148      2.089      0.037
 CORE2712
    Category 1         0.962      0.006    152.253      0.000
    Category 2         0.038      0.006      6.008      0.000
 CORE2722
    Category 1         0.962      0.007    144.524      0.000
    Category 2         0.038      0.007      5.638      0.000
 CORE2732
    Category 1         0.997      0.004    260.156      0.000
    Category 2         0.003      0.004      0.913      0.361
 CORE2742
    Category 1         0.991      0.006    162.648      0.000
    Category 2         0.009      0.006      1.421      0.155
 CORE2752
    Category 1         0.945      0.012     78.944      0.000
    Category 2         0.055      0.012      4.589      0.000
 CORE2762
    Category 1         0.984      0.005    192.981      0.000
    Category 2         0.016      0.005      3.059      0.002
 CORE2713
    Category 1         0.216      0.066      3.272      0.001
    Category 2         0.784      0.066     11.906      0.000
 CORE2723
    Category 1         0.177      0.062      2.852      0.004
    Category 2         0.823      0.062     13.277      0.000
 CORE2733
    Category 1         0.267      0.061      4.357      0.000
    Category 2         0.733      0.061     11.939      0.000
 CORE2743
    Category 1         0.034      0.039      0.863      0.388
    Category 2         0.966      0.039     24.809      0.000
 CORE2753
    Category 1         0.040      0.018      2.180      0.029
    Category 2         0.960      0.018     51.931      0.000
 CORE2763
    Category 1         0.011      0.013      0.853      0.393
    Category 2         0.989      0.013     76.658      0.000

Latent Class Pattern 4 3 3

 CORE2711
    Category 1         0.764      0.053     14.538      0.000
    Category 2         0.236      0.053      4.482      0.000
 CORE2721
    Category 1         0.708      0.056     12.677      0.000
    Category 2         0.292      0.056      5.225      0.000
 CORE2731
    Category 1         0.672      0.100      6.751      0.000
    Category 2         0.328      0.100      3.289      0.001
 CORE2741
    Category 1         0.399      0.160      2.485      0.013
    Category 2         0.601      0.160      3.749      0.000
 CORE2751
    Category 1         0.493      0.124      3.979      0.000
    Category 2         0.507      0.124      4.091      0.000
 CORE2761
    Category 1         0.692      0.148      4.689      0.000
    Category 2         0.308      0.148      2.089      0.037
 CORE2712
    Category 1         0.962      0.006    152.253      0.000
    Category 2         0.038      0.006      6.008      0.000
 CORE2722
    Category 1         0.962      0.007    144.524      0.000
    Category 2         0.038      0.007      5.638      0.000
 CORE2732
    Category 1         0.997      0.004    260.156      0.000
    Category 2         0.003      0.004      0.913      0.361
 CORE2742
    Category 1         0.991      0.006    162.648      0.000
    Category 2         0.009      0.006      1.421      0.155
 CORE2752
    Category 1         0.945      0.012     78.944      0.000
    Category 2         0.055      0.012      4.589      0.000
 CORE2762
    Category 1         0.984      0.005    192.981      0.000
    Category 2         0.016      0.005      3.059      0.002
 CORE2713
    Category 1         0.962      0.006    152.253      0.000
    Category 2         0.038      0.006      6.008      0.000
 CORE2723
    Category 1         0.962      0.007    144.524      0.000
    Category 2         0.038      0.007      5.638      0.000
 CORE2733
    Category 1         0.997      0.004    260.156      0.000
    Category 2         0.003      0.004      0.913      0.361
 CORE2743
    Category 1         0.991      0.006    162.648      0.000
    Category 2         0.009      0.006      1.421      0.155
 CORE2753
    Category 1         0.945      0.012     78.944      0.000
    Category 2         0.055      0.012      4.589      0.000
 CORE2763
    Category 1         0.984      0.005    192.981      0.000
    Category 2         0.016      0.005      3.059      0.002

Latent Class Pattern 4 3 4

 CORE2711
    Category 1         0.764      0.053     14.538      0.000
    Category 2         0.236      0.053      4.482      0.000
 CORE2721
    Category 1         0.708      0.056     12.677      0.000
    Category 2         0.292      0.056      5.225      0.000
 CORE2731
    Category 1         0.672      0.100      6.751      0.000
    Category 2         0.328      0.100      3.289      0.001
 CORE2741
    Category 1         0.399      0.160      2.485      0.013
    Category 2         0.601      0.160      3.749      0.000
 CORE2751
    Category 1         0.493      0.124      3.979      0.000
    Category 2         0.507      0.124      4.091      0.000
 CORE2761
    Category 1         0.692      0.148      4.689      0.000
    Category 2         0.308      0.148      2.089      0.037
 CORE2712
    Category 1         0.962      0.006    152.253      0.000
    Category 2         0.038      0.006      6.008      0.000
 CORE2722
    Category 1         0.962      0.007    144.524      0.000
    Category 2         0.038      0.007      5.638      0.000
 CORE2732
    Category 1         0.997      0.004    260.156      0.000
    Category 2         0.003      0.004      0.913      0.361
 CORE2742
    Category 1         0.991      0.006    162.648      0.000
    Category 2         0.009      0.006      1.421      0.155
 CORE2752
    Category 1         0.945      0.012     78.944      0.000
    Category 2         0.055      0.012      4.589      0.000
 CORE2762
    Category 1         0.984      0.005    192.981      0.000
    Category 2         0.016      0.005      3.059      0.002
 CORE2713
    Category 1         0.764      0.053     14.538      0.000
    Category 2         0.236      0.053      4.482      0.000
 CORE2723
    Category 1         0.708      0.056     12.677      0.000
    Category 2         0.292      0.056      5.225      0.000
 CORE2733
    Category 1         0.672      0.100      6.751      0.000
    Category 2         0.328      0.100      3.289      0.001
 CORE2743
    Category 1         0.399      0.160      2.485      0.013
    Category 2         0.601      0.160      3.749      0.000
 CORE2753
    Category 1         0.493      0.124      3.979      0.000
    Category 2         0.507      0.124      4.091      0.000
 CORE2763
    Category 1         0.692      0.148      4.689      0.000
    Category 2         0.308      0.148      2.089      0.037

Latent Class Pattern 4 4 1

 CORE2711
    Category 1         0.764      0.053     14.538      0.000
    Category 2         0.236      0.053      4.482      0.000
 CORE2721
    Category 1         0.708      0.056     12.677      0.000
    Category 2         0.292      0.056      5.225      0.000
 CORE2731
    Category 1         0.672      0.100      6.751      0.000
    Category 2         0.328      0.100      3.289      0.001
 CORE2741
    Category 1         0.399      0.160      2.485      0.013
    Category 2         0.601      0.160      3.749      0.000
 CORE2751
    Category 1         0.493      0.124      3.979      0.000
    Category 2         0.507      0.124      4.091      0.000
 CORE2761
    Category 1         0.692      0.148      4.689      0.000
    Category 2         0.308      0.148      2.089      0.037
 CORE2712
    Category 1         0.764      0.053     14.538      0.000
    Category 2         0.236      0.053      4.482      0.000
 CORE2722
    Category 1         0.708      0.056     12.677      0.000
    Category 2         0.292      0.056      5.225      0.000
 CORE2732
    Category 1         0.672      0.100      6.751      0.000
    Category 2         0.328      0.100      3.289      0.001
 CORE2742
    Category 1         0.399      0.160      2.485      0.013
    Category 2         0.601      0.160      3.749      0.000
 CORE2752
    Category 1         0.493      0.124      3.979      0.000
    Category 2         0.507      0.124      4.091      0.000
 CORE2762
    Category 1         0.692      0.148      4.689      0.000
    Category 2         0.308      0.148      2.089      0.037
 CORE2713
    Category 1         0.661      0.036     18.206      0.000
    Category 2         0.339      0.036      9.319      0.000
 CORE2723
    Category 1         0.643      0.036     18.081      0.000
    Category 2         0.357      0.036     10.030      0.000
 CORE2733
    Category 1         0.929      0.037     24.957      0.000
    Category 2         0.071      0.037      1.921      0.055
 CORE2743
    Category 1         0.856      0.100      8.594      0.000
    Category 2         0.144      0.100      1.443      0.149
 CORE2753
    Category 1         0.250      0.050      5.048      0.000
    Category 2         0.750      0.050     15.138      0.000
 CORE2763
    Category 1         0.407      0.047      8.569      0.000
    Category 2         0.593      0.047     12.497      0.000

Latent Class Pattern 4 4 2

 CORE2711
    Category 1         0.764      0.053     14.538      0.000
    Category 2         0.236      0.053      4.482      0.000
 CORE2721
    Category 1         0.708      0.056     12.677      0.000
    Category 2         0.292      0.056      5.225      0.000
 CORE2731
    Category 1         0.672      0.100      6.751      0.000
    Category 2         0.328      0.100      3.289      0.001
 CORE2741
    Category 1         0.399      0.160      2.485      0.013
    Category 2         0.601      0.160      3.749      0.000
 CORE2751
    Category 1         0.493      0.124      3.979      0.000
    Category 2         0.507      0.124      4.091      0.000
 CORE2761
    Category 1         0.692      0.148      4.689      0.000
    Category 2         0.308      0.148      2.089      0.037
 CORE2712
    Category 1         0.764      0.053     14.538      0.000
    Category 2         0.236      0.053      4.482      0.000
 CORE2722
    Category 1         0.708      0.056     12.677      0.000
    Category 2         0.292      0.056      5.225      0.000
 CORE2732
    Category 1         0.672      0.100      6.751      0.000
    Category 2         0.328      0.100      3.289      0.001
 CORE2742
    Category 1         0.399      0.160      2.485      0.013
    Category 2         0.601      0.160      3.749      0.000
 CORE2752
    Category 1         0.493      0.124      3.979      0.000
    Category 2         0.507      0.124      4.091      0.000
 CORE2762
    Category 1         0.692      0.148      4.689      0.000
    Category 2         0.308      0.148      2.089      0.037
 CORE2713
    Category 1         0.216      0.066      3.272      0.001
    Category 2         0.784      0.066     11.906      0.000
 CORE2723
    Category 1         0.177      0.062      2.852      0.004
    Category 2         0.823      0.062     13.277      0.000
 CORE2733
    Category 1         0.267      0.061      4.357      0.000
    Category 2         0.733      0.061     11.939      0.000
 CORE2743
    Category 1         0.034      0.039      0.863      0.388
    Category 2         0.966      0.039     24.809      0.000
 CORE2753
    Category 1         0.040      0.018      2.180      0.029
    Category 2         0.960      0.018     51.931      0.000
 CORE2763
    Category 1         0.011      0.013      0.853      0.393
    Category 2         0.989      0.013     76.658      0.000

Latent Class Pattern 4 4 3

 CORE2711
    Category 1         0.764      0.053     14.538      0.000
    Category 2         0.236      0.053      4.482      0.000
 CORE2721
    Category 1         0.708      0.056     12.677      0.000
    Category 2         0.292      0.056      5.225      0.000
 CORE2731
    Category 1         0.672      0.100      6.751      0.000
    Category 2         0.328      0.100      3.289      0.001
 CORE2741
    Category 1         0.399      0.160      2.485      0.013
    Category 2         0.601      0.160      3.749      0.000
 CORE2751
    Category 1         0.493      0.124      3.979      0.000
    Category 2         0.507      0.124      4.091      0.000
 CORE2761
    Category 1         0.692      0.148      4.689      0.000
    Category 2         0.308      0.148      2.089      0.037
 CORE2712
    Category 1         0.764      0.053     14.538      0.000
    Category 2         0.236      0.053      4.482      0.000
 CORE2722
    Category 1         0.708      0.056     12.677      0.000
    Category 2         0.292      0.056      5.225      0.000
 CORE2732
    Category 1         0.672      0.100      6.751      0.000
    Category 2         0.328      0.100      3.289      0.001
 CORE2742
    Category 1         0.399      0.160      2.485      0.013
    Category 2         0.601      0.160      3.749      0.000
 CORE2752
    Category 1         0.493      0.124      3.979      0.000
    Category 2         0.507      0.124      4.091      0.000
 CORE2762
    Category 1         0.692      0.148      4.689      0.000
    Category 2         0.308      0.148      2.089      0.037
 CORE2713
    Category 1         0.962      0.006    152.253      0.000
    Category 2         0.038      0.006      6.008      0.000
 CORE2723
    Category 1         0.962      0.007    144.524      0.000
    Category 2         0.038      0.007      5.638      0.000
 CORE2733
    Category 1         0.997      0.004    260.156      0.000
    Category 2         0.003      0.004      0.913      0.361
 CORE2743
    Category 1         0.991      0.006    162.648      0.000
    Category 2         0.009      0.006      1.421      0.155
 CORE2753
    Category 1         0.945      0.012     78.944      0.000
    Category 2         0.055      0.012      4.589      0.000
 CORE2763
    Category 1         0.984      0.005    192.981      0.000
    Category 2         0.016      0.005      3.059      0.002

Latent Class Pattern 4 4 4

 CORE2711
    Category 1         0.764      0.053     14.538      0.000
    Category 2         0.236      0.053      4.482      0.000
 CORE2721
    Category 1         0.708      0.056     12.677      0.000
    Category 2         0.292      0.056      5.225      0.000
 CORE2731
    Category 1         0.672      0.100      6.751      0.000
    Category 2         0.328      0.100      3.289      0.001
 CORE2741
    Category 1         0.399      0.160      2.485      0.013
    Category 2         0.601      0.160      3.749      0.000
 CORE2751
    Category 1         0.493      0.124      3.979      0.000
    Category 2         0.507      0.124      4.091      0.000
 CORE2761
    Category 1         0.692      0.148      4.689      0.000
    Category 2         0.308      0.148      2.089      0.037
 CORE2712
    Category 1         0.764      0.053     14.538      0.000
    Category 2         0.236      0.053      4.482      0.000
 CORE2722
    Category 1         0.708      0.056     12.677      0.000
    Category 2         0.292      0.056      5.225      0.000
 CORE2732
    Category 1         0.672      0.100      6.751      0.000
    Category 2         0.328      0.100      3.289      0.001
 CORE2742
    Category 1         0.399      0.160      2.485      0.013
    Category 2         0.601      0.160      3.749      0.000
 CORE2752
    Category 1         0.493      0.124      3.979      0.000
    Category 2         0.507      0.124      4.091      0.000
 CORE2762
    Category 1         0.692      0.148      4.689      0.000
    Category 2         0.308      0.148      2.089      0.037
 CORE2713
    Category 1         0.764      0.053     14.538      0.000
    Category 2         0.236      0.053      4.482      0.000
 CORE2723
    Category 1         0.708      0.056     12.677      0.000
    Category 2         0.292      0.056      5.225      0.000
 CORE2733
    Category 1         0.672      0.100      6.751      0.000
    Category 2         0.328      0.100      3.289      0.001
 CORE2743
    Category 1         0.399      0.160      2.485      0.013
    Category 2         0.601      0.160      3.749      0.000
 CORE2753
    Category 1         0.493      0.124      3.979      0.000
    Category 2         0.507      0.124      4.091      0.000
 CORE2763
    Category 1         0.692      0.148      4.689      0.000
    Category 2         0.308      0.148      2.089      0.037


QUALITY OF NUMERICAL RESULTS

     Condition Number for the Information Matrix              0.194E-09
       (ratio of smallest to largest eigenvalue)


TECHNICAL 1 OUTPUT


     PARAMETER SPECIFICATION FOR LATENT CLASS PATTERN 1 1 1


     PARAMETER SPECIFICATION FOR LATENT CLASS PATTERN 1 1 2


     PARAMETER SPECIFICATION FOR LATENT CLASS PATTERN 1 1 3


     PARAMETER SPECIFICATION FOR LATENT CLASS PATTERN 1 1 4


     PARAMETER SPECIFICATION FOR LATENT CLASS PATTERN 1 2 1


     PARAMETER SPECIFICATION FOR LATENT CLASS PATTERN 1 2 2


     PARAMETER SPECIFICATION FOR LATENT CLASS PATTERN 1 2 3


     PARAMETER SPECIFICATION FOR LATENT CLASS PATTERN 1 2 4


     PARAMETER SPECIFICATION FOR LATENT CLASS PATTERN 1 3 1


     PARAMETER SPECIFICATION FOR LATENT CLASS PATTERN 1 3 2


     PARAMETER SPECIFICATION FOR LATENT CLASS PATTERN 1 3 3


     PARAMETER SPECIFICATION FOR LATENT CLASS PATTERN 1 3 4


     PARAMETER SPECIFICATION FOR LATENT CLASS PATTERN 1 4 1


     PARAMETER SPECIFICATION FOR LATENT CLASS PATTERN 1 4 2


     PARAMETER SPECIFICATION FOR LATENT CLASS PATTERN 1 4 3


     PARAMETER SPECIFICATION FOR LATENT CLASS PATTERN 1 4 4


     PARAMETER SPECIFICATION FOR LATENT CLASS PATTERN 2 1 1


     PARAMETER SPECIFICATION FOR LATENT CLASS PATTERN 2 1 2


     PARAMETER SPECIFICATION FOR LATENT CLASS PATTERN 2 1 3


     PARAMETER SPECIFICATION FOR LATENT CLASS PATTERN 2 1 4


     PARAMETER SPECIFICATION FOR LATENT CLASS PATTERN 2 2 1


     PARAMETER SPECIFICATION FOR LATENT CLASS PATTERN 2 2 2


     PARAMETER SPECIFICATION FOR LATENT CLASS PATTERN 2 2 3


     PARAMETER SPECIFICATION FOR LATENT CLASS PATTERN 2 2 4


     PARAMETER SPECIFICATION FOR LATENT CLASS PATTERN 2 3 1


     PARAMETER SPECIFICATION FOR LATENT CLASS PATTERN 2 3 2


     PARAMETER SPECIFICATION FOR LATENT CLASS PATTERN 2 3 3


     PARAMETER SPECIFICATION FOR LATENT CLASS PATTERN 2 3 4


     PARAMETER SPECIFICATION FOR LATENT CLASS PATTERN 2 4 1


     PARAMETER SPECIFICATION FOR LATENT CLASS PATTERN 2 4 2


     PARAMETER SPECIFICATION FOR LATENT CLASS PATTERN 2 4 3


     PARAMETER SPECIFICATION FOR LATENT CLASS PATTERN 2 4 4


     PARAMETER SPECIFICATION FOR LATENT CLASS PATTERN 3 1 1


     PARAMETER SPECIFICATION FOR LATENT CLASS PATTERN 3 1 2


     PARAMETER SPECIFICATION FOR LATENT CLASS PATTERN 3 1 3


     PARAMETER SPECIFICATION FOR LATENT CLASS PATTERN 3 1 4


     PARAMETER SPECIFICATION FOR LATENT CLASS PATTERN 3 2 1


     PARAMETER SPECIFICATION FOR LATENT CLASS PATTERN 3 2 2


     PARAMETER SPECIFICATION FOR LATENT CLASS PATTERN 3 2 3


     PARAMETER SPECIFICATION FOR LATENT CLASS PATTERN 3 2 4


     PARAMETER SPECIFICATION FOR LATENT CLASS PATTERN 3 3 1


     PARAMETER SPECIFICATION FOR LATENT CLASS PATTERN 3 3 2


     PARAMETER SPECIFICATION FOR LATENT CLASS PATTERN 3 3 3


     PARAMETER SPECIFICATION FOR LATENT CLASS PATTERN 3 3 4


     PARAMETER SPECIFICATION FOR LATENT CLASS PATTERN 3 4 1


     PARAMETER SPECIFICATION FOR LATENT CLASS PATTERN 3 4 2


     PARAMETER SPECIFICATION FOR LATENT CLASS PATTERN 3 4 3


     PARAMETER SPECIFICATION FOR LATENT CLASS PATTERN 3 4 4


     PARAMETER SPECIFICATION FOR LATENT CLASS PATTERN 4 1 1


     PARAMETER SPECIFICATION FOR LATENT CLASS PATTERN 4 1 2


     PARAMETER SPECIFICATION FOR LATENT CLASS PATTERN 4 1 3


     PARAMETER SPECIFICATION FOR LATENT CLASS PATTERN 4 1 4


     PARAMETER SPECIFICATION FOR LATENT CLASS PATTERN 4 2 1


     PARAMETER SPECIFICATION FOR LATENT CLASS PATTERN 4 2 2


     PARAMETER SPECIFICATION FOR LATENT CLASS PATTERN 4 2 3


     PARAMETER SPECIFICATION FOR LATENT CLASS PATTERN 4 2 4


     PARAMETER SPECIFICATION FOR LATENT CLASS PATTERN 4 3 1


     PARAMETER SPECIFICATION FOR LATENT CLASS PATTERN 4 3 2


     PARAMETER SPECIFICATION FOR LATENT CLASS PATTERN 4 3 3


     PARAMETER SPECIFICATION FOR LATENT CLASS PATTERN 4 3 4


     PARAMETER SPECIFICATION FOR LATENT CLASS PATTERN 4 4 1


     PARAMETER SPECIFICATION FOR LATENT CLASS PATTERN 4 4 2


     PARAMETER SPECIFICATION FOR LATENT CLASS PATTERN 4 4 3


     PARAMETER SPECIFICATION FOR LATENT CLASS PATTERN 4 4 4


     PARAMETER SPECIFICATION FOR LATENT CLASS INDICATOR MODEL PART


           TAU(U) FOR LATENT CLASS PATTERN 1 1 1
              CORE2711      CORE2721      CORE2731      CORE2741      CORE2751
              ________      ________      ________      ________      ________
 1                  1             2             3             4             5


           TAU(U) FOR LATENT CLASS PATTERN 1 1 1
              CORE2761      CORE2712      CORE2722      CORE2732      CORE2742
              ________      ________      ________      ________      ________
 1                  6             1             2             3             4


           TAU(U) FOR LATENT CLASS PATTERN 1 1 1
              CORE2752      CORE2762      CORE2713      CORE2723      CORE2733
              ________      ________      ________      ________      ________
 1                  5             6             1             2             3


           TAU(U) FOR LATENT CLASS PATTERN 1 1 1
              CORE2743      CORE2753      CORE2763
              ________      ________      ________
 1                  4             5             6


           TAU(U) FOR LATENT CLASS PATTERN 1 1 2
              CORE2711      CORE2721      CORE2731      CORE2741      CORE2751
              ________      ________      ________      ________      ________
 1                  1             2             3             4             5


           TAU(U) FOR LATENT CLASS PATTERN 1 1 2
              CORE2761      CORE2712      CORE2722      CORE2732      CORE2742
              ________      ________      ________      ________      ________
 1                  6             1             2             3             4


           TAU(U) FOR LATENT CLASS PATTERN 1 1 2
              CORE2752      CORE2762      CORE2713      CORE2723      CORE2733
              ________      ________      ________      ________      ________
 1                  5             6             7             8             9


           TAU(U) FOR LATENT CLASS PATTERN 1 1 2
              CORE2743      CORE2753      CORE2763
              ________      ________      ________
 1                 10            11            12


           TAU(U) FOR LATENT CLASS PATTERN 1 1 3
              CORE2711      CORE2721      CORE2731      CORE2741      CORE2751
              ________      ________      ________      ________      ________
 1                  1             2             3             4             5


           TAU(U) FOR LATENT CLASS PATTERN 1 1 3
              CORE2761      CORE2712      CORE2722      CORE2732      CORE2742
              ________      ________      ________      ________      ________
 1                  6             1             2             3             4


           TAU(U) FOR LATENT CLASS PATTERN 1 1 3
              CORE2752      CORE2762      CORE2713      CORE2723      CORE2733
              ________      ________      ________      ________      ________
 1                  5             6            13            14            15


           TAU(U) FOR LATENT CLASS PATTERN 1 1 3
              CORE2743      CORE2753      CORE2763
              ________      ________      ________
 1                 16            17            18


           TAU(U) FOR LATENT CLASS PATTERN 1 1 4
              CORE2711      CORE2721      CORE2731      CORE2741      CORE2751
              ________      ________      ________      ________      ________
 1                  1             2             3             4             5


           TAU(U) FOR LATENT CLASS PATTERN 1 1 4
              CORE2761      CORE2712      CORE2722      CORE2732      CORE2742
              ________      ________      ________      ________      ________
 1                  6             1             2             3             4


           TAU(U) FOR LATENT CLASS PATTERN 1 1 4
              CORE2752      CORE2762      CORE2713      CORE2723      CORE2733
              ________      ________      ________      ________      ________
 1                  5             6            19            20            21


           TAU(U) FOR LATENT CLASS PATTERN 1 1 4
              CORE2743      CORE2753      CORE2763
              ________      ________      ________
 1                 22            23            24


           TAU(U) FOR LATENT CLASS PATTERN 1 2 1
              CORE2711      CORE2721      CORE2731      CORE2741      CORE2751
              ________      ________      ________      ________      ________
 1                  1             2             3             4             5


           TAU(U) FOR LATENT CLASS PATTERN 1 2 1
              CORE2761      CORE2712      CORE2722      CORE2732      CORE2742
              ________      ________      ________      ________      ________
 1                  6             7             8             9            10


           TAU(U) FOR LATENT CLASS PATTERN 1 2 1
              CORE2752      CORE2762      CORE2713      CORE2723      CORE2733
              ________      ________      ________      ________      ________
 1                 11            12             1             2             3


           TAU(U) FOR LATENT CLASS PATTERN 1 2 1
              CORE2743      CORE2753      CORE2763
              ________      ________      ________
 1                  4             5             6


           TAU(U) FOR LATENT CLASS PATTERN 1 2 2
              CORE2711      CORE2721      CORE2731      CORE2741      CORE2751
              ________      ________      ________      ________      ________
 1                  1             2             3             4             5


           TAU(U) FOR LATENT CLASS PATTERN 1 2 2
              CORE2761      CORE2712      CORE2722      CORE2732      CORE2742
              ________      ________      ________      ________      ________
 1                  6             7             8             9            10


           TAU(U) FOR LATENT CLASS PATTERN 1 2 2
              CORE2752      CORE2762      CORE2713      CORE2723      CORE2733
              ________      ________      ________      ________      ________
 1                 11            12             7             8             9


           TAU(U) FOR LATENT CLASS PATTERN 1 2 2
              CORE2743      CORE2753      CORE2763
              ________      ________      ________
 1                 10            11            12


           TAU(U) FOR LATENT CLASS PATTERN 1 2 3
              CORE2711      CORE2721      CORE2731      CORE2741      CORE2751
              ________      ________      ________      ________      ________
 1                  1             2             3             4             5


           TAU(U) FOR LATENT CLASS PATTERN 1 2 3
              CORE2761      CORE2712      CORE2722      CORE2732      CORE2742
              ________      ________      ________      ________      ________
 1                  6             7             8             9            10


           TAU(U) FOR LATENT CLASS PATTERN 1 2 3
              CORE2752      CORE2762      CORE2713      CORE2723      CORE2733
              ________      ________      ________      ________      ________
 1                 11            12            13            14            15


           TAU(U) FOR LATENT CLASS PATTERN 1 2 3
              CORE2743      CORE2753      CORE2763
              ________      ________      ________
 1                 16            17            18


           TAU(U) FOR LATENT CLASS PATTERN 1 2 4
              CORE2711      CORE2721      CORE2731      CORE2741      CORE2751
              ________      ________      ________      ________      ________
 1                  1             2             3             4             5


           TAU(U) FOR LATENT CLASS PATTERN 1 2 4
              CORE2761      CORE2712      CORE2722      CORE2732      CORE2742
              ________      ________      ________      ________      ________
 1                  6             7             8             9            10


           TAU(U) FOR LATENT CLASS PATTERN 1 2 4
              CORE2752      CORE2762      CORE2713      CORE2723      CORE2733
              ________      ________      ________      ________      ________
 1                 11            12            19            20            21


           TAU(U) FOR LATENT CLASS PATTERN 1 2 4
              CORE2743      CORE2753      CORE2763
              ________      ________      ________
 1                 22            23            24


           TAU(U) FOR LATENT CLASS PATTERN 1 3 1
              CORE2711      CORE2721      CORE2731      CORE2741      CORE2751
              ________      ________      ________      ________      ________
 1                  1             2             3             4             5


           TAU(U) FOR LATENT CLASS PATTERN 1 3 1
              CORE2761      CORE2712      CORE2722      CORE2732      CORE2742
              ________      ________      ________      ________      ________
 1                  6            13            14            15            16


           TAU(U) FOR LATENT CLASS PATTERN 1 3 1
              CORE2752      CORE2762      CORE2713      CORE2723      CORE2733
              ________      ________      ________      ________      ________
 1                 17            18             1             2             3


           TAU(U) FOR LATENT CLASS PATTERN 1 3 1
              CORE2743      CORE2753      CORE2763
              ________      ________      ________
 1                  4             5             6


           TAU(U) FOR LATENT CLASS PATTERN 1 3 2
              CORE2711      CORE2721      CORE2731      CORE2741      CORE2751
              ________      ________      ________      ________      ________
 1                  1             2             3             4             5


           TAU(U) FOR LATENT CLASS PATTERN 1 3 2
              CORE2761      CORE2712      CORE2722      CORE2732      CORE2742
              ________      ________      ________      ________      ________
 1                  6            13            14            15            16


           TAU(U) FOR LATENT CLASS PATTERN 1 3 2
              CORE2752      CORE2762      CORE2713      CORE2723      CORE2733
              ________      ________      ________      ________      ________
 1                 17            18             7             8             9


           TAU(U) FOR LATENT CLASS PATTERN 1 3 2
              CORE2743      CORE2753      CORE2763
              ________      ________      ________
 1                 10            11            12


           TAU(U) FOR LATENT CLASS PATTERN 1 3 3
              CORE2711      CORE2721      CORE2731      CORE2741      CORE2751
              ________      ________      ________      ________      ________
 1                  1             2             3             4             5


           TAU(U) FOR LATENT CLASS PATTERN 1 3 3
              CORE2761      CORE2712      CORE2722      CORE2732      CORE2742
              ________      ________      ________      ________      ________
 1                  6            13            14            15            16


           TAU(U) FOR LATENT CLASS PATTERN 1 3 3
              CORE2752      CORE2762      CORE2713      CORE2723      CORE2733
              ________      ________      ________      ________      ________
 1                 17            18            13            14            15


           TAU(U) FOR LATENT CLASS PATTERN 1 3 3
              CORE2743      CORE2753      CORE2763
              ________      ________      ________
 1                 16            17            18


           TAU(U) FOR LATENT CLASS PATTERN 1 3 4
              CORE2711      CORE2721      CORE2731      CORE2741      CORE2751
              ________      ________      ________      ________      ________
 1                  1             2             3             4             5


           TAU(U) FOR LATENT CLASS PATTERN 1 3 4
              CORE2761      CORE2712      CORE2722      CORE2732      CORE2742
              ________      ________      ________      ________      ________
 1                  6            13            14            15            16


           TAU(U) FOR LATENT CLASS PATTERN 1 3 4
              CORE2752      CORE2762      CORE2713      CORE2723      CORE2733
              ________      ________      ________      ________      ________
 1                 17            18            19            20            21


           TAU(U) FOR LATENT CLASS PATTERN 1 3 4
              CORE2743      CORE2753      CORE2763
              ________      ________      ________
 1                 22            23            24


           TAU(U) FOR LATENT CLASS PATTERN 1 4 1
              CORE2711      CORE2721      CORE2731      CORE2741      CORE2751
              ________      ________      ________      ________      ________
 1                  1             2             3             4             5


           TAU(U) FOR LATENT CLASS PATTERN 1 4 1
              CORE2761      CORE2712      CORE2722      CORE2732      CORE2742
              ________      ________      ________      ________      ________
 1                  6            19            20            21            22


           TAU(U) FOR LATENT CLASS PATTERN 1 4 1
              CORE2752      CORE2762      CORE2713      CORE2723      CORE2733
              ________      ________      ________      ________      ________
 1                 23            24             1             2             3


           TAU(U) FOR LATENT CLASS PATTERN 1 4 1
              CORE2743      CORE2753      CORE2763
              ________      ________      ________
 1                  4             5             6


           TAU(U) FOR LATENT CLASS PATTERN 1 4 2
              CORE2711      CORE2721      CORE2731      CORE2741      CORE2751
              ________      ________      ________      ________      ________
 1                  1             2             3             4             5


           TAU(U) FOR LATENT CLASS PATTERN 1 4 2
              CORE2761      CORE2712      CORE2722      CORE2732      CORE2742
              ________      ________      ________      ________      ________
 1                  6            19            20            21            22


           TAU(U) FOR LATENT CLASS PATTERN 1 4 2
              CORE2752      CORE2762      CORE2713      CORE2723      CORE2733
              ________      ________      ________      ________      ________
 1                 23            24             7             8             9


           TAU(U) FOR LATENT CLASS PATTERN 1 4 2
              CORE2743      CORE2753      CORE2763
              ________      ________      ________
 1                 10            11            12


           TAU(U) FOR LATENT CLASS PATTERN 1 4 3
              CORE2711      CORE2721      CORE2731      CORE2741      CORE2751
              ________      ________      ________      ________      ________
 1                  1             2             3             4             5


           TAU(U) FOR LATENT CLASS PATTERN 1 4 3
              CORE2761      CORE2712      CORE2722      CORE2732      CORE2742
              ________      ________      ________      ________      ________
 1                  6            19            20            21            22


           TAU(U) FOR LATENT CLASS PATTERN 1 4 3
              CORE2752      CORE2762      CORE2713      CORE2723      CORE2733
              ________      ________      ________      ________      ________
 1                 23            24            13            14            15


           TAU(U) FOR LATENT CLASS PATTERN 1 4 3
              CORE2743      CORE2753      CORE2763
              ________      ________      ________
 1                 16            17            18


           TAU(U) FOR LATENT CLASS PATTERN 1 4 4
              CORE2711      CORE2721      CORE2731      CORE2741      CORE2751
              ________      ________      ________      ________      ________
 1                  1             2             3             4             5


           TAU(U) FOR LATENT CLASS PATTERN 1 4 4
              CORE2761      CORE2712      CORE2722      CORE2732      CORE2742
              ________      ________      ________      ________      ________
 1                  6            19            20            21            22


           TAU(U) FOR LATENT CLASS PATTERN 1 4 4
              CORE2752      CORE2762      CORE2713      CORE2723      CORE2733
              ________      ________      ________      ________      ________
 1                 23            24            19            20            21


           TAU(U) FOR LATENT CLASS PATTERN 1 4 4
              CORE2743      CORE2753      CORE2763
              ________      ________      ________
 1                 22            23            24


           TAU(U) FOR LATENT CLASS PATTERN 2 1 1
              CORE2711      CORE2721      CORE2731      CORE2741      CORE2751
              ________      ________      ________      ________      ________
 1                  7             8             9            10            11


           TAU(U) FOR LATENT CLASS PATTERN 2 1 1
              CORE2761      CORE2712      CORE2722      CORE2732      CORE2742
              ________      ________      ________      ________      ________
 1                 12             1             2             3             4


           TAU(U) FOR LATENT CLASS PATTERN 2 1 1
              CORE2752      CORE2762      CORE2713      CORE2723      CORE2733
              ________      ________      ________      ________      ________
 1                  5             6             1             2             3


           TAU(U) FOR LATENT CLASS PATTERN 2 1 1
              CORE2743      CORE2753      CORE2763
              ________      ________      ________
 1                  4             5             6


           TAU(U) FOR LATENT CLASS PATTERN 2 1 2
              CORE2711      CORE2721      CORE2731      CORE2741      CORE2751
              ________      ________      ________      ________      ________
 1                  7             8             9            10            11


           TAU(U) FOR LATENT CLASS PATTERN 2 1 2
              CORE2761      CORE2712      CORE2722      CORE2732      CORE2742
              ________      ________      ________      ________      ________
 1                 12             1             2             3             4


           TAU(U) FOR LATENT CLASS PATTERN 2 1 2
              CORE2752      CORE2762      CORE2713      CORE2723      CORE2733
              ________      ________      ________      ________      ________
 1                  5             6             7             8             9


           TAU(U) FOR LATENT CLASS PATTERN 2 1 2
              CORE2743      CORE2753      CORE2763
              ________      ________      ________
 1                 10            11            12


           TAU(U) FOR LATENT CLASS PATTERN 2 1 3
              CORE2711      CORE2721      CORE2731      CORE2741      CORE2751
              ________      ________      ________      ________      ________
 1                  7             8             9            10            11


           TAU(U) FOR LATENT CLASS PATTERN 2 1 3
              CORE2761      CORE2712      CORE2722      CORE2732      CORE2742
              ________      ________      ________      ________      ________
 1                 12             1             2             3             4


           TAU(U) FOR LATENT CLASS PATTERN 2 1 3
              CORE2752      CORE2762      CORE2713      CORE2723      CORE2733
              ________      ________      ________      ________      ________
 1                  5             6            13            14            15


           TAU(U) FOR LATENT CLASS PATTERN 2 1 3
              CORE2743      CORE2753      CORE2763
              ________      ________      ________
 1                 16            17            18


           TAU(U) FOR LATENT CLASS PATTERN 2 1 4
              CORE2711      CORE2721      CORE2731      CORE2741      CORE2751
              ________      ________      ________      ________      ________
 1                  7             8             9            10            11


           TAU(U) FOR LATENT CLASS PATTERN 2 1 4
              CORE2761      CORE2712      CORE2722      CORE2732      CORE2742
              ________      ________      ________      ________      ________
 1                 12             1             2             3             4


           TAU(U) FOR LATENT CLASS PATTERN 2 1 4
              CORE2752      CORE2762      CORE2713      CORE2723      CORE2733
              ________      ________      ________      ________      ________
 1                  5             6            19            20            21


           TAU(U) FOR LATENT CLASS PATTERN 2 1 4
              CORE2743      CORE2753      CORE2763
              ________      ________      ________
 1                 22            23            24


           TAU(U) FOR LATENT CLASS PATTERN 2 2 1
              CORE2711      CORE2721      CORE2731      CORE2741      CORE2751
              ________      ________      ________      ________      ________
 1                  7             8             9            10            11


           TAU(U) FOR LATENT CLASS PATTERN 2 2 1
              CORE2761      CORE2712      CORE2722      CORE2732      CORE2742
              ________      ________      ________      ________      ________
 1                 12             7             8             9            10


           TAU(U) FOR LATENT CLASS PATTERN 2 2 1
              CORE2752      CORE2762      CORE2713      CORE2723      CORE2733
              ________      ________      ________      ________      ________
 1                 11            12             1             2             3


           TAU(U) FOR LATENT CLASS PATTERN 2 2 1
              CORE2743      CORE2753      CORE2763
              ________      ________      ________
 1                  4             5             6


           TAU(U) FOR LATENT CLASS PATTERN 2 2 2
              CORE2711      CORE2721      CORE2731      CORE2741      CORE2751
              ________      ________      ________      ________      ________
 1                  7             8             9            10            11


           TAU(U) FOR LATENT CLASS PATTERN 2 2 2
              CORE2761      CORE2712      CORE2722      CORE2732      CORE2742
              ________      ________      ________      ________      ________
 1                 12             7             8             9            10


           TAU(U) FOR LATENT CLASS PATTERN 2 2 2
              CORE2752      CORE2762      CORE2713      CORE2723      CORE2733
              ________      ________      ________      ________      ________
 1                 11            12             7             8             9


           TAU(U) FOR LATENT CLASS PATTERN 2 2 2
              CORE2743      CORE2753      CORE2763
              ________      ________      ________
 1                 10            11            12


           TAU(U) FOR LATENT CLASS PATTERN 2 2 3
              CORE2711      CORE2721      CORE2731      CORE2741      CORE2751
              ________      ________      ________      ________      ________
 1                  7             8             9            10            11


           TAU(U) FOR LATENT CLASS PATTERN 2 2 3
              CORE2761      CORE2712      CORE2722      CORE2732      CORE2742
              ________      ________      ________      ________      ________
 1                 12             7             8             9            10


           TAU(U) FOR LATENT CLASS PATTERN 2 2 3
              CORE2752      CORE2762      CORE2713      CORE2723      CORE2733
              ________      ________      ________      ________      ________
 1                 11            12            13            14            15


           TAU(U) FOR LATENT CLASS PATTERN 2 2 3
              CORE2743      CORE2753      CORE2763
              ________      ________      ________
 1                 16            17            18


           TAU(U) FOR LATENT CLASS PATTERN 2 2 4
              CORE2711      CORE2721      CORE2731      CORE2741      CORE2751
              ________      ________      ________      ________      ________
 1                  7             8             9            10            11


           TAU(U) FOR LATENT CLASS PATTERN 2 2 4
              CORE2761      CORE2712      CORE2722      CORE2732      CORE2742
              ________      ________      ________      ________      ________
 1                 12             7             8             9            10


           TAU(U) FOR LATENT CLASS PATTERN 2 2 4
              CORE2752      CORE2762      CORE2713      CORE2723      CORE2733
              ________      ________      ________      ________      ________
 1                 11            12            19            20            21


           TAU(U) FOR LATENT CLASS PATTERN 2 2 4
              CORE2743      CORE2753      CORE2763
              ________      ________      ________
 1                 22            23            24


           TAU(U) FOR LATENT CLASS PATTERN 2 3 1
              CORE2711      CORE2721      CORE2731      CORE2741      CORE2751
              ________      ________      ________      ________      ________
 1                  7             8             9            10            11


           TAU(U) FOR LATENT CLASS PATTERN 2 3 1
              CORE2761      CORE2712      CORE2722      CORE2732      CORE2742
              ________      ________      ________      ________      ________
 1                 12            13            14            15            16


           TAU(U) FOR LATENT CLASS PATTERN 2 3 1
              CORE2752      CORE2762      CORE2713      CORE2723      CORE2733
              ________      ________      ________      ________      ________
 1                 17            18             1             2             3


           TAU(U) FOR LATENT CLASS PATTERN 2 3 1
              CORE2743      CORE2753      CORE2763
              ________      ________      ________
 1                  4             5             6


           TAU(U) FOR LATENT CLASS PATTERN 2 3 2
              CORE2711      CORE2721      CORE2731      CORE2741      CORE2751
              ________      ________      ________      ________      ________
 1                  7             8             9            10            11


           TAU(U) FOR LATENT CLASS PATTERN 2 3 2
              CORE2761      CORE2712      CORE2722      CORE2732      CORE2742
              ________      ________      ________      ________      ________
 1                 12            13            14            15            16


           TAU(U) FOR LATENT CLASS PATTERN 2 3 2
              CORE2752      CORE2762      CORE2713      CORE2723      CORE2733
              ________      ________      ________      ________      ________
 1                 17            18             7             8             9


           TAU(U) FOR LATENT CLASS PATTERN 2 3 2
              CORE2743      CORE2753      CORE2763
              ________      ________      ________
 1                 10            11            12


           TAU(U) FOR LATENT CLASS PATTERN 2 3 3
              CORE2711      CORE2721      CORE2731      CORE2741      CORE2751
              ________      ________      ________      ________      ________
 1                  7             8             9            10            11


           TAU(U) FOR LATENT CLASS PATTERN 2 3 3
              CORE2761      CORE2712      CORE2722      CORE2732      CORE2742
              ________      ________      ________      ________      ________
 1                 12            13            14            15            16


           TAU(U) FOR LATENT CLASS PATTERN 2 3 3
              CORE2752      CORE2762      CORE2713      CORE2723      CORE2733
              ________      ________      ________      ________      ________
 1                 17            18            13            14            15


           TAU(U) FOR LATENT CLASS PATTERN 2 3 3
              CORE2743      CORE2753      CORE2763
              ________      ________      ________
 1                 16            17            18


           TAU(U) FOR LATENT CLASS PATTERN 2 3 4
              CORE2711      CORE2721      CORE2731      CORE2741      CORE2751
              ________      ________      ________      ________      ________
 1                  7             8             9            10            11


           TAU(U) FOR LATENT CLASS PATTERN 2 3 4
              CORE2761      CORE2712      CORE2722      CORE2732      CORE2742
              ________      ________      ________      ________      ________
 1                 12            13            14            15            16


           TAU(U) FOR LATENT CLASS PATTERN 2 3 4
              CORE2752      CORE2762      CORE2713      CORE2723      CORE2733
              ________      ________      ________      ________      ________
 1                 17            18            19            20            21


           TAU(U) FOR LATENT CLASS PATTERN 2 3 4
              CORE2743      CORE2753      CORE2763
              ________      ________      ________
 1                 22            23            24


           TAU(U) FOR LATENT CLASS PATTERN 2 4 1
              CORE2711      CORE2721      CORE2731      CORE2741      CORE2751
              ________      ________      ________      ________      ________
 1                  7             8             9            10            11


           TAU(U) FOR LATENT CLASS PATTERN 2 4 1
              CORE2761      CORE2712      CORE2722      CORE2732      CORE2742
              ________      ________      ________      ________      ________
 1                 12            19            20            21            22


           TAU(U) FOR LATENT CLASS PATTERN 2 4 1
              CORE2752      CORE2762      CORE2713      CORE2723      CORE2733
              ________      ________      ________      ________      ________
 1                 23            24             1             2             3


           TAU(U) FOR LATENT CLASS PATTERN 2 4 1
              CORE2743      CORE2753      CORE2763
              ________      ________      ________
 1                  4             5             6


           TAU(U) FOR LATENT CLASS PATTERN 2 4 2
              CORE2711      CORE2721      CORE2731      CORE2741      CORE2751
              ________      ________      ________      ________      ________
 1                  7             8             9            10            11


           TAU(U) FOR LATENT CLASS PATTERN 2 4 2
              CORE2761      CORE2712      CORE2722      CORE2732      CORE2742
              ________      ________      ________      ________      ________
 1                 12            19            20            21            22


           TAU(U) FOR LATENT CLASS PATTERN 2 4 2
              CORE2752      CORE2762      CORE2713      CORE2723      CORE2733
              ________      ________      ________      ________      ________
 1                 23            24             7             8             9


           TAU(U) FOR LATENT CLASS PATTERN 2 4 2
              CORE2743      CORE2753      CORE2763
              ________      ________      ________
 1                 10            11            12


           TAU(U) FOR LATENT CLASS PATTERN 2 4 3
              CORE2711      CORE2721      CORE2731      CORE2741      CORE2751
              ________      ________      ________      ________      ________
 1                  7             8             9            10            11


           TAU(U) FOR LATENT CLASS PATTERN 2 4 3
              CORE2761      CORE2712      CORE2722      CORE2732      CORE2742
              ________      ________      ________      ________      ________
 1                 12            19            20            21            22


           TAU(U) FOR LATENT CLASS PATTERN 2 4 3
              CORE2752      CORE2762      CORE2713      CORE2723      CORE2733
              ________      ________      ________      ________      ________
 1                 23            24            13            14            15


           TAU(U) FOR LATENT CLASS PATTERN 2 4 3
              CORE2743      CORE2753      CORE2763
              ________      ________      ________
 1                 16            17            18


           TAU(U) FOR LATENT CLASS PATTERN 2 4 4
              CORE2711      CORE2721      CORE2731      CORE2741      CORE2751
              ________      ________      ________      ________      ________
 1                  7             8             9            10            11


           TAU(U) FOR LATENT CLASS PATTERN 2 4 4
              CORE2761      CORE2712      CORE2722      CORE2732      CORE2742
              ________      ________      ________      ________      ________
 1                 12            19            20            21            22


           TAU(U) FOR LATENT CLASS PATTERN 2 4 4
              CORE2752      CORE2762      CORE2713      CORE2723      CORE2733
              ________      ________      ________      ________      ________
 1                 23            24            19            20            21


           TAU(U) FOR LATENT CLASS PATTERN 2 4 4
              CORE2743      CORE2753      CORE2763
              ________      ________      ________
 1                 22            23            24


           TAU(U) FOR LATENT CLASS PATTERN 3 1 1
              CORE2711      CORE2721      CORE2731      CORE2741      CORE2751
              ________      ________      ________      ________      ________
 1                 13            14            15            16            17


           TAU(U) FOR LATENT CLASS PATTERN 3 1 1
              CORE2761      CORE2712      CORE2722      CORE2732      CORE2742
              ________      ________      ________      ________      ________
 1                 18             1             2             3             4


           TAU(U) FOR LATENT CLASS PATTERN 3 1 1
              CORE2752      CORE2762      CORE2713      CORE2723      CORE2733
              ________      ________      ________      ________      ________
 1                  5             6             1             2             3


           TAU(U) FOR LATENT CLASS PATTERN 3 1 1
              CORE2743      CORE2753      CORE2763
              ________      ________      ________
 1                  4             5             6


           TAU(U) FOR LATENT CLASS PATTERN 3 1 2
              CORE2711      CORE2721      CORE2731      CORE2741      CORE2751
              ________      ________      ________      ________      ________
 1                 13            14            15            16            17


           TAU(U) FOR LATENT CLASS PATTERN 3 1 2
              CORE2761      CORE2712      CORE2722      CORE2732      CORE2742
              ________      ________      ________      ________      ________
 1                 18             1             2             3             4


           TAU(U) FOR LATENT CLASS PATTERN 3 1 2
              CORE2752      CORE2762      CORE2713      CORE2723      CORE2733
              ________      ________      ________      ________      ________
 1                  5             6             7             8             9


           TAU(U) FOR LATENT CLASS PATTERN 3 1 2
              CORE2743      CORE2753      CORE2763
              ________      ________      ________
 1                 10            11            12


           TAU(U) FOR LATENT CLASS PATTERN 3 1 3
              CORE2711      CORE2721      CORE2731      CORE2741      CORE2751
              ________      ________      ________      ________      ________
 1                 13            14            15            16            17


           TAU(U) FOR LATENT CLASS PATTERN 3 1 3
              CORE2761      CORE2712      CORE2722      CORE2732      CORE2742
              ________      ________      ________      ________      ________
 1                 18             1             2             3             4


           TAU(U) FOR LATENT CLASS PATTERN 3 1 3
              CORE2752      CORE2762      CORE2713      CORE2723      CORE2733
              ________      ________      ________      ________      ________
 1                  5             6            13            14            15


           TAU(U) FOR LATENT CLASS PATTERN 3 1 3
              CORE2743      CORE2753      CORE2763
              ________      ________      ________
 1                 16            17            18


           TAU(U) FOR LATENT CLASS PATTERN 3 1 4
              CORE2711      CORE2721      CORE2731      CORE2741      CORE2751
              ________      ________      ________      ________      ________
 1                 13            14            15            16            17


           TAU(U) FOR LATENT CLASS PATTERN 3 1 4
              CORE2761      CORE2712      CORE2722      CORE2732      CORE2742
              ________      ________      ________      ________      ________
 1                 18             1             2             3             4


           TAU(U) FOR LATENT CLASS PATTERN 3 1 4
              CORE2752      CORE2762      CORE2713      CORE2723      CORE2733
              ________      ________      ________      ________      ________
 1                  5             6            19            20            21


           TAU(U) FOR LATENT CLASS PATTERN 3 1 4
              CORE2743      CORE2753      CORE2763
              ________      ________      ________
 1                 22            23            24


           TAU(U) FOR LATENT CLASS PATTERN 3 2 1
              CORE2711      CORE2721      CORE2731      CORE2741      CORE2751
              ________      ________      ________      ________      ________
 1                 13            14            15            16            17


           TAU(U) FOR LATENT CLASS PATTERN 3 2 1
              CORE2761      CORE2712      CORE2722      CORE2732      CORE2742
              ________      ________      ________      ________      ________
 1                 18             7             8             9            10


           TAU(U) FOR LATENT CLASS PATTERN 3 2 1
              CORE2752      CORE2762      CORE2713      CORE2723      CORE2733
              ________      ________      ________      ________      ________
 1                 11            12             1             2             3


           TAU(U) FOR LATENT CLASS PATTERN 3 2 1
              CORE2743      CORE2753      CORE2763
              ________      ________      ________
 1                  4             5             6


           TAU(U) FOR LATENT CLASS PATTERN 3 2 2
              CORE2711      CORE2721      CORE2731      CORE2741      CORE2751
              ________      ________      ________      ________      ________
 1                 13            14            15            16            17


           TAU(U) FOR LATENT CLASS PATTERN 3 2 2
              CORE2761      CORE2712      CORE2722      CORE2732      CORE2742
              ________      ________      ________      ________      ________
 1                 18             7             8             9            10


           TAU(U) FOR LATENT CLASS PATTERN 3 2 2
              CORE2752      CORE2762      CORE2713      CORE2723      CORE2733
              ________      ________      ________      ________      ________
 1                 11            12             7             8             9


           TAU(U) FOR LATENT CLASS PATTERN 3 2 2
              CORE2743      CORE2753      CORE2763
              ________      ________      ________
 1                 10            11            12


           TAU(U) FOR LATENT CLASS PATTERN 3 2 3
              CORE2711      CORE2721      CORE2731      CORE2741      CORE2751
              ________      ________      ________      ________      ________
 1                 13            14            15            16            17


           TAU(U) FOR LATENT CLASS PATTERN 3 2 3
              CORE2761      CORE2712      CORE2722      CORE2732      CORE2742
              ________      ________      ________      ________      ________
 1                 18             7             8             9            10


           TAU(U) FOR LATENT CLASS PATTERN 3 2 3
              CORE2752      CORE2762      CORE2713      CORE2723      CORE2733
              ________      ________      ________      ________      ________
 1                 11            12            13            14            15


           TAU(U) FOR LATENT CLASS PATTERN 3 2 3
              CORE2743      CORE2753      CORE2763
              ________      ________      ________
 1                 16            17            18


           TAU(U) FOR LATENT CLASS PATTERN 3 2 4
              CORE2711      CORE2721      CORE2731      CORE2741      CORE2751
              ________      ________      ________      ________      ________
 1                 13            14            15            16            17


           TAU(U) FOR LATENT CLASS PATTERN 3 2 4
              CORE2761      CORE2712      CORE2722      CORE2732      CORE2742
              ________      ________      ________      ________      ________
 1                 18             7             8             9            10


           TAU(U) FOR LATENT CLASS PATTERN 3 2 4
              CORE2752      CORE2762      CORE2713      CORE2723      CORE2733
              ________      ________      ________      ________      ________
 1                 11            12            19            20            21


           TAU(U) FOR LATENT CLASS PATTERN 3 2 4
              CORE2743      CORE2753      CORE2763
              ________      ________      ________
 1                 22            23            24


           TAU(U) FOR LATENT CLASS PATTERN 3 3 1
              CORE2711      CORE2721      CORE2731      CORE2741      CORE2751
              ________      ________      ________      ________      ________
 1                 13            14            15            16            17


           TAU(U) FOR LATENT CLASS PATTERN 3 3 1
              CORE2761      CORE2712      CORE2722      CORE2732      CORE2742
              ________      ________      ________      ________      ________
 1                 18            13            14            15            16


           TAU(U) FOR LATENT CLASS PATTERN 3 3 1
              CORE2752      CORE2762      CORE2713      CORE2723      CORE2733
              ________      ________      ________      ________      ________
 1                 17            18             1             2             3


           TAU(U) FOR LATENT CLASS PATTERN 3 3 1
              CORE2743      CORE2753      CORE2763
              ________      ________      ________
 1                  4             5             6


           TAU(U) FOR LATENT CLASS PATTERN 3 3 2
              CORE2711      CORE2721      CORE2731      CORE2741      CORE2751
              ________      ________      ________      ________      ________
 1                 13            14            15            16            17


           TAU(U) FOR LATENT CLASS PATTERN 3 3 2
              CORE2761      CORE2712      CORE2722      CORE2732      CORE2742
              ________      ________      ________      ________      ________
 1                 18            13            14            15            16


           TAU(U) FOR LATENT CLASS PATTERN 3 3 2
              CORE2752      CORE2762      CORE2713      CORE2723      CORE2733
              ________      ________      ________      ________      ________
 1                 17            18             7             8             9


           TAU(U) FOR LATENT CLASS PATTERN 3 3 2
              CORE2743      CORE2753      CORE2763
              ________      ________      ________
 1                 10            11            12


           TAU(U) FOR LATENT CLASS PATTERN 3 3 3
              CORE2711      CORE2721      CORE2731      CORE2741      CORE2751
              ________      ________      ________      ________      ________
 1                 13            14            15            16            17


           TAU(U) FOR LATENT CLASS PATTERN 3 3 3
              CORE2761      CORE2712      CORE2722      CORE2732      CORE2742
              ________      ________      ________      ________      ________
 1                 18            13            14            15            16


           TAU(U) FOR LATENT CLASS PATTERN 3 3 3
              CORE2752      CORE2762      CORE2713      CORE2723      CORE2733
              ________      ________      ________      ________      ________
 1                 17            18            13            14            15


           TAU(U) FOR LATENT CLASS PATTERN 3 3 3
              CORE2743      CORE2753      CORE2763
              ________      ________      ________
 1                 16            17            18


           TAU(U) FOR LATENT CLASS PATTERN 3 3 4
              CORE2711      CORE2721      CORE2731      CORE2741      CORE2751
              ________      ________      ________      ________      ________
 1                 13            14            15            16            17


           TAU(U) FOR LATENT CLASS PATTERN 3 3 4
              CORE2761      CORE2712      CORE2722      CORE2732      CORE2742
              ________      ________      ________      ________      ________
 1                 18            13            14            15            16


           TAU(U) FOR LATENT CLASS PATTERN 3 3 4
              CORE2752      CORE2762      CORE2713      CORE2723      CORE2733
              ________      ________      ________      ________      ________
 1                 17            18            19            20            21


           TAU(U) FOR LATENT CLASS PATTERN 3 3 4
              CORE2743      CORE2753      CORE2763
              ________      ________      ________
 1                 22            23            24


           TAU(U) FOR LATENT CLASS PATTERN 3 4 1
              CORE2711      CORE2721      CORE2731      CORE2741      CORE2751
              ________      ________      ________      ________      ________
 1                 13            14            15            16            17


           TAU(U) FOR LATENT CLASS PATTERN 3 4 1
              CORE2761      CORE2712      CORE2722      CORE2732      CORE2742
              ________      ________      ________      ________      ________
 1                 18            19            20            21            22


           TAU(U) FOR LATENT CLASS PATTERN 3 4 1
              CORE2752      CORE2762      CORE2713      CORE2723      CORE2733
              ________      ________      ________      ________      ________
 1                 23            24             1             2             3


           TAU(U) FOR LATENT CLASS PATTERN 3 4 1
              CORE2743      CORE2753      CORE2763
              ________      ________      ________
 1                  4             5             6


           TAU(U) FOR LATENT CLASS PATTERN 3 4 2
              CORE2711      CORE2721      CORE2731      CORE2741      CORE2751
              ________      ________      ________      ________      ________
 1                 13            14            15            16            17


           TAU(U) FOR LATENT CLASS PATTERN 3 4 2
              CORE2761      CORE2712      CORE2722      CORE2732      CORE2742
              ________      ________      ________      ________      ________
 1                 18            19            20            21            22


           TAU(U) FOR LATENT CLASS PATTERN 3 4 2
              CORE2752      CORE2762      CORE2713      CORE2723      CORE2733
              ________      ________      ________      ________      ________
 1                 23            24             7             8             9


           TAU(U) FOR LATENT CLASS PATTERN 3 4 2
              CORE2743      CORE2753      CORE2763
              ________      ________      ________
 1                 10            11            12


           TAU(U) FOR LATENT CLASS PATTERN 3 4 3
              CORE2711      CORE2721      CORE2731      CORE2741      CORE2751
              ________      ________      ________      ________      ________
 1                 13            14            15            16            17


           TAU(U) FOR LATENT CLASS PATTERN 3 4 3
              CORE2761      CORE2712      CORE2722      CORE2732      CORE2742
              ________      ________      ________      ________      ________
 1                 18            19            20            21            22


           TAU(U) FOR LATENT CLASS PATTERN 3 4 3
              CORE2752      CORE2762      CORE2713      CORE2723      CORE2733
              ________      ________      ________      ________      ________
 1                 23            24            13            14            15


           TAU(U) FOR LATENT CLASS PATTERN 3 4 3
              CORE2743      CORE2753      CORE2763
              ________      ________      ________
 1                 16            17            18


           TAU(U) FOR LATENT CLASS PATTERN 3 4 4
              CORE2711      CORE2721      CORE2731      CORE2741      CORE2751
              ________      ________      ________      ________      ________
 1                 13            14            15            16            17


           TAU(U) FOR LATENT CLASS PATTERN 3 4 4
              CORE2761      CORE2712      CORE2722      CORE2732      CORE2742
              ________      ________      ________      ________      ________
 1                 18            19            20            21            22


           TAU(U) FOR LATENT CLASS PATTERN 3 4 4
              CORE2752      CORE2762      CORE2713      CORE2723      CORE2733
              ________      ________      ________      ________      ________
 1                 23            24            19            20            21


           TAU(U) FOR LATENT CLASS PATTERN 3 4 4
              CORE2743      CORE2753      CORE2763
              ________      ________      ________
 1                 22            23            24


           TAU(U) FOR LATENT CLASS PATTERN 4 1 1
              CORE2711      CORE2721      CORE2731      CORE2741      CORE2751
              ________      ________      ________      ________      ________
 1                 19            20            21            22            23


           TAU(U) FOR LATENT CLASS PATTERN 4 1 1
              CORE2761      CORE2712      CORE2722      CORE2732      CORE2742
              ________      ________      ________      ________      ________
 1                 24             1             2             3             4


           TAU(U) FOR LATENT CLASS PATTERN 4 1 1
              CORE2752      CORE2762      CORE2713      CORE2723      CORE2733
              ________      ________      ________      ________      ________
 1                  5             6             1             2             3


           TAU(U) FOR LATENT CLASS PATTERN 4 1 1
              CORE2743      CORE2753      CORE2763
              ________      ________      ________
 1                  4             5             6


           TAU(U) FOR LATENT CLASS PATTERN 4 1 2
              CORE2711      CORE2721      CORE2731      CORE2741      CORE2751
              ________      ________      ________      ________      ________
 1                 19            20            21            22            23


           TAU(U) FOR LATENT CLASS PATTERN 4 1 2
              CORE2761      CORE2712      CORE2722      CORE2732      CORE2742
              ________      ________      ________      ________      ________
 1                 24             1             2             3             4


           TAU(U) FOR LATENT CLASS PATTERN 4 1 2
              CORE2752      CORE2762      CORE2713      CORE2723      CORE2733
              ________      ________      ________      ________      ________
 1                  5             6             7             8             9


           TAU(U) FOR LATENT CLASS PATTERN 4 1 2
              CORE2743      CORE2753      CORE2763
              ________      ________      ________
 1                 10            11            12


           TAU(U) FOR LATENT CLASS PATTERN 4 1 3
              CORE2711      CORE2721      CORE2731      CORE2741      CORE2751
              ________      ________      ________      ________      ________
 1                 19            20            21            22            23


           TAU(U) FOR LATENT CLASS PATTERN 4 1 3
              CORE2761      CORE2712      CORE2722      CORE2732      CORE2742
              ________      ________      ________      ________      ________
 1                 24             1             2             3             4


           TAU(U) FOR LATENT CLASS PATTERN 4 1 3
              CORE2752      CORE2762      CORE2713      CORE2723      CORE2733
              ________      ________      ________      ________      ________
 1                  5             6            13            14            15


           TAU(U) FOR LATENT CLASS PATTERN 4 1 3
              CORE2743      CORE2753      CORE2763
              ________      ________      ________
 1                 16            17            18


           TAU(U) FOR LATENT CLASS PATTERN 4 1 4
              CORE2711      CORE2721      CORE2731      CORE2741      CORE2751
              ________      ________      ________      ________      ________
 1                 19            20            21            22            23


           TAU(U) FOR LATENT CLASS PATTERN 4 1 4
              CORE2761      CORE2712      CORE2722      CORE2732      CORE2742
              ________      ________      ________      ________      ________
 1                 24             1             2             3             4


           TAU(U) FOR LATENT CLASS PATTERN 4 1 4
              CORE2752      CORE2762      CORE2713      CORE2723      CORE2733
              ________      ________      ________      ________      ________
 1                  5             6            19            20            21


           TAU(U) FOR LATENT CLASS PATTERN 4 1 4
              CORE2743      CORE2753      CORE2763
              ________      ________      ________
 1                 22            23            24


           TAU(U) FOR LATENT CLASS PATTERN 4 2 1
              CORE2711      CORE2721      CORE2731      CORE2741      CORE2751
              ________      ________      ________      ________      ________
 1                 19            20            21            22            23


           TAU(U) FOR LATENT CLASS PATTERN 4 2 1
              CORE2761      CORE2712      CORE2722      CORE2732      CORE2742
              ________      ________      ________      ________      ________
 1                 24             7             8             9            10


           TAU(U) FOR LATENT CLASS PATTERN 4 2 1
              CORE2752      CORE2762      CORE2713      CORE2723      CORE2733
              ________      ________      ________      ________      ________
 1                 11            12             1             2             3


           TAU(U) FOR LATENT CLASS PATTERN 4 2 1
              CORE2743      CORE2753      CORE2763
              ________      ________      ________
 1                  4             5             6


           TAU(U) FOR LATENT CLASS PATTERN 4 2 2
              CORE2711      CORE2721      CORE2731      CORE2741      CORE2751
              ________      ________      ________      ________      ________
 1                 19            20            21            22            23


           TAU(U) FOR LATENT CLASS PATTERN 4 2 2
              CORE2761      CORE2712      CORE2722      CORE2732      CORE2742
              ________      ________      ________      ________      ________
 1                 24             7             8             9            10


           TAU(U) FOR LATENT CLASS PATTERN 4 2 2
              CORE2752      CORE2762      CORE2713      CORE2723      CORE2733
              ________      ________      ________      ________      ________
 1                 11            12             7             8             9


           TAU(U) FOR LATENT CLASS PATTERN 4 2 2
              CORE2743      CORE2753      CORE2763
              ________      ________      ________
 1                 10            11            12


           TAU(U) FOR LATENT CLASS PATTERN 4 2 3
              CORE2711      CORE2721      CORE2731      CORE2741      CORE2751
              ________      ________      ________      ________      ________
 1                 19            20            21            22            23


           TAU(U) FOR LATENT CLASS PATTERN 4 2 3
              CORE2761      CORE2712      CORE2722      CORE2732      CORE2742
              ________      ________      ________      ________      ________
 1                 24             7             8             9            10


           TAU(U) FOR LATENT CLASS PATTERN 4 2 3
              CORE2752      CORE2762      CORE2713      CORE2723      CORE2733
              ________      ________      ________      ________      ________
 1                 11            12            13            14            15


           TAU(U) FOR LATENT CLASS PATTERN 4 2 3
              CORE2743      CORE2753      CORE2763
              ________      ________      ________
 1                 16            17            18


           TAU(U) FOR LATENT CLASS PATTERN 4 2 4
              CORE2711      CORE2721      CORE2731      CORE2741      CORE2751
              ________      ________      ________      ________      ________
 1                 19            20            21            22            23


           TAU(U) FOR LATENT CLASS PATTERN 4 2 4
              CORE2761      CORE2712      CORE2722      CORE2732      CORE2742
              ________      ________      ________      ________      ________
 1                 24             7             8             9            10


           TAU(U) FOR LATENT CLASS PATTERN 4 2 4
              CORE2752      CORE2762      CORE2713      CORE2723      CORE2733
              ________      ________      ________      ________      ________
 1                 11            12            19            20            21


           TAU(U) FOR LATENT CLASS PATTERN 4 2 4
              CORE2743      CORE2753      CORE2763
              ________      ________      ________
 1                 22            23            24


           TAU(U) FOR LATENT CLASS PATTERN 4 3 1
              CORE2711      CORE2721      CORE2731      CORE2741      CORE2751
              ________      ________      ________      ________      ________
 1                 19            20            21            22            23


           TAU(U) FOR LATENT CLASS PATTERN 4 3 1
              CORE2761      CORE2712      CORE2722      CORE2732      CORE2742
              ________      ________      ________      ________      ________
 1                 24            13            14            15            16


           TAU(U) FOR LATENT CLASS PATTERN 4 3 1
              CORE2752      CORE2762      CORE2713      CORE2723      CORE2733
              ________      ________      ________      ________      ________
 1                 17            18             1             2             3


           TAU(U) FOR LATENT CLASS PATTERN 4 3 1
              CORE2743      CORE2753      CORE2763
              ________      ________      ________
 1                  4             5             6


           TAU(U) FOR LATENT CLASS PATTERN 4 3 2
              CORE2711      CORE2721      CORE2731      CORE2741      CORE2751
              ________      ________      ________      ________      ________
 1                 19            20            21            22            23


           TAU(U) FOR LATENT CLASS PATTERN 4 3 2
              CORE2761      CORE2712      CORE2722      CORE2732      CORE2742
              ________      ________      ________      ________      ________
 1                 24            13            14            15            16


           TAU(U) FOR LATENT CLASS PATTERN 4 3 2
              CORE2752      CORE2762      CORE2713      CORE2723      CORE2733
              ________      ________      ________      ________      ________
 1                 17            18             7             8             9


           TAU(U) FOR LATENT CLASS PATTERN 4 3 2
              CORE2743      CORE2753      CORE2763
              ________      ________      ________
 1                 10            11            12


           TAU(U) FOR LATENT CLASS PATTERN 4 3 3
              CORE2711      CORE2721      CORE2731      CORE2741      CORE2751
              ________      ________      ________      ________      ________
 1                 19            20            21            22            23


           TAU(U) FOR LATENT CLASS PATTERN 4 3 3
              CORE2761      CORE2712      CORE2722      CORE2732      CORE2742
              ________      ________      ________      ________      ________
 1                 24            13            14            15            16


           TAU(U) FOR LATENT CLASS PATTERN 4 3 3
              CORE2752      CORE2762      CORE2713      CORE2723      CORE2733
              ________      ________      ________      ________      ________
 1                 17            18            13            14            15


           TAU(U) FOR LATENT CLASS PATTERN 4 3 3
              CORE2743      CORE2753      CORE2763
              ________      ________      ________
 1                 16            17            18


           TAU(U) FOR LATENT CLASS PATTERN 4 3 4
              CORE2711      CORE2721      CORE2731      CORE2741      CORE2751
              ________      ________      ________      ________      ________
 1                 19            20            21            22            23


           TAU(U) FOR LATENT CLASS PATTERN 4 3 4
              CORE2761      CORE2712      CORE2722      CORE2732      CORE2742
              ________      ________      ________      ________      ________
 1                 24            13            14            15            16


           TAU(U) FOR LATENT CLASS PATTERN 4 3 4
              CORE2752      CORE2762      CORE2713      CORE2723      CORE2733
              ________      ________      ________      ________      ________
 1                 17            18            19            20            21


           TAU(U) FOR LATENT CLASS PATTERN 4 3 4
              CORE2743      CORE2753      CORE2763
              ________      ________      ________
 1                 22            23            24


           TAU(U) FOR LATENT CLASS PATTERN 4 4 1
              CORE2711      CORE2721      CORE2731      CORE2741      CORE2751
              ________      ________      ________      ________      ________
 1                 19            20            21            22            23


           TAU(U) FOR LATENT CLASS PATTERN 4 4 1
              CORE2761      CORE2712      CORE2722      CORE2732      CORE2742
              ________      ________      ________      ________      ________
 1                 24            19            20            21            22


           TAU(U) FOR LATENT CLASS PATTERN 4 4 1
              CORE2752      CORE2762      CORE2713      CORE2723      CORE2733
              ________      ________      ________      ________      ________
 1                 23            24             1             2             3


           TAU(U) FOR LATENT CLASS PATTERN 4 4 1
              CORE2743      CORE2753      CORE2763
              ________      ________      ________
 1                  4             5             6


           TAU(U) FOR LATENT CLASS PATTERN 4 4 2
              CORE2711      CORE2721      CORE2731      CORE2741      CORE2751
              ________      ________      ________      ________      ________
 1                 19            20            21            22            23


           TAU(U) FOR LATENT CLASS PATTERN 4 4 2
              CORE2761      CORE2712      CORE2722      CORE2732      CORE2742
              ________      ________      ________      ________      ________
 1                 24            19            20            21            22


           TAU(U) FOR LATENT CLASS PATTERN 4 4 2
              CORE2752      CORE2762      CORE2713      CORE2723      CORE2733
              ________      ________      ________      ________      ________
 1                 23            24             7             8             9


           TAU(U) FOR LATENT CLASS PATTERN 4 4 2
              CORE2743      CORE2753      CORE2763
              ________      ________      ________
 1                 10            11            12


           TAU(U) FOR LATENT CLASS PATTERN 4 4 3
              CORE2711      CORE2721      CORE2731      CORE2741      CORE2751
              ________      ________      ________      ________      ________
 1                 19            20            21            22            23


           TAU(U) FOR LATENT CLASS PATTERN 4 4 3
              CORE2761      CORE2712      CORE2722      CORE2732      CORE2742
              ________      ________      ________      ________      ________
 1                 24            19            20            21            22


           TAU(U) FOR LATENT CLASS PATTERN 4 4 3
              CORE2752      CORE2762      CORE2713      CORE2723      CORE2733
              ________      ________      ________      ________      ________
 1                 23            24            13            14            15


           TAU(U) FOR LATENT CLASS PATTERN 4 4 3
              CORE2743      CORE2753      CORE2763
              ________      ________      ________
 1                 16            17            18


           TAU(U) FOR LATENT CLASS PATTERN 4 4 4
              CORE2711      CORE2721      CORE2731      CORE2741      CORE2751
              ________      ________      ________      ________      ________
 1                 19            20            21            22            23


           TAU(U) FOR LATENT CLASS PATTERN 4 4 4
              CORE2761      CORE2712      CORE2722      CORE2732      CORE2742
              ________      ________      ________      ________      ________
 1                 24            19            20            21            22


           TAU(U) FOR LATENT CLASS PATTERN 4 4 4
              CORE2752      CORE2762      CORE2713      CORE2723      CORE2733
              ________      ________      ________      ________      ________
 1                 23            24            19            20            21


           TAU(U) FOR LATENT CLASS PATTERN 4 4 4
              CORE2743      CORE2753      CORE2763
              ________      ________      ________
 1                 22            23            24


     PARAMETER SPECIFICATION FOR LATENT CLASS REGRESSION MODEL PART


           ALPHA(C)
              C1#1          C1#2          C1#3          C1#4          C2#1
              ________      ________      ________      ________      ________
 1                 25            26            27             0            28


           ALPHA(C)
              C2#2          C2#3          C2#4          C3#1          C3#2
              ________      ________      ________      ________      ________
 1                 29            30             0            31            32


           ALPHA(C)
              C3#3          C3#4
              ________      ________
 1                 33             0


           BETA(C)
              C1#1          C1#2          C1#3          C1#4
              ________      ________      ________      ________
 C2#1              34            37            40             0
 C2#2              35            38            41             0
 C2#3              36            39            42             0
 C2#4               0             0             0             0


           BETA(C)
              C2#1          C2#2          C2#3          C2#4
              ________      ________      ________      ________
 C3#1              43            46            49             0
 C3#2              44            47            50             0
 C3#3              45            48            51             0
 C3#4               0             0             0             0


     STARTING VALUES FOR LATENT CLASS PATTERN 1 1 1


     STARTING VALUES FOR LATENT CLASS PATTERN 1 1 2


     STARTING VALUES FOR LATENT CLASS PATTERN 1 1 3


     STARTING VALUES FOR LATENT CLASS PATTERN 1 1 4


     STARTING VALUES FOR LATENT CLASS PATTERN 1 2 1


     STARTING VALUES FOR LATENT CLASS PATTERN 1 2 2


     STARTING VALUES FOR LATENT CLASS PATTERN 1 2 3


     STARTING VALUES FOR LATENT CLASS PATTERN 1 2 4


     STARTING VALUES FOR LATENT CLASS PATTERN 1 3 1


     STARTING VALUES FOR LATENT CLASS PATTERN 1 3 2


     STARTING VALUES FOR LATENT CLASS PATTERN 1 3 3


     STARTING VALUES FOR LATENT CLASS PATTERN 1 3 4


     STARTING VALUES FOR LATENT CLASS PATTERN 1 4 1


     STARTING VALUES FOR LATENT CLASS PATTERN 1 4 2


     STARTING VALUES FOR LATENT CLASS PATTERN 1 4 3


     STARTING VALUES FOR LATENT CLASS PATTERN 1 4 4


     STARTING VALUES FOR LATENT CLASS PATTERN 2 1 1


     STARTING VALUES FOR LATENT CLASS PATTERN 2 1 2


     STARTING VALUES FOR LATENT CLASS PATTERN 2 1 3


     STARTING VALUES FOR LATENT CLASS PATTERN 2 1 4


     STARTING VALUES FOR LATENT CLASS PATTERN 2 2 1


     STARTING VALUES FOR LATENT CLASS PATTERN 2 2 2


     STARTING VALUES FOR LATENT CLASS PATTERN 2 2 3


     STARTING VALUES FOR LATENT CLASS PATTERN 2 2 4


     STARTING VALUES FOR LATENT CLASS PATTERN 2 3 1


     STARTING VALUES FOR LATENT CLASS PATTERN 2 3 2


     STARTING VALUES FOR LATENT CLASS PATTERN 2 3 3


     STARTING VALUES FOR LATENT CLASS PATTERN 2 3 4


     STARTING VALUES FOR LATENT CLASS PATTERN 2 4 1


     STARTING VALUES FOR LATENT CLASS PATTERN 2 4 2


     STARTING VALUES FOR LATENT CLASS PATTERN 2 4 3


     STARTING VALUES FOR LATENT CLASS PATTERN 2 4 4


     STARTING VALUES FOR LATENT CLASS PATTERN 3 1 1


     STARTING VALUES FOR LATENT CLASS PATTERN 3 1 2


     STARTING VALUES FOR LATENT CLASS PATTERN 3 1 3


     STARTING VALUES FOR LATENT CLASS PATTERN 3 1 4


     STARTING VALUES FOR LATENT CLASS PATTERN 3 2 1


     STARTING VALUES FOR LATENT CLASS PATTERN 3 2 2


     STARTING VALUES FOR LATENT CLASS PATTERN 3 2 3


     STARTING VALUES FOR LATENT CLASS PATTERN 3 2 4


     STARTING VALUES FOR LATENT CLASS PATTERN 3 3 1


     STARTING VALUES FOR LATENT CLASS PATTERN 3 3 2


     STARTING VALUES FOR LATENT CLASS PATTERN 3 3 3


     STARTING VALUES FOR LATENT CLASS PATTERN 3 3 4


     STARTING VALUES FOR LATENT CLASS PATTERN 3 4 1


     STARTING VALUES FOR LATENT CLASS PATTERN 3 4 2


     STARTING VALUES FOR LATENT CLASS PATTERN 3 4 3


     STARTING VALUES FOR LATENT CLASS PATTERN 3 4 4


     STARTING VALUES FOR LATENT CLASS PATTERN 4 1 1


     STARTING VALUES FOR LATENT CLASS PATTERN 4 1 2


     STARTING VALUES FOR LATENT CLASS PATTERN 4 1 3


     STARTING VALUES FOR LATENT CLASS PATTERN 4 1 4


     STARTING VALUES FOR LATENT CLASS PATTERN 4 2 1


     STARTING VALUES FOR LATENT CLASS PATTERN 4 2 2


     STARTING VALUES FOR LATENT CLASS PATTERN 4 2 3


     STARTING VALUES FOR LATENT CLASS PATTERN 4 2 4


     STARTING VALUES FOR LATENT CLASS PATTERN 4 3 1


     STARTING VALUES FOR LATENT CLASS PATTERN 4 3 2


     STARTING VALUES FOR LATENT CLASS PATTERN 4 3 3


     STARTING VALUES FOR LATENT CLASS PATTERN 4 3 4


     STARTING VALUES FOR LATENT CLASS PATTERN 4 4 1


     STARTING VALUES FOR LATENT CLASS PATTERN 4 4 2


     STARTING VALUES FOR LATENT CLASS PATTERN 4 4 3


     STARTING VALUES FOR LATENT CLASS PATTERN 4 4 4


     STARTING VALUES FOR LATENT CLASS INDICATOR MODEL PART


           TAU(U) FOR LATENT CLASS PATTERN 1 1 1
              CORE2711      CORE2721      CORE2731      CORE2741      CORE2751
              ________      ________      ________      ________      ________
 1              1.169         1.086         1.747         1.182         0.394


           TAU(U) FOR LATENT CLASS PATTERN 1 1 1
              CORE2761      CORE2712      CORE2722      CORE2732      CORE2742
              ________      ________      ________      ________      ________
 1              0.776         1.169         1.086         1.747         1.182


           TAU(U) FOR LATENT CLASS PATTERN 1 1 1
              CORE2752      CORE2762      CORE2713      CORE2723      CORE2733
              ________      ________      ________      ________      ________
 1              0.394         0.776         1.169         1.086         1.747


           TAU(U) FOR LATENT CLASS PATTERN 1 1 1
              CORE2743      CORE2753      CORE2763
              ________      ________      ________
 1              1.182         0.394         0.776


           TAU(U) FOR LATENT CLASS PATTERN 1 1 2
              CORE2711      CORE2721      CORE2731      CORE2741      CORE2751
              ________      ________      ________      ________      ________
 1              1.169         1.086         1.747         1.182         0.394


           TAU(U) FOR LATENT CLASS PATTERN 1 1 2
              CORE2761      CORE2712      CORE2722      CORE2732      CORE2742
              ________      ________      ________      ________      ________
 1              0.776         1.169         1.086         1.747         1.182


           TAU(U) FOR LATENT CLASS PATTERN 1 1 2
              CORE2752      CORE2762      CORE2713      CORE2723      CORE2733
              ________      ________      ________      ________      ________
 1              0.394         0.776         1.564         1.482         2.143


           TAU(U) FOR LATENT CLASS PATTERN 1 1 2
              CORE2743      CORE2753      CORE2763
              ________      ________      ________
 1              1.578         0.790         1.171


           TAU(U) FOR LATENT CLASS PATTERN 1 1 3
              CORE2711      CORE2721      CORE2731      CORE2741      CORE2751
              ________      ________      ________      ________      ________
 1              1.169         1.086         1.747         1.182         0.394


           TAU(U) FOR LATENT CLASS PATTERN 1 1 3
              CORE2761      CORE2712      CORE2722      CORE2732      CORE2742
              ________      ________      ________      ________      ________
 1              0.776         1.169         1.086         1.747         1.182


           TAU(U) FOR LATENT CLASS PATTERN 1 1 3
              CORE2752      CORE2762      CORE2713      CORE2723      CORE2733
              ________      ________      ________      ________      ________
 1              0.394         0.776         1.564         1.482         2.143


           TAU(U) FOR LATENT CLASS PATTERN 1 1 3
              CORE2743      CORE2753      CORE2763
              ________      ________      ________
 1              1.578         0.790         1.171


           TAU(U) FOR LATENT CLASS PATTERN 1 1 4
              CORE2711      CORE2721      CORE2731      CORE2741      CORE2751
              ________      ________      ________      ________      ________
 1              1.169         1.086         1.747         1.182         0.394


           TAU(U) FOR LATENT CLASS PATTERN 1 1 4
              CORE2761      CORE2712      CORE2722      CORE2732      CORE2742
              ________      ________      ________      ________      ________
 1              0.776         1.169         1.086         1.747         1.182


           TAU(U) FOR LATENT CLASS PATTERN 1 1 4
              CORE2752      CORE2762      CORE2713      CORE2723      CORE2733
              ________      ________      ________      ________      ________
 1              0.394         0.776         1.960         1.878         2.538


           TAU(U) FOR LATENT CLASS PATTERN 1 1 4
              CORE2743      CORE2753      CORE2763
              ________      ________      ________
 1              1.973         1.186         1.567


           TAU(U) FOR LATENT CLASS PATTERN 1 2 1
              CORE2711      CORE2721      CORE2731      CORE2741      CORE2751
              ________      ________      ________      ________      ________
 1              1.169         1.086         1.747         1.182         0.394


           TAU(U) FOR LATENT CLASS PATTERN 1 2 1
              CORE2761      CORE2712      CORE2722      CORE2732      CORE2742
              ________      ________      ________      ________      ________
 1              0.776         1.564         1.482         2.143         1.578


           TAU(U) FOR LATENT CLASS PATTERN 1 2 1
              CORE2752      CORE2762      CORE2713      CORE2723      CORE2733
              ________      ________      ________      ________      ________
 1              0.790         1.171         1.169         1.086         1.747


           TAU(U) FOR LATENT CLASS PATTERN 1 2 1
              CORE2743      CORE2753      CORE2763
              ________      ________      ________
 1              1.182         0.394         0.776


           TAU(U) FOR LATENT CLASS PATTERN 1 2 2
              CORE2711      CORE2721      CORE2731      CORE2741      CORE2751
              ________      ________      ________      ________      ________
 1              1.169         1.086         1.747         1.182         0.394


           TAU(U) FOR LATENT CLASS PATTERN 1 2 2
              CORE2761      CORE2712      CORE2722      CORE2732      CORE2742
              ________      ________      ________      ________      ________
 1              0.776         1.564         1.482         2.143         1.578


           TAU(U) FOR LATENT CLASS PATTERN 1 2 2
              CORE2752      CORE2762      CORE2713      CORE2723      CORE2733
              ________      ________      ________      ________      ________
 1              0.790         1.171         1.564         1.482         2.143


           TAU(U) FOR LATENT CLASS PATTERN 1 2 2
              CORE2743      CORE2753      CORE2763
              ________      ________      ________
 1              1.578         0.790         1.171


           TAU(U) FOR LATENT CLASS PATTERN 1 2 3
              CORE2711      CORE2721      CORE2731      CORE2741      CORE2751
              ________      ________      ________      ________      ________
 1              1.169         1.086         1.747         1.182         0.394


           TAU(U) FOR LATENT CLASS PATTERN 1 2 3
              CORE2761      CORE2712      CORE2722      CORE2732      CORE2742
              ________      ________      ________      ________      ________
 1              0.776         1.564         1.482         2.143         1.578


           TAU(U) FOR LATENT CLASS PATTERN 1 2 3
              CORE2752      CORE2762      CORE2713      CORE2723      CORE2733
              ________      ________      ________      ________      ________
 1              0.790         1.171         1.564         1.482         2.143


           TAU(U) FOR LATENT CLASS PATTERN 1 2 3
              CORE2743      CORE2753      CORE2763
              ________      ________      ________
 1              1.578         0.790         1.171


           TAU(U) FOR LATENT CLASS PATTERN 1 2 4
              CORE2711      CORE2721      CORE2731      CORE2741      CORE2751
              ________      ________      ________      ________      ________
 1              1.169         1.086         1.747         1.182         0.394


           TAU(U) FOR LATENT CLASS PATTERN 1 2 4
              CORE2761      CORE2712      CORE2722      CORE2732      CORE2742
              ________      ________      ________      ________      ________
 1              0.776         1.564         1.482         2.143         1.578


           TAU(U) FOR LATENT CLASS PATTERN 1 2 4
              CORE2752      CORE2762      CORE2713      CORE2723      CORE2733
              ________      ________      ________      ________      ________
 1              0.790         1.171         1.960         1.878         2.538


           TAU(U) FOR LATENT CLASS PATTERN 1 2 4
              CORE2743      CORE2753      CORE2763
              ________      ________      ________
 1              1.973         1.186         1.567


           TAU(U) FOR LATENT CLASS PATTERN 1 3 1
              CORE2711      CORE2721      CORE2731      CORE2741      CORE2751
              ________      ________      ________      ________      ________
 1              1.169         1.086         1.747         1.182         0.394


           TAU(U) FOR LATENT CLASS PATTERN 1 3 1
              CORE2761      CORE2712      CORE2722      CORE2732      CORE2742
              ________      ________      ________      ________      ________
 1              0.776         1.564         1.482         2.143         1.578


           TAU(U) FOR LATENT CLASS PATTERN 1 3 1
              CORE2752      CORE2762      CORE2713      CORE2723      CORE2733
              ________      ________      ________      ________      ________
 1              0.790         1.171         1.169         1.086         1.747


           TAU(U) FOR LATENT CLASS PATTERN 1 3 1
              CORE2743      CORE2753      CORE2763
              ________      ________      ________
 1              1.182         0.394         0.776


           TAU(U) FOR LATENT CLASS PATTERN 1 3 2
              CORE2711      CORE2721      CORE2731      CORE2741      CORE2751
              ________      ________      ________      ________      ________
 1              1.169         1.086         1.747         1.182         0.394


           TAU(U) FOR LATENT CLASS PATTERN 1 3 2
              CORE2761      CORE2712      CORE2722      CORE2732      CORE2742
              ________      ________      ________      ________      ________
 1              0.776         1.564         1.482         2.143         1.578


           TAU(U) FOR LATENT CLASS PATTERN 1 3 2
              CORE2752      CORE2762      CORE2713      CORE2723      CORE2733
              ________      ________      ________      ________      ________
 1              0.790         1.171         1.564         1.482         2.143


           TAU(U) FOR LATENT CLASS PATTERN 1 3 2
              CORE2743      CORE2753      CORE2763
              ________      ________      ________
 1              1.578         0.790         1.171


           TAU(U) FOR LATENT CLASS PATTERN 1 3 3
              CORE2711      CORE2721      CORE2731      CORE2741      CORE2751
              ________      ________      ________      ________      ________
 1              1.169         1.086         1.747         1.182         0.394


           TAU(U) FOR LATENT CLASS PATTERN 1 3 3
              CORE2761      CORE2712      CORE2722      CORE2732      CORE2742
              ________      ________      ________      ________      ________
 1              0.776         1.564         1.482         2.143         1.578


           TAU(U) FOR LATENT CLASS PATTERN 1 3 3
              CORE2752      CORE2762      CORE2713      CORE2723      CORE2733
              ________      ________      ________      ________      ________
 1              0.790         1.171         1.564         1.482         2.143


           TAU(U) FOR LATENT CLASS PATTERN 1 3 3
              CORE2743      CORE2753      CORE2763
              ________      ________      ________
 1              1.578         0.790         1.171


           TAU(U) FOR LATENT CLASS PATTERN 1 3 4
              CORE2711      CORE2721      CORE2731      CORE2741      CORE2751
              ________      ________      ________      ________      ________
 1              1.169         1.086         1.747         1.182         0.394


           TAU(U) FOR LATENT CLASS PATTERN 1 3 4
              CORE2761      CORE2712      CORE2722      CORE2732      CORE2742
              ________      ________      ________      ________      ________
 1              0.776         1.564         1.482         2.143         1.578


           TAU(U) FOR LATENT CLASS PATTERN 1 3 4
              CORE2752      CORE2762      CORE2713      CORE2723      CORE2733
              ________      ________      ________      ________      ________
 1              0.790         1.171         1.960         1.878         2.538


           TAU(U) FOR LATENT CLASS PATTERN 1 3 4
              CORE2743      CORE2753      CORE2763
              ________      ________      ________
 1              1.973         1.186         1.567


           TAU(U) FOR LATENT CLASS PATTERN 1 4 1
              CORE2711      CORE2721      CORE2731      CORE2741      CORE2751
              ________      ________      ________      ________      ________
 1              1.169         1.086         1.747         1.182         0.394


           TAU(U) FOR LATENT CLASS PATTERN 1 4 1
              CORE2761      CORE2712      CORE2722      CORE2732      CORE2742
              ________      ________      ________      ________      ________
 1              0.776         1.960         1.878         2.538         1.973


           TAU(U) FOR LATENT CLASS PATTERN 1 4 1
              CORE2752      CORE2762      CORE2713      CORE2723      CORE2733
              ________      ________      ________      ________      ________
 1              1.186         1.567         1.169         1.086         1.747


           TAU(U) FOR LATENT CLASS PATTERN 1 4 1
              CORE2743      CORE2753      CORE2763
              ________      ________      ________
 1              1.182         0.394         0.776


           TAU(U) FOR LATENT CLASS PATTERN 1 4 2
              CORE2711      CORE2721      CORE2731      CORE2741      CORE2751
              ________      ________      ________      ________      ________
 1              1.169         1.086         1.747         1.182         0.394


           TAU(U) FOR LATENT CLASS PATTERN 1 4 2
              CORE2761      CORE2712      CORE2722      CORE2732      CORE2742
              ________      ________      ________      ________      ________
 1              0.776         1.960         1.878         2.538         1.973


           TAU(U) FOR LATENT CLASS PATTERN 1 4 2
              CORE2752      CORE2762      CORE2713      CORE2723      CORE2733
              ________      ________      ________      ________      ________
 1              1.186         1.567         1.564         1.482         2.143


           TAU(U) FOR LATENT CLASS PATTERN 1 4 2
              CORE2743      CORE2753      CORE2763
              ________      ________      ________
 1              1.578         0.790         1.171


           TAU(U) FOR LATENT CLASS PATTERN 1 4 3
[truncated: 2,075,205 more chars]
