# Supplementary material for: Longitudinal Model Building Using Latent Transition Analysis: An Example Using School Bullying Data
Source: Front Psychol. 2018 May 8;9:675. doi: 10.3389/fpsyg.2018.00675 (PMC5953336; doi:10.3389/fpsyg.2018.00675)
Supplement: Supplementary file 2 [file Data_Sheet_2.ZIP › SupplementalMaterials_new051517/Mplus/LMSusingLTA_step2.inp]

Title:          Step 2: Test Longitudinal Measurement Invariance using LTA

Data:           File = bullyingT.dat;

Variable:       Names = Id core18a1 core18b1 core18c1 core18d1 core18e1 core18f1
                        core22a1 core22b1 core22c1 core22d1 core22e1 core22f1
                        core2711 core2721 core2731 core2741 core2751 core2761
                        core18a2 core18b2 core18c2 core18d2 core18e2 core18f2
                        core22a2 core22b2 core22c2 core22d2 core22e2 core22f2
                        core2712 core2722 core2732 core2742 core2752 core2762
                        core18a3 core18b3 core18c3 core18d3 core18e3 core18f3
                        core22a3 core22b3 core22c3 core22d3 core22e3 core22f3
                        core2713 core2723 core2733 core2743 core2753 core2763
                        Grade Gender Language RaceSch RaceStu;
                
                Usevar = core2711 core2721 core2731 core2741 core2751 core2761
                        core2712 core2722 core2732 core2742 core2752 core2762
                        core2713 core2723 core2733 core2743 core2753 core2763; 
                Categorical = core2711 core2721 core2731 core2741 core2751 core2761
                        core2712 core2722 core2732 core2742 core2752 core2762
                        core2713 core2723 core2733 core2743 core2753 core2763;
                
                Missing = all(-999);
                Classes = C1(3) C2(3) C3(3); ! for three latent statuses (3LS) model
                !Classes = C1(4) C2(4) C3(4); ! for 4LS model

Analysis:       Type = mixture;

Model:          %OVERALL%
                
                C2 on C1;
                C3 on C2;

! Model needs to be set up with the number of assessment
Model C1:       %C1#1%

                ! For measurement invariance
                [core2711$1] (1);
                [core2721$1] (2);
                [core2731$1] (3);
                [core2741$1] (4);
                [core2751$1] (5);
                [core2761$1] (6);

                %C1#2%
                [core2711$1] (7);
                [core2721$1] (8);
                [core2731$1] (9);
                [core2741$1] (10);
                [core2751$1] (11);
                [core2761$1] (12);

                %C1#3%
                [core2711$1] (13);
                [core2721$1] (14);
                [core2731$1] (15);
                [core2741$1] (16);
                [core2751$1] (17);
                [core2761$1] (18);
                
                ! Remove %C1#4% when testing three latent statuses (3LS) model
                !%C1#4%
                ![core2711$1] (19);
                ![core2721$1] (20);
                ![core2731$1] (21);
                ![core2741$1] (22);
                ![core2751$1] (23);
                ![core2761$1] (24);

Model C2:       %C2#1%
                [core2712$1] (1);
                [core2722$1] (2);
                [core2732$1] (3);
                [core2742$1] (4);
                [core2752$1] (5);
                [core2762$1] (6);

                %C2#2%
                [core2712$1] (7);
                [core2722$1] (8);
                [core2732$1] (9);
                [core2742$1] (10);
                [core2752$1] (11);
                [core2762$1] (12);

                %C2#3%
                [core2712$1] (13);
                [core2722$1] (14);
                [core2732$1] (15);
                [core2742$1] (16);
                [core2752$1] (17);
                [core2762$1] (18);

                ! Remove %C1#4% when testing three latent statuses (3LS) model
                !%C2#4%
                ![core2712$1] (19);
                ![core2722$1] (20);
                ![core2732$1] (21);
                ![core2742$1] (22);
                ![core2752$1] (23);
                ![core2762$1] (24);

Model C3:       %C3#1%
                [core2713$1] (1);
                [core2723$1] (2);
                [core2733$1] (3);
                [core2743$1] (4);
                [core2753$1] (5);
                [core2763$1] (6);

                %C3#2%
                [core2713$1] (7);
                [core2723$1] (8);
                [core2733$1] (9);
                [core2743$1] (10);
                [core2753$1] (11);
                [core2763$1] (12);

                %C3#3%
                [core2713$1] (13);
                [core2723$1] (14);
                [core2733$1] (15);
                [core2743$1] (16);
                [core2753$1] (17);
                [core2763$1] (18);

                ! Remove %C1#4% when testing three latent statuses (3LS) model
                !%C3#4%
                ![core2713$1] (19);
                ![core2723$1] (20);
                ![core2733$1] (21);
                ![core2743$1] (22);
                ![core2753$1] (23);
                ![core2763$1] (24);

Output:         Tech1 Tech8 Tech15;
