# Supplementary material for: Longitudinal Model Building Using Latent Transition Analysis: An Example Using School Bullying Data
Source: Front Psychol. 2018 May 8;9:675. doi: 10.3389/fpsyg.2018.00675 (PMC5953336; doi:10.3389/fpsyg.2018.00675)
Supplement: Supplementary file 2 [file Data_Sheet_2.ZIP › SupplementalMaterials_new051517/Mplus/lmsusinglta_step2.out]

Mplus VERSION 7.4
MUTHEN & MUTHEN
08/09/2016   4:31 PM

INPUT INSTRUCTIONS

  Title:          Step 2: Test Longitudinal Measurement Invariance using LTA

  Data:           File = bullyingT.dat;

  Variable:       Names = Id core18a1 core18b1 core18c1 core18d1 core18e1 core18f1
                          core22a1 core22b1 core22c1 core22d1 core22e1 core22f1
                          core2711 core2721 core2731 core2741 core2751 core2761
                          core18a2 core18b2 core18c2 core18d2 core18e2 core18f2
                          core22a2 core22b2 core22c2 core22d2 core22e2 core22f2
                          core2712 core2722 core2732 core2742 core2752 core2762
                          core18a3 core18b3 core18c3 core18d3 core18e3 core18f3
                          core22a3 core22b3 core22c3 core22d3 core22e3 core22f3
                          core2713 core2723 core2733 core2743 core2753 core2763
                          Grade Gender Language RaceSch RaceStu;

                  Usevar = core2711 core2721 core2731 core2741 core2751 core2761
                          core2712 core2722 core2732 core2742 core2752 core2762
                          core2713 core2723 core2733 core2743 core2753 core2763;
                  Categorical = core2711 core2721 core2731 core2741 core2751 core2761
                          core2712 core2722 core2732 core2742 core2752 core2762
                          core2713 core2723 core2733 core2743 core2753 core2763;

                  Missing = all(-999);
                  Classes = C1(3) C2(3) C3(3); ! for three latent statuses (3LS) model
                  !Classes = C1(4) C2(4) C3(4); ! for 4LS model

  Analysis:       Type = mixture;

  Model:          %OVERALL%

                  C2 on C1;
                  C3 on C2;

  ! Model needs to be set up with the number of assessment
  Model C1:       %C1#1%

                  ! For measurement invariance
                  [core2711$1] (1);
                  [core2721$1] (2);
                  [core2731$1] (3);
                  [core2741$1] (4);
                  [core2751$1] (5);
                  [core2761$1] (6);

                  %C1#2%
                  [core2711$1] (7);
                  [core2721$1] (8);
                  [core2731$1] (9);
                  [core2741$1] (10);
                  [core2751$1] (11);
                  [core2761$1] (12);

                  %C1#3%
                  [core2711$1] (13);
                  [core2721$1] (14);
                  [core2731$1] (15);
                  [core2741$1] (16);
                  [core2751$1] (17);
                  [core2761$1] (18);

                  ! Remove %C1#4% when testing three latent statuses (3LS) model
                  !%C1#4%
                  ![core2711$1] (19);
                  ![core2721$1] (20);
                  ![core2731$1] (21);
                  ![core2741$1] (22);
                  ![core2751$1] (23);
                  ![core2761$1] (24);

  Model C2:       %C2#1%
                  [core2712$1] (1);
                  [core2722$1] (2);
                  [core2732$1] (3);
                  [core2742$1] (4);
                  [core2752$1] (5);
                  [core2762$1] (6);

                  %C2#2%
                  [core2712$1] (7);
                  [core2722$1] (8);
                  [core2732$1] (9);
                  [core2742$1] (10);
                  [core2752$1] (11);
                  [core2762$1] (12);

                  %C2#3%
                  [core2712$1] (13);
                  [core2722$1] (14);
                  [core2732$1] (15);
                  [core2742$1] (16);
                  [core2752$1] (17);
                  [core2762$1] (18);

                  ! Remove %C1#4% when testing three latent statuses (3LS) model
                  !%C2#4%
                  ![core2712$1] (19);
                  ![core2722$1] (20);
                  ![core2732$1] (21);
                  ![core2742$1] (22);
                  ![core2752$1] (23);
                  ![core2762$1] (24);

  Model C3:       %C3#1%
                  [core2713$1] (1);
                  [core2723$1] (2);
                  [core2733$1] (3);
                  [core2743$1] (4);
                  [core2753$1] (5);
                  [core2763$1] (6);

                  %C3#2%
                  [core2713$1] (7);
                  [core2723$1] (8);
                  [core2733$1] (9);
                  [core2743$1] (10);
                  [core2753$1] (11);
                  [core2763$1] (12);

                  %C3#3%
                  [core2713$1] (13);
                  [core2723$1] (14);
                  [core2733$1] (15);
                  [core2743$1] (16);
                  [core2753$1] (17);
                  [core2763$1] (18);

                  ! Remove %C1#4% when testing three latent statuses (3LS) model
                  !%C3#4%
                  ![core2713$1] (19);
                  ![core2723$1] (20);
                  ![core2733$1] (21);
                  ![core2743$1] (22);
                  ![core2753$1] (23);
                  ![core2763$1] (24);

  Output:         Tech1 Tech8 Tech15;


INPUT READING TERMINATED NORMALLY


Step 2: Test Longitudinal Measurement Invariance using LTA

SUMMARY OF ANALYSIS

Number of groups                                                 1
Number of observations                                        1180

Number of dependent variables                                   18
Number of independent variables                                  0
Number of continuous latent variables                            0
Number of categorical latent variables                           3

Observed dependent variables

  Binary and ordered categorical (ordinal)
   CORE2711    CORE2721    CORE2731    CORE2741    CORE2751    CORE2761
   CORE2712    CORE2722    CORE2732    CORE2742    CORE2752    CORE2762
   CORE2713    CORE2723    CORE2733    CORE2743    CORE2753    CORE2763

Categorical latent variables
   C1          C2          C3


Estimator                                                      MLR
Information matrix                                        OBSERVED
Optimization Specifications for the Quasi-Newton Algorithm for
Continuous Outcomes
  Maximum number of iterations                                 100
  Convergence criterion                                  0.100D-05
Optimization Specifications for the EM Algorithm
  Maximum number of iterations                                 500
  Convergence criteria
    Loglikelihood change                                 0.100D-06
    Relative loglikelihood change                        0.100D-06
    Derivative                                           0.100D-05
Optimization Specifications for the M step of the EM Algorithm for
Categorical Latent variables
  Number of M step iterations                                    1
  M step convergence criterion                           0.100D-05
  Basis for M step termination                           ITERATION
Optimization Specifications for the M step of the EM Algorithm for
Censored, Binary or Ordered Categorical (Ordinal), Unordered
Categorical (Nominal) and Count Outcomes
  Number of M step iterations                                    1
  M step convergence criterion                           0.100D-05
  Basis for M step termination                           ITERATION
  Maximum value for logit thresholds                            15
  Minimum value for logit thresholds                           -15
  Minimum expected cell size for chi-square              0.100D-01
Maximum number of iterations for H1                           2000
Convergence criterion for H1                             0.100D-03
Optimization algorithm                                         EMA
Random Starts Specifications
  Number of initial stage random starts                         20
  Number of final stage optimizations                            4
  Number of initial stage iterations                            10
  Initial stage convergence criterion                    0.100D+01
  Random starts scale                                    0.500D+01
  Random seed for generating random starts                       0
Parameterization                                             LOGIT
Link                                                         LOGIT

Input data file(s)
  bullyingT.dat
Input data format  FREE


SUMMARY OF DATA

     Number of missing data patterns            21
     Number of y missing data patterns           0
     Number of u missing data patterns          21


COVARIANCE COVERAGE OF DATA

Minimum covariance coverage value   0.100


     PROPORTION OF DATA PRESENT FOR U


           Covariance Coverage
              CORE2711      CORE2721      CORE2731      CORE2741      CORE2751
              ________      ________      ________      ________      ________
 CORE2711       0.992
 CORE2721       0.992         0.992
 CORE2731       0.991         0.991         0.992
 CORE2741       0.992         0.992         0.991         0.992
 CORE2751       0.991         0.991         0.990         0.992         0.992
 CORE2761       0.992         0.992         0.992         0.992         0.992
 CORE2712       0.936         0.936         0.935         0.936         0.936
 CORE2722       0.935         0.935         0.934         0.936         0.935
 CORE2732       0.932         0.932         0.931         0.933         0.932
 CORE2742       0.935         0.935         0.934         0.936         0.935
 CORE2752       0.935         0.935         0.934         0.936         0.935
 CORE2762       0.936         0.936         0.935         0.936         0.936
 CORE2713       0.836         0.836         0.836         0.836         0.836
 CORE2723       0.835         0.835         0.835         0.836         0.835
 CORE2733       0.834         0.834         0.834         0.835         0.834
 CORE2743       0.832         0.832         0.832         0.833         0.832
 CORE2753       0.834         0.834         0.834         0.835         0.834
 CORE2763       0.835         0.835         0.835         0.836         0.835


           Covariance Coverage
              CORE2761      CORE2712      CORE2722      CORE2732      CORE2742
              ________      ________      ________      ________      ________
 CORE2761       0.993
 CORE2712       0.936         0.942
 CORE2722       0.936         0.942         0.942
 CORE2732       0.933         0.939         0.938         0.939
 CORE2742       0.936         0.942         0.941         0.938         0.942
 CORE2752       0.936         0.942         0.941         0.938         0.941
 CORE2762       0.936         0.942         0.942         0.939         0.942
 CORE2713       0.836         0.819         0.818         0.815         0.818
 CORE2723       0.836         0.818         0.817         0.814         0.817
 CORE2733       0.835         0.817         0.816         0.814         0.816
 CORE2743       0.833         0.815         0.814         0.812         0.814
 CORE2753       0.835         0.817         0.816         0.814         0.816
 CORE2763       0.836         0.818         0.817         0.814         0.817


           Covariance Coverage
              CORE2752      CORE2762      CORE2713      CORE2723      CORE2733
              ________      ________      ________      ________      ________
 CORE2752       0.942
 CORE2762       0.942         0.942
 CORE2713       0.818         0.819         0.842
 CORE2723       0.817         0.818         0.842         0.842
 CORE2733       0.816         0.817         0.841         0.840         0.841
 CORE2743       0.814         0.815         0.839         0.839         0.837
 CORE2753       0.816         0.817         0.841         0.841         0.839
 CORE2763       0.817         0.818         0.842         0.842         0.840


           Covariance Coverage
              CORE2743      CORE2753      CORE2763
              ________      ________      ________
 CORE2743       0.839
 CORE2753       0.839         0.841
 CORE2763       0.839         0.841         0.842


UNIVARIATE PROPORTIONS AND COUNTS FOR CATEGORICAL VARIABLES

    CORE2711
      Category 1    0.796          932.000
      Category 2    0.204          239.000
    CORE2721
      Category 1    0.771          903.000
      Category 2    0.229          268.000
    CORE2731
      Category 1    0.882         1032.000
      Category 2    0.118          138.000
    CORE2741
      Category 1    0.822          963.000
      Category 2    0.178          208.000
    CORE2751
      Category 1    0.670          784.000
      Category 2    0.330          386.000
    CORE2761
      Category 1    0.737          864.000
      Category 2    0.263          308.000
    CORE2712
      Category 1    0.817          909.000
      Category 2    0.183          203.000
    CORE2722
      Category 1    0.817          908.000
      Category 2    0.183          203.000
    CORE2732
      Category 1    0.891          987.000
      Category 2    0.109          121.000
    CORE2742
      Category 1    0.820          911.000
      Category 2    0.180          200.000
    CORE2752
      Category 1    0.655          728.000
      Category 2    0.345          383.000
    CORE2762
      Category 1    0.758          843.000
      Category 2    0.242          269.000
    CORE2713
      Category 1    0.862          857.000
      Category 2    0.138          137.000
    CORE2723
      Category 1    0.850          844.000
      Category 2    0.150          149.000
    CORE2733
      Category 1    0.910          903.000
      Category 2    0.090           89.000
    CORE2743
      Category 1    0.843          835.000
      Category 2    0.157          155.000
    CORE2753
      Category 1    0.735          729.000
      Category 2    0.265          263.000
    CORE2763
      Category 1    0.793          787.000
      Category 2    0.207          206.000


RANDOM STARTS RESULTS RANKED FROM THE BEST TO THE WORST LOGLIKELIHOOD VALUES

Final stage loglikelihood values at local maxima, seeds, and initial stage start numbers:

           -7455.643  68985            17
           -7455.643  573096           20
           -7455.643  195873           6
           -7455.643  76974            16


THE BEST LOGLIKELIHOOD VALUE HAS BEEN REPLICATED.  RERUN WITH AT LEAST TWICE THE
RANDOM STARTS TO CHECK THAT THE BEST LOGLIKELIHOOD IS STILL OBTAINED AND REPLICATED.


THE MODEL ESTIMATION TERMINATED NORMALLY


MODEL FIT INFORMATION

Number of Free Parameters                       32

Loglikelihood

          H0 Value                       -7455.643
          H0 Scaling Correction Factor      1.1406
            for MLR

Information Criteria

          Akaike (AIC)                   14975.286
          Bayesian (BIC)                 15137.631
          Sample-Size Adjusted BIC       15035.987
            (n* = (n + 2) / 24)

Chi-Square Test of Model Fit for the Binary and Ordered Categorical
(Ordinal) Outcomes**

          Pearson Chi-Square

          Value                           7667.592
          Degrees of Freedom                261930
          P-Value                           1.0000

          Likelihood Ratio Chi-Square

          Value                           1702.552
          Degrees of Freedom                261930
          P-Value                           1.0000

** Of the 1669328 cells in the latent class indicator table, 181
   were deleted in the calculation of chi-square due to extreme values.

Chi-Square Test for MCAR under the Unrestricted Latent Class Indicator Model

          Pearson Chi-Square

          Value                            622.042
          Degrees of Freedom               1407164
          P-Value                           1.0000

          Likelihood Ratio Chi-Square

          Value                            383.666
          Degrees of Freedom               1407164
          P-Value                           1.0000


MODEL RESULTS USE THE LATENT CLASS VARIABLE ORDER

   C1  C2  C3

  Latent Class Variable Patterns

         C1        C2        C3
      Class     Class     Class

         1         1         1
         1         1         2
         1         1         3
         1         2         1
         1         2         2
         1         2         3
         1         3         1
         1         3         2
         1         3         3
         2         1         1
         2         1         2
         2         1         3
         2         2         1
         2         2         2
         2         2         3
         2         3         1
         2         3         2
         2         3         3
         3         1         1
         3         1         2
         3         1         3
         3         2         1
         3         2         2
         3         2         3
         3         3         1
         3         3         2
         3         3         3


FINAL CLASS COUNTS AND PROPORTIONS FOR THE LATENT CLASS PATTERNS
BASED ON THE ESTIMATED MODEL

  Latent Class
    Pattern

    1  1  1        474.96485          0.40251
    1  1  2          6.93853          0.00588
    1  1  3         73.40356          0.06221
    1  2  1          3.26169          0.00276
    1  2  2          5.86256          0.00497
    1  2  3          2.98989          0.00253
    1  3  1         43.89067          0.03720
    1  3  2          5.52063          0.00468
    1  3  3         54.48815          0.04618
    2  1  1         19.28425          0.01634
    2  1  2          0.28171          0.00024
    2  1  3          2.98029          0.00253
    2  2  1          8.28768          0.00702
    2  2  2         14.89628          0.01262
    2  2  3          7.59707          0.00644
    2  3  1         13.29692          0.01127
    2  3  2          1.67251          0.00142
    2  3  3         16.50749          0.01399
    3  1  1        110.71441          0.09383
    3  1  2          1.61737          0.00137
    3  1  3         17.11039          0.01450
    3  2  1          8.96509          0.00760
    3  2  2         16.11386          0.01366
    3  2  3          8.21803          0.00696
    3  3  1        110.31279          0.09349
    3  3  2         13.87531          0.01176
    3  3  3        136.94802          0.11606


FINAL CLASS COUNTS AND PROPORTIONS FOR EACH LATENT CLASS VARIABLE
BASED ON THE ESTIMATED MODEL

  Latent Class
    Variable    Class

    C1             1       671.32050          0.56892
                   2        84.80420          0.07187
                   3       423.87527          0.35922
    C2             1       707.29541          0.59940
                   2        76.19216          0.06457
                   3       396.51248          0.33603
    C3             1       792.97833          0.67202
                   2        66.77878          0.05659
                   3       320.24289          0.27139


LATENT TRANSITION PROBABILITIES BASED ON THE ESTIMATED MODEL

  C1 Classes (Rows) by C2 Classes (Columns)

            1        2        3

   1     0.827    0.018    0.155
   2     0.266    0.363    0.371
   3     0.305    0.079    0.616

  C2 Classes (Rows) by C3 Classes (Columns)

            1        2        3

   1     0.855    0.012    0.132
   2     0.269    0.484    0.247
   3     0.422    0.053    0.524


FINAL CLASS COUNTS AND PROPORTIONS FOR THE LATENT CLASS PATTERNS
BASED ON ESTIMATED POSTERIOR PROBABILITIES

  Latent Class
    Pattern

    1  1  1        476.45075          0.40377
    1  1  2          8.04458          0.00682
    1  1  3         70.81157          0.06001
    1  2  1          6.30184          0.00534
    1  2  2          2.63430          0.00223
    1  2  3          3.17808          0.00269
    1  3  1         53.24291          0.04512
    1  3  2          4.07644          0.00345
    1  3  3         46.58004          0.03947
    2  1  1         20.14282          0.01707
    2  1  2          0.06287          0.00005
    2  1  3          2.34053          0.00198
    2  2  1          7.92856          0.00672
    2  2  2         15.95243          0.01352
    2  2  3          6.90003          0.00585
    2  3  1          8.68905          0.00736
    2  3  2          3.36400          0.00285
    2  3  3         19.42389          0.01646
    3  1  1        108.36988          0.09184
    3  1  2          0.73017          0.00062
    3  1  3         20.34214          0.01724
    3  2  1          6.28407          0.00533
    3  2  2         18.28584          0.01550
    3  2  3          8.72691          0.00740
    3  3  1        105.56839          0.08946
    3  3  2         13.62800          0.01155
    3  3  3        141.93989          0.12029


FINAL CLASS COUNTS AND PROPORTIONS FOR EACH LATENT CLASS VARIABLE
BASED ON ESTIMATED POSTERIOR PROBABILITIES

  Latent Class
    Variable    Class

    C1             1       671.32043          0.56892
                   2        84.80418          0.07187
                   3       423.87527          0.35922
    C2             1       707.29529          0.59940
                   2        76.19205          0.06457
                   3       396.51260          0.33603
    C3             1       792.97827          0.67202
                   2        66.77863          0.05659
                   3       320.24307          0.27139


FINAL CLASS COUNTS AND PROPORTIONS FOR THE LATENT CLASS PATTERNS
BASED ON THEIR MOST LIKELY LATENT CLASS PATTERN

Class Counts and Proportions

  Latent Class
    Pattern

    1  1  1              544          0.46102
    1  1  2                7          0.00593
    1  1  3               56          0.04746
    1  2  1                8          0.00678
    1  2  2                1          0.00085
    1  2  3                2          0.00169
    1  3  1               40          0.03390
    1  3  2                3          0.00254
    1  3  3               35          0.02966
    2  1  1               25          0.02119
    2  1  2                0          0.00000
    2  1  3                1          0.00085
    2  2  1                7          0.00593
    2  2  2               21          0.01780
    2  2  3                6          0.00508
    2  3  1                5          0.00424
    2  3  2                2          0.00169
    2  3  3               20          0.01695
    3  1  1               88          0.07458
    3  1  2                0          0.00000
    3  1  3               16          0.01356
    3  2  1                4          0.00339
    3  2  2               21          0.01780
    3  2  3                6          0.00508
    3  3  1               79          0.06695
    3  3  2               11          0.00932
    3  3  3              172          0.14576


FINAL CLASS COUNTS AND PROPORTIONS FOR EACH LATENT CLASS VARIABLE
BASED ON THEIR MOST LIKELY LATENT CLASS PATTERN

  Latent Class
    Variable    Class

    C1             1             696          0.58983
                   2              87          0.07373
                   3             397          0.33644
    C2             1             737          0.62458
                   2              76          0.06441
                   3             367          0.31102
    C3             1             800          0.67797
                   2              66          0.05593
                   3             314          0.26610


CLASSIFICATION QUALITY

     Entropy                         0.797


Average Latent Class Probabilities for Most Likely Latent Class Pattern (Row)
by Latent Class Pattern (Column)

  Latent Class Variable Patterns

  Latent Class         C1        C2        C3
   Pattern No.      Class     Class     Class

         1             1         1         1
         2             1         1         2
         3             1         1         3
         4             1         2         1
         5             1         2         2
         6             1         2         3
         7             1         3         1
         8             1         3         2
         9             1         3         3
        10             2         1         1
        11             2         1         2
        12             2         1         3
        13             2         2         1
        14             2         2         2
        15             2         2         3
        16             2         3         1
        17             2         3         2
        18             2         3         3
        19             3         1         1
        20             3         1         2
        21             3         1         3
        22             3         2         1
        23             3         2         2
        24             3         2         3
        25             3         3         1
        26             3         3         2
        27             3         3         3

           1        2        3        4        5        6        7        8        9

    1   0.848    0.002    0.039    0.000    0.000    0.000    0.023    0.001    0.013
    2   0.000    0.803    0.067    0.000    0.000    0.000    0.000    0.056    0.018
    3   0.062    0.020    0.785    0.000    0.000    0.001    0.001    0.001    0.067
    4   0.000    0.000    0.000    0.709    0.000    0.032    0.133    0.000    0.008
    5   0.000    0.000    0.000    0.000    0.862    0.015    0.000    0.003    0.001
    6   0.000    0.000    0.000    0.006    0.020    0.531    0.003    0.001    0.325
    7   0.063    0.000    0.001    0.002    0.000    0.001    0.724    0.000    0.105
    8   0.000    0.007    0.003    0.000    0.034    0.000    0.000    0.713    0.134
    9   0.026    0.002    0.079    0.003    0.004    0.016    0.136    0.018    0.616
   10   0.000    0.000    0.000    0.000    0.000    0.000    0.000    0.000    0.000
   11   0.000    0.000    0.000    0.000    0.000    0.000    0.000    0.000    0.000
   12   0.000    0.000    0.000    0.000    0.000    0.000    0.000    0.000    0.000
   13   0.000    0.000    0.000    0.000    0.000    0.000    0.000    0.000    0.000
   14   0.000    0.000    0.000    0.000    0.000    0.000    0.000    0.000    0.000
   15   0.000    0.000    0.000    0.000    0.000    0.000    0.000    0.000    0.000
   16   0.000    0.000    0.000    0.000    0.000    0.000    0.000    0.000    0.000
   17   0.000    0.000    0.000    0.000    0.000    0.000    0.000    0.000    0.000
   18   0.000    0.000    0.000    0.000    0.000    0.000    0.000    0.000    0.000
   19   0.052    0.000    0.002    0.000    0.000    0.000    0.001    0.000    0.000
   20   0.000    0.000    0.000    0.000    0.000    0.000    0.000    0.000    0.000
   21   0.008    0.000    0.042    0.000    0.000    0.000    0.000    0.000    0.002
   22   0.000    0.000    0.000    0.004    0.000    0.000    0.003    0.000    0.000
   23   0.000    0.001    0.000    0.006    0.055    0.007    0.002    0.002    0.005
   24   0.000    0.000    0.000    0.001    0.018    0.142    0.000    0.000    0.031
   25   0.023    0.000    0.000    0.001    0.000    0.000    0.051    0.000    0.007
   26   0.000    0.010    0.000    0.000    0.000    0.000    0.000    0.025    0.008
   27   0.010    0.000    0.009    0.000    0.000    0.000    0.009    0.001    0.047

          10       11       12       13       14       15       16       17       18

    1   0.000    0.000    0.000    0.000    0.000    0.000    0.000    0.000    0.000
    2   0.000    0.004    0.000    0.000    0.000    0.000    0.000    0.001    0.000
    3   0.000    0.000    0.000    0.000    0.000    0.000    0.000    0.000    0.000
    4   0.000    0.000    0.000    0.000    0.000    0.000    0.000    0.000    0.000
    5   0.000    0.000    0.000    0.000    0.000    0.000    0.000    0.000    0.000
    6   0.000    0.000    0.000    0.000    0.000    0.000    0.000    0.000    0.000
    7   0.000    0.000    0.000    0.000    0.000    0.000    0.000    0.000    0.000
    8   0.000    0.000    0.000    0.000    0.000    0.000    0.000    0.000    0.000
    9   0.000    0.000    0.000    0.000    0.000    0.000    0.000    0.000    0.000
   10   0.692    0.001    0.033    0.012    0.021    0.011    0.081    0.003    0.047
   11   0.000    0.000    0.000    0.000    0.000    0.000    0.000    0.000    0.000
   12   0.132    0.000    0.450    0.000    0.000    0.000    0.004    0.000    0.122
   13   0.000    0.000    0.000    0.840    0.000    0.087    0.046    0.000    0.003
   14   0.000    0.000    0.000    0.047    0.682    0.066    0.006    0.038    0.013
   15   0.000    0.000    0.000    0.096    0.047    0.660    0.001    0.000    0.077
   16   0.080    0.000    0.001    0.011    0.000    0.001    0.699    0.000    0.043
   17   0.000    0.002    0.000    0.000    0.036    0.000    0.000    0.902    0.032
   18   0.013    0.000    0.021    0.001    0.010    0.012    0.078    0.019    0.707
   19   0.020    0.000    0.002    0.000    0.000    0.000    0.001    0.000    0.001
   20   0.000    0.000    0.000    0.000    0.000    0.000    0.000    0.000    0.000
   21   0.002    0.000    0.025    0.000    0.000    0.000    0.000    0.000    0.007
   22   0.000    0.000    0.000    0.015    0.000    0.001    0.001    0.000    0.000
   23   0.000    0.000    0.000    0.001    0.005    0.001    0.000    0.000    0.000
   24   0.000    0.000    0.000    0.000    0.000    0.001    0.000    0.000    0.000
   25   0.001    0.000    0.000    0.000    0.000    0.000    0.009    0.000    0.001
   26   0.000    0.000    0.000    0.000    0.018    0.000    0.000    0.020    0.006
   27   0.000    0.000    0.000    0.000    0.001    0.002    0.002    0.000    0.015

          19       20       21       22       23       24       25       26       27

    1   0.049    0.000    0.002    0.000    0.000    0.000    0.013    0.001    0.008
    2   0.000    0.031    0.002    0.000    0.000    0.000    0.000    0.016    0.003
    3   0.003    0.000    0.039    0.000    0.000    0.000    0.000    0.000    0.020
    4   0.000    0.000    0.000    0.096    0.000    0.004    0.016    0.000    0.001
    5   0.000    0.000    0.000    0.000    0.116    0.002    0.000    0.000    0.000
    6   0.000    0.000    0.000    0.001    0.003    0.072    0.000    0.000    0.040
    7   0.001    0.000    0.000    0.000    0.000    0.000    0.089    0.000    0.013
    8   0.000    0.000    0.000    0.000    0.005    0.000    0.000    0.088    0.017
    9   0.000    0.000    0.001    0.000    0.001    0.002    0.017    0.002    0.077
   10   0.073    0.000    0.004    0.000    0.000    0.000    0.014    0.000    0.008
   11   0.000    0.000    0.000    0.000    0.000    0.000    0.000    0.000    0.000
   12   0.050    0.000    0.172    0.000    0.000    0.000    0.002    0.000    0.067
   13   0.000    0.000    0.000    0.020    0.000    0.001    0.002    0.000    0.000
   14   0.000    0.000    0.000    0.000    0.109    0.010    0.000    0.016    0.013
   15   0.000    0.000    0.000    0.002    0.004    0.085    0.000    0.000    0.028
   16   0.015    0.000    0.000    0.001    0.000    0.000    0.141    0.000    0.009
   17   0.000    0.000    0.000    0.000    0.000    0.000    0.000    0.027    0.001
   18   0.001    0.000    0.005    0.000    0.000    0.000    0.011    0.004    0.117
   19   0.741    0.001    0.045    0.001    0.000    0.000    0.101    0.001    0.032
   20   0.000    0.000    0.000    0.000    0.000    0.000    0.000    0.000    0.000
   21   0.050    0.008    0.610    0.000    0.000    0.000    0.002    0.004    0.240
   22   0.000    0.000    0.000    0.560    0.000    0.025    0.367    0.000    0.022
   23   0.000    0.002    0.000    0.049    0.641    0.111    0.011    0.041    0.061
   24   0.000    0.000    0.000    0.060    0.073    0.603    0.003    0.000    0.069
   25   0.087    0.000    0.001    0.011    0.000    0.001    0.726    0.000    0.081
   26   0.000    0.006    0.001    0.000    0.017    0.000    0.000    0.731    0.157
   27   0.037    0.000    0.015    0.004    0.010    0.009    0.145    0.020    0.661


MODEL RESULTS

                                                    Two-Tailed
                    Estimate       S.E.  Est./S.E.    P-Value

Latent Class Pattern 1 1 1

 Thresholds
    CORE2711$1         3.296      0.175     18.862      0.000
    CORE2721$1         3.305      0.183     18.099      0.000
    CORE2731$1         5.286      0.491     10.760      0.000
    CORE2741$1         3.964      0.304     13.043      0.000
    CORE2751$1         2.856      0.210     13.592      0.000
    CORE2761$1         4.321      0.383     11.293      0.000
    CORE2712$1         3.296      0.175     18.862      0.000
    CORE2722$1         3.305      0.183     18.099      0.000
    CORE2732$1         5.286      0.491     10.760      0.000
    CORE2742$1         3.964      0.304     13.043      0.000
    CORE2752$1         2.856      0.210     13.592      0.000
    CORE2762$1         4.321      0.383     11.293      0.000
    CORE2713$1         3.296      0.175     18.862      0.000
    CORE2723$1         3.305      0.183     18.099      0.000
    CORE2733$1         5.286      0.491     10.760      0.000
    CORE2743$1         3.964      0.304     13.043      0.000
    CORE2753$1         2.856      0.210     13.592      0.000
    CORE2763$1         4.321      0.383     11.293      0.000

Latent Class Pattern 1 1 2

 Thresholds
    CORE2711$1         3.296      0.175     18.862      0.000
    CORE2721$1         3.305      0.183     18.099      0.000
    CORE2731$1         5.286      0.491     10.760      0.000
    CORE2741$1         3.964      0.304     13.043      0.000
    CORE2751$1         2.856      0.210     13.592      0.000
    CORE2761$1         4.321      0.383     11.293      0.000
    CORE2712$1         3.296      0.175     18.862      0.000
    CORE2722$1         3.305      0.183     18.099      0.000
    CORE2732$1         5.286      0.491     10.760      0.000
    CORE2742$1         3.964      0.304     13.043      0.000
    CORE2752$1         2.856      0.210     13.592      0.000
    CORE2762$1         4.321      0.383     11.293      0.000
    CORE2713$1        -1.459      0.350     -4.168      0.000
    CORE2723$1        -1.743      0.387     -4.509      0.000
    CORE2733$1        -1.278      0.347     -3.680      0.000
    CORE2743$1        -4.485      2.074     -2.162      0.031
    CORE2753$1        -3.293      0.519     -6.350      0.000
    CORE2763$1        -4.163      1.222     -3.407      0.001

Latent Class Pattern 1 1 3

 Thresholds
    CORE2711$1         3.296      0.175     18.862      0.000
    CORE2721$1         3.305      0.183     18.099      0.000
    CORE2731$1         5.286      0.491     10.760      0.000
    CORE2741$1         3.964      0.304     13.043      0.000
    CORE2751$1         2.856      0.210     13.592      0.000
    CORE2761$1         4.321      0.383     11.293      0.000
    CORE2712$1         3.296      0.175     18.862      0.000
    CORE2722$1         3.305      0.183     18.099      0.000
    CORE2732$1         5.286      0.491     10.760      0.000
    CORE2742$1         3.964      0.304     13.043      0.000
    CORE2752$1         2.856      0.210     13.592      0.000
    CORE2762$1         4.321      0.383     11.293      0.000
    CORE2713$1         0.780      0.097      8.019      0.000
    CORE2723$1         0.638      0.092      6.931      0.000
    CORE2733$1         1.644      0.137     11.979      0.000
    CORE2743$1         0.862      0.129      6.667      0.000
    CORE2753$1        -0.736      0.127     -5.794      0.000
    CORE2763$1        -0.055      0.123     -0.449      0.653

Latent Class Pattern 1 2 1

 Thresholds
    CORE2711$1         3.296      0.175     18.862      0.000
    CORE2721$1         3.305      0.183     18.099      0.000
    CORE2731$1         5.286      0.491     10.760      0.000
    CORE2741$1         3.964      0.304     13.043      0.000
    CORE2751$1         2.856      0.210     13.592      0.000
    CORE2761$1         4.321      0.383     11.293      0.000
    CORE2712$1        -1.459      0.350     -4.168      0.000
    CORE2722$1        -1.743      0.387     -4.509      0.000
    CORE2732$1        -1.278      0.347     -3.680      0.000
    CORE2742$1        -4.485      2.074     -2.162      0.031
    CORE2752$1        -3.293      0.519     -6.350      0.000
    CORE2762$1        -4.163      1.222     -3.407      0.001
    CORE2713$1         3.296      0.175     18.862      0.000
    CORE2723$1         3.305      0.183     18.099      0.000
    CORE2733$1         5.286      0.491     10.760      0.000
    CORE2743$1         3.964      0.304     13.043      0.000
    CORE2753$1         2.856      0.210     13.592      0.000
    CORE2763$1         4.321      0.383     11.293      0.000

Latent Class Pattern 1 2 2

 Thresholds
    CORE2711$1         3.296      0.175     18.862      0.000
    CORE2721$1         3.305      0.183     18.099      0.000
    CORE2731$1         5.286      0.491     10.760      0.000
    CORE2741$1         3.964      0.304     13.043      0.000
    CORE2751$1         2.856      0.210     13.592      0.000
    CORE2761$1         4.321      0.383     11.293      0.000
    CORE2712$1        -1.459      0.350     -4.168      0.000
    CORE2722$1        -1.743      0.387     -4.509      0.000
    CORE2732$1        -1.278      0.347     -3.680      0.000
    CORE2742$1        -4.485      2.074     -2.162      0.031
    CORE2752$1        -3.293      0.519     -6.350      0.000
    CORE2762$1        -4.163      1.222     -3.407      0.001
    CORE2713$1        -1.459      0.350     -4.168      0.000
    CORE2723$1        -1.743      0.387     -4.509      0.000
    CORE2733$1        -1.278      0.347     -3.680      0.000
    CORE2743$1        -4.485      2.074     -2.162      0.031
    CORE2753$1        -3.293      0.519     -6.350      0.000
    CORE2763$1        -4.163      1.222     -3.407      0.001

Latent Class Pattern 1 2 3

 Thresholds
    CORE2711$1         3.296      0.175     18.862      0.000
    CORE2721$1         3.305      0.183     18.099      0.000
    CORE2731$1         5.286      0.491     10.760      0.000
    CORE2741$1         3.964      0.304     13.043      0.000
    CORE2751$1         2.856      0.210     13.592      0.000
    CORE2761$1         4.321      0.383     11.293      0.000
    CORE2712$1        -1.459      0.350     -4.168      0.000
    CORE2722$1        -1.743      0.387     -4.509      0.000
    CORE2732$1        -1.278      0.347     -3.680      0.000
    CORE2742$1        -4.485      2.074     -2.162      0.031
    CORE2752$1        -3.293      0.519     -6.350      0.000
    CORE2762$1        -4.163      1.222     -3.407      0.001
    CORE2713$1         0.780      0.097      8.019      0.000
    CORE2723$1         0.638      0.092      6.931      0.000
    CORE2733$1         1.644      0.137     11.979      0.000
    CORE2743$1         0.862      0.129      6.667      0.000
    CORE2753$1        -0.736      0.127     -5.794      0.000
    CORE2763$1        -0.055      0.123     -0.449      0.653

Latent Class Pattern 1 3 1

 Thresholds
    CORE2711$1         3.296      0.175     18.862      0.000
    CORE2721$1         3.305      0.183     18.099      0.000
    CORE2731$1         5.286      0.491     10.760      0.000
    CORE2741$1         3.964      0.304     13.043      0.000
    CORE2751$1         2.856      0.210     13.592      0.000
    CORE2761$1         4.321      0.383     11.293      0.000
    CORE2712$1         0.780      0.097      8.019      0.000
    CORE2722$1         0.638      0.092      6.931      0.000
    CORE2732$1         1.644      0.137     11.979      0.000
    CORE2742$1         0.862      0.129      6.667      0.000
    CORE2752$1        -0.736      0.127     -5.794      0.000
    CORE2762$1        -0.055      0.123     -0.449      0.653
    CORE2713$1         3.296      0.175     18.862      0.000
    CORE2723$1         3.305      0.183     18.099      0.000
    CORE2733$1         5.286      0.491     10.760      0.000
    CORE2743$1         3.964      0.304     13.043      0.000
    CORE2753$1         2.856      0.210     13.592      0.000
    CORE2763$1         4.321      0.383     11.293      0.000

Latent Class Pattern 1 3 2

 Thresholds
    CORE2711$1         3.296      0.175     18.862      0.000
    CORE2721$1         3.305      0.183     18.099      0.000
    CORE2731$1         5.286      0.491     10.760      0.000
    CORE2741$1         3.964      0.304     13.043      0.000
    CORE2751$1         2.856      0.210     13.592      0.000
    CORE2761$1         4.321      0.383     11.293      0.000
    CORE2712$1         0.780      0.097      8.019      0.000
    CORE2722$1         0.638      0.092      6.931      0.000
    CORE2732$1         1.644      0.137     11.979      0.000
    CORE2742$1         0.862      0.129      6.667      0.000
    CORE2752$1        -0.736      0.127     -5.794      0.000
    CORE2762$1        -0.055      0.123     -0.449      0.653
    CORE2713$1        -1.459      0.350     -4.168      0.000
    CORE2723$1        -1.743      0.387     -4.509      0.000
    CORE2733$1        -1.278      0.347     -3.680      0.000
    CORE2743$1        -4.485      2.074     -2.162      0.031
    CORE2753$1        -3.293      0.519     -6.350      0.000
    CORE2763$1        -4.163      1.222     -3.407      0.001

Latent Class Pattern 1 3 3

 Thresholds
    CORE2711$1         3.296      0.175     18.862      0.000
    CORE2721$1         3.305      0.183     18.099      0.000
    CORE2731$1         5.286      0.491     10.760      0.000
    CORE2741$1         3.964      0.304     13.043      0.000
    CORE2751$1         2.856      0.210     13.592      0.000
    CORE2761$1         4.321      0.383     11.293      0.000
    CORE2712$1         0.780      0.097      8.019      0.000
    CORE2722$1         0.638      0.092      6.931      0.000
    CORE2732$1         1.644      0.137     11.979      0.000
    CORE2742$1         0.862      0.129      6.667      0.000
    CORE2752$1        -0.736      0.127     -5.794      0.000
    CORE2762$1        -0.055      0.123     -0.449      0.653
    CORE2713$1         0.780      0.097      8.019      0.000
    CORE2723$1         0.638      0.092      6.931      0.000
    CORE2733$1         1.644      0.137     11.979      0.000
    CORE2743$1         0.862      0.129      6.667      0.000
    CORE2753$1        -0.736      0.127     -5.794      0.000
    CORE2763$1        -0.055      0.123     -0.449      0.653

Latent Class Pattern 2 1 1

 Thresholds
    CORE2711$1        -1.459      0.350     -4.168      0.000
    CORE2721$1        -1.743      0.387     -4.509      0.000
    CORE2731$1        -1.278      0.347     -3.680      0.000
    CORE2741$1        -4.485      2.074     -2.162      0.031
    CORE2751$1        -3.293      0.519     -6.350      0.000
    CORE2761$1        -4.163      1.222     -3.407      0.001
    CORE2712$1         3.296      0.175     18.862      0.000
    CORE2722$1         3.305      0.183     18.099      0.000
    CORE2732$1         5.286      0.491     10.760      0.000
    CORE2742$1         3.964      0.304     13.043      0.000
    CORE2752$1         2.856      0.210     13.592      0.000
    CORE2762$1         4.321      0.383     11.293      0.000
    CORE2713$1         3.296      0.175     18.862      0.000
    CORE2723$1         3.305      0.183     18.099      0.000
    CORE2733$1         5.286      0.491     10.760      0.000
    CORE2743$1         3.964      0.304     13.043      0.000
    CORE2753$1         2.856      0.210     13.592      0.000
    CORE2763$1         4.321      0.383     11.293      0.000

Latent Class Pattern 2 1 2

 Thresholds
    CORE2711$1        -1.459      0.350     -4.168      0.000
    CORE2721$1        -1.743      0.387     -4.509      0.000
    CORE2731$1        -1.278      0.347     -3.680      0.000
    CORE2741$1        -4.485      2.074     -2.162      0.031
    CORE2751$1        -3.293      0.519     -6.350      0.000
    CORE2761$1        -4.163      1.222     -3.407      0.001
    CORE2712$1         3.296      0.175     18.862      0.000
    CORE2722$1         3.305      0.183     18.099      0.000
    CORE2732$1         5.286      0.491     10.760      0.000
    CORE2742$1         3.964      0.304     13.043      0.000
    CORE2752$1         2.856      0.210     13.592      0.000
    CORE2762$1         4.321      0.383     11.293      0.000
    CORE2713$1        -1.459      0.350     -4.168      0.000
    CORE2723$1        -1.743      0.387     -4.509      0.000
    CORE2733$1        -1.278      0.347     -3.680      0.000
    CORE2743$1        -4.485      2.074     -2.162      0.031
    CORE2753$1        -3.293      0.519     -6.350      0.000
    CORE2763$1        -4.163      1.222     -3.407      0.001

Latent Class Pattern 2 1 3

 Thresholds
    CORE2711$1        -1.459      0.350     -4.168      0.000
    CORE2721$1        -1.743      0.387     -4.509      0.000
    CORE2731$1        -1.278      0.347     -3.680      0.000
    CORE2741$1        -4.485      2.074     -2.162      0.031
    CORE2751$1        -3.293      0.519     -6.350      0.000
    CORE2761$1        -4.163      1.222     -3.407      0.001
    CORE2712$1         3.296      0.175     18.862      0.000
    CORE2722$1         3.305      0.183     18.099      0.000
    CORE2732$1         5.286      0.491     10.760      0.000
    CORE2742$1         3.964      0.304     13.043      0.000
    CORE2752$1         2.856      0.210     13.592      0.000
    CORE2762$1         4.321      0.383     11.293      0.000
    CORE2713$1         0.780      0.097      8.019      0.000
    CORE2723$1         0.638      0.092      6.931      0.000
    CORE2733$1         1.644      0.137     11.979      0.000
    CORE2743$1         0.862      0.129      6.667      0.000
    CORE2753$1        -0.736      0.127     -5.794      0.000
    CORE2763$1        -0.055      0.123     -0.449      0.653

Latent Class Pattern 2 2 1

 Thresholds
    CORE2711$1        -1.459      0.350     -4.168      0.000
    CORE2721$1        -1.743      0.387     -4.509      0.000
    CORE2731$1        -1.278      0.347     -3.680      0.000
    CORE2741$1        -4.485      2.074     -2.162      0.031
    CORE2751$1        -3.293      0.519     -6.350      0.000
    CORE2761$1        -4.163      1.222     -3.407      0.001
    CORE2712$1        -1.459      0.350     -4.168      0.000
    CORE2722$1        -1.743      0.387     -4.509      0.000
    CORE2732$1        -1.278      0.347     -3.680      0.000
    CORE2742$1        -4.485      2.074     -2.162      0.031
    CORE2752$1        -3.293      0.519     -6.350      0.000
    CORE2762$1        -4.163      1.222     -3.407      0.001
    CORE2713$1         3.296      0.175     18.862      0.000
    CORE2723$1         3.305      0.183     18.099      0.000
    CORE2733$1         5.286      0.491     10.760      0.000
    CORE2743$1         3.964      0.304     13.043      0.000
    CORE2753$1         2.856      0.210     13.592      0.000
    CORE2763$1         4.321      0.383     11.293      0.000

Latent Class Pattern 2 2 2

 Thresholds
    CORE2711$1        -1.459      0.350     -4.168      0.000
    CORE2721$1        -1.743      0.387     -4.509      0.000
    CORE2731$1        -1.278      0.347     -3.680      0.000
    CORE2741$1        -4.485      2.074     -2.162      0.031
    CORE2751$1        -3.293      0.519     -6.350      0.000
    CORE2761$1        -4.163      1.222     -3.407      0.001
    CORE2712$1        -1.459      0.350     -4.168      0.000
    CORE2722$1        -1.743      0.387     -4.509      0.000
    CORE2732$1        -1.278      0.347     -3.680      0.000
    CORE2742$1        -4.485      2.074     -2.162      0.031
    CORE2752$1        -3.293      0.519     -6.350      0.000
    CORE2762$1        -4.163      1.222     -3.407      0.001
    CORE2713$1        -1.459      0.350     -4.168      0.000
    CORE2723$1        -1.743      0.387     -4.509      0.000
    CORE2733$1        -1.278      0.347     -3.680      0.000
    CORE2743$1        -4.485      2.074     -2.162      0.031
    CORE2753$1        -3.293      0.519     -6.350      0.000
    CORE2763$1        -4.163      1.222     -3.407      0.001

Latent Class Pattern 2 2 3

 Thresholds
    CORE2711$1        -1.459      0.350     -4.168      0.000
    CORE2721$1        -1.743      0.387     -4.509      0.000
    CORE2731$1        -1.278      0.347     -3.680      0.000
    CORE2741$1        -4.485      2.074     -2.162      0.031
    CORE2751$1        -3.293      0.519     -6.350      0.000
    CORE2761$1        -4.163      1.222     -3.407      0.001
    CORE2712$1        -1.459      0.350     -4.168      0.000
    CORE2722$1        -1.743      0.387     -4.509      0.000
    CORE2732$1        -1.278      0.347     -3.680      0.000
    CORE2742$1        -4.485      2.074     -2.162      0.031
    CORE2752$1        -3.293      0.519     -6.350      0.000
    CORE2762$1        -4.163      1.222     -3.407      0.001
    CORE2713$1         0.780      0.097      8.019      0.000
    CORE2723$1         0.638      0.092      6.931      0.000
    CORE2733$1         1.644      0.137     11.979      0.000
    CORE2743$1         0.862      0.129      6.667      0.000
    CORE2753$1        -0.736      0.127     -5.794      0.000
    CORE2763$1        -0.055      0.123     -0.449      0.653

Latent Class Pattern 2 3 1

 Thresholds
    CORE2711$1        -1.459      0.350     -4.168      0.000
    CORE2721$1        -1.743      0.387     -4.509      0.000
    CORE2731$1        -1.278      0.347     -3.680      0.000
    CORE2741$1        -4.485      2.074     -2.162      0.031
    CORE2751$1        -3.293      0.519     -6.350      0.000
    CORE2761$1        -4.163      1.222     -3.407      0.001
    CORE2712$1         0.780      0.097      8.019      0.000
    CORE2722$1         0.638      0.092      6.931      0.000
    CORE2732$1         1.644      0.137     11.979      0.000
    CORE2742$1         0.862      0.129      6.667      0.000
    CORE2752$1        -0.736      0.127     -5.794      0.000
    CORE2762$1        -0.055      0.123     -0.449      0.653
    CORE2713$1         3.296      0.175     18.862      0.000
    CORE2723$1         3.305      0.183     18.099      0.000
    CORE2733$1         5.286      0.491     10.760      0.000
    CORE2743$1         3.964      0.304     13.043      0.000
    CORE2753$1         2.856      0.210     13.592      0.000
    CORE2763$1         4.321      0.383     11.293      0.000

Latent Class Pattern 2 3 2

 Thresholds
    CORE2711$1        -1.459      0.350     -4.168      0.000
    CORE2721$1        -1.743      0.387     -4.509      0.000
    CORE2731$1        -1.278      0.347     -3.680      0.000
    CORE2741$1        -4.485      2.074     -2.162      0.031
    CORE2751$1        -3.293      0.519     -6.350      0.000
    CORE2761$1        -4.163      1.222     -3.407      0.001
    CORE2712$1         0.780      0.097      8.019      0.000
    CORE2722$1         0.638      0.092      6.931      0.000
    CORE2732$1         1.644      0.137     11.979      0.000
    CORE2742$1         0.862      0.129      6.667      0.000
    CORE2752$1        -0.736      0.127     -5.794      0.000
    CORE2762$1        -0.055      0.123     -0.449      0.653
    CORE2713$1        -1.459      0.350     -4.168      0.000
    CORE2723$1        -1.743      0.387     -4.509      0.000
    CORE2733$1        -1.278      0.347     -3.680      0.000
    CORE2743$1        -4.485      2.074     -2.162      0.031
    CORE2753$1        -3.293      0.519     -6.350      0.000
    CORE2763$1        -4.163      1.222     -3.407      0.001

Latent Class Pattern 2 3 3

 Thresholds
    CORE2711$1        -1.459      0.350     -4.168      0.000
    CORE2721$1        -1.743      0.387     -4.509      0.000
    CORE2731$1        -1.278      0.347     -3.680      0.000
    CORE2741$1        -4.485      2.074     -2.162      0.031
    CORE2751$1        -3.293      0.519     -6.350      0.000
    CORE2761$1        -4.163      1.222     -3.407      0.001
    CORE2712$1         0.780      0.097      8.019      0.000
    CORE2722$1         0.638      0.092      6.931      0.000
    CORE2732$1         1.644      0.137     11.979      0.000
    CORE2742$1         0.862      0.129      6.667      0.000
    CORE2752$1        -0.736      0.127     -5.794      0.000
    CORE2762$1        -0.055      0.123     -0.449      0.653
    CORE2713$1         0.780      0.097      8.019      0.000
    CORE2723$1         0.638      0.092      6.931      0.000
    CORE2733$1         1.644      0.137     11.979      0.000
    CORE2743$1         0.862      0.129      6.667      0.000
    CORE2753$1        -0.736      0.127     -5.794      0.000
    CORE2763$1        -0.055      0.123     -0.449      0.653

Latent Class Pattern 3 1 1

 Thresholds
    CORE2711$1         0.780      0.097      8.019      0.000
    CORE2721$1         0.638      0.092      6.931      0.000
    CORE2731$1         1.644      0.137     11.979      0.000
    CORE2741$1         0.862      0.129      6.667      0.000
    CORE2751$1        -0.736      0.127     -5.794      0.000
    CORE2761$1        -0.055      0.123     -0.449      0.653
    CORE2712$1         3.296      0.175     18.862      0.000
    CORE2722$1         3.305      0.183     18.099      0.000
    CORE2732$1         5.286      0.491     10.760      0.000
    CORE2742$1         3.964      0.304     13.043      0.000
    CORE2752$1         2.856      0.210     13.592      0.000
    CORE2762$1         4.321      0.383     11.293      0.000
    CORE2713$1         3.296      0.175     18.862      0.000
    CORE2723$1         3.305      0.183     18.099      0.000
    CORE2733$1         5.286      0.491     10.760      0.000
    CORE2743$1         3.964      0.304     13.043      0.000
    CORE2753$1         2.856      0.210     13.592      0.000
    CORE2763$1         4.321      0.383     11.293      0.000

Latent Class Pattern 3 1 2

 Thresholds
    CORE2711$1         0.780      0.097      8.019      0.000
    CORE2721$1         0.638      0.092      6.931      0.000
    CORE2731$1         1.644      0.137     11.979      0.000
    CORE2741$1         0.862      0.129      6.667      0.000
    CORE2751$1        -0.736      0.127     -5.794      0.000
    CORE2761$1        -0.055      0.123     -0.449      0.653
    CORE2712$1         3.296      0.175     18.862      0.000
    CORE2722$1         3.305      0.183     18.099      0.000
    CORE2732$1         5.286      0.491     10.760      0.000
    CORE2742$1         3.964      0.304     13.043      0.000
    CORE2752$1         2.856      0.210     13.592      0.000
    CORE2762$1         4.321      0.383     11.293      0.000
    CORE2713$1        -1.459      0.350     -4.168      0.000
    CORE2723$1        -1.743      0.387     -4.509      0.000
    CORE2733$1        -1.278      0.347     -3.680      0.000
    CORE2743$1        -4.485      2.074     -2.162      0.031
    CORE2753$1        -3.293      0.519     -6.350      0.000
    CORE2763$1        -4.163      1.222     -3.407      0.001

Latent Class Pattern 3 1 3

 Thresholds
    CORE2711$1         0.780      0.097      8.019      0.000
    CORE2721$1         0.638      0.092      6.931      0.000
    CORE2731$1         1.644      0.137     11.979      0.000
    CORE2741$1         0.862      0.129      6.667      0.000
    CORE2751$1        -0.736      0.127     -5.794      0.000
    CORE2761$1        -0.055      0.123     -0.449      0.653
    CORE2712$1         3.296      0.175     18.862      0.000
    CORE2722$1         3.305      0.183     18.099      0.000
    CORE2732$1         5.286      0.491     10.760      0.000
    CORE2742$1         3.964      0.304     13.043      0.000
    CORE2752$1         2.856      0.210     13.592      0.000
    CORE2762$1         4.321      0.383     11.293      0.000
    CORE2713$1         0.780      0.097      8.019      0.000
    CORE2723$1         0.638      0.092      6.931      0.000
    CORE2733$1         1.644      0.137     11.979      0.000
    CORE2743$1         0.862      0.129      6.667      0.000
    CORE2753$1        -0.736      0.127     -5.794      0.000
    CORE2763$1        -0.055      0.123     -0.449      0.653

Latent Class Pattern 3 2 1

 Thresholds
    CORE2711$1         0.780      0.097      8.019      0.000
    CORE2721$1         0.638      0.092      6.931      0.000
    CORE2731$1         1.644      0.137     11.979      0.000
    CORE2741$1         0.862      0.129      6.667      0.000
    CORE2751$1        -0.736      0.127     -5.794      0.000
    CORE2761$1        -0.055      0.123     -0.449      0.653
    CORE2712$1        -1.459      0.350     -4.168      0.000
    CORE2722$1        -1.743      0.387     -4.509      0.000
    CORE2732$1        -1.278      0.347     -3.680      0.000
    CORE2742$1        -4.485      2.074     -2.162      0.031
    CORE2752$1        -3.293      0.519     -6.350      0.000
    CORE2762$1        -4.163      1.222     -3.407      0.001
    CORE2713$1         3.296      0.175     18.862      0.000
    CORE2723$1         3.305      0.183     18.099      0.000
    CORE2733$1         5.286      0.491     10.760      0.000
    CORE2743$1         3.964      0.304     13.043      0.000
    CORE2753$1         2.856      0.210     13.592      0.000
    CORE2763$1         4.321      0.383     11.293      0.000

Latent Class Pattern 3 2 2

 Thresholds
    CORE2711$1         0.780      0.097      8.019      0.000
    CORE2721$1         0.638      0.092      6.931      0.000
    CORE2731$1         1.644      0.137     11.979      0.000
    CORE2741$1         0.862      0.129      6.667      0.000
    CORE2751$1        -0.736      0.127     -5.794      0.000
    CORE2761$1        -0.055      0.123     -0.449      0.653
    CORE2712$1        -1.459      0.350     -4.168      0.000
    CORE2722$1        -1.743      0.387     -4.509      0.000
    CORE2732$1        -1.278      0.347     -3.680      0.000
    CORE2742$1        -4.485      2.074     -2.162      0.031
    CORE2752$1        -3.293      0.519     -6.350      0.000
    CORE2762$1        -4.163      1.222     -3.407      0.001
    CORE2713$1        -1.459      0.350     -4.168      0.000
    CORE2723$1        -1.743      0.387     -4.509      0.000
    CORE2733$1        -1.278      0.347     -3.680      0.000
    CORE2743$1        -4.485      2.074     -2.162      0.031
    CORE2753$1        -3.293      0.519     -6.350      0.000
    CORE2763$1        -4.163      1.222     -3.407      0.001

Latent Class Pattern 3 2 3

 Thresholds
    CORE2711$1         0.780      0.097      8.019      0.000
    CORE2721$1         0.638      0.092      6.931      0.000
    CORE2731$1         1.644      0.137     11.979      0.000
    CORE2741$1         0.862      0.129      6.667      0.000
    CORE2751$1        -0.736      0.127     -5.794      0.000
    CORE2761$1        -0.055      0.123     -0.449      0.653
    CORE2712$1        -1.459      0.350     -4.168      0.000
    CORE2722$1        -1.743      0.387     -4.509      0.000
    CORE2732$1        -1.278      0.347     -3.680      0.000
    CORE2742$1        -4.485      2.074     -2.162      0.031
    CORE2752$1        -3.293      0.519     -6.350      0.000
    CORE2762$1        -4.163      1.222     -3.407      0.001
    CORE2713$1         0.780      0.097      8.019      0.000
    CORE2723$1         0.638      0.092      6.931      0.000
    CORE2733$1         1.644      0.137     11.979      0.000
    CORE2743$1         0.862      0.129      6.667      0.000
    CORE2753$1        -0.736      0.127     -5.794      0.000
    CORE2763$1        -0.055      0.123     -0.449      0.653

Latent Class Pattern 3 3 1

 Thresholds
    CORE2711$1         0.780      0.097      8.019      0.000
    CORE2721$1         0.638      0.092      6.931      0.000
    CORE2731$1         1.644      0.137     11.979      0.000
    CORE2741$1         0.862      0.129      6.667      0.000
    CORE2751$1        -0.736      0.127     -5.794      0.000
    CORE2761$1        -0.055      0.123     -0.449      0.653
    CORE2712$1         0.780      0.097      8.019      0.000
    CORE2722$1         0.638      0.092      6.931      0.000
    CORE2732$1         1.644      0.137     11.979      0.000
    CORE2742$1         0.862      0.129      6.667      0.000
    CORE2752$1        -0.736      0.127     -5.794      0.000
    CORE2762$1        -0.055      0.123     -0.449      0.653
    CORE2713$1         3.296      0.175     18.862      0.000
    CORE2723$1         3.305      0.183     18.099      0.000
    CORE2733$1         5.286      0.491     10.760      0.000
    CORE2743$1         3.964      0.304     13.043      0.000
    CORE2753$1         2.856      0.210     13.592      0.000
    CORE2763$1         4.321      0.383     11.293      0.000

Latent Class Pattern 3 3 2

 Thresholds
    CORE2711$1         0.780      0.097      8.019      0.000
    CORE2721$1         0.638      0.092      6.931      0.000
    CORE2731$1         1.644      0.137     11.979      0.000
    CORE2741$1         0.862      0.129      6.667      0.000
    CORE2751$1        -0.736      0.127     -5.794      0.000
    CORE2761$1        -0.055      0.123     -0.449      0.653
    CORE2712$1         0.780      0.097      8.019      0.000
    CORE2722$1         0.638      0.092      6.931      0.000
    CORE2732$1         1.644      0.137     11.979      0.000
    CORE2742$1         0.862      0.129      6.667      0.000
    CORE2752$1        -0.736      0.127     -5.794      0.000
    CORE2762$1        -0.055      0.123     -0.449      0.653
    CORE2713$1        -1.459      0.350     -4.168      0.000
    CORE2723$1        -1.743      0.387     -4.509      0.000
    CORE2733$1        -1.278      0.347     -3.680      0.000
    CORE2743$1        -4.485      2.074     -2.162      0.031
    CORE2753$1        -3.293      0.519     -6.350      0.000
    CORE2763$1        -4.163      1.222     -3.407      0.001

Latent Class Pattern 3 3 3

 Thresholds
    CORE2711$1         0.780      0.097      8.019      0.000
    CORE2721$1         0.638      0.092      6.931      0.000
    CORE2731$1         1.644      0.137     11.979      0.000
    CORE2741$1         0.862      0.129      6.667      0.000
    CORE2751$1        -0.736      0.127     -5.794      0.000
    CORE2761$1        -0.055      0.123     -0.449      0.653
    CORE2712$1         0.780      0.097      8.019      0.000
    CORE2722$1         0.638      0.092      6.931      0.000
    CORE2732$1         1.644      0.137     11.979      0.000
    CORE2742$1         0.862      0.129      6.667      0.000
    CORE2752$1        -0.736      0.127     -5.794      0.000
    CORE2762$1        -0.055      0.123     -0.449      0.653
    CORE2713$1         0.780      0.097      8.019      0.000
    CORE2723$1         0.638      0.092      6.931      0.000
    CORE2733$1         1.644      0.137     11.979      0.000
    CORE2743$1         0.862      0.129      6.667      0.000
    CORE2753$1        -0.736      0.127     -5.794      0.000
    CORE2763$1        -0.055      0.123     -0.449      0.653

Categorical Latent Variables

 C2#1     ON
    C1#1               2.378      0.227     10.495      0.000
    C1#2               0.368      0.418      0.881      0.378

 C2#2     ON
    C1#1              -0.089      0.596     -0.150      0.881
    C1#2               2.037      0.439      4.645      0.000

 C3#1     ON
    C2#1               2.084      0.233      8.955      0.000
    C2#2               0.303      0.537      0.564      0.573

 C3#2     ON
    C2#1              -0.069      0.619     -0.112      0.911
    C2#2               2.963      0.626      4.733      0.000

 Means
    C1#1               0.460      0.089      5.178      0.000
    C1#2              -1.609      0.162     -9.954      0.000
    C2#1              -0.702      0.160     -4.389      0.000
    C2#2              -2.060      0.292     -7.063      0.000
    C3#1              -0.216      0.156     -1.385      0.166
    C3#2              -2.289      0.331     -6.917      0.000


RESULTS IN PROBABILITY SCALE

Latent Class Pattern 1 1 1

 CORE2711
    Category 1         0.964      0.006    160.277      0.000
    Category 2         0.036      0.006      5.934      0.000
 CORE2721
    Category 1         0.965      0.006    154.656      0.000
    Category 2         0.035      0.006      5.678      0.000
 CORE2731
    Category 1         0.995      0.002    404.177      0.000
    Category 2         0.005      0.002      2.046      0.041
 CORE2741
    Category 1         0.981      0.006    176.595      0.000
    Category 2         0.019      0.006      3.353      0.001
 CORE2751
    Category 1         0.946      0.011     87.553      0.000
    Category 2         0.054      0.011      5.032      0.000
 CORE2761
    Category 1         0.987      0.005    199.358      0.000
    Category 2         0.013      0.005      2.648      0.008
 CORE2712
    Category 1         0.964      0.006    160.277      0.000
    Category 2         0.036      0.006      5.934      0.000
 CORE2722
    Category 1         0.965      0.006    154.656      0.000
    Category 2         0.035      0.006      5.678      0.000
 CORE2732
    Category 1         0.995      0.002    404.177      0.000
    Category 2         0.005      0.002      2.046      0.041
 CORE2742
    Category 1         0.981      0.006    176.595      0.000
    Category 2         0.019      0.006      3.353      0.001
 CORE2752
    Category 1         0.946      0.011     87.553      0.000
    Category 2         0.054      0.011      5.032      0.000
 CORE2762
    Category 1         0.987      0.005    199.358      0.000
    Category 2         0.013      0.005      2.648      0.008
 CORE2713
    Category 1         0.964      0.006    160.277      0.000
    Category 2         0.036      0.006      5.934      0.000
 CORE2723
    Category 1         0.965      0.006    154.656      0.000
    Category 2         0.035      0.006      5.678      0.000
 CORE2733
    Category 1         0.995      0.002    404.177      0.000
    Category 2         0.005      0.002      2.046      0.041
 CORE2743
    Category 1         0.981      0.006    176.595      0.000
    Category 2         0.019      0.006      3.353      0.001
 CORE2753
    Category 1         0.946      0.011     87.553      0.000
    Category 2         0.054      0.011      5.032      0.000
 CORE2763
    Category 1         0.987      0.005    199.358      0.000
    Category 2         0.013      0.005      2.648      0.008

Latent Class Pattern 1 1 2

 CORE2711
    Category 1         0.964      0.006    160.277      0.000
    Category 2         0.036      0.006      5.934      0.000
 CORE2721
    Category 1         0.965      0.006    154.656      0.000
    Category 2         0.035      0.006      5.678      0.000
 CORE2731
    Category 1         0.995      0.002    404.177      0.000
    Category 2         0.005      0.002      2.046      0.041
 CORE2741
    Category 1         0.981      0.006    176.595      0.000
    Category 2         0.019      0.006      3.353      0.001
 CORE2751
    Category 1         0.946      0.011     87.553      0.000
    Category 2         0.054      0.011      5.032      0.000
 CORE2761
    Category 1         0.987      0.005    199.358      0.000
    Category 2         0.013      0.005      2.648      0.008
 CORE2712
    Category 1         0.964      0.006    160.277      0.000
    Category 2         0.036      0.006      5.934      0.000
 CORE2722
    Category 1         0.965      0.006    154.656      0.000
    Category 2         0.035      0.006      5.678      0.000
 CORE2732
    Category 1         0.995      0.002    404.177      0.000
    Category 2         0.005      0.002      2.046      0.041
 CORE2742
    Category 1         0.981      0.006    176.595      0.000
    Category 2         0.019      0.006      3.353      0.001
 CORE2752
    Category 1         0.946      0.011     87.553      0.000
    Category 2         0.054      0.011      5.032      0.000
 CORE2762
    Category 1         0.987      0.005    199.358      0.000
    Category 2         0.013      0.005      2.648      0.008
 CORE2713
    Category 1         0.189      0.054      3.521      0.000
    Category 2         0.811      0.054     15.144      0.000
 CORE2723
    Category 1         0.149      0.049      3.040      0.002
    Category 2         0.851      0.049     17.369      0.000
 CORE2733
    Category 1         0.218      0.059      3.683      0.000
    Category 2         0.782      0.059     13.215      0.000
 CORE2743
    Category 1         0.011      0.023      0.487      0.626
    Category 2         0.989      0.023     43.221      0.000
 CORE2753
    Category 1         0.036      0.018      2.000      0.046
    Category 2         0.964      0.018     53.856      0.000
 CORE2763
    Category 1         0.015      0.018      0.831      0.406
    Category 2         0.985      0.018     53.398      0.000

Latent Class Pattern 1 1 3

 CORE2711
    Category 1         0.964      0.006    160.277      0.000
    Category 2         0.036      0.006      5.934      0.000
 CORE2721
    Category 1         0.965      0.006    154.656      0.000
    Category 2         0.035      0.006      5.678      0.000
 CORE2731
    Category 1         0.995      0.002    404.177      0.000
    Category 2         0.005      0.002      2.046      0.041
 CORE2741
    Category 1         0.981      0.006    176.595      0.000
    Category 2         0.019      0.006      3.353      0.001
 CORE2751
    Category 1         0.946      0.011     87.553      0.000
    Category 2         0.054      0.011      5.032      0.000
 CORE2761
    Category 1         0.987      0.005    199.358      0.000
    Category 2         0.013      0.005      2.648      0.008
 CORE2712
    Category 1         0.964      0.006    160.277      0.000
    Category 2         0.036      0.006      5.934      0.000
 CORE2722
    Category 1         0.965      0.006    154.656      0.000
    Category 2         0.035      0.006      5.678      0.000
 CORE2732
    Category 1         0.995      0.002    404.177      0.000
    Category 2         0.005      0.002      2.046      0.041
 CORE2742
    Category 1         0.981      0.006    176.595      0.000
    Category 2         0.019      0.006      3.353      0.001
 CORE2752
    Category 1         0.946      0.011     87.553      0.000
    Category 2         0.054      0.011      5.032      0.000
 CORE2762
    Category 1         0.987      0.005    199.358      0.000
    Category 2         0.013      0.005      2.648      0.008
 CORE2713
    Category 1         0.686      0.021     32.709      0.000
    Category 2         0.314      0.021     14.996      0.000
 CORE2723
    Category 1         0.654      0.021     31.427      0.000
    Category 2         0.346      0.021     16.605      0.000
 CORE2733
    Category 1         0.838      0.019     44.996      0.000
    Category 2         0.162      0.019      8.696      0.000
 CORE2743
    Category 1         0.703      0.027     26.043      0.000
    Category 2         0.297      0.027     10.994      0.000
 CORE2753
    Category 1         0.324      0.028     11.652      0.000
    Category 2         0.676      0.028     24.314      0.000
 CORE2763
    Category 1         0.486      0.031     15.768      0.000
    Category 2         0.514      0.031     16.667      0.000

Latent Class Pattern 1 2 1

 CORE2711
    Category 1         0.964      0.006    160.277      0.000
    Category 2         0.036      0.006      5.934      0.000
 CORE2721
    Category 1         0.965      0.006    154.656      0.000
    Category 2         0.035      0.006      5.678      0.000
 CORE2731
    Category 1         0.995      0.002    404.177      0.000
    Category 2         0.005      0.002      2.046      0.041
 CORE2741
    Category 1         0.981      0.006    176.595      0.000
    Category 2         0.019      0.006      3.353      0.001
 CORE2751
    Category 1         0.946      0.011     87.553      0.000
    Category 2         0.054      0.011      5.032      0.000
 CORE2761
    Category 1         0.987      0.005    199.358      0.000
    Category 2         0.013      0.005      2.648      0.008
 CORE2712
    Category 1         0.189      0.054      3.521      0.000
    Category 2         0.811      0.054     15.144      0.000
 CORE2722
    Category 1         0.149      0.049      3.040      0.002
    Category 2         0.851      0.049     17.369      0.000
 CORE2732
    Category 1         0.218      0.059      3.683      0.000
    Category 2         0.782      0.059     13.215      0.000
 CORE2742
    Category 1         0.011      0.023      0.487      0.626
    Category 2         0.989      0.023     43.221      0.000
 CORE2752
    Category 1         0.036      0.018      2.000      0.046
    Category 2         0.964      0.018     53.856      0.000
 CORE2762
    Category 1         0.015      0.018      0.831      0.406
    Category 2         0.985      0.018     53.398      0.000
 CORE2713
    Category 1         0.964      0.006    160.277      0.000
    Category 2         0.036      0.006      5.934      0.000
 CORE2723
    Category 1         0.965      0.006    154.656      0.000
    Category 2         0.035      0.006      5.678      0.000
 CORE2733
    Category 1         0.995      0.002    404.177      0.000
    Category 2         0.005      0.002      2.046      0.041
 CORE2743
    Category 1         0.981      0.006    176.595      0.000
    Category 2         0.019      0.006      3.353      0.001
 CORE2753
    Category 1         0.946      0.011     87.553      0.000
    Category 2         0.054      0.011      5.032      0.000
 CORE2763
    Category 1         0.987      0.005    199.358      0.000
    Category 2         0.013      0.005      2.648      0.008

Latent Class Pattern 1 2 2

 CORE2711
    Category 1         0.964      0.006    160.277      0.000
    Category 2         0.036      0.006      5.934      0.000
 CORE2721
    Category 1         0.965      0.006    154.656      0.000
    Category 2         0.035      0.006      5.678      0.000
 CORE2731
    Category 1         0.995      0.002    404.177      0.000
    Category 2         0.005      0.002      2.046      0.041
 CORE2741
    Category 1         0.981      0.006    176.595      0.000
    Category 2         0.019      0.006      3.353      0.001
 CORE2751
    Category 1         0.946      0.011     87.553      0.000
    Category 2         0.054      0.011      5.032      0.000
 CORE2761
    Category 1         0.987      0.005    199.358      0.000
    Category 2         0.013      0.005      2.648      0.008
 CORE2712
    Category 1         0.189      0.054      3.521      0.000
    Category 2         0.811      0.054     15.144      0.000
 CORE2722
    Category 1         0.149      0.049      3.040      0.002
    Category 2         0.851      0.049     17.369      0.000
 CORE2732
    Category 1         0.218      0.059      3.683      0.000
    Category 2         0.782      0.059     13.215      0.000
 CORE2742
    Category 1         0.011      0.023      0.487      0.626
    Category 2         0.989      0.023     43.221      0.000
 CORE2752
    Category 1         0.036      0.018      2.000      0.046
    Category 2         0.964      0.018     53.856      0.000
 CORE2762
    Category 1         0.015      0.018      0.831      0.406
    Category 2         0.985      0.018     53.398      0.000
 CORE2713
    Category 1         0.189      0.054      3.521      0.000
    Category 2         0.811      0.054     15.144      0.000
 CORE2723
    Category 1         0.149      0.049      3.040      0.002
    Category 2         0.851      0.049     17.369      0.000
 CORE2733
    Category 1         0.218      0.059      3.683      0.000
    Category 2         0.782      0.059     13.215      0.000
 CORE2743
    Category 1         0.011      0.023      0.487      0.626
    Category 2         0.989      0.023     43.221      0.000
 CORE2753
    Category 1         0.036      0.018      2.000      0.046
    Category 2         0.964      0.018     53.856      0.000
 CORE2763
    Category 1         0.015      0.018      0.831      0.406
    Category 2         0.985      0.018     53.398      0.000

Latent Class Pattern 1 2 3

 CORE2711
    Category 1         0.964      0.006    160.277      0.000
    Category 2         0.036      0.006      5.934      0.000
 CORE2721
    Category 1         0.965      0.006    154.656      0.000
    Category 2         0.035      0.006      5.678      0.000
 CORE2731
    Category 1         0.995      0.002    404.177      0.000
    Category 2         0.005      0.002      2.046      0.041
 CORE2741
    Category 1         0.981      0.006    176.595      0.000
    Category 2         0.019      0.006      3.353      0.001
 CORE2751
    Category 1         0.946      0.011     87.553      0.000
    Category 2         0.054      0.011      5.032      0.000
 CORE2761
    Category 1         0.987      0.005    199.358      0.000
    Category 2         0.013      0.005      2.648      0.008
 CORE2712
    Category 1         0.189      0.054      3.521      0.000
    Category 2         0.811      0.054     15.144      0.000
 CORE2722
    Category 1         0.149      0.049      3.040      0.002
    Category 2         0.851      0.049     17.369      0.000
 CORE2732
    Category 1         0.218      0.059      3.683      0.000
    Category 2         0.782      0.059     13.215      0.000
 CORE2742
    Category 1         0.011      0.023      0.487      0.626
    Category 2         0.989      0.023     43.221      0.000
 CORE2752
    Category 1         0.036      0.018      2.000      0.046
    Category 2         0.964      0.018     53.856      0.000
 CORE2762
    Category 1         0.015      0.018      0.831      0.406
    Category 2         0.985      0.018     53.398      0.000
 CORE2713
    Category 1         0.686      0.021     32.709      0.000
    Category 2         0.314      0.021     14.996      0.000
 CORE2723
    Category 1         0.654      0.021     31.427      0.000
    Category 2         0.346      0.021     16.605      0.000
 CORE2733
    Category 1         0.838      0.019     44.996      0.000
    Category 2         0.162      0.019      8.696      0.000
 CORE2743
    Category 1         0.703      0.027     26.043      0.000
    Category 2         0.297      0.027     10.994      0.000
 CORE2753
    Category 1         0.324      0.028     11.652      0.000
    Category 2         0.676      0.028     24.314      0.000
 CORE2763
    Category 1         0.486      0.031     15.768      0.000
    Category 2         0.514      0.031     16.667      0.000

Latent Class Pattern 1 3 1

 CORE2711
    Category 1         0.964      0.006    160.277      0.000
    Category 2         0.036      0.006      5.934      0.000
 CORE2721
    Category 1         0.965      0.006    154.656      0.000
    Category 2         0.035      0.006      5.678      0.000
 CORE2731
    Category 1         0.995      0.002    404.177      0.000
    Category 2         0.005      0.002      2.046      0.041
 CORE2741
    Category 1         0.981      0.006    176.595      0.000
    Category 2         0.019      0.006      3.353      0.001
 CORE2751
    Category 1         0.946      0.011     87.553      0.000
    Category 2         0.054      0.011      5.032      0.000
 CORE2761
    Category 1         0.987      0.005    199.358      0.000
    Category 2         0.013      0.005      2.648      0.008
 CORE2712
    Category 1         0.686      0.021     32.709      0.000
    Category 2         0.314      0.021     14.996      0.000
 CORE2722
    Category 1         0.654      0.021     31.427      0.000
    Category 2         0.346      0.021     16.605      0.000
 CORE2732
    Category 1         0.838      0.019     44.996      0.000
    Category 2         0.162      0.019      8.696      0.000
 CORE2742
    Category 1         0.703      0.027     26.043      0.000
    Category 2         0.297      0.027     10.994      0.000
 CORE2752
    Category 1         0.324      0.028     11.652      0.000
    Category 2         0.676      0.028     24.314      0.000
 CORE2762
    Category 1         0.486      0.031     15.768      0.000
    Category 2         0.514      0.031     16.667      0.000
 CORE2713
    Category 1         0.964      0.006    160.277      0.000
    Category 2         0.036      0.006      5.934      0.000
 CORE2723
    Category 1         0.965      0.006    154.656      0.000
    Category 2         0.035      0.006      5.678      0.000
 CORE2733
    Category 1         0.995      0.002    404.177      0.000
    Category 2         0.005      0.002      2.046      0.041
 CORE2743
    Category 1         0.981      0.006    176.595      0.000
    Category 2         0.019      0.006      3.353      0.001
 CORE2753
    Category 1         0.946      0.011     87.553      0.000
    Category 2         0.054      0.011      5.032      0.000
 CORE2763
    Category 1         0.987      0.005    199.358      0.000
    Category 2         0.013      0.005      2.648      0.008

Latent Class Pattern 1 3 2

 CORE2711
    Category 1         0.964      0.006    160.277      0.000
    Category 2         0.036      0.006      5.934      0.000
 CORE2721
    Category 1         0.965      0.006    154.656      0.000
    Category 2         0.035      0.006      5.678      0.000
 CORE2731
    Category 1         0.995      0.002    404.177      0.000
    Category 2         0.005      0.002      2.046      0.041
 CORE2741
    Category 1         0.981      0.006    176.595      0.000
    Category 2         0.019      0.006      3.353      0.001
 CORE2751
    Category 1         0.946      0.011     87.553      0.000
    Category 2         0.054      0.011      5.032      0.000
 CORE2761
    Category 1         0.987      0.005    199.358      0.000
    Category 2         0.013      0.005      2.648      0.008
 CORE2712
    Category 1         0.686      0.021     32.709      0.000
    Category 2         0.314      0.021     14.996      0.000
 CORE2722
    Category 1         0.654      0.021     31.427      0.000
    Category 2         0.346      0.021     16.605      0.000
 CORE2732
    Category 1         0.838      0.019     44.996      0.000
    Category 2         0.162      0.019      8.696      0.000
 CORE2742
    Category 1         0.703      0.027     26.043      0.000
    Category 2         0.297      0.027     10.994      0.000
 CORE2752
    Category 1         0.324      0.028     11.652      0.000
    Category 2         0.676      0.028     24.314      0.000
 CORE2762
    Category 1         0.486      0.031     15.768      0.000
    Category 2         0.514      0.031     16.667      0.000
 CORE2713
    Category 1         0.189      0.054      3.521      0.000
    Category 2         0.811      0.054     15.144      0.000
 CORE2723
    Category 1         0.149      0.049      3.040      0.002
    Category 2         0.851      0.049     17.369      0.000
 CORE2733
    Category 1         0.218      0.059      3.683      0.000
    Category 2         0.782      0.059     13.215      0.000
 CORE2743
    Category 1         0.011      0.023      0.487      0.626
    Category 2         0.989      0.023     43.221      0.000
 CORE2753
    Category 1         0.036      0.018      2.000      0.046
    Category 2         0.964      0.018     53.856      0.000
 CORE2763
    Category 1         0.015      0.018      0.831      0.406
    Category 2         0.985      0.018     53.398      0.000

Latent Class Pattern 1 3 3

 CORE2711
    Category 1         0.964      0.006    160.277      0.000
    Category 2         0.036      0.006      5.934      0.000
 CORE2721
    Category 1         0.965      0.006    154.656      0.000
    Category 2         0.035      0.006      5.678      0.000
 CORE2731
    Category 1         0.995      0.002    404.177      0.000
    Category 2         0.005      0.002      2.046      0.041
 CORE2741
    Category 1         0.981      0.006    176.595      0.000
    Category 2         0.019      0.006      3.353      0.001
 CORE2751
    Category 1         0.946      0.011     87.553      0.000
    Category 2         0.054      0.011      5.032      0.000
 CORE2761
    Category 1         0.987      0.005    199.358      0.000
    Category 2         0.013      0.005      2.648      0.008
 CORE2712
    Category 1         0.686      0.021     32.709      0.000
    Category 2         0.314      0.021     14.996      0.000
 CORE2722
    Category 1         0.654      0.021     31.427      0.000
    Category 2         0.346      0.021     16.605      0.000
 CORE2732
    Category 1         0.838      0.019     44.996      0.000
    Category 2         0.162      0.019      8.696      0.000
 CORE2742
    Category 1         0.703      0.027     26.043      0.000
    Category 2         0.297      0.027     10.994      0.000
 CORE2752
    Category 1         0.324      0.028     11.652      0.000
    Category 2         0.676      0.028     24.314      0.000
 CORE2762
    Category 1         0.486      0.031     15.768      0.000
    Category 2         0.514      0.031     16.667      0.000
 CORE2713
    Category 1         0.686      0.021     32.709      0.000
    Category 2         0.314      0.021     14.996      0.000
 CORE2723
    Category 1         0.654      0.021     31.427      0.000
    Category 2         0.346      0.021     16.605      0.000
 CORE2733
    Category 1         0.838      0.019     44.996      0.000
    Category 2         0.162      0.019      8.696      0.000
 CORE2743
    Category 1         0.703      0.027     26.043      0.000
    Category 2         0.297      0.027     10.994      0.000
 CORE2753
    Category 1         0.324      0.028     11.652      0.000
    Category 2         0.676      0.028     24.314      0.000
 CORE2763
    Category 1         0.486      0.031     15.768      0.000
    Category 2         0.514      0.031     16.667      0.000

Latent Class Pattern 2 1 1

 CORE2711
    Category 1         0.189      0.054      3.521      0.000
    Category 2         0.811      0.054     15.144      0.000
 CORE2721
    Category 1         0.149      0.049      3.040      0.002
    Category 2         0.851      0.049     17.369      0.000
 CORE2731
    Category 1         0.218      0.059      3.683      0.000
    Category 2         0.782      0.059     13.215      0.000
 CORE2741
    Category 1         0.011      0.023      0.487      0.626
    Category 2         0.989      0.023     43.221      0.000
 CORE2751
    Category 1         0.036      0.018      2.000      0.046
    Category 2         0.964      0.018     53.856      0.000
 CORE2761
    Category 1         0.015      0.018      0.831      0.406
    Category 2         0.985      0.018     53.398      0.000
 CORE2712
    Category 1         0.964      0.006    160.277      0.000
    Category 2         0.036      0.006      5.934      0.000
 CORE2722
    Category 1         0.965      0.006    154.656      0.000
    Category 2         0.035      0.006      5.678      0.000
 CORE2732
    Category 1         0.995      0.002    404.177      0.000
    Category 2         0.005      0.002      2.046      0.041
 CORE2742
    Category 1         0.981      0.006    176.595      0.000
    Category 2         0.019      0.006      3.353      0.001
 CORE2752
    Category 1         0.946      0.011     87.553      0.000
    Category 2         0.054      0.011      5.032      0.000
 CORE2762
    Category 1         0.987      0.005    199.358      0.000
    Category 2         0.013      0.005      2.648      0.008
 CORE2713
    Category 1         0.964      0.006    160.277      0.000
    Category 2         0.036      0.006      5.934      0.000
 CORE2723
    Category 1         0.965      0.006    154.656      0.000
    Category 2         0.035      0.006      5.678      0.000
 CORE2733
    Category 1         0.995      0.002    404.177      0.000
    Category 2         0.005      0.002      2.046      0.041
 CORE2743
    Category 1         0.981      0.006    176.595      0.000
    Category 2         0.019      0.006      3.353      0.001
 CORE2753
    Category 1         0.946      0.011     87.553      0.000
    Category 2         0.054      0.011      5.032      0.000
 CORE2763
    Category 1         0.987      0.005    199.358      0.000
    Category 2         0.013      0.005      2.648      0.008

Latent Class Pattern 2 1 2

 CORE2711
    Category 1         0.189      0.054      3.521      0.000
    Category 2         0.811      0.054     15.144      0.000
 CORE2721
    Category 1         0.149      0.049      3.040      0.002
    Category 2         0.851      0.049     17.369      0.000
 CORE2731
    Category 1         0.218      0.059      3.683      0.000
    Category 2         0.782      0.059     13.215      0.000
 CORE2741
    Category 1         0.011      0.023      0.487      0.626
    Category 2         0.989      0.023     43.221      0.000
 CORE2751
    Category 1         0.036      0.018      2.000      0.046
    Category 2         0.964      0.018     53.856      0.000
 CORE2761
    Category 1         0.015      0.018      0.831      0.406
    Category 2         0.985      0.018     53.398      0.000
 CORE2712
    Category 1         0.964      0.006    160.277      0.000
    Category 2         0.036      0.006      5.934      0.000
 CORE2722
    Category 1         0.965      0.006    154.656      0.000
    Category 2         0.035      0.006      5.678      0.000
 CORE2732
    Category 1         0.995      0.002    404.177      0.000
    Category 2         0.005      0.002      2.046      0.041
 CORE2742
    Category 1         0.981      0.006    176.595      0.000
    Category 2         0.019      0.006      3.353      0.001
 CORE2752
    Category 1         0.946      0.011     87.553      0.000
    Category 2         0.054      0.011      5.032      0.000
 CORE2762
    Category 1         0.987      0.005    199.358      0.000
    Category 2         0.013      0.005      2.648      0.008
 CORE2713
    Category 1         0.189      0.054      3.521      0.000
    Category 2         0.811      0.054     15.144      0.000
 CORE2723
    Category 1         0.149      0.049      3.040      0.002
    Category 2         0.851      0.049     17.369      0.000
 CORE2733
    Category 1         0.218      0.059      3.683      0.000
    Category 2         0.782      0.059     13.215      0.000
 CORE2743
    Category 1         0.011      0.023      0.487      0.626
    Category 2         0.989      0.023     43.221      0.000
 CORE2753
    Category 1         0.036      0.018      2.000      0.046
    Category 2         0.964      0.018     53.856      0.000
 CORE2763
    Category 1         0.015      0.018      0.831      0.406
    Category 2         0.985      0.018     53.398      0.000

Latent Class Pattern 2 1 3

 CORE2711
    Category 1         0.189      0.054      3.521      0.000
    Category 2         0.811      0.054     15.144      0.000
 CORE2721
    Category 1         0.149      0.049      3.040      0.002
    Category 2         0.851      0.049     17.369      0.000
 CORE2731
    Category 1         0.218      0.059      3.683      0.000
    Category 2         0.782      0.059     13.215      0.000
 CORE2741
    Category 1         0.011      0.023      0.487      0.626
    Category 2         0.989      0.023     43.221      0.000
 CORE2751
    Category 1         0.036      0.018      2.000      0.046
    Category 2         0.964      0.018     53.856      0.000
 CORE2761
    Category 1         0.015      0.018      0.831      0.406
    Category 2         0.985      0.018     53.398      0.000
 CORE2712
    Category 1         0.964      0.006    160.277      0.000
    Category 2         0.036      0.006      5.934      0.000
 CORE2722
    Category 1         0.965      0.006    154.656      0.000
    Category 2         0.035      0.006      5.678      0.000
 CORE2732
    Category 1         0.995      0.002    404.177      0.000
    Category 2         0.005      0.002      2.046      0.041
 CORE2742
    Category 1         0.981      0.006    176.595      0.000
    Category 2         0.019      0.006      3.353      0.001
 CORE2752
    Category 1         0.946      0.011     87.553      0.000
    Category 2         0.054      0.011      5.032      0.000
 CORE2762
    Category 1         0.987      0.005    199.358      0.000
    Category 2         0.013      0.005      2.648      0.008
 CORE2713
    Category 1         0.686      0.021     32.709      0.000
    Category 2         0.314      0.021     14.996      0.000
 CORE2723
    Category 1         0.654      0.021     31.427      0.000
    Category 2         0.346      0.021     16.605      0.000
 CORE2733
    Category 1         0.838      0.019     44.996      0.000
    Category 2         0.162      0.019      8.696      0.000
 CORE2743
    Category 1         0.703      0.027     26.043      0.000
    Category 2         0.297      0.027     10.994      0.000
 CORE2753
    Category 1         0.324      0.028     11.652      0.000
    Category 2         0.676      0.028     24.314      0.000
 CORE2763
    Category 1         0.486      0.031     15.768      0.000
    Category 2         0.514      0.031     16.667      0.000

Latent Class Pattern 2 2 1

 CORE2711
    Category 1         0.189      0.054      3.521      0.000
    Category 2         0.811      0.054     15.144      0.000
 CORE2721
    Category 1         0.149      0.049      3.040      0.002
    Category 2         0.851      0.049     17.369      0.000
 CORE2731
    Category 1         0.218      0.059      3.683      0.000
    Category 2         0.782      0.059     13.215      0.000
 CORE2741
    Category 1         0.011      0.023      0.487      0.626
    Category 2         0.989      0.023     43.221      0.000
 CORE2751
    Category 1         0.036      0.018      2.000      0.046
    Category 2         0.964      0.018     53.856      0.000
 CORE2761
    Category 1         0.015      0.018      0.831      0.406
    Category 2         0.985      0.018     53.398      0.000
 CORE2712
    Category 1         0.189      0.054      3.521      0.000
    Category 2         0.811      0.054     15.144      0.000
 CORE2722
    Category 1         0.149      0.049      3.040      0.002
    Category 2         0.851      0.049     17.369      0.000
 CORE2732
    Category 1         0.218      0.059      3.683      0.000
    Category 2         0.782      0.059     13.215      0.000
 CORE2742
    Category 1         0.011      0.023      0.487      0.626
    Category 2         0.989      0.023     43.221      0.000
 CORE2752
    Category 1         0.036      0.018      2.000      0.046
    Category 2         0.964      0.018     53.856      0.000
 CORE2762
    Category 1         0.015      0.018      0.831      0.406
    Category 2         0.985      0.018     53.398      0.000
 CORE2713
    Category 1         0.964      0.006    160.277      0.000
    Category 2         0.036      0.006      5.934      0.000
 CORE2723
    Category 1         0.965      0.006    154.656      0.000
    Category 2         0.035      0.006      5.678      0.000
 CORE2733
    Category 1         0.995      0.002    404.177      0.000
    Category 2         0.005      0.002      2.046      0.041
 CORE2743
    Category 1         0.981      0.006    176.595      0.000
    Category 2         0.019      0.006      3.353      0.001
 CORE2753
    Category 1         0.946      0.011     87.553      0.000
    Category 2         0.054      0.011      5.032      0.000
 CORE2763
    Category 1         0.987      0.005    199.358      0.000
    Category 2         0.013      0.005      2.648      0.008

Latent Class Pattern 2 2 2

 CORE2711
    Category 1         0.189      0.054      3.521      0.000
    Category 2         0.811      0.054     15.144      0.000
 CORE2721
    Category 1         0.149      0.049      3.040      0.002
    Category 2         0.851      0.049     17.369      0.000
 CORE2731
    Category 1         0.218      0.059      3.683      0.000
    Category 2         0.782      0.059     13.215      0.000
 CORE2741
    Category 1         0.011      0.023      0.487      0.626
    Category 2         0.989      0.023     43.221      0.000
 CORE2751
    Category 1         0.036      0.018      2.000      0.046
    Category 2         0.964      0.018     53.856      0.000
 CORE2761
    Category 1         0.015      0.018      0.831      0.406
    Category 2         0.985      0.018     53.398      0.000
 CORE2712
    Category 1         0.189      0.054      3.521      0.000
    Category 2         0.811      0.054     15.144      0.000
 CORE2722
    Category 1         0.149      0.049      3.040      0.002
    Category 2         0.851      0.049     17.369      0.000
 CORE2732
    Category 1         0.218      0.059      3.683      0.000
    Category 2         0.782      0.059     13.215      0.000
 CORE2742
    Category 1         0.011      0.023      0.487      0.626
    Category 2         0.989      0.023     43.221      0.000
 CORE2752
    Category 1         0.036      0.018      2.000      0.046
    Category 2         0.964      0.018     53.856      0.000
 CORE2762
    Category 1         0.015      0.018      0.831      0.406
    Category 2         0.985      0.018     53.398      0.000
 CORE2713
    Category 1         0.189      0.054      3.521      0.000
    Category 2         0.811      0.054     15.144      0.000
 CORE2723
    Category 1         0.149      0.049      3.040      0.002
    Category 2         0.851      0.049     17.369      0.000
 CORE2733
    Category 1         0.218      0.059      3.683      0.000
    Category 2         0.782      0.059     13.215      0.000
 CORE2743
    Category 1         0.011      0.023      0.487      0.626
    Category 2         0.989      0.023     43.221      0.000
 CORE2753
    Category 1         0.036      0.018      2.000      0.046
    Category 2         0.964      0.018     53.856      0.000
 CORE2763
    Category 1         0.015      0.018      0.831      0.406
    Category 2         0.985      0.018     53.398      0.000

Latent Class Pattern 2 2 3

 CORE2711
    Category 1         0.189      0.054      3.521      0.000
    Category 2         0.811      0.054     15.144      0.000
 CORE2721
    Category 1         0.149      0.049      3.040      0.002
    Category 2         0.851      0.049     17.369      0.000
 CORE2731
    Category 1         0.218      0.059      3.683      0.000
    Category 2         0.782      0.059     13.215      0.000
 CORE2741
    Category 1         0.011      0.023      0.487      0.626
    Category 2         0.989      0.023     43.221      0.000
 CORE2751
    Category 1         0.036      0.018      2.000      0.046
    Category 2         0.964      0.018     53.856      0.000
 CORE2761
    Category 1         0.015      0.018      0.831      0.406
    Category 2         0.985      0.018     53.398      0.000
 CORE2712
    Category 1         0.189      0.054      3.521      0.000
    Category 2         0.811      0.054     15.144      0.000
 CORE2722
    Category 1         0.149      0.049      3.040      0.002
    Category 2         0.851      0.049     17.369      0.000
 CORE2732
    Category 1         0.218      0.059      3.683      0.000
    Category 2         0.782      0.059     13.215      0.000
 CORE2742
    Category 1         0.011      0.023      0.487      0.626
    Category 2         0.989      0.023     43.221      0.000
 CORE2752
    Category 1         0.036      0.018      2.000      0.046
    Category 2         0.964      0.018     53.856      0.000
 CORE2762
    Category 1         0.015      0.018      0.831      0.406
    Category 2         0.985      0.018     53.398      0.000
 CORE2713
    Category 1         0.686      0.021     32.709      0.000
    Category 2         0.314      0.021     14.996      0.000
 CORE2723
    Category 1         0.654      0.021     31.427      0.000
    Category 2         0.346      0.021     16.605      0.000
 CORE2733
    Category 1         0.838      0.019     44.996      0.000
    Category 2         0.162      0.019      8.696      0.000
 CORE2743
    Category 1         0.703      0.027     26.043      0.000
    Category 2         0.297      0.027     10.994      0.000
 CORE2753
    Category 1         0.324      0.028     11.652      0.000
    Category 2         0.676      0.028     24.314      0.000
 CORE2763
    Category 1         0.486      0.031     15.768      0.000
    Category 2         0.514      0.031     16.667      0.000

Latent Class Pattern 2 3 1

 CORE2711
    Category 1         0.189      0.054      3.521      0.000
    Category 2         0.811      0.054     15.144      0.000
 CORE2721
    Category 1         0.149      0.049      3.040      0.002
    Category 2         0.851      0.049     17.369      0.000
 CORE2731
    Category 1         0.218      0.059      3.683      0.000
    Category 2         0.782      0.059     13.215      0.000
 CORE2741
    Category 1         0.011      0.023      0.487      0.626
    Category 2         0.989      0.023     43.221      0.000
 CORE2751
    Category 1         0.036      0.018      2.000      0.046
    Category 2         0.964      0.018     53.856      0.000
 CORE2761
    Category 1         0.015      0.018      0.831      0.406
    Category 2         0.985      0.018     53.398      0.000
 CORE2712
    Category 1         0.686      0.021     32.709      0.000
    Category 2         0.314      0.021     14.996      0.000
 CORE2722
    Category 1         0.654      0.021     31.427      0.000
    Category 2         0.346      0.021     16.605      0.000
 CORE2732
    Category 1         0.838      0.019     44.996      0.000
    Category 2         0.162      0.019      8.696      0.000
 CORE2742
    Category 1         0.703      0.027     26.043      0.000
    Category 2         0.297      0.027     10.994      0.000
 CORE2752
    Category 1         0.324      0.028     11.652      0.000
    Category 2         0.676      0.028     24.314      0.000
 CORE2762
    Category 1         0.486      0.031     15.768      0.000
    Category 2         0.514      0.031     16.667      0.000
 CORE2713
    Category 1         0.964      0.006    160.277      0.000
    Category 2         0.036      0.006      5.934      0.000
 CORE2723
    Category 1         0.965      0.006    154.656      0.000
    Category 2         0.035      0.006      5.678      0.000
 CORE2733
    Category 1         0.995      0.002    404.177      0.000
    Category 2         0.005      0.002      2.046      0.041
 CORE2743
    Category 1         0.981      0.006    176.595      0.000
    Category 2         0.019      0.006      3.353      0.001
 CORE2753
    Category 1         0.946      0.011     87.553      0.000
    Category 2         0.054      0.011      5.032      0.000
 CORE2763
    Category 1         0.987      0.005    199.358      0.000
    Category 2         0.013      0.005      2.648      0.008

Latent Class Pattern 2 3 2

 CORE2711
    Category 1         0.189      0.054      3.521      0.000
    Category 2         0.811      0.054     15.144      0.000
 CORE2721
    Category 1         0.149      0.049      3.040      0.002
    Category 2         0.851      0.049     17.369      0.000
 CORE2731
    Category 1         0.218      0.059      3.683      0.000
    Category 2         0.782      0.059     13.215      0.000
 CORE2741
    Category 1         0.011      0.023      0.487      0.626
    Category 2         0.989      0.023     43.221      0.000
 CORE2751
    Category 1         0.036      0.018      2.000      0.046
    Category 2         0.964      0.018     53.856      0.000
 CORE2761
    Category 1         0.015      0.018      0.831      0.406
    Category 2         0.985      0.018     53.398      0.000
 CORE2712
    Category 1         0.686      0.021     32.709      0.000
    Category 2         0.314      0.021     14.996      0.000
 CORE2722
    Category 1         0.654      0.021     31.427      0.000
    Category 2         0.346      0.021     16.605      0.000
 CORE2732
    Category 1         0.838      0.019     44.996      0.000
    Category 2         0.162      0.019      8.696      0.000
 CORE2742
    Category 1         0.703      0.027     26.043      0.000
    Category 2         0.297      0.027     10.994      0.000
 CORE2752
    Category 1         0.324      0.028     11.652      0.000
    Category 2         0.676      0.028     24.314      0.000
 CORE2762
    Category 1         0.486      0.031     15.768      0.000
    Category 2         0.514      0.031     16.667      0.000
 CORE2713
    Category 1         0.189      0.054      3.521      0.000
    Category 2         0.811      0.054     15.144      0.000
 CORE2723
    Category 1         0.149      0.049      3.040      0.002
    Category 2         0.851      0.049     17.369      0.000
 CORE2733
    Category 1         0.218      0.059      3.683      0.000
    Category 2         0.782      0.059     13.215      0.000
 CORE2743
    Category 1         0.011      0.023      0.487      0.626
    Category 2         0.989      0.023     43.221      0.000
 CORE2753
    Category 1         0.036      0.018      2.000      0.046
    Category 2         0.964      0.018     53.856      0.000
 CORE2763
    Category 1         0.015      0.018      0.831      0.406
    Category 2         0.985      0.018     53.398      0.000

Latent Class Pattern 2 3 3

 CORE2711
    Category 1         0.189      0.054      3.521      0.000
    Category 2         0.811      0.054     15.144      0.000
 CORE2721
    Category 1         0.149      0.049      3.040      0.002
    Category 2         0.851      0.049     17.369      0.000
 CORE2731
    Category 1         0.218      0.059      3.683      0.000
    Category 2         0.782      0.059     13.215      0.000
 CORE2741
    Category 1         0.011      0.023      0.487      0.626
    Category 2         0.989      0.023     43.221      0.000
 CORE2751
    Category 1         0.036      0.018      2.000      0.046
    Category 2         0.964      0.018     53.856      0.000
 CORE2761
    Category 1         0.015      0.018      0.831      0.406
    Category 2         0.985      0.018     53.398      0.000
 CORE2712
    Category 1         0.686      0.021     32.709      0.000
    Category 2         0.314      0.021     14.996      0.000
 CORE2722
    Category 1         0.654      0.021     31.427      0.000
    Category 2         0.346      0.021     16.605      0.000
 CORE2732
    Category 1         0.838      0.019     44.996      0.000
    Category 2         0.162      0.019      8.696      0.000
 CORE2742
    Category 1         0.703      0.027     26.043      0.000
    Category 2         0.297      0.027     10.994      0.000
 CORE2752
    Category 1         0.324      0.028     11.652      0.000
    Category 2         0.676      0.028     24.314      0.000
 CORE2762
    Category 1         0.486      0.031     15.768      0.000
    Category 2         0.514      0.031     16.667      0.000
 CORE2713
    Category 1         0.686      0.021     32.709      0.000
    Category 2         0.314      0.021     14.996      0.000
 CORE2723
    Category 1         0.654      0.021     31.427      0.000
    Category 2         0.346      0.021     16.605      0.000
 CORE2733
    Category 1         0.838      0.019     44.996      0.000
    Category 2         0.162      0.019      8.696      0.000
 CORE2743
    Category 1         0.703      0.027     26.043      0.000
    Category 2         0.297      0.027     10.994      0.000
 CORE2753
    Category 1         0.324      0.028     11.652      0.000
    Category 2         0.676      0.028     24.314      0.000
 CORE2763
    Category 1         0.486      0.031     15.768      0.000
    Category 2         0.514      0.031     16.667      0.000

Latent Class Pattern 3 1 1

 CORE2711
    Category 1         0.686      0.021     32.709      0.000
    Category 2         0.314      0.021     14.996      0.000
 CORE2721
    Category 1         0.654      0.021     31.427      0.000
    Category 2         0.346      0.021     16.605      0.000
 CORE2731
    Category 1         0.838      0.019     44.996      0.000
    Category 2         0.162      0.019      8.696      0.000
 CORE2741
    Category 1         0.703      0.027     26.043      0.000
    Category 2         0.297      0.027     10.994      0.000
 CORE2751
    Category 1         0.324      0.028     11.652      0.000
    Category 2         0.676      0.028     24.314      0.000
 CORE2761
    Category 1         0.486      0.031     15.768      0.000
    Category 2         0.514      0.031     16.667      0.000
 CORE2712
    Category 1         0.964      0.006    160.277      0.000
    Category 2         0.036      0.006      5.934      0.000
 CORE2722
    Category 1         0.965      0.006    154.656      0.000
    Category 2         0.035      0.006      5.678      0.000
 CORE2732
    Category 1         0.995      0.002    404.177      0.000
    Category 2         0.005      0.002      2.046      0.041
 CORE2742
    Category 1         0.981      0.006    176.595      0.000
    Category 2         0.019      0.006      3.353      0.001
 CORE2752
    Category 1         0.946      0.011     87.553      0.000
    Category 2         0.054      0.011      5.032      0.000
 CORE2762
    Category 1         0.987      0.005    199.358      0.000
    Category 2         0.013      0.005      2.648      0.008
 CORE2713
    Category 1         0.964      0.006    160.277      0.000
    Category 2         0.036      0.006      5.934      0.000
 CORE2723
    Category 1         0.965      0.006    154.656      0.000
    Category 2         0.035      0.006      5.678      0.000
 CORE2733
    Category 1         0.995      0.002    404.177      0.000
    Category 2         0.005      0.002      2.046      0.041
 CORE2743
    Category 1         0.981      0.006    176.595      0.000
    Category 2         0.019      0.006      3.353      0.001
 CORE2753
    Category 1         0.946      0.011     87.553      0.000
    Category 2         0.054      0.011      5.032      0.000
 CORE2763
    Category 1         0.987      0.005    199.358      0.000
    Category 2         0.013      0.005      2.648      0.008

Latent Class Pattern 3 1 2

 CORE2711
    Category 1         0.686      0.021     32.709      0.000
    Category 2         0.314      0.021     14.996      0.000
 CORE2721
    Category 1         0.654      0.021     31.427      0.000
    Category 2         0.346      0.021     16.605      0.000
 CORE2731
    Category 1         0.838      0.019     44.996      0.000
    Category 2         0.162      0.019      8.696      0.000
 CORE2741
    Category 1         0.703      0.027     26.043      0.000
    Category 2         0.297      0.027     10.994      0.000
 CORE2751
    Category 1         0.324      0.028     11.652      0.000
    Category 2         0.676      0.028     24.314      0.000
 CORE2761
    Category 1         0.486      0.031     15.768      0.000
    Category 2         0.514      0.031     16.667      0.000
 CORE2712
    Category 1         0.964      0.006    160.277      0.000
    Category 2         0.036      0.006      5.934      0.000
 CORE2722
    Category 1         0.965      0.006    154.656      0.000
    Category 2         0.035      0.006      5.678      0.000
 CORE2732
    Category 1         0.995      0.002    404.177      0.000
    Category 2         0.005      0.002      2.046      0.041
 CORE2742
    Category 1         0.981      0.006    176.595      0.000
    Category 2         0.019      0.006      3.353      0.001
 CORE2752
    Category 1         0.946      0.011     87.553      0.000
    Category 2         0.054      0.011      5.032      0.000
 CORE2762
    Category 1         0.987      0.005    199.358      0.000
    Category 2         0.013      0.005      2.648      0.008
 CORE2713
    Category 1         0.189      0.054      3.521      0.000
    Category 2         0.811      0.054     15.144      0.000
 CORE2723
    Category 1         0.149      0.049      3.040      0.002
    Category 2         0.851      0.049     17.369      0.000
 CORE2733
    Category 1         0.218      0.059      3.683      0.000
    Category 2         0.782      0.059     13.215      0.000
 CORE2743
    Category 1         0.011      0.023      0.487      0.626
    Category 2         0.989      0.023     43.221      0.000
 CORE2753
    Category 1         0.036      0.018      2.000      0.046
    Category 2         0.964      0.018     53.856      0.000
 CORE2763
    Category 1         0.015      0.018      0.831      0.406
    Category 2         0.985      0.018     53.398      0.000

Latent Class Pattern 3 1 3

 CORE2711
    Category 1         0.686      0.021     32.709      0.000
    Category 2         0.314      0.021     14.996      0.000
 CORE2721
    Category 1         0.654      0.021     31.427      0.000
    Category 2         0.346      0.021     16.605      0.000
 CORE2731
    Category 1         0.838      0.019     44.996      0.000
    Category 2         0.162      0.019      8.696      0.000
 CORE2741
    Category 1         0.703      0.027     26.043      0.000
    Category 2         0.297      0.027     10.994      0.000
 CORE2751
    Category 1         0.324      0.028     11.652      0.000
    Category 2         0.676      0.028     24.314      0.000
 CORE2761
    Category 1         0.486      0.031     15.768      0.000
    Category 2         0.514      0.031     16.667      0.000
 CORE2712
    Category 1         0.964      0.006    160.277      0.000
    Category 2         0.036      0.006      5.934      0.000
 CORE2722
    Category 1         0.965      0.006    154.656      0.000
    Category 2         0.035      0.006      5.678      0.000
 CORE2732
    Category 1         0.995      0.002    404.177      0.000
    Category 2         0.005      0.002      2.046      0.041
 CORE2742
    Category 1         0.981      0.006    176.595      0.000
    Category 2         0.019      0.006      3.353      0.001
 CORE2752
    Category 1         0.946      0.011     87.553      0.000
    Category 2         0.054      0.011      5.032      0.000
 CORE2762
    Category 1         0.987      0.005    199.358      0.000
    Category 2         0.013      0.005      2.648      0.008
 CORE2713
    Category 1         0.686      0.021     32.709      0.000
    Category 2         0.314      0.021     14.996      0.000
 CORE2723
    Category 1         0.654      0.021     31.427      0.000
    Category 2         0.346      0.021     16.605      0.000
 CORE2733
    Category 1         0.838      0.019     44.996      0.000
    Category 2         0.162      0.019      8.696      0.000
 CORE2743
    Category 1         0.703      0.027     26.043      0.000
    Category 2         0.297      0.027     10.994      0.000
 CORE2753
    Category 1         0.324      0.028     11.652      0.000
    Category 2         0.676      0.028     24.314      0.000
 CORE2763
    Category 1         0.486      0.031     15.768      0.000
    Category 2         0.514      0.031     16.667      0.000

Latent Class Pattern 3 2 1

 CORE2711
    Category 1         0.686      0.021     32.709      0.000
    Category 2         0.314      0.021     14.996      0.000
 CORE2721
    Category 1         0.654      0.021     31.427      0.000
    Category 2         0.346      0.021     16.605      0.000
 CORE2731
    Category 1         0.838      0.019     44.996      0.000
    Category 2         0.162      0.019      8.696      0.000
 CORE2741
    Category 1         0.703      0.027     26.043      0.000
    Category 2         0.297      0.027     10.994      0.000
 CORE2751
    Category 1         0.324      0.028     11.652      0.000
    Category 2         0.676      0.028     24.314      0.000
 CORE2761
    Category 1         0.486      0.031     15.768      0.000
    Category 2         0.514      0.031     16.667      0.000
 CORE2712
    Category 1         0.189      0.054      3.521      0.000
    Category 2         0.811      0.054     15.144      0.000
 CORE2722
    Category 1         0.149      0.049      3.040      0.002
    Category 2         0.851      0.049     17.369      0.000
 CORE2732
    Category 1         0.218      0.059      3.683      0.000
    Category 2         0.782      0.059     13.215      0.000
 CORE2742
    Category 1         0.011      0.023      0.487      0.626
    Category 2         0.989      0.023     43.221      0.000
 CORE2752
    Category 1         0.036      0.018      2.000      0.046
    Category 2         0.964      0.018     53.856      0.000
 CORE2762
    Category 1         0.015      0.018      0.831      0.406
    Category 2         0.985      0.018     53.398      0.000
 CORE2713
    Category 1         0.964      0.006    160.277      0.000
    Category 2         0.036      0.006      5.934      0.000
 CORE2723
    Category 1         0.965      0.006    154.656      0.000
    Category 2         0.035      0.006      5.678      0.000
 CORE2733
    Category 1         0.995      0.002    404.177      0.000
    Category 2         0.005      0.002      2.046      0.041
 CORE2743
    Category 1         0.981      0.006    176.595      0.000
    Category 2         0.019      0.006      3.353      0.001
 CORE2753
    Category 1         0.946      0.011     87.553      0.000
    Category 2         0.054      0.011      5.032      0.000
 CORE2763
    Category 1         0.987      0.005    199.358      0.000
    Category 2         0.013      0.005      2.648      0.008

Latent Class Pattern 3 2 2

 CORE2711
    Category 1         0.686      0.021     32.709      0.000
    Category 2         0.314      0.021     14.996      0.000
 CORE2721
    Category 1         0.654      0.021     31.427      0.000
    Category 2         0.346      0.021     16.605      0.000
 CORE2731
    Category 1         0.838      0.019     44.996      0.000
    Category 2         0.162      0.019      8.696      0.000
 CORE2741
    Category 1         0.703      0.027     26.043      0.000
    Category 2         0.297      0.027     10.994      0.000
 CORE2751
    Category 1         0.324      0.028     11.652      0.000
    Category 2         0.676      0.028     24.314      0.000
 CORE2761
    Category 1         0.486      0.031     15.768      0.000
    Category 2         0.514      0.031     16.667      0.000
 CORE2712
    Category 1         0.189      0.054      3.521      0.000
    Category 2         0.811      0.054     15.144      0.000
 CORE2722
    Category 1         0.149      0.049      3.040      0.002
    Category 2         0.851      0.049     17.369      0.000
 CORE2732
    Category 1         0.218      0.059      3.683      0.000
    Category 2         0.782      0.059     13.215      0.000
 CORE2742
    Category 1         0.011      0.023      0.487      0.626
    Category 2         0.989      0.023     43.221      0.000
 CORE2752
    Category 1         0.036      0.018      2.000      0.046
    Category 2         0.964      0.018     53.856      0.000
 CORE2762
    Category 1         0.015      0.018      0.831      0.406
    Category 2         0.985      0.018     53.398      0.000
 CORE2713
    Category 1         0.189      0.054      3.521      0.000
    Category 2         0.811      0.054     15.144      0.000
 CORE2723
    Category 1         0.149      0.049      3.040      0.002
    Category 2         0.851      0.049     17.369      0.000
 CORE2733
    Category 1         0.218      0.059      3.683      0.000
    Category 2         0.782      0.059     13.215      0.000
 CORE2743
    Category 1         0.011      0.023      0.487      0.626
    Category 2         0.989      0.023     43.221      0.000
 CORE2753
    Category 1         0.036      0.018      2.000      0.046
    Category 2         0.964      0.018     53.856      0.000
 CORE2763
    Category 1         0.015      0.018      0.831      0.406
    Category 2         0.985      0.018     53.398      0.000

Latent Class Pattern 3 2 3

 CORE2711
    Category 1         0.686      0.021     32.709      0.000
    Category 2         0.314      0.021     14.996      0.000
 CORE2721
    Category 1         0.654      0.021     31.427      0.000
    Category 2         0.346      0.021     16.605      0.000
 CORE2731
    Category 1         0.838      0.019     44.996      0.000
    Category 2         0.162      0.019      8.696      0.000
 CORE2741
    Category 1         0.703      0.027     26.043      0.000
    Category 2         0.297      0.027     10.994      0.000
 CORE2751
    Category 1         0.324      0.028     11.652      0.000
    Category 2         0.676      0.028     24.314      0.000
 CORE2761
    Category 1         0.486      0.031     15.768      0.000
    Category 2         0.514      0.031     16.667      0.000
 CORE2712
    Category 1         0.189      0.054      3.521      0.000
    Category 2         0.811      0.054     15.144      0.000
 CORE2722
    Category 1         0.149      0.049      3.040      0.002
    Category 2         0.851      0.049     17.369      0.000
 CORE2732
    Category 1         0.218      0.059      3.683      0.000
    Category 2         0.782      0.059     13.215      0.000
 CORE2742
    Category 1         0.011      0.023      0.487      0.626
    Category 2         0.989      0.023     43.221      0.000
 CORE2752
    Category 1         0.036      0.018      2.000      0.046
    Category 2         0.964      0.018     53.856      0.000
 CORE2762
    Category 1         0.015      0.018      0.831      0.406
    Category 2         0.985      0.018     53.398      0.000
 CORE2713
    Category 1         0.686      0.021     32.709      0.000
    Category 2         0.314      0.021     14.996      0.000
 CORE2723
    Category 1         0.654      0.021     31.427      0.000
    Category 2         0.346      0.021     16.605      0.000
 CORE2733
    Category 1         0.838      0.019     44.996      0.000
    Category 2         0.162      0.019      8.696      0.000
 CORE2743
    Category 1         0.703      0.027     26.043      0.000
    Category 2         0.297      0.027     10.994      0.000
 CORE2753
    Category 1         0.324      0.028     11.652      0.000
    Category 2         0.676      0.028     24.314      0.000
 CORE2763
    Category 1         0.486      0.031     15.768      0.000
    Category 2         0.514      0.031     16.667      0.000

Latent Class Pattern 3 3 1

 CORE2711
    Category 1         0.686      0.021     32.709      0.000
    Category 2         0.314      0.021     14.996      0.000
 CORE2721
    Category 1         0.654      0.021     31.427      0.000
    Category 2         0.346      0.021     16.605      0.000
 CORE2731
    Category 1         0.838      0.019     44.996      0.000
    Category 2         0.162      0.019      8.696      0.000
 CORE2741
    Category 1         0.703      0.027     26.043      0.000
    Category 2         0.297      0.027     10.994      0.000
 CORE2751
    Category 1         0.324      0.028     11.652      0.000
    Category 2         0.676      0.028     24.314      0.000
 CORE2761
    Category 1         0.486      0.031     15.768      0.000
    Category 2         0.514      0.031     16.667      0.000
 CORE2712
    Category 1         0.686      0.021     32.709      0.000
    Category 2         0.314      0.021     14.996      0.000
 CORE2722
    Category 1         0.654      0.021     31.427      0.000
    Category 2         0.346      0.021     16.605      0.000
 CORE2732
    Category 1         0.838      0.019     44.996      0.000
    Category 2         0.162      0.019      8.696      0.000
 CORE2742
    Category 1         0.703      0.027     26.043      0.000
    Category 2         0.297      0.027     10.994      0.000
 CORE2752
    Category 1         0.324      0.028     11.652      0.000
    Category 2         0.676      0.028     24.314      0.000
 CORE2762
    Category 1         0.486      0.031     15.768      0.000
    Category 2         0.514      0.031     16.667      0.000
 CORE2713
    Category 1         0.964      0.006    160.277      0.000
    Category 2         0.036      0.006      5.934      0.000
 CORE2723
    Category 1         0.965      0.006    154.656      0.000
    Category 2         0.035      0.006      5.678      0.000
 CORE2733
    Category 1         0.995      0.002    404.177      0.000
    Category 2         0.005      0.002      2.046      0.041
 CORE2743
    Category 1         0.981      0.006    176.595      0.000
    Category 2         0.019      0.006      3.353      0.001
 CORE2753
    Category 1         0.946      0.011     87.553      0.000
    Category 2         0.054      0.011      5.032      0.000
 CORE2763
    Category 1         0.987      0.005    199.358      0.000
    Category 2         0.013      0.005      2.648      0.008

Latent Class Pattern 3 3 2

 CORE2711
    Category 1         0.686      0.021     32.709      0.000
    Category 2         0.314      0.021     14.996      0.000
 CORE2721
    Category 1         0.654      0.021     31.427      0.000
    Category 2         0.346      0.021     16.605      0.000
 CORE2731
    Category 1         0.838      0.019     44.996      0.000
    Category 2         0.162      0.019      8.696      0.000
 CORE2741
    Category 1         0.703      0.027     26.043      0.000
    Category 2         0.297      0.027     10.994      0.000
 CORE2751
    Category 1         0.324      0.028     11.652      0.000
    Category 2         0.676      0.028     24.314      0.000
 CORE2761
    Category 1         0.486      0.031     15.768      0.000
    Category 2         0.514      0.031     16.667      0.000
 CORE2712
    Category 1         0.686      0.021     32.709      0.000
    Category 2         0.314      0.021     14.996      0.000
 CORE2722
    Category 1         0.654      0.021     31.427      0.000
    Category 2         0.346      0.021     16.605      0.000
 CORE2732
    Category 1         0.838      0.019     44.996      0.000
    Category 2         0.162      0.019      8.696      0.000
 CORE2742
    Category 1         0.703      0.027     26.043      0.000
    Category 2         0.297      0.027     10.994      0.000
 CORE2752
    Category 1         0.324      0.028     11.652      0.000
    Category 2         0.676      0.028     24.314      0.000
 CORE2762
    Category 1         0.486      0.031     15.768      0.000
    Category 2         0.514      0.031     16.667      0.000
 CORE2713
    Category 1         0.189      0.054      3.521      0.000
    Category 2         0.811      0.054     15.144      0.000
 CORE2723
    Category 1         0.149      0.049      3.040      0.002
    Category 2         0.851      0.049     17.369      0.000
 CORE2733
    Category 1         0.218      0.059      3.683      0.000
    Category 2         0.782      0.059     13.215      0.000
 CORE2743
    Category 1         0.011      0.023      0.487      0.626
    Category 2         0.989      0.023     43.221      0.000
 CORE2753
    Category 1         0.036      0.018      2.000      0.046
    Category 2         0.964      0.018     53.856      0.000
 CORE2763
    Category 1         0.015      0.018      0.831      0.406
    Category 2         0.985      0.018     53.398      0.000

Latent Class Pattern 3 3 3

 CORE2711
    Category 1         0.686      0.021     32.709      0.000
    Category 2         0.314      0.021     14.996      0.000
 CORE2721
    Category 1         0.654      0.021     31.427      0.000
    Category 2         0.346      0.021     16.605      0.000
 CORE2731
    Category 1         0.838      0.019     44.996      0.000
    Category 2         0.162      0.019      8.696      0.000
 CORE2741
    Category 1         0.703      0.027     26.043      0.000
    Category 2         0.297      0.027     10.994      0.000
 CORE2751
    Category 1         0.324      0.028     11.652      0.000
    Category 2         0.676      0.028     24.314      0.000
 CORE2761
    Category 1         0.486      0.031     15.768      0.000
    Category 2         0.514      0.031     16.667      0.000
 CORE2712
    Category 1         0.686      0.021     32.709      0.000
    Category 2         0.314      0.021     14.996      0.000
 CORE2722
    Category 1         0.654      0.021     31.427      0.000
    Category 2         0.346      0.021     16.605      0.000
 CORE2732
    Category 1         0.838      0.019     44.996      0.000
    Category 2         0.162      0.019      8.696      0.000
 CORE2742
    Category 1         0.703      0.027     26.043      0.000
    Category 2         0.297      0.027     10.994      0.000
 CORE2752
    Category 1         0.324      0.028     11.652      0.000
    Category 2         0.676      0.028     24.314      0.000
 CORE2762
    Category 1         0.486      0.031     15.768      0.000
    Category 2         0.514      0.031     16.667      0.000
 CORE2713
    Category 1         0.686      0.021     32.709      0.000
    Category 2         0.314      0.021     14.996      0.000
 CORE2723
    Category 1         0.654      0.021     31.427      0.000
    Category 2         0.346      0.021     16.605      0.000
 CORE2733
    Category 1         0.838      0.019     44.996      0.000
    Category 2         0.162      0.019      8.696      0.000
 CORE2743
    Category 1         0.703      0.027     26.043      0.000
    Category 2         0.297      0.027     10.994      0.000
 CORE2753
    Category 1         0.324      0.028     11.652      0.000
    Category 2         0.676      0.028     24.314      0.000
 CORE2763
    Category 1         0.486      0.031     15.768      0.000
    Category 2         0.514      0.031     16.667      0.000


QUALITY OF NUMERICAL RESULTS

     Condition Number for the Information Matrix              0.968E-03
       (ratio of smallest to largest eigenvalue)


TECHNICAL 1 OUTPUT


     PARAMETER SPECIFICATION FOR LATENT CLASS PATTERN 1 1 1


     PARAMETER SPECIFICATION FOR LATENT CLASS PATTERN 1 1 2


     PARAMETER SPECIFICATION FOR LATENT CLASS PATTERN 1 1 3


     PARAMETER SPECIFICATION FOR LATENT CLASS PATTERN 1 2 1


     PARAMETER SPECIFICATION FOR LATENT CLASS PATTERN 1 2 2


     PARAMETER SPECIFICATION FOR LATENT CLASS PATTERN 1 2 3


     PARAMETER SPECIFICATION FOR LATENT CLASS PATTERN 1 3 1


     PARAMETER SPECIFICATION FOR LATENT CLASS PATTERN 1 3 2


     PARAMETER SPECIFICATION FOR LATENT CLASS PATTERN 1 3 3


     PARAMETER SPECIFICATION FOR LATENT CLASS PATTERN 2 1 1


     PARAMETER SPECIFICATION FOR LATENT CLASS PATTERN 2 1 2


     PARAMETER SPECIFICATION FOR LATENT CLASS PATTERN 2 1 3


     PARAMETER SPECIFICATION FOR LATENT CLASS PATTERN 2 2 1


     PARAMETER SPECIFICATION FOR LATENT CLASS PATTERN 2 2 2


     PARAMETER SPECIFICATION FOR LATENT CLASS PATTERN 2 2 3


     PARAMETER SPECIFICATION FOR LATENT CLASS PATTERN 2 3 1


     PARAMETER SPECIFICATION FOR LATENT CLASS PATTERN 2 3 2


     PARAMETER SPECIFICATION FOR LATENT CLASS PATTERN 2 3 3


     PARAMETER SPECIFICATION FOR LATENT CLASS PATTERN 3 1 1


     PARAMETER SPECIFICATION FOR LATENT CLASS PATTERN 3 1 2


     PARAMETER SPECIFICATION FOR LATENT CLASS PATTERN 3 1 3


     PARAMETER SPECIFICATION FOR LATENT CLASS PATTERN 3 2 1


     PARAMETER SPECIFICATION FOR LATENT CLASS PATTERN 3 2 2


     PARAMETER SPECIFICATION FOR LATENT CLASS PATTERN 3 2 3


     PARAMETER SPECIFICATION FOR LATENT CLASS PATTERN 3 3 1


     PARAMETER SPECIFICATION FOR LATENT CLASS PATTERN 3 3 2


     PARAMETER SPECIFICATION FOR LATENT CLASS PATTERN 3 3 3


     PARAMETER SPECIFICATION FOR LATENT CLASS INDICATOR MODEL PART


           TAU(U) FOR LATENT CLASS PATTERN 1 1 1
              CORE2711      CORE2721      CORE2731      CORE2741      CORE2751
              ________      ________      ________      ________      ________
 1                  1             2             3             4             5


           TAU(U) FOR LATENT CLASS PATTERN 1 1 1
              CORE2761      CORE2712      CORE2722      CORE2732      CORE2742
              ________      ________      ________      ________      ________
 1                  6             1             2             3             4


           TAU(U) FOR LATENT CLASS PATTERN 1 1 1
              CORE2752      CORE2762      CORE2713      CORE2723      CORE2733
              ________      ________      ________      ________      ________
 1                  5             6             1             2             3


           TAU(U) FOR LATENT CLASS PATTERN 1 1 1
              CORE2743      CORE2753      CORE2763
              ________      ________      ________
 1                  4             5             6


           TAU(U) FOR LATENT CLASS PATTERN 1 1 2
              CORE2711      CORE2721      CORE2731      CORE2741      CORE2751
              ________      ________      ________      ________      ________
 1                  1             2             3             4             5


           TAU(U) FOR LATENT CLASS PATTERN 1 1 2
              CORE2761      CORE2712      CORE2722      CORE2732      CORE2742
              ________      ________      ________      ________      ________
 1                  6             1             2             3             4


           TAU(U) FOR LATENT CLASS PATTERN 1 1 2
              CORE2752      CORE2762      CORE2713      CORE2723      CORE2733
              ________      ________      ________      ________      ________
 1                  5             6             7             8             9


           TAU(U) FOR LATENT CLASS PATTERN 1 1 2
              CORE2743      CORE2753      CORE2763
              ________      ________      ________
 1                 10            11            12


           TAU(U) FOR LATENT CLASS PATTERN 1 1 3
              CORE2711      CORE2721      CORE2731      CORE2741      CORE2751
              ________      ________      ________      ________      ________
 1                  1             2             3             4             5


           TAU(U) FOR LATENT CLASS PATTERN 1 1 3
              CORE2761      CORE2712      CORE2722      CORE2732      CORE2742
              ________      ________      ________      ________      ________
 1                  6             1             2             3             4


           TAU(U) FOR LATENT CLASS PATTERN 1 1 3
              CORE2752      CORE2762      CORE2713      CORE2723      CORE2733
              ________      ________      ________      ________      ________
 1                  5             6            13            14            15


           TAU(U) FOR LATENT CLASS PATTERN 1 1 3
              CORE2743      CORE2753      CORE2763
              ________      ________      ________
 1                 16            17            18


           TAU(U) FOR LATENT CLASS PATTERN 1 2 1
              CORE2711      CORE2721      CORE2731      CORE2741      CORE2751
              ________      ________      ________      ________      ________
 1                  1             2             3             4             5


           TAU(U) FOR LATENT CLASS PATTERN 1 2 1
              CORE2761      CORE2712      CORE2722      CORE2732      CORE2742
              ________      ________      ________      ________      ________
 1                  6             7             8             9            10


           TAU(U) FOR LATENT CLASS PATTERN 1 2 1
              CORE2752      CORE2762      CORE2713      CORE2723      CORE2733
              ________      ________      ________      ________      ________
 1                 11            12             1             2             3


           TAU(U) FOR LATENT CLASS PATTERN 1 2 1
              CORE2743      CORE2753      CORE2763
              ________      ________      ________
 1                  4             5             6


           TAU(U) FOR LATENT CLASS PATTERN 1 2 2
              CORE2711      CORE2721      CORE2731      CORE2741      CORE2751
              ________      ________      ________      ________      ________
 1                  1             2             3             4             5


           TAU(U) FOR LATENT CLASS PATTERN 1 2 2
              CORE2761      CORE2712      CORE2722      CORE2732      CORE2742
              ________      ________      ________      ________      ________
 1                  6             7             8             9            10


           TAU(U) FOR LATENT CLASS PATTERN 1 2 2
              CORE2752      CORE2762      CORE2713      CORE2723      CORE2733
              ________      ________      ________      ________      ________
 1                 11            12             7             8             9


           TAU(U) FOR LATENT CLASS PATTERN 1 2 2
              CORE2743      CORE2753      CORE2763
              ________      ________      ________
 1                 10            11            12


           TAU(U) FOR LATENT CLASS PATTERN 1 2 3
              CORE2711      CORE2721      CORE2731      CORE2741      CORE2751
              ________      ________      ________      ________      ________
 1                  1             2             3             4             5


           TAU(U) FOR LATENT CLASS PATTERN 1 2 3
              CORE2761      CORE2712      CORE2722      CORE2732      CORE2742
              ________      ________      ________      ________      ________
 1                  6             7             8             9            10


           TAU(U) FOR LATENT CLASS PATTERN 1 2 3
              CORE2752      CORE2762      CORE2713      CORE2723      CORE2733
              ________      ________      ________      ________      ________
 1                 11            12            13            14            15


           TAU(U) FOR LATENT CLASS PATTERN 1 2 3
              CORE2743      CORE2753      CORE2763
              ________      ________      ________
 1                 16            17            18


           TAU(U) FOR LATENT CLASS PATTERN 1 3 1
              CORE2711      CORE2721      CORE2731      CORE2741      CORE2751
              ________      ________      ________      ________      ________
 1                  1             2             3             4             5


           TAU(U) FOR LATENT CLASS PATTERN 1 3 1
              CORE2761      CORE2712      CORE2722      CORE2732      CORE2742
              ________      ________      ________      ________      ________
 1                  6            13            14            15            16


           TAU(U) FOR LATENT CLASS PATTERN 1 3 1
              CORE2752      CORE2762      CORE2713      CORE2723      CORE2733
              ________      ________      ________      ________      ________
 1                 17            18             1             2             3


           TAU(U) FOR LATENT CLASS PATTERN 1 3 1
              CORE2743      CORE2753      CORE2763
              ________      ________      ________
 1                  4             5             6


           TAU(U) FOR LATENT CLASS PATTERN 1 3 2
              CORE2711      CORE2721      CORE2731      CORE2741      CORE2751
              ________      ________      ________      ________      ________
 1                  1             2             3             4             5


           TAU(U) FOR LATENT CLASS PATTERN 1 3 2
              CORE2761      CORE2712      CORE2722      CORE2732      CORE2742
              ________      ________      ________      ________      ________
 1                  6            13            14            15            16


           TAU(U) FOR LATENT CLASS PATTERN 1 3 2
              CORE2752      CORE2762      CORE2713      CORE2723      CORE2733
              ________      ________      ________      ________      ________
 1                 17            18             7             8             9


           TAU(U) FOR LATENT CLASS PATTERN 1 3 2
              CORE2743      CORE2753      CORE2763
              ________      ________      ________
 1                 10            11            12


           TAU(U) FOR LATENT CLASS PATTERN 1 3 3
              CORE2711      CORE2721      CORE2731      CORE2741      CORE2751
              ________      ________      ________      ________      ________
 1                  1             2             3             4             5


           TAU(U) FOR LATENT CLASS PATTERN 1 3 3
              CORE2761      CORE2712      CORE2722      CORE2732      CORE2742
              ________      ________      ________      ________      ________
 1                  6            13            14            15            16


           TAU(U) FOR LATENT CLASS PATTERN 1 3 3
              CORE2752      CORE2762      CORE2713      CORE2723      CORE2733
              ________      ________      ________      ________      ________
 1                 17            18            13            14            15


           TAU(U) FOR LATENT CLASS PATTERN 1 3 3
              CORE2743      CORE2753      CORE2763
              ________      ________      ________
 1                 16            17            18


           TAU(U) FOR LATENT CLASS PATTERN 2 1 1
              CORE2711      CORE2721      CORE2731      CORE2741      CORE2751
              ________      ________      ________      ________      ________
 1                  7             8             9            10            11


           TAU(U) FOR LATENT CLASS PATTERN 2 1 1
              CORE2761      CORE2712      CORE2722      CORE2732      CORE2742
              ________      ________      ________      ________      ________
 1                 12             1             2             3             4


           TAU(U) FOR LATENT CLASS PATTERN 2 1 1
              CORE2752      CORE2762      CORE2713      CORE2723      CORE2733
              ________      ________      ________      ________      ________
 1                  5             6             1             2             3


           TAU(U) FOR LATENT CLASS PATTERN 2 1 1
              CORE2743      CORE2753      CORE2763
              ________      ________      ________
 1                  4             5             6


           TAU(U) FOR LATENT CLASS PATTERN 2 1 2
              CORE2711      CORE2721      CORE2731      CORE2741      CORE2751
              ________      ________      ________      ________      ________
 1                  7             8             9            10            11


           TAU(U) FOR LATENT CLASS PATTERN 2 1 2
              CORE2761      CORE2712      CORE2722      CORE2732      CORE2742
              ________      ________      ________      ________      ________
 1                 12             1             2             3             4


           TAU(U) FOR LATENT CLASS PATTERN 2 1 2
              CORE2752      CORE2762      CORE2713      CORE2723      CORE2733
              ________      ________      ________      ________      ________
 1                  5             6             7             8             9


           TAU(U) FOR LATENT CLASS PATTERN 2 1 2
              CORE2743      CORE2753      CORE2763
              ________      ________      ________
 1                 10            11            12


           TAU(U) FOR LATENT CLASS PATTERN 2 1 3
              CORE2711      CORE2721      CORE2731      CORE2741      CORE2751
              ________      ________      ________      ________      ________
 1                  7             8             9            10            11


           TAU(U) FOR LATENT CLASS PATTERN 2 1 3
              CORE2761      CORE2712      CORE2722      CORE2732      CORE2742
              ________      ________      ________      ________      ________
 1                 12             1             2             3             4


           TAU(U) FOR LATENT CLASS PATTERN 2 1 3
              CORE2752      CORE2762      CORE2713      CORE2723      CORE2733
              ________      ________      ________      ________      ________
 1                  5             6            13            14            15


           TAU(U) FOR LATENT CLASS PATTERN 2 1 3
              CORE2743      CORE2753      CORE2763
              ________      ________      ________
 1                 16            17            18


           TAU(U) FOR LATENT CLASS PATTERN 2 2 1
              CORE2711      CORE2721      CORE2731      CORE2741      CORE2751
              ________      ________      ________      ________      ________
 1                  7             8             9            10            11


           TAU(U) FOR LATENT CLASS PATTERN 2 2 1
              CORE2761      CORE2712      CORE2722      CORE2732      CORE2742
              ________      ________      ________      ________      ________
 1                 12             7             8             9            10


           TAU(U) FOR LATENT CLASS PATTERN 2 2 1
              CORE2752      CORE2762      CORE2713      CORE2723      CORE2733
              ________      ________      ________      ________      ________
 1                 11            12             1             2             3


           TAU(U) FOR LATENT CLASS PATTERN 2 2 1
              CORE2743      CORE2753      CORE2763
              ________      ________      ________
 1                  4             5             6


           TAU(U) FOR LATENT CLASS PATTERN 2 2 2
              CORE2711      CORE2721      CORE2731      CORE2741      CORE2751
              ________      ________      ________      ________      ________
 1                  7             8             9            10            11


           TAU(U) FOR LATENT CLASS PATTERN 2 2 2
              CORE2761      CORE2712      CORE2722      CORE2732      CORE2742
              ________      ________      ________      ________      ________
 1                 12             7             8             9            10


           TAU(U) FOR LATENT CLASS PATTERN 2 2 2
              CORE2752      CORE2762      CORE2713      CORE2723      CORE2733
              ________      ________      ________      ________      ________
 1                 11            12             7             8             9


           TAU(U) FOR LATENT CLASS PATTERN 2 2 2
              CORE2743      CORE2753      CORE2763
              ________      ________      ________
 1                 10            11            12


           TAU(U) FOR LATENT CLASS PATTERN 2 2 3
              CORE2711      CORE2721      CORE2731      CORE2741      CORE2751
              ________      ________      ________      ________      ________
 1                  7             8             9            10            11


           TAU(U) FOR LATENT CLASS PATTERN 2 2 3
              CORE2761      CORE2712      CORE2722      CORE2732      CORE2742
              ________      ________      ________      ________      ________
 1                 12             7             8             9            10


           TAU(U) FOR LATENT CLASS PATTERN 2 2 3
              CORE2752      CORE2762      CORE2713      CORE2723      CORE2733
              ________      ________      ________      ________      ________
 1                 11            12            13            14            15


           TAU(U) FOR LATENT CLASS PATTERN 2 2 3
              CORE2743      CORE2753      CORE2763
              ________      ________      ________
 1                 16            17            18


           TAU(U) FOR LATENT CLASS PATTERN 2 3 1
              CORE2711      CORE2721      CORE2731      CORE2741      CORE2751
              ________      ________      ________      ________      ________
 1                  7             8             9            10            11


           TAU(U) FOR LATENT CLASS PATTERN 2 3 1
              CORE2761      CORE2712      CORE2722      CORE2732      CORE2742
              ________      ________      ________      ________      ________
 1                 12            13            14            15            16


           TAU(U) FOR LATENT CLASS PATTERN 2 3 1
              CORE2752      CORE2762      CORE2713      CORE2723      CORE2733
              ________      ________      ________      ________      ________
 1                 17            18             1             2             3


           TAU(U) FOR LATENT CLASS PATTERN 2 3 1
              CORE2743      CORE2753      CORE2763
              ________      ________      ________
 1                  4             5             6


           TAU(U) FOR LATENT CLASS PATTERN 2 3 2
              CORE2711      CORE2721      CORE2731      CORE2741      CORE2751
              ________      ________      ________      ________      ________
 1                  7             8             9            10            11


           TAU(U) FOR LATENT CLASS PATTERN 2 3 2
              CORE2761      CORE2712      CORE2722      CORE2732      CORE2742
              ________      ________      ________      ________      ________
 1                 12            13            14            15            16


           TAU(U) FOR LATENT CLASS PATTERN 2 3 2
              CORE2752      CORE2762      CORE2713      CORE2723      CORE2733
              ________      ________      ________      ________      ________
 1                 17            18             7             8             9


           TAU(U) FOR LATENT CLASS PATTERN 2 3 2
              CORE2743      CORE2753      CORE2763
              ________      ________      ________
 1                 10            11            12


           TAU(U) FOR LATENT CLASS PATTERN 2 3 3
              CORE2711      CORE2721      CORE2731      CORE2741      CORE2751
              ________      ________      ________      ________      ________
 1                  7             8             9            10            11


           TAU(U) FOR LATENT CLASS PATTERN 2 3 3
              CORE2761      CORE2712      CORE2722      CORE2732      CORE2742
              ________      ________      ________      ________      ________
 1                 12            13            14            15            16


           TAU(U) FOR LATENT CLASS PATTERN 2 3 3
              CORE2752      CORE2762      CORE2713      CORE2723      CORE2733
              ________      ________      ________      ________      ________
 1                 17            18            13            14            15


           TAU(U) FOR LATENT CLASS PATTERN 2 3 3
              CORE2743      CORE2753      CORE2763
              ________      ________      ________
 1                 16            17            18


           TAU(U) FOR LATENT CLASS PATTERN 3 1 1
              CORE2711      CORE2721      CORE2731      CORE2741      CORE2751
              ________      ________      ________      ________      ________
 1                 13            14            15            16            17


           TAU(U) FOR LATENT CLASS PATTERN 3 1 1
              CORE2761      CORE2712      CORE2722      CORE2732      CORE2742
              ________      ________      ________      ________      ________
 1                 18             1             2             3             4


           TAU(U) FOR LATENT CLASS PATTERN 3 1 1
              CORE2752      CORE2762      CORE2713      CORE2723      CORE2733
              ________      ________      ________      ________      ________
 1                  5             6             1             2             3


           TAU(U) FOR LATENT CLASS PATTERN 3 1 1
              CORE2743      CORE2753      CORE2763
              ________      ________      ________
 1                  4             5             6


           TAU(U) FOR LATENT CLASS PATTERN 3 1 2
              CORE2711      CORE2721      CORE2731      CORE2741      CORE2751
              ________      ________      ________      ________      ________
 1                 13            14            15            16            17


           TAU(U) FOR LATENT CLASS PATTERN 3 1 2
              CORE2761      CORE2712      CORE2722      CORE2732      CORE2742
              ________      ________      ________      ________      ________
 1                 18             1             2             3             4


           TAU(U) FOR LATENT CLASS PATTERN 3 1 2
              CORE2752      CORE2762      CORE2713      CORE2723      CORE2733
              ________      ________      ________      ________      ________
 1                  5             6             7             8             9


           TAU(U) FOR LATENT CLASS PATTERN 3 1 2
              CORE2743      CORE2753      CORE2763
              ________      ________      ________
 1                 10            11            12


           TAU(U) FOR LATENT CLASS PATTERN 3 1 3
              CORE2711      CORE2721      CORE2731      CORE2741      CORE2751
              ________      ________      ________      ________      ________
 1                 13            14            15            16            17


           TAU(U) FOR LATENT CLASS PATTERN 3 1 3
              CORE2761      CORE2712      CORE2722      CORE2732      CORE2742
              ________      ________      ________      ________      ________
 1                 18             1             2             3             4


           TAU(U) FOR LATENT CLASS PATTERN 3 1 3
              CORE2752      CORE2762      CORE2713      CORE2723      CORE2733
              ________      ________      ________      ________      ________
 1                  5             6            13            14            15


           TAU(U) FOR LATENT CLASS PATTERN 3 1 3
              CORE2743      CORE2753      CORE2763
              ________      ________      ________
 1                 16            17            18


           TAU(U) FOR LATENT CLASS PATTERN 3 2 1
              CORE2711      CORE2721      CORE2731      CORE2741      CORE2751
              ________      ________      ________      ________      ________
 1                 13            14            15            16            17


           TAU(U) FOR LATENT CLASS PATTERN 3 2 1
              CORE2761      CORE2712      CORE2722      CORE2732      CORE2742
              ________      ________      ________      ________      ________
 1                 18             7             8             9            10


           TAU(U) FOR LATENT CLASS PATTERN 3 2 1
              CORE2752      CORE2762      CORE2713      CORE2723      CORE2733
              ________      ________      ________      ________      ________
 1                 11            12             1             2             3


           TAU(U) FOR LATENT CLASS PATTERN 3 2 1
              CORE2743      CORE2753      CORE2763
              ________      ________      ________
 1                  4             5             6


           TAU(U) FOR LATENT CLASS PATTERN 3 2 2
              CORE2711      CORE2721      CORE2731      CORE2741      CORE2751
              ________      ________      ________      ________      ________
 1                 13            14            15            16            17


           TAU(U) FOR LATENT CLASS PATTERN 3 2 2
              CORE2761      CORE2712      CORE2722      CORE2732      CORE2742
              ________      ________      ________      ________      ________
 1                 18             7             8             9            10


           TAU(U) FOR LATENT CLASS PATTERN 3 2 2
              CORE2752      CORE2762      CORE2713      CORE2723      CORE2733
              ________      ________      ________      ________      ________
 1                 11            12             7             8             9


           TAU(U) FOR LATENT CLASS PATTERN 3 2 2
              CORE2743      CORE2753      CORE2763
              ________      ________      ________
 1                 10            11            12


           TAU(U) FOR LATENT CLASS PATTERN 3 2 3
              CORE2711      CORE2721      CORE2731      CORE2741      CORE2751
              ________      ________      ________      ________      ________
 1                 13            14            15            16            17


           TAU(U) FOR LATENT CLASS PATTERN 3 2 3
              CORE2761      CORE2712      CORE2722      CORE2732      CORE2742
              ________      ________      ________      ________      ________
 1                 18             7             8             9            10


           TAU(U) FOR LATENT CLASS PATTERN 3 2 3
              CORE2752      CORE2762      CORE2713      CORE2723      CORE2733
              ________      ________      ________      ________      ________
 1                 11            12            13            14            15


           TAU(U) FOR LATENT CLASS PATTERN 3 2 3
              CORE2743      CORE2753      CORE2763
              ________      ________      ________
 1                 16            17            18


           TAU(U) FOR LATENT CLASS PATTERN 3 3 1
              CORE2711      CORE2721      CORE2731      CORE2741      CORE2751
              ________      ________      ________      ________      ________
 1                 13            14            15            16            17


           TAU(U) FOR LATENT CLASS PATTERN 3 3 1
              CORE2761      CORE2712      CORE2722      CORE2732      CORE2742
              ________      ________      ________      ________      ________
 1                 18            13            14            15            16


           TAU(U) FOR LATENT CLASS PATTERN 3 3 1
              CORE2752      CORE2762      CORE2713      CORE2723      CORE2733
              ________      ________      ________      ________      ________
 1                 17            18             1             2             3


           TAU(U) FOR LATENT CLASS PATTERN 3 3 1
              CORE2743      CORE2753      CORE2763
              ________      ________      ________
 1                  4             5             6


           TAU(U) FOR LATENT CLASS PATTERN 3 3 2
              CORE2711      CORE2721      CORE2731      CORE2741      CORE2751
              ________      ________      ________      ________      ________
 1                 13            14            15            16            17


           TAU(U) FOR LATENT CLASS PATTERN 3 3 2
              CORE2761      CORE2712      CORE2722      CORE2732      CORE2742
              ________      ________      ________      ________      ________
 1                 18            13            14            15            16


           TAU(U) FOR LATENT CLASS PATTERN 3 3 2
              CORE2752      CORE2762      CORE2713      CORE2723      CORE2733
              ________      ________      ________      ________      ________
 1                 17            18             7             8             9


           TAU(U) FOR LATENT CLASS PATTERN 3 3 2
              CORE2743      CORE2753      CORE2763
              ________      ________      ________
 1                 10            11            12


           TAU(U) FOR LATENT CLASS PATTERN 3 3 3
              CORE2711      CORE2721      CORE2731      CORE2741      CORE2751
              ________      ________      ________      ________      ________
 1                 13            14            15            16            17


           TAU(U) FOR LATENT CLASS PATTERN 3 3 3
              CORE2761      CORE2712      CORE2722      CORE2732      CORE2742
              ________      ________      ________      ________      ________
 1                 18            13            14            15            16


           TAU(U) FOR LATENT CLASS PATTERN 3 3 3
              CORE2752      CORE2762      CORE2713      CORE2723      CORE2733
              ________      ________      ________      ________      ________
 1                 17            18            13            14            15


           TAU(U) FOR LATENT CLASS PATTERN 3 3 3
              CORE2743      CORE2753      CORE2763
              ________      ________      ________
 1                 16            17            18


     PARAMETER SPECIFICATION FOR LATENT CLASS REGRESSION MODEL PART


           ALPHA(C)
              C1#1          C1#2          C1#3          C2#1          C2#2
              ________      ________      ________      ________      ________
 1                 19            20             0            21            22


           ALPHA(C)
              C2#3          C3#1          C3#2          C3#3
              ________      ________      ________      ________
 1                  0            23            24             0


           BETA(C)
              C1#1          C1#2          C1#3
              ________      ________      ________
 C2#1              25            27             0
 C2#2              26            28             0
 C2#3               0             0             0


           BETA(C)
              C2#1          C2#2          C2#3
              ________      ________      ________
 C3#1              29            31             0
 C3#2              30            32             0
 C3#3               0             0             0


     STARTING VALUES FOR LATENT CLASS PATTERN 1 1 1


     STARTING VALUES FOR LATENT CLASS PATTERN 1 1 2


     STARTING VALUES FOR LATENT CLASS PATTERN 1 1 3


     STARTING VALUES FOR LATENT CLASS PATTERN 1 2 1


     STARTING VALUES FOR LATENT CLASS PATTERN 1 2 2


     STARTING VALUES FOR LATENT CLASS PATTERN 1 2 3


     STARTING VALUES FOR LATENT CLASS PATTERN 1 3 1


     STARTING VALUES FOR LATENT CLASS PATTERN 1 3 2


     STARTING VALUES FOR LATENT CLASS PATTERN 1 3 3


     STARTING VALUES FOR LATENT CLASS PATTERN 2 1 1


     STARTING VALUES FOR LATENT CLASS PATTERN 2 1 2


     STARTING VALUES FOR LATENT CLASS PATTERN 2 1 3


     STARTING VALUES FOR LATENT CLASS PATTERN 2 2 1


     STARTING VALUES FOR LATENT CLASS PATTERN 2 2 2


     STARTING VALUES FOR LATENT CLASS PATTERN 2 2 3


     STARTING VALUES FOR LATENT CLASS PATTERN 2 3 1


     STARTING VALUES FOR LATENT CLASS PATTERN 2 3 2


     STARTING VALUES FOR LATENT CLASS PATTERN 2 3 3


     STARTING VALUES FOR LATENT CLASS PATTERN 3 1 1


     STARTING VALUES FOR LATENT CLASS PATTERN 3 1 2


     STARTING VALUES FOR LATENT CLASS PATTERN 3 1 3


     STARTING VALUES FOR LATENT CLASS PATTERN 3 2 1


     STARTING VALUES FOR LATENT CLASS PATTERN 3 2 2


     STARTING VALUES FOR LATENT CLASS PATTERN 3 2 3


     STARTING VALUES FOR LATENT CLASS PATTERN 3 3 1


     STARTING VALUES FOR LATENT CLASS PATTERN 3 3 2


     STARTING VALUES FOR LATENT CLASS PATTERN 3 3 3


     STARTING VALUES FOR LATENT CLASS INDICATOR MODEL PART


           TAU(U) FOR LATENT CLASS PATTERN 1 1 1
              CORE2711      CORE2721      CORE2731      CORE2741      CORE2751
              ________      ________      ________      ________      ________
 1              1.083         1.001         1.661         1.096         0.309


           TAU(U) FOR LATENT CLASS PATTERN 1 1 1
              CORE2761      CORE2712      CORE2722      CORE2732      CORE2742
              ________      ________      ________      ________      ________
 1              0.690         1.083         1.001         1.661         1.096


           TAU(U) FOR LATENT CLASS PATTERN 1 1 1
              CORE2752      CORE2762      CORE2713      CORE2723      CORE2733
              ________      ________      ________      ________      ________
 1              0.309         0.690         1.083         1.001         1.661


           TAU(U) FOR LATENT CLASS PATTERN 1 1 1
              CORE2743      CORE2753      CORE2763
              ________      ________      ________
 1              1.096         0.309         0.690


           TAU(U) FOR LATENT CLASS PATTERN 1 1 2
              CORE2711      CORE2721      CORE2731      CORE2741      CORE2751
              ________      ________      ________      ________      ________
 1              1.083         1.001         1.661         1.096         0.309


           TAU(U) FOR LATENT CLASS PATTERN 1 1 2
              CORE2761      CORE2712      CORE2722      CORE2732      CORE2742
              ________      ________      ________      ________      ________
 1              0.690         1.083         1.001         1.661         1.096


           TAU(U) FOR LATENT CLASS PATTERN 1 1 2
              CORE2752      CORE2762      CORE2713      CORE2723      CORE2733
              ________      ________      ________      ________      ________
 1              0.309         0.690         1.564         1.482         2.143


           TAU(U) FOR LATENT CLASS PATTERN 1 1 2
              CORE2743      CORE2753      CORE2763
              ________      ________      ________
 1              1.578         0.790         1.171


           TAU(U) FOR LATENT CLASS PATTERN 1 1 3
              CORE2711      CORE2721      CORE2731      CORE2741      CORE2751
              ________      ________      ________      ________      ________
 1              1.083         1.001         1.661         1.096         0.309


           TAU(U) FOR LATENT CLASS PATTERN 1 1 3
              CORE2761      CORE2712      CORE2722      CORE2732      CORE2742
              ________      ________      ________      ________      ________
 1              0.690         1.083         1.001         1.661         1.096


           TAU(U) FOR LATENT CLASS PATTERN 1 1 3
              CORE2752      CORE2762      CORE2713      CORE2723      CORE2733
              ________      ________      ________      ________      ________
 1              0.309         0.690         2.046         1.964         2.624


           TAU(U) FOR LATENT CLASS PATTERN 1 1 3
              CORE2743      CORE2753      CORE2763
              ________      ________      ________
 1              2.059         1.272         1.653


           TAU(U) FOR LATENT CLASS PATTERN 1 2 1
              CORE2711      CORE2721      CORE2731      CORE2741      CORE2751
              ________      ________      ________      ________      ________
 1              1.083         1.001         1.661         1.096         0.309


           TAU(U) FOR LATENT CLASS PATTERN 1 2 1
              CORE2761      CORE2712      CORE2722      CORE2732      CORE2742
              ________      ________      ________      ________      ________
 1              0.690         1.564         1.482         2.143         1.578


           TAU(U) FOR LATENT CLASS PATTERN 1 2 1
              CORE2752      CORE2762      CORE2713      CORE2723      CORE2733
              ________      ________      ________      ________      ________
 1              0.790         1.171         1.083         1.001         1.661


           TAU(U) FOR LATENT CLASS PATTERN 1 2 1
              CORE2743      CORE2753      CORE2763
              ________      ________      ________
 1              1.096         0.309         0.690


           TAU(U) FOR LATENT CLASS PATTERN 1 2 2
              CORE2711      CORE2721      CORE2731      CORE2741      CORE2751
              ________      ________      ________      ________      ________
 1              1.083         1.001         1.661         1.096         0.309


           TAU(U) FOR LATENT CLASS PATTERN 1 2 2
              CORE2761      CORE2712      CORE2722      CORE2732      CORE2742
              ________      ________      ________      ________      ________
 1              0.690         1.564         1.482         2.143         1.578


           TAU(U) FOR LATENT CLASS PATTERN 1 2 2
              CORE2752      CORE2762      CORE2713      CORE2723      CORE2733
              ________      ________      ________      ________      ________
 1              0.790         1.171         1.564         1.482         2.143


           TAU(U) FOR LATENT CLASS PATTERN 1 2 2
              CORE2743      CORE2753      CORE2763
              ________      ________      ________
 1              1.578         0.790         1.171


           TAU(U) FOR LATENT CLASS PATTERN 1 2 3
              CORE2711      CORE2721      CORE2731      CORE2741      CORE2751
              ________      ________      ________      ________      ________
 1              1.083         1.001         1.661         1.096         0.309


           TAU(U) FOR LATENT CLASS PATTERN 1 2 3
              CORE2761      CORE2712      CORE2722      CORE2732      CORE2742
              ________      ________      ________      ________      ________
 1              0.690         1.564         1.482         2.143         1.578


           TAU(U) FOR LATENT CLASS PATTERN 1 2 3
              CORE2752      CORE2762      CORE2713      CORE2723      CORE2733
              ________      ________      ________      ________      ________
 1              0.790         1.171         2.046         1.964         2.624


           TAU(U) FOR LATENT CLASS PATTERN 1 2 3
              CORE2743      CORE2753      CORE2763
              ________      ________      ________
 1              2.059         1.272         1.653


           TAU(U) FOR LATENT CLASS PATTERN 1 3 1
              CORE2711      CORE2721      CORE2731      CORE2741      CORE2751
              ________      ________      ________      ________      ________
 1              1.083         1.001         1.661         1.096         0.309


           TAU(U) FOR LATENT CLASS PATTERN 1 3 1
              CORE2761      CORE2712      CORE2722      CORE2732      CORE2742
              ________      ________      ________      ________      ________
 1              0.690         2.046         1.964         2.624         2.059


           TAU(U) FOR LATENT CLASS PATTERN 1 3 1
              CORE2752      CORE2762      CORE2713      CORE2723      CORE2733
              ________      ________      ________      ________      ________
 1              1.272         1.653         1.083         1.001         1.661


           TAU(U) FOR LATENT CLASS PATTERN 1 3 1
              CORE2743      CORE2753      CORE2763
              ________      ________      ________
 1              1.096         0.309         0.690


           TAU(U) FOR LATENT CLASS PATTERN 1 3 2
              CORE2711      CORE2721      CORE2731      CORE2741      CORE2751
              ________      ________      ________      ________      ________
 1              1.083         1.001         1.661         1.096         0.309


           TAU(U) FOR LATENT CLASS PATTERN 1 3 2
              CORE2761      CORE2712      CORE2722      CORE2732      CORE2742
              ________      ________      ________      ________      ________
 1              0.690         2.046         1.964         2.624         2.059


           TAU(U) FOR LATENT CLASS PATTERN 1 3 2
              CORE2752      CORE2762      CORE2713      CORE2723      CORE2733
              ________      ________      ________      ________      ________
 1              1.272         1.653         1.564         1.482         2.143


           TAU(U) FOR LATENT CLASS PATTERN 1 3 2
              CORE2743      CORE2753      CORE2763
              ________      ________      ________
 1              1.578         0.790         1.171


           TAU(U) FOR LATENT CLASS PATTERN 1 3 3
              CORE2711      CORE2721      CORE2731      CORE2741      CORE2751
              ________      ________      ________      ________      ________
 1              1.083         1.001         1.661         1.096         0.309


           TAU(U) FOR LATENT CLASS PATTERN 1 3 3
              CORE2761      CORE2712      CORE2722      CORE2732      CORE2742
              ________      ________      ________      ________      ________
 1              0.690         2.046         1.964         2.624         2.059


           TAU(U) FOR LATENT CLASS PATTERN 1 3 3
              CORE2752      CORE2762      CORE2713      CORE2723      CORE2733
              ________      ________      ________      ________      ________
 1              1.272         1.653         2.046         1.964         2.624


           TAU(U) FOR LATENT CLASS PATTERN 1 3 3
              CORE2743      CORE2753      CORE2763
              ________      ________      ________
 1              2.059         1.272         1.653


           TAU(U) FOR LATENT CLASS PATTERN 2 1 1
              CORE2711      CORE2721      CORE2731      CORE2741      CORE2751
              ________      ________      ________      ________      ________
 1              1.564         1.482         2.143         1.578         0.790


           TAU(U) FOR LATENT CLASS PATTERN 2 1 1
              CORE2761      CORE2712      CORE2722      CORE2732      CORE2742
              ________      ________      ________      ________      ________
 1              1.171         1.083         1.001         1.661         1.096


           TAU(U) FOR LATENT CLASS PATTERN 2 1 1
              CORE2752      CORE2762      CORE2713      CORE2723      CORE2733
              ________      ________      ________      ________      ________
 1              0.309         0.690         1.083         1.001         1.661


           TAU(U) FOR LATENT CLASS PATTERN 2 1 1
              CORE2743      CORE2753      CORE2763
              ________      ________      ________
 1              1.096         0.309         0.690


           TAU(U) FOR LATENT CLASS PATTERN 2 1 2
              CORE2711      CORE2721      CORE2731      CORE2741      CORE2751
              ________      ________      ________      ________      ________
 1              1.564         1.482         2.143         1.578         0.790


           TAU(U) FOR LATENT CLASS PATTERN 2 1 2
              CORE2761      CORE2712      CORE2722      CORE2732      CORE2742
              ________      ________      ________      ________      ________
 1              1.171         1.083         1.001         1.661         1.096


           TAU(U) FOR LATENT CLASS PATTERN 2 1 2
              CORE2752      CORE2762      CORE2713      CORE2723      CORE2733
              ________      ________      ________      ________      ________
 1              0.309         0.690         1.564         1.482         2.143


           TAU(U) FOR LATENT CLASS PATTERN 2 1 2
              CORE2743      CORE2753      CORE2763
              ________      ________      ________
 1              1.578         0.790         1.171


           TAU(U) FOR LATENT CLASS PATTERN 2 1 3
              CORE2711      CORE2721      CORE2731      CORE2741      CORE2751
              ________      ________      ________      ________      ________
 1              1.564         1.482         2.143         1.578         0.790


           TAU(U) FOR LATENT CLASS PATTERN 2 1 3
              CORE2761      CORE2712      CORE2722      CORE2732      CORE2742
              ________      ________      ________      ________      ________
 1              1.171         1.083         1.001         1.661         1.096


           TAU(U) FOR LATENT CLASS PATTERN 2 1 3
              CORE2752      CORE2762      CORE2713      CORE2723      CORE2733
              ________      ________      ________      ________      ________
 1              0.309         0.690         2.046         1.964         2.624


           TAU(U) FOR LATENT CLASS PATTERN 2 1 3
              CORE2743      CORE2753      CORE2763
              ________      ________      ________
 1              2.059         1.272         1.653


           TAU(U) FOR LATENT CLASS PATTERN 2 2 1
              CORE2711      CORE2721      CORE2731      CORE2741      CORE2751
              ________      ________      ________      ________      ________
 1              1.564         1.482         2.143         1.578         0.790


           TAU(U) FOR LATENT CLASS PATTERN 2 2 1
              CORE2761      CORE2712      CORE2722      CORE2732      CORE2742
              ________      ________      ________      ________      ________
 1              1.171         1.564         1.482         2.143         1.578


           TAU(U) FOR LATENT CLASS PATTERN 2 2 1
              CORE2752      CORE2762      CORE2713      CORE2723      CORE2733
              ________      ________      ________      ________      ________
 1              0.790         1.171         1.083         1.001         1.661


           TAU(U) FOR LATENT CLASS PATTERN 2 2 1
              CORE2743      CORE2753      CORE2763
              ________      ________      ________
 1              1.096         0.309         0.690


           TAU(U) FOR LATENT CLASS PATTERN 2 2 2
              CORE2711      CORE2721      CORE2731      CORE2741      CORE2751
              ________      ________      ________      ________      ________
 1              1.564         1.482         2.143         1.578         0.790


           TAU(U) FOR LATENT CLASS PATTERN 2 2 2
              CORE2761      CORE2712      CORE2722      CORE2732      CORE2742
              ________      ________      ________      ________      ________
 1              1.171         1.564         1.482         2.143         1.578


           TAU(U) FOR LATENT CLASS PATTERN 2 2 2
              CORE2752      CORE2762      CORE2713      CORE2723      CORE2733
              ________      ________      ________      ________      ________
 1              0.790         1.171         1.564         1.482         2.143


           TAU(U) FOR LATENT CLASS PATTERN 2 2 2
              CORE2743      CORE2753      CORE2763
              ________      ________      ________
 1              1.578         0.790         1.171


           TAU(U) FOR LATENT CLASS PATTERN 2 2 3
              CORE2711      CORE2721      CORE2731      CORE2741      CORE2751
              ________      ________      ________      ________      ________
 1              1.564         1.482         2.143         1.578         0.790


           TAU(U) FOR LATENT CLASS PATTERN 2 2 3
              CORE2761      CORE2712      CORE2722      CORE2732      CORE2742
              ________      ________      ________      ________      ________
 1              1.171         1.564         1.482         2.143         1.578


           TAU(U) FOR LATENT CLASS PATTERN 2 2 3
              CORE2752      CORE2762      CORE2713      CORE2723      CORE2733
              ________      ________      ________      ________      ________
 1              0.790         1.171         2.046         1.964         2.624


           TAU(U) FOR LATENT CLASS PATTERN 2 2 3
              CORE2743      CORE2753      CORE2763
              ________      ________      ________
 1              2.059         1.272         1.653


           TAU(U) FOR LATENT CLASS PATTERN 2 3 1
              CORE2711      CORE2721      CORE2731      CORE2741      CORE2751
              ________      ________      ________      ________      ________
 1              1.564         1.482         2.143         1.578         0.790


           TAU(U) FOR LATENT CLASS PATTERN 2 3 1
              CORE2761      CORE2712      CORE2722      CORE2732      CORE2742
              ________      ________      ________      ________      ________
 1              1.171         2.046         1.964         2.624         2.059


           TAU(U) FOR LATENT CLASS PATTERN 2 3 1
              CORE2752      CORE2762      CORE2713      CORE2723      CORE2733
              ________      ________      ________      ________      ________
 1              1.272         1.653         1.083         1.001         1.661


           TAU(U) FOR LATENT CLASS PATTERN 2 3 1
              CORE2743      CORE2753      CORE2763
              ________      ________      ________
 1              1.096         0.309         0.690


           TAU(U) FOR LATENT CLASS PATTERN 2 3 2
              CORE2711      CORE2721      CORE2731      CORE2741      CORE2751
              ________      ________      ________      ________      ________
 1              1.564         1.482         2.143         1.578         0.790


           TAU(U) FOR LATENT CLASS PATTERN 2 3 2
              CORE2761      CORE2712      CORE2722      CORE2732      CORE2742
              ________      ________      ________      ________      ________
 1              1.171         2.046         1.964         2.624         2.059


           TAU(U) FOR LATENT CLASS PATTERN 2 3 2
              CORE2752      CORE2762      CORE2713      CORE2723      CORE2733
              ________      ________      ________      ________      ________
 1              1.272         1.653         1.564         1.482         2.143


           TAU(U) FOR LATENT CLASS PATTERN 2 3 2
              CORE2743      CORE2753      CORE2763
              ________      ________      ________
 1              1.578         0.790         1.171


           TAU(U) FOR LATENT CLASS PATTERN 2 3 3
              CORE2711      CORE2721      CORE2731      CORE2741      CORE2751
              ________      ________      ________      ________      ________
 1              1.564         1.482         2.143         1.578         0.790


           TAU(U) FOR LATENT CLASS PATTERN 2 3 3
              CORE2761      CORE2712      CORE2722      CORE2732      CORE2742
              ________      ________      ________      ________      ________
 1              1.171         2.046         1.964         2.624         2.059


           TAU(U) FOR LATENT CLASS PATTERN 2 3 3
              CORE2752      CORE2762      CORE2713      CORE2723      CORE2733
              ________      ________      ________      ________      ________
 1              1.272         1.653         2.046         1.964         2.624


           TAU(U) FOR LATENT CLASS PATTERN 2 3 3
              CORE2743      CORE2753      CORE2763
              ________      ________      ________
 1              2.059         1.272         1.653


           TAU(U) FOR LATENT CLASS PATTERN 3 1 1
              CORE2711      CORE2721      CORE2731      CORE2741      CORE2751
              ________      ________      ________      ________      ________
 1              2.046         1.964         2.624         2.059         1.272


           TAU(U) FOR LATENT CLASS PATTERN 3 1 1
              CORE2761      CORE2712      CORE2722      CORE2732      CORE2742
              ________      ________      ________      ________      ________
 1              1.653         1.083         1.001         1.661         1.096


           TAU(U) FOR LATENT CLASS PATTERN 3 1 1
              CORE2752      CORE2762      CORE2713      CORE2723      CORE2733
              ________      ________      ________      ________      ________
 1              0.309         0.690         1.083         1.001         1.661


           TAU(U) FOR LATENT CLASS PATTERN 3 1 1
              CORE2743      CORE2753      CORE2763
              ________      ________      ________
 1              1.096         0.309         0.690


           TAU(U) FOR LATENT CLASS PATTERN 3 1 2
              CORE2711      CORE2721      CORE2731      CORE2741      CORE2751
              ________      ________      ________      ________      ________
 1              2.046         1.964         2.624         2.059         1.272


           TAU(U) FOR LATENT CLASS PATTERN 3 1 2
              CORE2761      CORE2712      CORE2722      CORE2732      CORE2742
              ________      ________      ________      ________      ________
 1              1.653         1.083         1.001         1.661         1.096


           TAU(U) FOR LATENT CLASS PATTERN 3 1 2
              CORE2752      CORE2762      CORE2713      CORE2723      CORE2733
              ________      ________      ________      ________      ________
 1              0.309         0.690         1.564         1.482         2.143


           TAU(U) FOR LATENT CLASS PATTERN 3 1 2
              CORE2743      CORE2753      CORE2763
              ________      ________      ________
 1              1.578         0.790         1.171


           TAU(U) FOR LATENT CLASS PATTERN 3 1 3
              CORE2711      CORE2721      CORE2731      CORE2741      CORE2751
              ________      ________      ________      ________      ________
 1              2.046         1.964         2.624         2.059         1.272


           TAU(U) FOR LATENT CLASS PATTERN 3 1 3
              CORE2761      CORE2712      CORE2722      CORE2732      CORE2742
              ________      ________      ________      ________      ________
 1              1.653         1.083         1.001         1.661         1.096


           TAU(U) FOR LATENT CLASS PATTERN 3 1 3
              CORE2752      CORE2762      CORE2713      CORE2723      CORE2733
              ________      ________      ________      ________      ________
 1              0.309         0.690         2.046         1.964         2.624


           TAU(U) FOR LATENT CLASS PATTERN 3 1 3
              CORE2743      CORE2753      CORE2763
              ________      ________      ________
 1              2.059         1.272         1.653


           TAU(U) FOR LATENT CLASS PATTERN 3 2 1
              CORE2711      CORE2721      CORE2731      CORE2741      CORE2751
              ________      ________      ________      ________      ________
 1              2.046         1.964         2.624         2.059         1.272


           TAU(U) FOR LATENT CLASS PATTERN 3 2 1
              CORE2761      CORE2712      CORE2722      CORE2732      CORE2742
              ________      ________      ________      ________      ________
 1              1.653         1.564         1.482         2.143         1.578


           TAU(U) FOR LATENT CLASS PATTERN 3 2 1
              CORE2752      CORE2762      CORE2713      CORE2723      CORE2733
              ________      ________      ________      ________      ________
 1              0.790         1.171         1.083         1.001         1.661


           TAU(U) FOR LATENT CLASS PATTERN 3 2 1
              CORE2743      CORE2753      CORE2763
              ________      ________      ________
 1              1.096         0.309         0.690


           TAU(U) FOR LATENT CLASS PATTERN 3 2 2
              CORE2711      CORE2721      CORE2731      CORE2741      CORE2751
              ________      ________      ________      ________      ________
 1              2.046         1.964         2.624         2.059         1.272


           TAU(U) FOR LATENT CLASS PATTERN 3 2 2
              CORE2761      CORE2712      CORE2722      CORE2732      CORE2742
              ________      ________      ________      ________      ________
 1              1.653         1.564         1.482         2.143         1.578


           TAU(U) FOR LATENT CLASS PATTERN 3 2 2
              CORE2752      CORE2762      CORE2713      CORE2723      CORE2733
              ________      ________      ________      ________      ________
 1              0.790         1.171         1.564         1.482         2.143


           TAU(U) FOR LATENT CLASS PATTERN 3 2 2
              CORE2743      CORE2753      CORE2763
              ________      ________      ________
 1              1.578         0.790         1.171


           TAU(U) FOR LATENT CLASS PATTERN 3 2 3
              CORE2711      CORE2721      CORE2731      CORE2741      CORE2751
              ________      ________      ________      ________      ________
 1              2.046         1.964         2.624         2.059         1.272


           TAU(U) FOR LATENT CLASS PATTERN 3 2 3
              CORE2761      CORE2712      CORE2722      CORE2732      CORE2742
              ________      ________      ________      ________      ________
 1              1.653         1.564         1.482         2.143         1.578


           TAU(U) FOR LATENT CLASS PATTERN 3 2 3
              CORE2752      CORE2762      CORE2713      CORE2723      CORE2733
              ________      ________      ________      ________      ________
 1              0.790         1.171         2.046         1.964         2.624


           TAU(U) FOR LATENT CLASS PATTERN 3 2 3
              CORE2743      CORE2753      CORE2763
              ________      ________      ________
 1              2.059         1.272         1.653


           TAU(U) FOR LATENT CLASS PATTERN 3 3 1
              CORE2711      CORE2721      CORE2731      CORE2741      CORE2751
              ________      ________      ________      ________      ________
 1              2.046         1.964         2.624         2.059         1.272


           TAU(U) FOR LATENT CLASS PATTERN 3 3 1
              CORE2761      CORE2712      CORE2722      CORE2732      CORE2742
              ________      ________      ________      ________      ________
 1              1.653         2.046         1.964         2.624         2.059


           TAU(U) FOR LATENT CLASS PATTERN 3 3 1
              CORE2752      CORE2762      CORE2713      CORE2723      CORE2733
              ________      ________      ________      ________      ________
 1              1.272         1.653         1.083         1.001         1.661


           TAU(U) FOR LATENT CLASS PATTERN 3 3 1
              CORE2743      CORE2753      CORE2763
              ________      ________      ________
 1              1.096         0.309         0.690


           TAU(U) FOR LATENT CLASS PATTERN 3 3 2
              CORE2711      CORE2721      CORE2731      CORE2741      CORE2751
              ________      ________      ________      ________      ________
 1              2.046         1.964         2.624         2.059         1.272


           TAU(U) FOR LATENT CLASS PATTERN 3 3 2
              CORE2761      CORE2712      CORE2722      CORE2732      CORE2742
              ________      ________      ________      ________      ________
 1              1.653         2.046         1.964         2.624         2.059


           TAU(U) FOR LATENT CLASS PATTERN 3 3 2
              CORE2752      CORE2762      CORE2713      CORE2723      CORE2733
              ________      ________      ________      ________      ________
 1              1.272         1.653         1.564         1.482         2.143


           TAU(U) FOR LATENT CLASS PATTERN 3 3 2
              CORE2743      CORE2753      CORE2763
              ________      ________      ________
 1              1.578         0.790         1.171


           TAU(U) FOR LATENT CLASS PATTERN 3 3 3
              CORE2711      CORE2721      CORE2731      CORE2741      CORE2751
              ________      ________      ________      ________      ________
 1              2.046         1.964         2.624         2.059         1.272


           TAU(U) FOR LATENT CLASS PATTERN 3 3 3
              CORE2761      CORE2712      CORE2722      CORE2732      CORE2742
              ________      ________      ________      ________      ________
 1              1.653         2.046         1.964         2.624         2.059


           TAU(U) FOR LATENT CLASS PATTERN 3 3 3
              CORE2752      CORE2762      CORE2713      CORE2723      CORE2733
              ________      ________      ________      ________      ________
 1              1.272         1.653         2.046         1.964         2.624


           TAU(U) FOR LATENT CLASS PATTERN 3 3 3
              CORE2743      CORE2753      CORE2763
              ________      ________      ________
 1              2.059         1.272         1.653


     STARTING VALUES FOR LATENT CLASS REGRESSION MODEL PART


           ALPHA(C)
              C1#1          C1#2          C1#3          C2#1          C2#2
              ________      ________      ________      ________      ________
 1              0.000         0.000         0.000         0.000         0.000


           ALPHA(C)
              C2#3          C3#1          C3#2          C3#3
              ________      ________      ________      ________
 1              0.000         0.000         0.000         0.000


           BETA(C)
              C1#1          C1#2          C1#3
              ________      ________      ________
 C2#1           0.000         0.000         0.000
 C2#2           0.000         0.000         0.000
 C2#3           0.000         0.000         0.000


           BETA(C)
              C2#1          C2#2          C2#3
              ________      ________      ________
 C3#1           0.000         0.000         0.000
 C3#2           0.000         0.000         0.000
 C3#3           0.000         0.000         0.000


TECHNICAL 15 OUTPUT


     ESTIMATED CONDITIONAL PROBABILITIES FOR THE CLASS VARIABLES

     P(C1=1)=0.569
     P(C1=2)=0.072
     P(C1=3)=0.359


     P(C2=1|C1=1)=0.827
     P(C2=2|C1=1)=0.018
     P(C2=3|C1=1)=0.155


     P(C2=1|C1=2)=0.266
     P(C2=2|C1=2)=0.363
     P(C2=3|C1=2)=0.371


     P(C2=1|C1=3)=0.305
     P(C2=2|C1=3)=0.079
     P(C2=3|C1=3)=0.616


     P(C3=1|C1=1,C2=1)=0.855
     P(C3=2|C1=1,C2=1)=0.012
     P(C3=3|C1=1,C2=1)=0.132


     P(C3=1|C1=1,C2=2)=0.269
     P(C3=2|C1=1,C2=2)=0.484
     P(C3=3|C1=1,C2=2)=0.247


     P(C3=1|C1=1,C2=3)=0.422
     P(C3=2|C1=1,C2=3)=0.053
     P(C3=3|C1=1,C2=3)=0.524


     P(C3=1|C1=2,C2=1)=0.855
     P(C3=2|C1=2,C2=1)=0.012
     P(C3=3|C1=2,C2=1)=0.132


     P(C3=1|C1=2,C2=2)=0.269
     P(C3=2|C1=2,C2=2)=0.484
     P(C3=3|C1=2,C2=2)=0.247


     P(C3=1|C1=2,C2=3)=0.422
     P(C3=2|C1=2,C2=3)=0.053
     P(C3=3|C1=2,C2=3)=0.524


     P(C3=1|C1=3,C2=1)=0.855
     P(C3=2|C1=3,C2=1)=0.012
     P(C3=3|C1=3,C2=1)=0.132


     P(C3=1|C1=3,C2=2)=0.269
     P(C3=2|C1=3,C2=2)=0.484
     P(C3=3|C1=3,C2=2)=0.247


     P(C3=1|C1=3,C2=3)=0.422
     P(C3=2|C1=3,C2=3)=0.053
     P(C3=3|C1=3,C2=3)=0.524


TECHNICAL 8 OUTPUT


  INITIAL STAGE ITERATIONS


  TECHNICAL 8 OUTPUT FOR UNPERTURBED STARTING VALUE SET


  ITER  LOGLIKELIHOOD    ABS CHANGE   REL CHANGE      CLASS COUNTS    ALGORITHM
     1 -0.92164598D+04    0.0000000    0.0000000     64.256    47.312    EM
                                                     48.287    38.913
                                                     37.824    43.632
                                                     35.599    40.133
                                                     49.492    39.500
                                                     35.770    40.311
                                                     32.566    35.866
                                                     44.151    35.486
                                                     42.532    54.669
                                                     36.111    37.138
                                                     44.447    35.853
                                                     41.984    53.425
                                                     42.732    52.778
                                                     69.231
     2 -0.83514186D+04  865.0412219    0.0938583    101.514    48.544    EM
                                                     54.081    24.134
                                                     27.433    40.490
                                                     20.513    30.962
                                                     51.970    31.011
                                                     23.482    29.814
                                                     19.748    27.013
                                                     44.666    24.249
                                                     40.767    76.186
                                                     27.076    25.148
                                                     34.713    26.920
                                                     39.562    68.209
                                                     39.814    69.135
                                                    132.847
     3 -0.77546613D+04  596.7573445    0.0714558    123.469    48.624    EM
                                                     53.155    15.983
                                                     23.913    39.747
                                                     12.290    23.909
                                                     47.363    29.231
                                                     18.812    23.046
                                                     15.857    24.958
                                                     46.897    18.979
                                                     38.677    90.714
                                                     22.876    18.642
                                                     24.832    22.149
                                                     36.815    72.516
                                                     35.565    73.168
                                                    177.813
     4 -0.76695009D+04   85.1603408    0.0109818    130.538    48.468    EM
                                                     49.701    13.683
                                                     24.142    40.811
                                                      9.109    20.430
                                                     44.394    30.785
                                                     18.347    21.092
                                                     15.289    26.236
                                                     50.378    16.656
                                                     36.760    97.599
                                                     20.541    15.939
                                                     19.976    20.120
                                                     35.928    72.505
                                                     32.586    71.105
                                                    196.886
     5 -0.76544073D+04   15.0936205    0.0019680    131.178    48.542    EM
                                                     46.382    13.045
                                                     25.355    42.234
                                                      7.433    17.841
                                                     42.083    32.957
                                                     19.265    20.731
                                                     15.621    28.456
                                                     54.062    15.263
                                                     34.524   101.829
                                                     18.327    14.241
                                                     16.910    18.996
                                                     35.581    71.267
                                                     30.742    67.634
                                                    209.502
     6 -0.76445015D+04    9.9057909    0.0012941    128.644    48.642    EM
                                                     43.218    12.944
                                                     26.982    43.503
                                                      6.342    15.615
                                                     39.930    35.167
                                                     20.775    20.889
                                                     16.364    31.226
                                                     57.692    14.319
                                                     32.014   104.672
                                                     16.203    12.980
                                                     14.658    18.212
                                                     35.456    69.362
                                                     29.757    63.738
                                                    220.697
     7 -0.76347906D+04    9.7109109    0.0012703    124.401    48.700    EM
                                                     40.169    12.986
                                                     28.873    44.357
                                                      5.529    13.649
                                                     37.871    37.140
                                                     22.560    21.155
                                                     17.321    34.657
                                                     61.300    13.567
                                                     29.390   106.488
                                                     14.198    11.922
                                                     12.829    17.530
                                                     35.608    67.025
                                                     29.284    59.805
                                                    231.685
     8 -0.76246495D+04   10.1411467    0.0013283    119.195    48.665    EM
                                                     37.218    12.985
                                                     30.967    44.666
                                                      4.872    11.920
                                                     35.931    38.718
                                                     24.450    21.333
                                                     18.370    38.910
                                                     64.900    12.879
                                                     26.787   107.412
                                                     12.353    10.975
                                                     11.265    16.846
                                                     36.103    64.431
                                                     29.099    56.046
                                                    242.704
     9 -0.76141525D+04   10.4970150    0.0013767    113.443    48.496    EM
                                                     34.378    12.841
                                                     33.202    44.378
                                                      4.324    10.422
                                                     34.152    39.816
                                                     26.324    21.335
                                                     19.415    44.119
                                                     68.468    12.202
                                                     24.309   107.540
                                                     10.700    10.110
                                                      9.904    16.115
                                                     36.973    61.744
                                                     29.072    52.588
                                                    253.631
    10 -0.76035133D+04   10.6391285    0.0013973    107.417    48.154    EM
                                                     31.680    12.509
                                                     35.486    43.519
                                                      3.862     9.147
                                                     32.569    40.405
                                                     28.089    21.134
                                                     20.368    50.351
                                                     71.964    11.527
                                                     22.038   107.008
                                                      9.250     9.315
                                                      8.720    15.325
                                                     38.209    59.125
                                                     29.117    49.512
                                                    264.199


  TECHNICAL 8 OUTPUT FOR STARTING VALUE SET 1


  ITER  LOGLIKELIHOOD    ABS CHANGE   REL CHANGE      CLASS COUNTS    ALGORITHM
     1 -0.17081219D+05    0.0000000    0.0000000    473.954     1.245    EM
                                                      7.135     4.056
                                                      0.009     0.075
                                                     16.801     7.565
                                                     25.940   167.600
                                                      0.558     2.912
                                                      0.372     0.001
                                                      0.008     3.357
                                                      2.456     6.528
                                                    265.330     0.659
                                                      3.866    55.692
                                                      0.136     1.038
                                                     46.661    19.820
                                                     66.226
     2 -0.91796473D+04 7901.5721154    0.4625883    517.141     3.006    EM
                                                      9.712    24.026
                                                      1.388     0.404
                                                     37.303    23.417
                                                     68.058   224.262
                                                      5.212     3.889
                                                     14.577     1.686
                                                      0.224     9.306
                                                     11.699    16.890
                                                    158.753     0.814
                                                      3.034    19.358
                                                      0.842     0.352
                                                      7.142     4.362
                                                     13.144
     3 -0.83336625D+04  845.9848396    0.0921588    467.511     6.861    EM
                                                     10.148    38.915
                                                     10.939     0.665
                                                     37.123    31.665
                                                     82.701   142.378
                                                      5.192     2.726
                                                     48.642    29.272
                                                      0.745     6.056
                                                      7.843    12.280
                                                    164.959     2.151
                                                      3.675    26.025
                                                      5.953     0.466
                                                      8.589     7.101
                                                     19.418
     4 -0.79205040D+04  413.1584825    0.0495771    423.030     9.794    EM
                                                     10.442    43.510
                                                     20.129     0.726
                                                     36.332    33.665
                                                     97.041   109.527
                                                      3.089     2.355
                                                     65.287    61.102
                                                      1.001     4.506
                                                      4.371    10.502
                                                    160.222     3.371
                                                      4.077    22.572
                                                      8.378     0.408
                                                      9.620     8.741
                                                     26.202
     5 -0.77912836D+04  129.2204156    0.0163147    377.374    11.624    EM
                                                     10.773    46.381
                                                     27.900     0.779
                                                     34.903    33.508
                                                    113.188   100.810
                                                      3.112     2.483
                                                     74.584    82.095
                                                      1.127     3.728
                                                      3.759    10.278
                                                    149.181     4.247
                                                      4.416    18.374
                                                      8.417     0.340
                                                     10.743    10.173
                                                     35.704
     6 -0.77295092D+04   61.7743652    0.0079287    334.966    13.257    EM
                                                     11.126    49.370
                                                     33.363     0.844
                                                     32.628    32.475
                                                    130.210   101.338
                                                      3.988     2.890
                                                     79.746    94.783
                                                      1.205     3.277
                                                      3.548    10.925
                                                    135.399     4.960
                                                      4.694    15.557
                                                      7.639     0.295
                                                     11.746    11.551
                                                     48.220
     7 -0.76895742D+04   39.9350822    0.0051666    298.745    14.991    EM
                                                     11.511    52.304
                                                     37.639     0.921
                                                     29.699    30.675
                                                    146.190   102.644
                                                      5.075     3.408
                                                     82.667   103.197
                                                      1.274     2.842
                                                      3.219    11.600
                                                    121.539     5.653
                                                      4.909    13.293
                                                      6.699     0.260
                                                     12.533    12.869
                                                     63.642
     8 -0.76628382D+04   26.7359791    0.0034769    269.641    16.755    EM
                                                     11.954    55.030
                                                     40.815     1.011
                                                     26.347    28.474
                                                    158.934   103.745
                                                      6.257     4.005
                                                     84.123   108.155
                                                      1.346     2.413
                                                      2.821    12.093
                                                    109.003     6.320
                                                      5.076    11.456
                                                      5.791     0.235
                                                     13.003    14.106
                                                     81.095
     9 -0.76446652D+04   18.1729716    0.0023716    247.356    18.461    EM
                                                     12.504    57.469
                                                     43.027     1.117
                                                     22.874    26.171
                                                    167.186   104.421
                                                      7.450     4.661
                                                     84.653   110.438
                                                      1.429     2.017
                                                      2.421    12.374
                                                     98.616     6.938
                                                      5.238     9.974
                                                      4.996     0.217
                                                     13.157    15.276
                                                     99.561
    10 -0.76320001D+04   12.6651552    0.0016567    230.987    20.031    EM
                                                     13.232    59.569
                                                     44.455     1.244
                                                     19.547    23.942
                                                    170.816   104.656
                                                      8.555     5.370
                                                     84.583   110.802
                                                      1.529     1.676
                                                      2.069    12.500
                                                     90.547     7.480
                                                      5.443     8.783
                                                      4.327     0.206
                                                     13.063    16.410
                                                    118.176


  TECHNICAL 8 OUTPUT FOR STARTING VALUE SET 2


  ITER  LOGLIKELIHOOD    ABS CHANGE   REL CHANGE      CLASS COUNTS    ALGORITHM
     1 -0.24560000D+05    0.0000000    0.0000000      9.146    87.183    EM
                                                      3.403     7.721
                                                      0.954     0.084
                                                     35.037    70.391
                                                     40.571     0.011
                                                      0.247     0.005
                                                    555.131   107.976
                                                      9.174     2.574
                                                      5.849     3.241
                                                      5.418    59.123
                                                      2.982    92.648
                                                     14.251     2.452
                                                     14.361    28.198
                                                     21.868
     2 -0.93040675D+04 ************    0.6211699     17.687   153.566    EM
                                                      8.277    23.088
                                                     15.222     0.412
                                                     24.732    42.978
                                                     35.033     0.024
                                                      0.287     0.010
                                                    355.304   274.549
                                                      6.047     3.026
                                                      6.906     4.501
                                                      5.362    42.579
                                                      3.128    47.961
                                                     30.186     1.181
                                                     19.645    27.775
                                                     30.534
     3 -0.82116252D+04 1092.4422865    0.1174156     14.710   123.043    EM
                                                      8.714    14.075
                                                     16.448     0.303
                                                     22.709    36.457
                                                     41.017     0.026
                                                      0.307     0.016
                                                    256.382   380.134
                                                      6.629     3.887
                                                      9.382     6.252
                                                      5.142    36.469
                                                      3.438    37.850
                                                     40.781     0.893
                                                     25.399    32.328
                                                     57.211
     4 -0.77250830D+04  486.5422110    0.0592504     18.626   122.388    EM
                                                     11.875    10.851
                                                     19.623     0.337
                                                     23.766    32.119
                                                     42.296     0.041
                                                      0.396     0.032
                                                    184.249   434.378
                                                      9.837     5.776
                                                     12.769     8.389
                                                      5.785    30.642
                                                      3.446    31.039
                                                     48.740     0.890
                                                     26.768    29.494
                                                     65.449
     5 -0.76338419D+04   91.2411070    0.0118110     28.209   129.172    EM
                                                     16.111     9.539
                                                     23.427     0.545
                                                     25.063    28.050
                                                     40.224     0.087
                                                      0.570     0.058
                                                    144.535   452.434
                                                     14.105     7.927
                                                     15.082    10.104
                                                      7.021    25.619
                                                      3.612    25.896
                                                     52.730     1.359
                                                     27.877    26.447
                                                     64.197
     6 -0.76002051D+04   33.6368259    0.0044063     42.280   134.228    EM
                                                     19.887     8.829
                                                     27.493     0.788
                                                     25.302    24.479
                                                     36.808     0.195
                                                      0.857     0.103
                                                    119.305   459.723
                                                     17.796     9.609
                                                     16.059    10.736
                                                      8.622    21.512
                                                      3.607    21.637
                                                     54.124     1.774
                                                     28.781    24.208
                                                     61.257
     7 -0.75793242D+04   20.8809166    0.0027474     59.361   136.599    EM
                                                     22.330     8.436
                                                     31.779     1.024
                                                     24.487    21.540
                                                     33.230     0.423
                                                      1.311     0.173
                                                    102.351   462.690
                                                     20.485    10.672
                                                     16.309    10.671
                                                     10.368    18.479
                                                      3.439    18.172
                                                     53.729     2.031
                                                     29.152    22.542
                                                     58.216
     8 -0.75635872D+04   15.7369637    0.0020763     77.746   136.873    EM
                                                     23.341     8.252
                                                     36.321     1.238
                                                     22.978    19.195
                                                     30.069     0.881
                                                      2.039     0.279
                                                     90.536   463.454
                                                     22.252    11.158
                                                     16.190    10.288
                                                     12.144    16.349
                                                      3.185    15.391
                                                     52.200     2.139
                                                     28.876    21.228
                                                     55.397
     9 -0.75507496D+04   12.8376387    0.0016973     95.756   135.694    EM
                                                     23.204     8.233
                                                     41.128     1.427
                                                     21.136    17.342
                                                     27.525     1.762
                                                      3.226     0.435
                                                     82.099   462.931
                                                     23.249    11.165
                                                     15.858     9.795
                                                     13.895    14.902
                                                      2.912    13.180
                                                     50.015     2.130
                                                     28.003    20.130
                                                     52.867
    10 -0.75397303D+04   11.0192309    0.0014594    111.974   133.499    EM
                                                     22.293     8.358
                                                     46.183     1.590
                                                     19.238    15.868
                                                     25.608     3.379
                                                      5.157     0.666
                                                     75.968   461.531
                                                     23.630    10.801
                                                     15.350     9.284
                                                     15.590    13.951
                                                      2.657    11.432
                                                     47.508     2.039
                                                     26.670    19.160
                                                     50.616


  TECHNICAL 8 OUTPUT FOR STARTING VALUE SET 3


  ITER  LOGLIKELIHOOD    ABS CHANGE   REL CHANGE      CLASS COUNTS    ALGORITHM
     1 -0.17856100D+05    0.0000000    0.0000000      3.500     0.546    EM
                                                     19.999     0.765
                                                     85.618     5.282
                                                      0.691     1.468
                                                      1.429     5.861
                                                      1.090    41.223
                                                      0.826   126.270
                                                      8.434    47.877
                                                    141.197   144.869
                                                     10.430     2.076
                                                     84.631     1.025
                                                    166.112    11.565
                                                     37.039   112.143
                                                    118.034
     2 -0.86091543D+04 9246.9457187    0.5178592     40.286     1.608    EM
                                                     51.857     1.483
                                                    101.211     7.619
                                                      0.902     2.007
                                                      2.641    12.897
                                                      0.962    35.162
                                                      0.617    82.311
                                                      7.058    33.967
                                                    108.904   154.605
                                                     18.887     1.767
                                                     67.432     0.854
                                                    127.229    11.390
                                                     32.748   111.396
                                                    162.198
     3 -0.78323083D+04  776.8459966    0.0902349     84.342     2.068    EM
                                                     59.802     1.408
                                                     99.126     9.248
                                                      0.871     2.071
                                                      3.536    19.130
                                                      0.786    26.209
                                                      0.727    69.563
                                                      6.993    27.039
                                                     88.269   161.776
                                                     24.258     1.097
                                                     40.959     1.059
                                                    108.438    11.441
                                                     30.230   103.589
                                                    195.965
     4 -0.77391521D+04   93.1562571    0.0118938     96.940     2.636    EM
                                                     62.507     1.832
                                                    103.469    10.922
                                                      1.045     2.281
                                                      4.802    23.611
                                                      0.986    27.743
                                                      0.933    64.809
                                                      7.233    24.923
                                                     72.133   163.213
                                                     22.937     1.103
                                                     36.082     1.269
                                                     94.892    11.220
                                                     30.807    92.320
                                                    217.352
     5 -0.76962877D+04   42.8643191    0.0055386    105.108     3.264    EM
                                                     62.511     2.363
                                                    105.119    12.421
                                                      1.149     2.410
                                                      6.305    29.069
                                                      1.309    30.443
                                                      1.261    62.868
                                                      7.700    23.005
                                                     58.195   162.616
                                                     21.400     1.164
                                                     32.183     1.585
                                                     84.680    11.086
                                                     31.658    81.158
                                                    237.972
     6 -0.76672205D+04   29.0672403    0.0037768    109.283     4.013    EM
                                                     61.013     2.890
                                                    104.693    13.828
                                                      1.247     2.481
                                                      8.109    34.365
                                                      1.774    33.304
                                                      1.678    63.487
                                                      8.530    21.188
                                                     46.583   160.705
                                                     19.516     1.269
                                                     28.897     1.909
                                                     77.055    11.135
                                                     32.514    70.671
                                                    257.862
     7 -0.76463858D+04   20.8346744    0.0027174    110.321     4.947    EM
                                                     58.609     3.342
                                                    102.759    15.125
                                                      1.359     2.521
                                                     10.254    38.887
                                                      2.417    35.782
                                                      2.174    66.467
                                                      9.822    19.460
                                                     37.241   157.611
                                                     17.515     1.417
                                                     25.967     2.208
                                                     71.616    11.416
                                                     33.277    61.295
                                                    276.191
     8 -0.76304142D+04   15.9716193    0.0020888    109.062     6.120    EM
                                                     55.616     3.677
                                                     99.637    16.266
                                                      1.493     2.550
                                                     12.725    42.335
                                                      3.281    37.553
                                                      2.745    71.539
                                                     11.667    17.844
                                                     29.903   153.489
                                                     15.606     1.612
                                                     23.341     2.473
                                                     67.927    11.964
                                                     33.908    53.252
                                                    292.414
     9 -0.76171631D+04   13.2511639    0.0017366    106.186     7.573    EM
                                                     52.250     3.879
                                                     95.602    17.217
                                                      1.646     2.573
                                                     15.425    44.606
                                                      4.404    38.462
                                                      3.388    78.368
                                                     14.155    16.353
                                                     24.230   148.589
                                                     13.871     1.857
                                                     21.000     2.704
                                                     65.559    12.798
                                                     34.386    46.579
                                                    306.340
    10 -0.76053475D+04   11.8155307    0.0015512    102.198     9.312    EM
                                                     48.661     3.955
                                                     90.930    17.980
                                                      1.805     2.590
                                                     18.171    45.732
                                                      5.808    38.487
                                                      4.092    86.554
                                                     17.365    14.980
                                                     19.893   143.213
                                                     12.318     2.151
                                                     18.914     2.902
                                                     64.134    13.926
                                                     34.691    41.193
                                                    318.046


  TECHNICAL 8 OUTPUT FOR STARTING VALUE SET 4


  ITER  LOGLIKELIHOOD    ABS CHANGE   REL CHANGE      CLASS COUNTS    ALGORITHM
     1 -0.16349705D+05    0.0000000    0.0000000     16.858   222.493    EM
                                                     69.887     1.875
                                                      0.021     0.641
                                                    158.730    46.690
                                                    124.121     2.834
                                                     45.287    11.753
                                                     85.091     1.287
                                                     29.161     0.467
                                                      0.158     0.358
                                                      7.848   104.993
                                                     35.729    67.608
                                                      0.731    26.589
                                                     56.531    16.218
                                                     46.042
     2 -0.89269393D+04 7422.7654124    0.4540000     31.997   188.784    EM
                                                    129.966     2.486
                                                      0.068     1.125
                                                    187.054    40.478
                                                    219.602     4.833
                                                     41.516    18.188
                                                    119.685     7.902
                                                     42.127     0.653
                                                      0.143     0.724
                                                      4.395    23.199
                                                     19.219    25.223
                                                      0.544    12.775
                                                     23.649     4.937
                                                     28.728
     3 -0.80184793D+04  908.4599624    0.1017661     24.160   101.118    EM
                                                    133.444     2.753
                                                      1.079     1.207
                                                    143.637    23.553
                                                    259.781     7.757
                                                     30.990    38.910
                                                    103.981    73.075
                                                     36.747     1.160
                                                      0.134     1.761
                                                      4.354    17.338
                                                     26.863    30.976
                                                      9.116    15.658
                                                     29.339     4.909
                                                     56.196
     4 -0.77476500D+04  270.8293668    0.0337757     23.860    74.303    EM
                                                    135.362     4.194
                                                      2.853     1.636
                                                    114.957    17.457
                                                    252.872    11.109
                                                     26.597    54.315
                                                     87.522    98.275
                                                     29.403     2.167
                                                      0.190     3.518
                                                      5.165    16.088
                                                     32.870    35.189
                                                     17.178    16.053
                                                     33.334     5.349
                                                     78.184
     5 -0.76992247D+04   48.4252338    0.0062503     26.261    63.841    EM
                                                    134.200     7.031
                                                      5.834     2.568
                                                     95.884    14.466
                                                    237.601    14.327
                                                     25.731    62.186
                                                     80.825   106.674
                                                     26.052     3.135
                                                      0.266     5.584
                                                      6.405    15.686
                                                     36.202    35.691
                                                     20.827    15.183
                                                     36.206     5.840
                                                     95.492
     6 -0.76789159D+04   20.3088547    0.0026378     29.390    58.342    EM
                                                    131.815    10.721
                                                      9.787     3.754
                                                     81.579    12.867
                                                    221.660    17.199
                                                     25.187    65.490
                                                     77.224   110.746
                                                     24.072     3.708
                                                      0.334     7.244
                                                      7.868    15.751
                                                     38.525    34.174
                                                     21.612    13.860
                                                     38.727     6.579
                                                    111.786
     7 -0.76656774D+04   13.2384679    0.0017240     32.863    54.825    EM
                                                    128.697    14.870
                                                     14.176     5.049
                                                     70.225    11.983
                                                    206.400    19.890
                                                     24.684    66.317
                                                     74.950   112.423
                                                     22.715     4.028
                                                      0.401     8.554
                                                      9.501    15.991
                                                     40.247    31.742
                                                     20.686    12.453
                                                     40.943     7.582
                                                    127.804
     8 -0.76549252D+04   10.7522043    0.0014026     36.705    52.138    EM
                                                    125.191    19.174
                                                     18.559     6.358
                                                     60.875    11.450
                                                    192.047    22.582
                                                     24.142    65.783
                                                     73.242   112.439
                                                     21.665     4.206
                                                      0.470     9.623
                                                     11.313    16.228
                                                     41.504    28.903
                                                     18.885    11.090
                                                     42.842     8.826
                                                    143.759
     9 -0.76451038D+04    9.8214134    0.0012830     41.017    49.768    EM
                                                    121.522    23.372
                                                     22.620     7.608
                                                     52.975    11.081
                                                    178.577    25.388
                                                     23.494    64.427
                                                     71.734   111.246
                                                     20.783     4.296
                                                      0.542    10.528
                                                     13.337    16.364
                                                     42.374    25.949
                                                     16.751     9.827
                                                     44.412    10.291
                                                    159.717
    10 -0.76355477D+04    9.5560906    0.0012500     45.906    47.479    EM
                                                    117.844    27.255
                                                     26.170     8.750
                                                     46.189    10.780
                                                    165.963    28.360
                                                     22.694    62.516
                                                     70.231   109.158
                                                     20.003     4.325
                                                      0.618    11.324
                                                     15.605    16.344
                                                     42.912    23.066
                                                     14.604     8.692
                                                     45.628    11.956
                                                    175.626


  TECHNICAL 8 OUTPUT FOR STARTING VALUE SET 5


  ITER  LOGLIKELIHOOD    ABS CHANGE   REL CHANGE      CLASS COUNTS    ALGORITHM
     1 -0.13412977D+05    0.0000000    0.0000000      2.324     1.983    EM
                                                      0.062    62.876
                                                     15.432   415.054
                                                     12.959    15.950
                                                      8.226     2.037
                                                      2.583     0.058
                                                     34.189     9.584
                                                    269.364     2.101
                                                      2.496     1.427
                                                     61.754    82.576
                                                      2.439    10.684
                                                      2.678    86.850
                                                     25.311    30.195
                                                     18.808
     2 -0.95762202D+04 3836.7570315    0.2860481     37.129    32.032    EM
                                                      0.973    75.316
                                                     17.056   384.027
                                                     21.903    24.420
                                                     13.647     2.319
                                                      2.672     0.072
                                                     37.870     9.814
                                                    216.280     2.829
                                                      3.885     2.018
                                                     67.905    72.332
                                                      2.061    11.407
                                                      2.867    64.288
                                                     24.949    32.480
                                                     17.447
     3 -0.89870384D+04  589.1818148    0.0615255     87.910    57.083    EM
                                                      1.592    45.048
                                                     14.757   266.492
                                                     15.062    20.926
                                                      9.740     2.673
                                                      3.242     0.081
                                                     39.216    16.620
                                                    285.584     2.655
                                                      5.268     2.293
                                                     74.016    78.082
                                                      2.001     9.311
                                                      3.827    66.184
                                                     18.859    35.769
                                                     15.709
     4 -0.80381522D+04  948.8862477    0.1055839    137.675    84.426    EM
                                                      2.224    20.956
                                                      9.765   153.221
                                                      6.833    13.899
                                                      5.722     2.449
                                                      3.125     0.078
                                                     42.059    24.587
                                                    364.765     2.694
                                                      6.796     2.664
                                                     62.721    71.410
                                                      1.803     8.531
                                                      4.931    73.448
                                                     16.376    40.801
                                                     16.040
     5 -0.77190992D+04  319.0529866    0.0396923    148.973    91.714    EM
                                                      2.426    15.698
                                                      8.225   122.220
                                                      5.176    11.988
                                                      4.728     2.305
                                                      3.014     0.078
                                                     44.008    27.155
                                                    386.834     2.760
                                                      7.330     2.790
                                                     57.088    67.629
                                                      1.749     8.697
                                                      5.336    76.259
                                                     16.358    43.041
                                                     16.421
     6 -0.76902614D+04   28.8377576    0.0037359    151.498    94.364    EM
                                                      2.512    14.529
                                                      7.898   113.798
                                                      4.853    11.607
                                                      4.478     2.187
                                                      2.846     0.074
                                                     44.835    27.795
                                                    391.178     2.772
                                                      7.443     2.812
                                                     54.475    66.048
                                                      1.726     8.966
                                                      5.526    77.945
                                                     16.689    44.353
                                                     16.791
     7 -0.76857229D+04    4.5385460    0.0005902    152.146    95.650    EM
                                                      2.547    14.298
                                                      7.829   110.505
                                                      4.802    11.527
                                                      4.384     2.114
                                                      2.717     0.071
                                                     45.575    28.030
                                                    392.541     2.776
                                                      7.431     2.805
                                                     52.734    64.824
                                                      1.701     9.231
                                                      5.642    79.156
                                                     16.972    44.985
                                                     17.007
     8 -0.76840449D+04    1.6779783    0.0002183    152.253    96.352    EM
                                                      2.553    14.351
                                                      7.824   108.953
                                                      4.818    11.499
                                                      4.337     2.074
                                                      2.635     0.069
                                                     46.264    28.093
                                                    393.094     2.772
                                                      7.362     2.788
                                                     51.439    63.825
                                                      1.674     9.479
                                                      5.721    80.182
                                                     17.189    45.244
                                                     17.157
     9 -0.76831035D+04    0.9414404    0.0001225    152.210    96.808    EM
                                                      2.545    14.492
                                                      7.829   108.084
                                                      4.842    11.462
                                                      4.308     2.061
                                                      2.590     0.068
                                                     46.902    28.060
                                                    393.341     2.760
                                                      7.262     2.767
                                                     50.419    62.998
                                                      1.648     9.712
                                                      5.777    81.128
                                                     17.348    45.294
                                                     17.286


  TECHNICAL 8 OUTPUT FOR STARTING VALUE SET 6


  ITER  LOGLIKELIHOOD    ABS CHANGE   REL CHANGE      CLASS COUNTS    ALGORITHM
     1 -0.13948206D+05    0.0000000    0.0000000      0.004     0.000    EM
                                                      0.000     0.003
                                                      4.676     0.038
                                                      2.533     6.442
                                                      0.527     0.127
                                                      0.001     0.001
                                                      0.600   813.328
                                                      5.777     4.189
                                                      9.793     1.370
                                                      0.771     0.006
                                                      0.011     0.131
                                                    234.951     1.976
                                                     23.610    60.621
                                                      8.514
     2 -0.92872454D+04 4660.9607357    0.3341620      0.479     0.002    EM
                                                      0.013     0.015
                                                     13.441     0.127
                                                     12.647    15.651
                                                     10.682     1.205
                                                      0.006     0.035
                                                      1.169   794.341
                                                      7.974     5.470
                                                      7.379     4.979
                                                      9.112     0.041
                                                      0.278     0.251
                                                    188.442     2.004
                                                     31.729    41.561
                                                     30.967
     3 -0.82569601D+04 1030.2852757    0.1109355      6.562     0.084    EM
                                                      0.319     0.014
                                                     22.432     0.159
                                                     13.879    25.496
                                                     19.007     3.321
                                                      0.212     0.380
                                                      4.005   764.521
                                                     10.666     7.581
                                                     13.287     7.104
                                                     25.127     0.381
                                                      1.591     0.300
                                                    130.918     1.716
                                                     29.692    51.950
                                                     39.295
     4 -0.78113698D+04  445.5903190    0.0539654     11.477     1.199    EM
                                                      1.471     0.053
                                                     23.702     0.308
                                                      9.097    20.860
                                                     19.762     3.939
                                                      1.170     0.988
                                                      9.087   709.138
                                                     22.221     7.313
                                                     28.130    16.008
                                                     24.907     1.204
                                                      3.363     0.612
                                                    108.389     3.091
                                                     22.937    70.497
                                                     59.075
     5 -0.76079542D+04  203.4156053    0.0260410     13.146     7.731    EM
                                                      2.601     0.111
                                                     22.813     0.878
                                                      5.923    12.473
                                                     17.708     3.746
                                                      5.417     1.528
                                                     12.830   639.024
                                                     44.599     6.958
                                                     45.677    29.087
                                                     18.061     6.127
                                                      4.535     1.197
                                                    101.383     7.925
                                                     18.500    76.717
                                                     73.306
     6 -0.75261097D+04   81.8445050    0.0107578     14.034     8.689    EM
                                                      3.482     0.093
                                                     22.567     1.363
                                                      4.422     9.686
                                                     16.623     4.409
                                                      6.831     2.425
                                                     10.538   596.495
                                                     57.362     5.829
                                                     52.227    35.598
                                                     16.330     5.796
                                                      5.084     0.910
                                                    102.092    11.932
                                                     15.752    82.265
                                                     87.170
     7 -0.74921448D+04   33.9649375    0.0045129     14.112     8.881    EM
                                                      4.191     0.081
                                                     22.099     1.635
                                                      3.790     8.512
                                                     16.085     4.221
                                                      7.104     2.882
                                                      9.164   568.757
                                                     63.471     5.020
                                                     54.918    39.218
                                                     15.366     5.506
                                                      5.737     0.752
                                                    104.027    14.618
                                                     14.216    87.022
                                                     98.616
     8 -0.74767013D+04   15.4434210    0.0020613     13.993     8.802    EM
                                                      4.741     0.073
                                                     21.534     1.754
                                                      3.510     8.002
                                                     15.934     3.928
                                                      7.083     3.142
                                                      8.413   549.688
                                                     66.489     4.538
                                                     55.851    41.355
                                                     14.878     5.294
                                                      6.361     0.676
                                                    105.698    16.321
                                                     13.371    90.881
                                                    107.688
     9 -0.74687523D+04    7.9490214    0.0010632     13.843     8.640    EM
                                                      5.151     0.068
                                                     21.032     1.807
                                                      3.393     7.798
                                                     16.027     3.656
                                                      6.976     3.280
                                                      8.011   535.907
                                                     68.133     4.273
                                                     56.012    42.681
                                                     14.696     5.173
                                                      6.900     0.641
                                                    106.870    17.425
                                                     12.961    93.893
                                                    114.751
    10 -0.74642405D+04    4.5117985    0.0006041     13.728     8.468    EM
                                                      5.456     0.065
                                                     20.638     1.836
                                                      3.354     7.742
                                                     16.239     3.429
                                                      6.855     3.345
                                                      7.799   525.575
                                                     69.102     4.134
                                                     55.853    43.536
                                                     14.707     5.124
                                                      7.343     0.626
                                                    107.645    18.164
                                                     12.807    96.217
                                                    120.212


  TECHNICAL 8 OUTPUT FOR STARTING VALUE SET 7


  ITER  LOGLIKELIHOOD    ABS CHANGE   REL CHANGE      CLASS COUNTS    ALGORITHM
     1 -0.21124786D+05    0.0000000    0.0000000     21.162    12.314    EM
                                                     36.205    38.845
                                                      9.502     1.494
                                                     10.491     0.156
                                                      0.957     0.849
                                                      0.836     2.590
                                                    534.083   141.254
                                                     23.387   129.727
                                                      1.869    18.626
                                                      6.871     5.292
                                                     15.289    92.092
                                                     22.445     4.767
                                                     39.829     0.440
                                                      8.628
     2 -0.86028340D+04 ************    0.5927611     18.714    18.956    EM
                                                     28.921    31.020
                                                     14.248     1.192
                                                     12.148     0.232
                                                      2.965     0.972
                                                      1.063     1.558
                                                    420.187   204.133
                                                     18.219    96.071
                                                      2.058    19.954
                                                      8.821     8.402
                                                     19.077    87.292
                                                     36.142     3.603
                                                     86.740     1.515
                                                     35.794
     3 -0.78725585D+04  730.2754383    0.0848878     18.841    26.286    EM
                                                     29.073    26.472
                                                     19.558     1.176
                                                     13.642     0.333
                                                      5.124     0.857
                                                      1.256     1.581
                                                    337.740   261.623
                                                     18.981    74.460
                                                      2.024    22.552
                                                      8.546    11.448
                                                     13.574    67.288
                                                     43.697     2.403
                                                    101.356     2.207
                                                     67.900
     4 -0.77542361D+04  118.3224656    0.0150297     21.177    34.885    EM
                                                     33.008    24.344
                                                     23.633     1.438
                                                     16.204     0.449
                                                      7.499     0.868
                                                      1.499     1.600
                                                    283.601   288.095
                                                     20.942    65.438
                                                      2.015    24.327
                                                      8.680    13.513
                                                     12.128    56.578
                                                     47.585     2.547
                                                    102.328     2.534
                                                     83.083
     5 -0.77147923D+04   39.4437357    0.0050867     23.869    44.057    EM
                                                     36.325    22.339
                                                     27.138     1.740
                                                     19.203     0.596
                                                      9.991     0.896
                                                      1.730     1.567
                                                    240.650   305.408
                                                     22.930    59.433
                                                      2.054    24.392
                                                      8.935    15.251
                                                     11.733    49.168
                                                     50.959     2.943
                                                    102.336     2.843
                                                     91.515
     6 -0.76920282D+04   22.7641117    0.0029507     26.778    54.133    EM
                                                     38.880    20.343
                                                     30.277     2.003
                                                     22.454     0.781
                                                     12.530     0.919
                                                      1.945     1.507
                                                    205.015   318.917
                                                     24.518    54.532
                                                      2.131    23.419
                                                      9.315    17.098
                                                     11.592    42.989
                                                     53.648     3.312
                                                    101.746     3.173
                                                     96.046
     7 -0.76747061D+04   17.3220718    0.0022520     30.078    65.406    EM
                                                     40.839    18.420
                                                     33.159     2.227
                                                     25.853     1.017
                                                     15.076     0.947
                                                      2.160     1.434
                                                    174.916   330.026
                                                     25.766    49.970
                                                      2.241    21.810
                                                      9.830    19.098
                                                     11.465    37.413
                                                     55.349     3.590
                                                    100.499     3.547
                                                     97.862
     8 -0.76592727D+04   15.4333838    0.0020109     33.932    77.854    EM
                                                     42.290    16.603
                                                     35.790     2.421
                                                     29.248     1.318
                                                     17.557     0.988
                                                      2.389     1.360
                                                    149.434   339.239
                                                     26.812    45.492
                                                      2.383    19.856
                                                     10.499    21.183
                                                     11.277    32.308
                                                     55.925     3.773
                                                     98.459     3.982
                                                     97.628
     9 -0.76445090D+04   14.7637924    0.0019276     38.494    91.052    EM
                                                     43.261    14.927
                                                     38.136     2.594
                                                     32.439     1.700
                                                     19.877     1.055
                                                      2.647     1.295
                                                    128.120   346.783
                                                     27.760    41.058
                                                      2.562    17.791
                                                     11.346    23.219
                                                     11.004    27.718
                                                     55.423     3.871
                                                     95.540     4.497
                                                     95.834
    10 -0.76302969D+04   14.2120630    0.0018591     43.928   104.219    EM
                                                     43.746    13.436
                                                     40.178     2.751
                                                     35.221     2.180
                                                     21.941     1.161
                                                      2.950     1.249
                                                    110.681   352.856
                                                     28.657    36.738
                                                      2.781    15.789
                                                     12.398    25.025
                                                     10.644    23.720
                                                     54.047     3.901
                                                     91.760     5.110
                                                     92.931


  TECHNICAL 8 OUTPUT FOR STARTING VALUE SET 8


  ITER  LOGLIKELIHOOD    ABS CHANGE   REL CHANGE      CLASS COUNTS    ALGORITHM
     1 -0.14656247D+05    0.0000000    0.0000000    122.742     0.633    EM
                                                     20.471     0.017
                                                      0.446     1.146
                                                     48.734    77.940
                                                    107.126    22.008
                                                      0.073     2.616
                                                      0.172     5.367
                                                     11.609   112.283
                                                    263.930   308.850
                                                      5.534     0.018
                                                      0.830     0.085
                                                      4.651     8.749
                                                      7.856    18.067
                                                     28.046
     2 -0.82936495D+04 6362.5976901    0.4341219    153.310     1.411    EM
                                                     38.880     0.012
                                                      0.667     1.077
                                                     30.079    89.394
                                                     94.777    22.819
                                                      0.367     8.493
                                                      0.124     8.749
                                                     13.027    78.868
                                                    287.491   268.665
                                                      6.417     0.081
                                                      2.042     0.096
                                                      6.734    10.542
                                                      7.083    24.121
                                                     24.675
     3 -0.78106135D+04  483.0359650    0.0582417    150.936     2.977    EM
                                                     63.741     0.009
                                                      0.662     0.939
                                                     23.429    87.107
                                                     81.132    24.630
                                                      1.023    18.943
                                                      0.132    11.466
                                                     14.165    71.236
                                                    295.969   240.288
                                                      7.670     0.254
                                                      4.939     0.101
                                                      8.779    11.191
                                                      7.020    27.645
                                                     23.616
     4 -0.77254174D+04   85.1961522    0.0109077    145.256     3.950    EM
                                                     79.093     0.008
                                                      0.648     0.821
                                                     21.912    83.730
                                                     72.797    27.149
                                                      1.664    29.012
                                                      0.136    13.022
                                                     14.315    68.803
                                                    293.540   222.569
                                                      9.714     0.476
                                                      8.668     0.107
                                                     10.252    11.484
                                                      7.366    30.039
                                                     23.470
     5 -0.77005882D+04   24.8292147    0.0032140    142.993     4.343    EM
                                                     86.426     0.007
                                                      0.637     0.730
                                                     21.734    81.752
                                                     67.328    29.017
                                                      1.989    35.017
                                                      0.139    14.150
                                                     14.256    68.517
                                                    289.843   210.741
                                                     11.708     0.660
                                                     12.045     0.112
                                                     11.366    11.587
                                                      7.731    31.682
                                                     23.487
     6 -0.76899913D+04   10.5968873    0.0013761    142.769     4.495    EM
                                                     90.095     0.007
                                                      0.627     0.656
                                                     21.814    80.730
                                                     63.531    30.048
                                                      2.104    37.965
                                                      0.141    15.046
                                                     14.138    68.929
                                                    287.201   202.662
                                                     13.309     0.793
                                                     14.726     0.115
                                                     12.201    11.553
                                                      8.032    32.831
                                                     23.481
     7 -0.76846114D+04    5.3798317    0.0006996    143.466     4.537    EM
                                                     92.013     0.006
                                                      0.614     0.598
                                                     21.852    80.208
                                                     60.780    30.656
                                                      2.119    39.307
                                                      0.142    15.779
                                                     13.992    69.352
                                                    285.696   196.908
                                                     14.592     0.885
                                                     16.791     0.116
                                                     12.824    11.432
                                                      8.248    33.657
                                                     23.431
     8 -0.76816456D+04    2.9658812    0.0003860    144.468     4.527    EM
                                                     93.095     0.006
                                                      0.602     0.550
                                                     21.816    79.946
                                                     58.722    31.021
                                                      2.092    39.856
                                                      0.141    16.392
                                                     13.832    69.618
                                                    285.004   192.635
                                                     15.631     0.948
                                                     18.389     0.115
                                                     13.296    11.263
                                                      8.396    34.282
                                                     23.357
     9 -0.76799404D+04    1.7051822    0.0002220    145.479     4.493    EM
                                                     93.768     0.005
                                                      0.589     0.511
                                                     21.734    79.831
                                                     57.145    31.226
                                                      2.048    40.017
                                                      0.140    16.918
                                                     13.667    69.740
                                                    284.829   189.338
                                                     16.482     0.990
                                                     19.650     0.113
                                                     13.663    11.072
                                                      8.499    34.779
                                                     23.275
    10 -0.76789341D+04    1.0062258    0.0001310    146.377     4.448    EM
                                                     94.229     0.005
                                                      0.578     0.478
                                                     21.636    79.809
                                                     55.910    31.318
                                                      1.999    39.984
                                                      0.138    17.383
                                                     13.505    69.766
                                                    284.970   186.705
                                                     17.183     1.020
                                                     20.663     0.111
                                                     13.957    10.873
                                                      8.572    35.190
                                                     23.194


  TECHNICAL 8 OUTPUT FOR STARTING VALUE SET 9


  ITER  LOGLIKELIHOOD    ABS CHANGE   REL CHANGE      CLASS COUNTS    ALGORITHM
     1 -0.15019933D+05    0.0000000    0.0000000      0.095     0.105    EM
                                                      0.392     4.003
                                                      0.258     1.048
                                                      1.283     1.384
                                                     28.639     9.097
                                                     33.064   118.797
                                                     14.780     2.216
                                                     17.464    11.024
                                                     12.418   604.657
                                                     12.429    21.098
                                                     93.334     7.628
                                                      1.269     6.985
                                                      5.178     3.539
                                                    167.817
     2 -0.86965484D+04 6323.3844450    0.4209995     11.868     3.402    EM
                                                     13.252    10.544
                                                      1.372     7.586
                                                      4.581     2.327
                                                     93.727    15.441
                                                     14.755    51.594
                                                     17.511     3.559
                                                     18.859    13.393
                                                     14.974   559.374
                                                     27.216    17.497
                                                     66.204     8.810
                                                      1.738     9.429
                                                      4.974     4.658
                                                    181.356
     3 -0.80644848D+04  632.0636050    0.0726798     45.986     9.504    EM
                                                     36.261     9.294
                                                      1.877     9.496
                                                      3.131     2.915
                                                    106.030    12.833
                                                      8.017    29.048
                                                     18.944     3.954
                                                     19.092    15.581
                                                     15.460   535.632
                                                     24.271    12.871
                                                     47.437     9.606
                                                      1.984     9.700
                                                      5.450     5.135
                                                    180.491
     4 -0.78658011D+04  198.6836879    0.0246369     73.490    14.391    EM
                                                     55.090     8.173
                                                      1.875     8.955
                                                      2.863     2.939
                                                    100.818    13.440
                                                      5.973    22.300
                                                     21.242     4.138
                                                     19.142    17.569
                                                     15.378   511.900
                                                     24.741    10.119
                                                     37.940    10.739
                                                      2.089     9.706
                                                      5.985     5.197
                                                    173.805
     5 -0.77870551D+04   78.7460397    0.0100112     90.972    16.113    EM
                                                     62.075     9.041
                                                      1.826     8.490
                                                      3.520     3.086
                                                    102.915    14.684
                                                      5.364    20.398
                                                     23.970     4.119
                                                     18.855    19.968
                                                     14.866   487.841
                                                     26.492     9.355
                                                     35.630    12.024
                                                      2.073     9.499
                                                      6.728     5.026
                                                    165.074
     6 -0.77407818D+04   46.2733125    0.0059423    105.359    17.281    EM
                                                     66.516     9.978
                                                      1.750     8.031
                                                      4.297     3.170
                                                    104.105    16.085
                                                      5.151    19.795
                                                     26.103     3.996
                                                     18.346    21.930
                                                     14.232   467.870
                                                     28.074     9.050
                                                     34.819    12.922
                                                      1.998     9.176
                                                      7.326     4.800
                                                    157.841
     7 -0.77129944D+04   27.7873262    0.0035897    116.484    18.117    EM
                                                     69.379    10.854
                                                      1.694     7.729
                                                      4.993     3.212
                                                    104.717    17.554
                                                      5.159    19.907
                                                     27.585     3.845
                                                     17.781    23.286
                                                     13.616   452.216
                                                     29.197     8.916
                                                     34.486    13.469
                                                      1.908     8.831
                                                      7.744     4.594
                                                    152.728
     8 -0.76970573D+04   15.9371122    0.0020663    124.763    18.767    EM
                                                     71.373    11.648
                                                      1.666     7.590
                                                      5.544     3.220
                                                    104.890    18.928
                                                      5.284    20.381
                                                     28.634     3.709
                                                     17.270    24.264
                                                     13.074   440.116
                                                     29.741     8.834
                                                     34.202    13.801
                                                      1.825     8.515
                                                      8.076     4.431
                                                    149.453
     9 -0.76882204D+04    8.8369661    0.0011481    130.775    19.307    EM
                                                     72.851    12.352
                                                      1.664     7.578
                                                      5.948     3.206
                                                    104.742    20.176
                                                      5.476    21.046
                                                     29.411     3.605
                                                     16.861    25.016
                                                     12.621   430.710
                                                     29.810     8.760
                                                     33.824    14.001
                                                      1.758     8.245
                                                      8.376     4.312
                                                    147.568
    10 -0.76833539D+04    4.8664067    0.0006330    135.084    19.772    EM
                                                     73.966    12.967
                                                      1.682     7.651
                                                      6.231     3.179
                                                    104.396    21.325
                                                      5.712    21.816
                                                     30.001     3.535
                                                     16.561    25.605
                                                     12.247   423.290
                                                     29.556     8.678
                                                     33.321    14.110
                                                      1.707     8.025
                                                      8.657     4.229
                                                    146.698


  TECHNICAL 8 OUTPUT FOR STARTING VALUE SET 10


  ITER  LOGLIKELIHOOD    ABS CHANGE   REL CHANGE      CLASS COUNTS    ALGORITHM
     1 -0.10754371D+05    0.0000000    0.0000000    155.307     0.049    EM
                                                     27.998    16.313
                                                      0.067    24.182
                                                     20.943     1.063
                                                    129.614    76.769
                                                      0.049    27.697
                                                     81.131     0.523
                                                    172.417    37.328
                                                      3.100   342.724
                                                      3.128     0.001
                                                      0.704     2.164
                                                      0.015     4.938
                                                      5.320     0.393
                                                     46.063
     2 -0.77831238D+04 2971.2472052    0.2762828    158.644     0.117    EM
                                                     63.100     9.250
                                                      0.075    24.279
                                                     12.169     1.121
                                                    125.757    54.683
                                                      0.083    44.392
                                                     55.577     0.587
                                                    181.332    27.126
                                                      3.298   349.672
                                                      2.630     0.003
                                                      1.755     1.524
                                                      0.017     5.385
                                                      3.871     0.494
                                                     53.059
     3 -0.77015190D+04   81.6047858    0.0104848    150.546     0.171    EM
                                                     86.931     7.651
                                                      0.075    23.027
                                                     10.492     1.076
                                                    116.367    48.465
                                                      0.113    56.847
                                                     50.025     0.601
                                                    179.631    25.659
                                                      3.305   346.895
                                                      2.406     0.005
                                                      2.590     1.421
                                                      0.018     5.431
                                                      3.868     0.531
                                                     55.853
     4 -0.76872588D+04   14.2601705    0.0018516    149.644     0.185    EM
                                                     92.971     7.162
                                                      0.075    22.393
                                                      9.917     1.045
                                                    110.605    49.110
                                                      0.122    61.011
                                                     48.618     0.599
                                                    177.831    25.485
                                                      3.293   345.967
                                                      2.414     0.006
                                                      2.927     1.404
                                                      0.018     5.383
                                                      4.001     0.546
                                                     57.268
     5 -0.76823549D+04    4.9039354    0.0006379    149.568     0.191    EM
                                                     94.881     7.136
                                                      0.075    22.253
                                                      9.793     1.022
                                                    106.542    50.136
                                                      0.127    63.008
                                                     48.543     0.594
                                                    175.800    26.024
                                                      3.284   346.032
                                                      2.401     0.006
                                                      3.063     1.411
                                                      0.018     5.306
                                                      4.189     0.551
                                                     58.046
     6 -0.76800266D+04    2.3283252    0.0003031    149.664     0.194    EM
                                                     95.332     7.297
                                                      0.077    22.477
                                                      9.784     1.004
                                                    103.393    51.032
                                                      0.130    64.061
                                                     48.758     0.587
                                                    173.707    26.786
                                                      3.281   346.735
                                                      2.365     0.006
                                                      3.092     1.420
                                                      0.018     5.226
                                                      4.380     0.555
                                                     58.638
     7 -0.76787780D+04    1.2485574    0.0001626    149.744     0.197    EM
                                                     95.273     7.542
                                                      0.079    22.968
                                                      9.774     0.987
                                                    100.777    51.747
                                                      0.133    64.690
                                                     48.937     0.581
                                                    171.624    27.551
                                                      3.281   347.780
                                                      2.311     0.006
                                                      3.065     1.426
                                                      0.017     5.152
                                                      4.558     0.558
                                                     59.240
     8 -0.76780525D+04    0.7255061    0.0000945    149.765     0.200    EM
                                                     95.048     7.833
                                                      0.083    23.656
                                                      9.730     0.972
                                                     98.494    52.315
                                                      0.136    65.121
                                                     49.009     0.575
                                                    169.565    28.241
                                                      3.284   348.976
                                                      2.248     0.006
                                                      3.007     1.429
                                                      0.017     5.086
                                                      4.723     0.563
                                                     59.921


  TECHNICAL 8 OUTPUT FOR STARTING VALUE SET 11


  ITER  LOGLIKELIHOOD    ABS CHANGE   REL CHANGE      CLASS COUNTS    ALGORITHM
     1 -0.13089575D+05    0.0000000    0.0000000      0.225     1.055    EM
                                                      6.235    34.133
                                                     66.171    32.437
                                                     18.686    53.228
                                                     29.770     5.557
                                                     45.523   204.823
                                                     14.818    65.928
                                                     28.337     7.434
                                                     50.514    23.548
                                                      0.686     5.509
                                                     27.999    37.025
                                                    159.762    71.971
                                                     19.425   109.331
                                                     59.872
     2 -0.87272180D+04 4362.3566186    0.3332695     40.772    70.890    EM
                                                    135.799     5.768
                                                     23.923     4.938
                                                      4.567    14.550
                                                      5.221     9.982
                                                     51.772    80.512
                                                     29.200   203.371
                                                     40.233    12.994
                                                     81.701    27.600
                                                      0.736     3.326
                                                      5.668    21.526
                                                    146.173    29.786
                                                     14.920    83.965
                                                     30.106
     3 -0.78848590D+04  842.3590025    0.0965209     80.649    48.071    EM
                                                     99.757     7.186
                                                     42.954     8.208
                                                      5.384    22.913
                                                      8.446    21.449
                                                     32.659    53.423
                                                     32.244   238.107
                                                     39.991    14.482
                                                     79.929    25.062
                                                      1.809     2.215
                                                      3.982    20.318
                                                    145.744    25.540
                                                     15.339    77.819
                                                     26.322
     4 -0.76983693D+04  186.4896950    0.0236516    110.752    34.588    EM
                                                     73.023     8.109
                                                     55.875    10.146
                                                      6.170    27.897
                                                     10.858    33.675
                                                     24.233    40.202
                                                     32.664   257.194
                                                     38.239    14.449
                                                     75.546    23.405
                                                      3.341     1.843
                                                      3.448    18.159
                                                    138.777    21.742
                                                     15.536    74.678
                                                     25.451
     5 -0.76723951D+04   25.9741579    0.0033740    116.105    32.646    EM
                                                     70.718     8.221
                                                     58.264    10.029
                                                      7.137    30.298
                                                     12.522    33.431
                                                     22.028    36.908
                                                     33.401   271.095
                                                     36.566    14.674
                                                     71.576    22.989
                                                      4.274     2.053
                                                      3.947    16.505
                                                    130.084    18.558
                                                     16.557    73.282
                                                     26.133
     6 -0.76585758D+04   13.8192672    0.0018012    118.034    31.730    EM
                                                     69.847     7.953
                                                     57.732     9.421
                                                      8.013    31.845
                                                     14.169    31.952
                                                     20.513    34.326
                                                     34.215   284.869
                                                     35.168    14.898
                                                     67.791    23.182
                                                      5.536     2.465
                                                      4.832    14.948
                                                    121.494    15.937
                                                     17.890    73.200
                                                     28.038
     7 -0.76460977D+04   12.4781498    0.0016293    117.321    31.128    EM
                                                     68.984     7.505
                                                     56.089     8.699
                                                      8.749    32.898
                                                     16.021    29.625
                                                     19.254    31.759
                                                     35.000   298.809
                                                     33.989    14.934
                                                     64.040    23.819
                                                      7.168     3.069
                                                      6.079    13.469
                                                    113.220    13.762
                                                     19.349    74.115
                                                     31.148
     8 -0.76331570D+04   12.9406787    0.0016925    114.498    30.548    EM
                                                     67.544     6.978
                                                     54.008     7.992
                                                      9.283    33.479
                                                     18.140    26.769
                                                     18.074    28.998
                                                     35.697   312.539
                                                     33.024    14.711
                                                     60.357    24.870
                                                      9.211     3.877
                                                      7.700    12.092
                                                    105.475    11.980
                                                     20.800    75.791
                                                     35.566
     9 -0.76194456D+04   13.7113795    0.0017963    110.007    29.848    EM
                                                     65.295     6.436
                                                     51.818     7.352
                                                      9.546    33.535
                                                     20.487    23.662
                                                     16.902    26.059
                                                     36.247   325.451
                                                     32.296    14.220
                                                     56.882    26.325
                                                     11.643     4.897
                                                      9.677    10.851
                                                     98.547    10.561
                                                     22.088    77.986
                                                     41.380
    10 -0.76052589D+04   14.1867002    0.0018619    104.300    28.954    EM
                                                     62.234     5.915
                                                     49.697     6.803
                                                      9.499    33.047
                                                     22.949    20.542
                                                     15.717    23.065
                                                     36.585   336.924
                                                     31.833    13.501
                                                     53.791    28.167
                                                     14.353     6.107
                                                     11.927     9.768
                                                     92.730     9.482
                                                     23.064    80.465
                                                     48.582


  TECHNICAL 8 OUTPUT FOR STARTING VALUE SET 12


  ITER  LOGLIKELIHOOD    ABS CHANGE   REL CHANGE      CLASS COUNTS    ALGORITHM
     1 -0.13794023D+05    0.0000000    0.0000000     87.864     0.059    EM
                                                      3.049     2.388
                                                      1.566    26.334
                                                     33.339    82.451
                                                     32.672    62.432
                                                      0.069     3.324
                                                      1.863     1.545
                                                     23.694    69.130
                                                    260.012    94.612
                                                     31.415     0.026
                                                      1.353    20.026
                                                     15.751   250.453
                                                     13.830    43.690
                                                     17.054
     2 -0.81059320D+04 5688.0908328    0.4123591    132.366     0.437    EM
                                                     14.549     1.459
                                                      1.714    23.413
                                                     17.943    89.604
                                                     28.909    37.720
                                                      0.233     7.433
                                                      1.691     2.423
                                                     26.726    50.890
                                                    296.722    83.897
                                                     28.065     0.112
                                                      3.830    14.159
                                                     20.053   228.258
                                                      8.418    45.528
                                                     13.448
     3 -0.77727136D+04  333.2183221    0.0411080    127.644     5.030    EM
                                                     52.806     1.259
                                                      1.919    21.394
                                                     15.078    85.541
                                                     25.772    22.591
                                                      1.951    18.775
                                                      1.732     3.119
                                                     26.560    47.671
                                                    294.512    73.983
                                                     24.726     1.363
                                                     14.144    13.363
                                                     23.806   209.123
                                                      7.906    46.261
                                                     11.971
     4 -0.77138780D+04   58.8356560    0.0075695    124.264     7.332    EM
                                                     69.508     1.312
                                                      2.165    20.659
                                                     15.173    84.250
                                                     24.403    17.457
                                                      2.517    21.235
                                                      1.823     3.596
                                                     25.905    47.018
                                                    287.328    68.070
                                                     26.975     2.495
                                                     22.726    13.736
                                                     26.497   196.454
                                                      8.171    47.446
                                                     11.485
     5 -0.76962836D+04   17.5944017    0.0022809    123.885     8.227    EM
                                                     76.896     1.443
                                                      2.460    20.336
                                                     15.994    84.268
                                                     23.521    14.796
                                                      2.523    20.712
                                                      1.946     4.049
                                                     25.319    47.033
                                                    279.827    63.704
                                                     30.144     3.358
                                                     29.648    14.456
                                                     29.166   187.404
                                                      8.661    48.887
                                                     11.333
     6 -0.76878287D+04    8.4549000    0.0010986    124.726     8.610    EM
                                                     80.473     1.579
                                                      2.779    20.101
                                                     16.840    84.746
                                                     22.912    12.889
                                                      2.344    19.145
                                                      2.069     4.518
                                                     24.831    47.040
                                                    272.942    60.309
                                                     33.098     4.000
                                                     34.981    15.185
                                                     32.029   180.661
                                                      9.208    50.613
                                                     11.373
     7 -0.76828507D+04    4.9779964    0.0006475    125.956     8.761    EM
                                                     82.293     1.696
                                                      3.106    19.835
                                                     17.525    85.296
                                                     22.472    11.347
                                                      2.110    17.285
                                                      2.180     5.014
                                                     24.423    46.884
                                                    266.802    57.618
                                                     35.746     4.481
                                                     39.149    15.822
                                                     35.083   175.280
                                                      9.753    52.551
                                                     11.534
     8 -0.76795382D+04    3.3124641    0.0004312    127.172     8.801    EM
                                                     83.274     1.789
                                                      3.435    19.508
                                                     18.042    85.773
                                                     22.148    10.030
                                                      1.872    15.441
                                                      2.278     5.540
                                                     24.078    46.586
                                                    261.282    55.451
                                                     38.075     4.846
                                                     42.499    16.360
                                                     38.314   170.707
                                                     10.287    54.631
                                                     11.782
     9 -0.76771428D+04    2.3953999    0.0003119    128.204     8.782    EM
                                                     83.840     1.859
                                                      3.763    19.125
                                                     18.426    86.132
                                                     21.911     8.876
                                                      1.649    13.730
                                                      2.368     6.103
                                                     23.784    46.192
                                                    256.224    53.681
                                                     40.098     5.127
                                                     45.264    16.815
                                                     41.714   166.622
                                                     10.813    56.802
                                                     12.093
    10 -0.76752926D+04    1.8501782    0.0002410    129.003     8.731    EM
                                                     84.187     1.910
                                                      4.089    18.698
                                                     18.713    86.368
                                                     21.748     7.857
                                                      1.449    12.186
                                                      2.452     6.708
                                                     23.534    45.739
                                                    251.489    52.222
                                                     41.840     5.347
                                                     47.595    17.202
                                                     45.279   162.830
                                                     11.335    59.028
                                                     12.457


  TECHNICAL 8 OUTPUT FOR STARTING VALUE SET 13


  ITER  LOGLIKELIHOOD    ABS CHANGE   REL CHANGE      CLASS COUNTS    ALGORITHM
     1 -0.15575640D+05    0.0000000    0.0000000      0.010     0.964    EM
                                                      3.340     0.002
                                                     76.251     0.587
                                                      0.049    25.977
                                                     17.566     1.376
                                                     55.331    83.001
                                                      0.000     9.094
                                                      0.026     0.004
                                                      2.859     1.059
                                                      4.268   131.883
                                                    424.732     0.001
                                                     43.211     0.294
                                                      0.354   169.546
                                                    128.216
     2 -0.82764003D+04 7299.2395479    0.4686318      0.037     0.731    EM
                                                      3.918     0.003
                                                     83.791     1.561
                                                      0.067    16.742
                                                     35.615     1.807
                                                     46.345   158.225
                                                      0.001    43.484
                                                      0.671     0.010
                                                      2.539     4.132
                                                      3.010    57.613
                                                    359.893     0.001
                                                     20.536     0.747
                                                      0.368    94.822
                                                    243.331
     3 -0.78266166D+04  449.7836632    0.0543453      0.045     0.660    EM
                                                      4.230     0.006
                                                     64.031     8.542
                                                      0.066    12.578
                                                     52.712     1.966
                                                     29.418   155.399
                                                      0.008   100.195
                                                     11.669     0.011
                                                      1.955     6.715
                                                      2.597    40.760
                                                    268.992     0.001
                                                     11.432     2.969
                                                      0.342    69.890
                                                    332.809
     4 -0.77097430D+04  116.8736123    0.0149328      0.069     0.758    EM
                                                      4.493     0.013
                                                     56.662    23.674
                                                      0.077    12.415
                                                     65.812     2.560
                                                     27.187   141.274
                                                      0.017   103.744
                                                     30.726     0.015
                                                      2.117     9.691
                                                      2.894    33.723
                                                    211.724     0.002
                                                      8.244     5.840
                                                      0.368    62.720
                                                    373.180
     5 -0.76763877D+04   33.3553331    0.0043264      0.118     0.917    EM
                                                      5.024     0.022
                                                     58.265    30.148
                                                      0.093    12.437
                                                     77.160     3.532
                                                     25.706   128.554
                                                      0.030   107.281
                                                     37.563     0.020
                                                      2.272    12.989
                                                      3.755    30.838
                                                    177.684     0.003
                                                      7.342     6.219
                                                      0.407    58.053
                                                    393.566
     6 -0.76619402D+04   14.4474943    0.0018821      0.203     1.121    EM
                                                      5.622     0.037
                                                     59.851    35.057
                                                      0.111    12.682
                                                     86.095     4.925
                                                     25.076   117.599
                                                      0.048   107.853
                                                     41.478     0.028
                                                      2.557    16.812
                                                      5.060    29.307
                                                    154.604     0.005
                                                      6.864     6.504
                                                      0.453    55.442
                                                    404.606
     7 -0.76535339D+04    8.4062939    0.0010971      0.347     1.364    EM
                                                      6.310     0.060
                                                     61.120    38.697
                                                      0.133    13.006
                                                     93.017     6.794
                                                     24.506   107.711
                                                      0.073   107.251
                                                     43.641     0.037
                                                      2.929    20.979
                                                      6.888    28.246
                                                    137.970     0.008
                                                      6.573     6.734
                                                      0.507    53.975
                                                    411.124
     8 -0.76473465D+04    6.1874217    0.0008084      0.587     1.646    EM
                                                      7.118     0.093
                                                     62.050    41.347
                                                      0.157    13.321
                                                     98.315     9.222
                                                     23.699    98.515
                                                      0.111   106.081
                                                     44.755     0.049
                                                      3.341    25.216
                                                      9.383    27.285
                                                    125.342     0.012
                                                      6.384     6.925
                                                      0.570    53.105
                                                    415.373
     9 -0.76419516D+04    5.3948158    0.0007054      0.983     1.969    EM
                                                      8.082     0.142
                                                     62.656    43.203
                                                      0.184    13.577
                                                    102.288    12.280
                                                     22.570    89.887
                                                      0.165   104.568
                                                     45.198     0.063
                                                      3.741    29.224
                                                     12.695    26.246
                                                    115.254     0.017
                                                      6.258     7.088
                                                      0.645    52.536
                                                    418.480
    10 -0.76367062D+04    5.2454589    0.0006864      1.628     2.337    EM
                                                      9.247     0.215
                                                     62.944    44.407
                                                      0.215    13.748
                                                    105.175    15.997
                                                     21.133    81.831
                                                      0.243   102.775
                                                     45.161     0.079
                                                      4.091    32.757
                                                     16.935    25.026
                                                    106.787     0.026
                                                      6.169     7.230
                                                      0.733    52.109
                                                    421.002


  TECHNICAL 8 OUTPUT FOR STARTING VALUE SET 14


  ITER  LOGLIKELIHOOD    ABS CHANGE   REL CHANGE      CLASS COUNTS    ALGORITHM
     1 -0.17517339D+05    0.0000000    0.0000000      6.279     6.288    EM
                                                    130.076     0.011
                                                      0.013     5.341
                                                      1.557     2.018
                                                    115.256     0.006
                                                      0.007     0.326
                                                      0.025     0.295
                                                      8.072     0.925
                                                      1.863    56.088
                                                      1.761     1.094
                                                     56.825     0.619
                                                      0.996   138.867
                                                      9.192     7.734
                                                    628.469
     2 -0.87002131D+04 8817.1254977    0.5033370     42.600     7.793    EM
                                                    112.605     0.100
                                                      0.059     4.328
                                                      3.855     1.451
                                                    108.472     0.120
                                                      0.029     0.290
                                                      0.067     0.084
                                                      4.737     1.267
                                                      0.451    36.444
                                                     11.006     2.228
                                                     53.406     1.181
                                                      0.856    94.007
                                                     23.295     7.180
                                                    662.089
     3 -0.79063658D+04  793.8473880    0.0912446     75.953     8.693    EM
                                                     87.729     0.120
                                                      0.077     4.454
                                                      6.290     1.436
                                                    104.891     0.255
                                                      0.042     0.346
                                                      0.124     0.078
                                                      4.181     1.729
                                                      0.303    28.086
                                                     24.235     3.306
                                                     52.364     2.187
                                                      0.924    75.163
                                                     43.658     6.688
                                                    646.687
     4 -0.77569483D+04  149.4174898    0.0188984     95.521     9.838    EM
                                                     76.355     0.298
                                                      0.126     5.116
                                                      9.988     1.547
                                                    104.220     0.573
                                                      0.087     0.528
                                                      0.309     0.126
                                                      5.207     2.407
                                                      0.271    25.172
                                                     33.134     4.121
                                                     48.301     4.143
                                                      1.174    67.003
                                                     61.333     6.337
                                                    616.764
     5 -0.77099962D+04   46.9520718    0.0060529    105.747    12.821    EM
                                                     74.493     0.495
                                                      0.223     5.998
                                                     11.717     1.682
                                                    105.549     0.934
                                                      0.157     0.755
                                                      0.581     0.250
                                                      7.615     2.629
                                                      0.277    23.961
                                                     35.940     5.021
                                                     44.812     5.160
                                                      1.569    62.150
                                                     65.318     6.499
                                                    597.648
     6 -0.76844450D+04   25.5511542    0.0033140    112.182    16.135    EM
                                                     72.702     0.706
                                                      0.361     6.772
                                                     12.817     1.831
                                                    106.235     1.335
                                                      0.255     0.989
                                                      1.053     0.516
                                                     11.528     2.790
                                                      0.301    23.537
                                                     36.618     5.887
                                                     41.118     5.810
                                                      2.112    59.348
                                                     66.751     6.982
                                                    583.325
     7 -0.76692993D+04   15.1457832    0.0019710    115.717    19.319    EM
                                                     70.303     0.884
                                                      0.535     7.327
                                                     13.454     2.006
                                                    106.085     1.776
                                                      0.383     1.228
                                                      1.755     1.023
                                                     16.848     2.915
                                                      0.336    23.572
                                                     36.219     6.677
                                                     37.868     6.187
                                                      2.801    57.907
                                                     67.147     7.696
                                                    572.032
     8 -0.76593877D+04    9.9115939    0.0012924    117.024    22.175    EM
                                                     67.384     1.012
                                                      0.741     7.666
                                                     13.752     2.211
                                                    105.198     2.273
                                                      0.547     1.484
                                                      2.681     1.899
                                                     23.379     3.017
                                                      0.383    23.861
                                                     35.293     7.382
                                                     35.119     6.417
                                                      3.661    57.240
                                                     66.969     8.568
                                                    562.664
     9 -0.76516160D+04    7.7716541    0.0010147    116.558    24.667    EM
                                                     64.059     1.100
                                                      0.989     7.840
                                                     13.796     2.440
                                                    103.688     2.843
                                                      0.755     1.766
                                                      3.829     3.343
                                                     30.991     3.101
                                                      0.440    24.268
                                                     34.065     8.011
                                                     32.758     6.594
                                                      4.764    56.911
                                                     66.359     9.541
                                                    554.524
    10 -0.76440091D+04    7.6069127    0.0009942    114.568    26.796    EM
                                                     60.368     1.163
                                                      1.304     7.895
                                                     13.633     2.684
                                                    101.627     3.496
                                                      1.016     2.076
                                                      5.217     5.690
                                                     39.580     3.164
                                                      0.508    24.718
                                                     32.595     8.565
                                                     30.668     6.757
                                                      6.227    56.598
                                                     65.361    10.569
                                                    547.158


  TECHNICAL 8 OUTPUT FOR STARTING VALUE SET 15


  ITER  LOGLIKELIHOOD    ABS CHANGE   REL CHANGE      CLASS COUNTS    ALGORITHM
     1 -0.16191340D+05    0.0000000    0.0000000     16.782     6.503    EM
                                                    575.260     0.585
                                                      2.201     0.162
                                                     35.563    37.196
                                                    216.368     1.621
                                                      0.797   133.027
                                                      7.652    24.096
                                                      3.945     0.390
                                                      0.423     3.344
                                                      0.739     0.635
                                                     70.091     0.821
                                                      3.415     0.541
                                                      4.178     4.425
                                                     29.238
     2 -0.94471738D+04 6744.1657121    0.4165292     35.518     6.193    EM
                                                    493.671     0.836
                                                      2.620     0.332
                                                     45.622    41.693
                                                    207.350     4.978
                                                      1.693   129.643
                                                     14.788    51.387
                                                      6.544     0.807
                                                      0.922     4.603
                                                      2.714     0.847
                                                     66.631     1.704
                                                      5.932     0.757
                                                      7.000     7.480
                                                     37.737
     3 -0.87907341D+04  656.4397570    0.0694853     93.329     4.321    EM
                                                    317.663     0.843
                                                      3.794     0.369
                                                     42.133    40.788
                                                    162.199    15.746
                                                      1.809   109.455
                                                     37.592   182.182
                                                     17.142     1.571
                                                      1.944     7.222
                                                      7.545     0.727
                                                     46.530     2.973
                                                     14.585     1.371
                                                      9.910    11.785
                                                     44.472
     4 -0.80065998D+04  784.1343046    0.0892001    138.282     2.804    EM
                                                    191.532     0.802
                                                      4.791     0.380
                                                     33.561    37.984
                                                    127.679    28.098
                                                      1.408    80.810
                                                     55.910   301.857
                                                     24.390     1.948
                                                      2.463     8.067
                                                     11.419     0.458
                                                     27.974     4.010
                                                     24.346     1.883
                                                     10.539    13.243
                                                     43.364
     5 -0.77632221D+04  243.3776640    0.0303971    149.819     2.187    EM
                                                    142.476     0.818
                                                      5.351     0.396
                                                     29.664    38.548
                                                    121.099    31.249
                                                      1.157    64.860
                                                     57.291   329.627
                                                     25.035     2.191
                                                      3.158     9.887
                                                     14.284     0.405
                                                     24.098     4.783
                                                     31.500     2.259
                                                     12.934    18.166
                                                     56.754
     6 -0.77031973D+04   60.0247690    0.0077319    148.591     1.957    EM
                                                    121.460     0.816
                                                      5.496     0.390
                                                     26.586    38.258
                                                    116.442    30.209
                                                      1.023    54.493
                                                     54.989   335.135
                                                     23.860     2.461
                                                      3.865    11.744
                                                     17.073     0.434
                                                     24.621     5.413
                                                     36.894     2.518
                                                     15.993    24.510
                                                     74.768
     7 -0.76733017D+04   29.8955751    0.0038809    143.925     1.881    EM
                                                    110.208     0.796
                                                      5.578     0.373
                                                     24.007    37.660
                                                    111.781    28.154
                                                      0.963    47.793
                                                     52.097   335.391
                                                     22.151     2.636
                                                      4.456    13.128
                                                     19.663     0.494
                                                     26.267     5.768
                                                     40.989     2.622
                                                     18.673    30.892
                                                     91.655
     8 -0.76552560D+04   18.0456994    0.0023518    138.197     1.887    EM
                                                    103.305     0.779
                                                      5.718     0.355
                                                     21.932    37.218
                                                    107.601    25.807
                                                      0.942    43.004
                                                     49.397   334.342
                                                     20.337     2.723
                                                      4.928    14.044
                                                     22.092     0.576
                                                     28.425     5.927
                                                     44.080     2.607
                                                     20.843    36.950
                                                    105.986
     9 -0.76428052D+04   12.4508641    0.0016264    132.277     1.945    EM
                                                     98.477     0.770
                                                      5.942     0.340
                                                     20.247    37.009
                                                    103.826    23.357
                                                      0.941    39.125
                                                     47.073   332.911
                                                     18.577     2.761
                                                      5.326    14.632
                                                     24.431     0.681
                                                     30.923     5.991
                                                     46.569     2.524
                                                     22.621    42.744
                                                    117.979
    10 -0.76331429D+04    9.6623302    0.0012642    126.499     2.043    EM
                                                     94.694     0.772
                                                      6.263     0.328
                                                     18.839    36.996
                                                    100.269    20.893
                                                      0.953    35.671
                                                     45.129   331.309
                                                     16.942     2.774
                                                      5.689    15.023
                                                     26.671     0.812
                                                     33.621     6.019
                                                     48.759     2.413
                                                     24.108    48.410
                                                    128.100


  TECHNICAL 8 OUTPUT FOR STARTING VALUE SET 16


  ITER  LOGLIKELIHOOD    ABS CHANGE   REL CHANGE      CLASS COUNTS    ALGORITHM
     1 -0.15059901D+05    0.0000000    0.0000000    282.890   306.875    EM
                                                      5.383    40.907
                                                      1.556     0.701
                                                     52.621    26.579
                                                      9.366    96.921
                                                    136.293     2.195
                                                     18.626     1.561
                                                      1.154    38.229
                                                     37.972    13.417
                                                     17.140    29.799
                                                      0.785    41.104
                                                      4.771     3.352
                                                      4.311     3.941
                                                      1.552
     2 -0.81340485D+04 6925.8524995    0.4598870    401.107   214.033    EM
                                                      8.382    44.223
                                                      2.752     3.181
                                                     34.411    18.686
                                                      9.418    98.653
                                                     69.161     1.953
                                                     22.464     2.423
                                                      2.459    33.508
                                                     34.716    24.681
                                                     27.005    22.738
                                                      0.540    49.781
                                                      8.110     9.005
                                                     11.299    13.484
                                                     11.827
     3 -0.77321028D+04  401.9457424    0.0494152    461.265   148.345    EM
                                                      9.307    47.514
                                                      5.371     8.060
                                                     23.106    14.281
                                                      8.982   100.605
                                                     43.718     1.695
                                                     32.001     5.723
                                                      6.773    28.999
                                                     32.671    27.243
                                                     30.773    15.244
                                                      0.452    39.419
                                                     10.327    11.054
                                                     17.550    23.622
                                                     25.900
     4 -0.76234339D+04  108.6688468    0.0140542    480.017   114.847    EM
                                                      9.977    53.205
                                                     10.511     9.554
                                                     17.396    12.529
                                                      7.802    99.100
                                                     32.156     1.605
                                                     45.702    13.456
                                                     10.639    24.972
                                                     33.164    27.490
                                                     33.780    12.068
                                                      0.474    34.443
                                                     14.073    10.444
                                                     16.655    24.945
                                                     28.997
     5 -0.75734956D+04   49.9383278    0.0065506    484.660    96.080    EM
                                                     10.867    56.935
                                                     17.300     9.816
                                                     13.534    10.573
                                                      6.785    98.108
                                                     26.052     1.614
                                                     58.380    25.938
                                                     13.596    21.268
                                                     31.327    27.080
                                                     34.828     9.961
                                                      0.502    28.947
                                                     17.128     8.776
                                                     15.316    24.391
                                                     30.239
     6 -0.75421784D+04   31.3171923    0.0041351    483.642    84.644    EM
                                                     11.841    58.348
                                                     24.320     9.092
                                                     11.077     8.768
                                                      5.969    97.453
                                                     22.458     1.667
                                                     69.657    42.263
                                                     15.179    18.142
                                                     27.829    26.220
                                                     34.678     8.517
                                                      0.523    24.156
                                                     19.275     6.955
                                                     14.015    22.681
                                                     30.635
     7 -0.75183316D+04   23.8468319    0.0031618    480.525    77.300    EM
                                                     12.677    58.101
                                                     30.522     7.906
                                                      9.549     7.297
                                                      5.368    97.088
                                                     20.266     1.718
                                                     79.123    60.465
                                                     15.528    15.636
                                                     23.722    25.248
                                                     33.754     7.444
                                                      0.522    20.325
                                                     20.608     5.415
                                                     12.917    20.418
                                                     30.559
     8 -0.74997294D+04   18.6021661    0.0024742    476.863    72.542    EM
                                                     13.203    57.023
                                                     35.461     6.695
                                                      8.617     6.177
                                                      4.952    97.108
                                                     18.942     1.740
                                                     86.594    78.325
                                                     15.083    13.680
                                                     19.858    24.393
                                                     32.380     6.586
                                                      0.491    17.430
                                                     21.370     4.278
                                                     12.027    18.037
                                                     30.146
     9 -0.74859945D+04   13.7348550    0.0018314    473.355    69.556    EM
                                                     13.377    55.729
                                                     39.154     5.678
                                                      8.055     5.349
                                                      4.670    97.519
                                                     18.190     1.727
                                                     92.197    94.202
                                                     14.303    12.169
                                                     16.656    23.733
                                                     30.827     5.876
                                                      0.436    15.327
                                                     21.800     3.510
                                                     11.310    15.812
                                                     29.483
    10 -0.74764567D+04    9.5378801    0.0012741    470.296    67.811    EM
                                                     13.257    54.553
                                                     41.821     4.910
                                                      7.710     4.742
                                                      4.472    98.236
                                                     17.830     1.684
                                                     96.246   107.327
                                                     13.512    11.015
                                                     14.193    23.255
                                                     29.292     5.285
                                                      0.370    13.833
                                                     22.051     3.024
                                                     10.732    13.889
                                                     28.651


  TECHNICAL 8 OUTPUT FOR STARTING VALUE SET 17


  ITER  LOGLIKELIHOOD    ABS CHANGE   REL CHANGE      CLASS COUNTS    ALGORITHM
     1 -0.22831309D+05    0.0000000    0.0000000    704.029    33.486    EM
                                                      9.194     2.891
                                                      0.083     0.039
                                                     14.943     7.414
                                                      4.269    90.506
                                                      4.424     1.571
                                                     26.330     1.526
                                                      0.230    73.941
                                                     59.383    13.064
                                                     69.689     2.270
                                                      0.748    34.995
                                                      2.815     1.034
                                                     13.030     4.792
                                                      3.305
     2 -0.80229105D+04 ************    0.6486005    673.303    45.937    EM
                                                     12.000     9.949
                                                      1.314     0.356
                                                     24.549    16.984
                                                      6.762    71.027
                                                      3.251     1.286
                                                     30.382    10.561
                                                      1.261    46.120
                                                     61.041    13.886
                                                     58.955     3.285
                                                      1.246    47.650
                                                     10.500     2.202
                                                     12.156    10.470
                                                      3.567
     3 -0.77226095D+04  300.3010293    0.0374304    633.699    46.935    EM
                                                     15.121    31.753
                                                     14.355     1.950
                                                     31.487    20.164
                                                      9.023    62.914
                                                      3.256     1.549
                                                     24.577    28.553
                                                      1.803    34.753
                                                     40.655    14.008
                                                     62.212     3.955
                                                      1.819    35.980
                                                     27.428     2.912
                                                     12.988    11.336
                                                      4.813
     4 -0.76704084D+04   52.2011340    0.0067595    611.198    45.717    EM
                                                     19.064    29.713
                                                     14.456     2.271
                                                     35.524    19.386
                                                     12.413    59.641
                                                      3.321     2.092
                                                     25.633    34.133
                                                      2.794    30.578
                                                     31.351    16.520
                                                     68.130     4.589
                                                      2.642    36.030
                                                     31.294     4.075
                                                     16.697    12.878
                                                      7.859
     5 -0.76415801D+04   28.8282092    0.0037584    590.480    43.278    EM
                                                     23.197    26.548
                                                     13.703     2.507
                                                     39.345    17.831
                                                     16.898    56.687
                                                      3.197     2.626
                                                     25.487    37.730
                                                      3.818    27.875
                                                     23.847    19.396
                                                     74.021     4.989
                                                      3.628    34.937
                                                     33.442     5.179
                                                     22.132    14.246
                                                     12.976
     6 -0.76152832D+04   26.2969118    0.0034413    571.974    40.229    EM
                                                     27.331    23.222
                                                     12.507     2.672
                                                     42.693    15.601
                                                     22.233    53.690
                                                      2.943     3.100
                                                     24.656    39.911
                                                      4.825    25.687
                                                     17.621    22.287
                                                     78.865     5.087
                                                      4.718    32.695
                                                     33.773     6.083
                                                     29.331    15.215
                                                     21.048
     7 -0.75877526D+04   27.5306311    0.0036152    555.281    36.834    EM
                                                     31.429    20.192
                                                     11.219     2.784
                                                     45.253    13.006
                                                     27.948    50.598
                                                      2.632     3.502
                                                     23.280    40.821
                                                      5.732    23.541
                                                     12.603    24.700
                                                     82.432     4.898
                                                      5.856    29.546
                                                     32.699     6.663
                                                     38.158    15.622
                                                     32.771
     8 -0.75596199D+04   28.1326793    0.0037076    540.393    33.339    EM
                                                     35.434    17.700
                                                     10.085     2.864
                                                     46.837    10.449
                                                     33.230    47.503
                                                      2.311     3.829
                                                     21.550    40.715
                                                      6.440    21.364
                                                      8.844    26.177
                                                     84.805     4.498
                                                      6.972    25.974
                                                     30.895     6.869
                                                     47.906    15.388
                                                     47.628
     9 -0.75340328D+04   25.5871387    0.0033847    527.401    29.996    EM
                                                     39.293    15.787
                                                      9.201     2.931
                                                     47.591     8.273
                                                     37.448    44.491
                                                      1.998     4.085
                                                     19.695    39.924
                                                      6.901    19.301
                                                      6.254    26.659
                                                     86.393     4.010
                                                      8.037    22.516
                                                     29.044     6.801
                                                     57.556    14.653
                                                     63.762
    10 -0.75136854D+04   20.3473582    0.0027007    516.247    26.993    EM
                                                     42.954    14.327
                                                      8.539     2.985
                                                     47.885     6.608
                                                     40.489    41.620
                                                      1.697     4.272
                                                     17.903    38.720
                                                      7.137    17.503
                                                      4.578    26.455
                                                     87.679     3.546
                                                      9.058    19.496
                                                     27.516     6.617
                                                     66.333    13.699
                                                     79.146


  TECHNICAL 8 OUTPUT FOR STARTING VALUE SET 18


  ITER  LOGLIKELIHOOD    ABS CHANGE   REL CHANGE      CLASS COUNTS    ALGORITHM
     1 -0.18218792D+05    0.0000000    0.0000000      1.677   114.575    EM
                                                     17.906    33.407
                                                     25.505    54.456
                                                     33.675   113.059
                                                    255.825     0.126
                                                     16.171     1.246
                                                     75.851   103.998
                                                    109.322     2.463
                                                     14.640    16.790
                                                      0.003     0.193
                                                      0.032    30.730
                                                     22.151    54.034
                                                      6.800    22.623
                                                     52.743
     2 -0.79359786D+04 ************    0.5644070      2.301    69.827    EM
                                                     25.233    24.150
                                                     24.680    37.289
                                                     40.094    67.349
                                                    339.787     0.440
                                                     16.279     4.233
                                                     63.838   127.182
                                                     90.692     6.584
                                                     10.957    44.646
                                                      0.004     0.123
                                                      0.047    21.498
                                                     19.826    35.531
                                                      9.396    15.652
                                                     82.363
     3 -0.77602089D+04  175.7696556    0.0221485      4.200    52.788    EM
                                                     40.038    21.684
                                                     28.805    30.825
                                                     40.701    53.287
                                                    343.822     0.998
                                                     14.024     8.532
                                                     56.423   139.762
                                                     75.326    10.014
                                                     11.806    62.389
                                                      0.007     0.089
                                                      0.073    17.680
                                                     20.265    26.802
                                                     10.709    14.260
                                                     94.689
     4 -0.77222800D+04   37.9289333    0.0048876      6.841    47.668    EM
                                                     49.499    21.313
                                                     31.686    28.412
                                                     42.861    45.290
                                                    336.636     1.834
                                                     13.450    12.270
                                                     53.119   145.135
                                                     67.380    11.493
                                                     10.518    66.880
                                                      0.011     0.081
                                                      0.089    16.031
                                                     20.201    22.595
                                                     12.440    13.582
                                                    102.685
     5 -0.77050176D+04   17.2624175    0.0022354     10.163    45.484    EM
                                                     57.177    21.505
                                                     33.754    27.429
                                                     44.755    40.300
                                                    325.866     2.981
                                                     13.461    15.663
                                                     51.076   146.501
                                                     62.312    12.146
                                                      9.490    67.806
                                                      0.017     0.079
                                                      0.103    14.942
                                                     19.666    19.965
                                                     14.316    13.423
                                                    109.621
     6 -0.76932136D+04   11.8039880    0.0015320     13.664    44.121    EM
                                                     63.116    21.874
                                                     35.326    27.060
                                                     45.934    37.049
                                                    315.136     4.319
                                                     13.652    18.744
                                                     49.626   146.027
                                                     58.845    12.332
                                                      8.726    67.182
                                                      0.023     0.078
                                                      0.115    14.061
                                                     18.888    18.081
                                                     16.151    13.585
                                                    116.285
     7 -0.76847635D+04    8.4500808    0.0010984     17.011    43.091    EM
                                                     67.513    22.356
                                                     36.631    27.038
                                                     46.384    34.821
                                                    305.382     5.723
                                                     13.898    21.504
                                                     48.602   144.756
                                                     56.329    12.254
                                                      8.131    65.729
                                                      0.030     0.078
                                                      0.126    13.296
                                                     17.997    16.622
                                                     17.857    13.942
                                                    122.900
     8 -0.76787477D+04    6.0157978    0.0007828     20.097    42.270    EM
                                                     70.722    22.941
                                                     37.800    27.232
                                                     46.236    33.196
                                                    296.541     7.151
                                                     14.171    23.953
                                                     47.936   143.188
                                                     54.392    12.015
                                                      7.636    63.785
                                                      0.037     0.078
                                                      0.135    12.615
                                                     17.056    15.422
                                                     19.408    14.429
                                                    129.558
     9 -0.76743347D+04    4.4129692    0.0005747     22.940    41.604    EM
                                                     73.063    23.622
                                                     38.894    27.554
                                                     45.627    31.925
                                                    288.309     8.604
                                                     14.470    26.142
                                                     47.559   141.537
                                                     52.803    11.671
                                                      7.203    61.544
                                                      0.044     0.079
                                                      0.143    12.001
                                                     16.102    14.390
                                                     20.810    15.016
                                                    136.343
    10 -0.76708921D+04    3.4426000    0.0004486     25.610    41.057    EM
                                                     74.787    24.393
                                                     39.943    27.940
                                                     44.669    30.859
                                                    280.376    10.102
                                                     14.794    28.130
                                                     47.401   139.873
                                                     51.414    11.256
                                                      6.807    59.115
                                                      0.050     0.080
                                                      0.151    11.444
                                                     15.157    13.469
                                                     22.088    15.690
                                                    143.344


  TECHNICAL 8 OUTPUT FOR STARTING VALUE SET 19


  ITER  LOGLIKELIHOOD    ABS CHANGE   REL CHANGE      CLASS COUNTS    ALGORITHM
     1 -0.19171101D+05    0.0000000    0.0000000     36.736     4.029    EM
                                                    100.110     5.640
                                                      0.085     2.501
                                                      0.337     0.218
                                                      6.218     1.486
                                                      0.150     6.199
                                                    143.419     4.046
                                                     97.492     0.921
                                                      6.593    61.553
                                                     19.984     2.436
                                                     91.369   108.933
                                                      2.334    84.909
                                                      8.411    24.225
                                                    359.665
     2 -0.80628997D+04 ************    0.5794243     50.606     6.458    EM
                                                     86.849     5.581
                                                      0.245     2.488
                                                      0.415     0.932
                                                     11.897     1.921
                                                      0.266     3.927
                                                    118.772     5.789
                                                     69.138     2.024
                                                      8.240    87.760
                                                     16.548     2.635
                                                     53.724    56.280
                                                      2.732    52.913
                                                     14.033    42.558
                                                    475.268
     3 -0.77742144D+04  288.6852971    0.0358042     57.432     8.999    EM
                                                     72.830     4.782
                                                      0.427     2.287
                                                      0.822     1.952
                                                     18.208     2.010
                                                      0.332     2.728
                                                    100.618     9.330
                                                     55.137     3.628
                                                     11.493   102.775
                                                     16.447     2.925
                                                     39.681    39.451
                                                      3.751    41.123
                                                     18.306    53.139
                                                    509.389
     4 -0.77091101D+04   65.1042992    0.0083744     59.577    10.292    EM
                                                     66.116     4.086
                                                      0.552     2.082
                                                      1.008     2.331
                                                     20.880     1.952
                                                      0.359     2.211
                                                     88.729    12.399
                                                     49.097     4.374
                                                     12.399   105.521
                                                     16.830     3.092
                                                     35.020    32.309
                                                      4.474    36.690
                                                     20.865    56.954
                                                    529.801
     5 -0.76802246D+04   28.8855003    0.0037469     60.371    11.195    EM
                                                     63.193     3.452
                                                      0.699     1.875
                                                      1.144     2.434
                                                     22.873     1.846
                                                      0.377     1.916
                                                     78.518    16.804
                                                     45.381     4.670
                                                     12.111   104.221
                                                     17.695     3.308
                                                     33.320    28.169
                                                      5.572    34.434
                                                     22.498    56.889
                                                    545.035
     6 -0.76557397D+04   24.4848554    0.0031880     61.419    11.897    EM
                                                     63.026     2.857
                                                      0.934     1.680
                                                      1.331     2.442
                                                     25.175     1.729
                                                      0.391     1.734
                                                     67.433    24.192
                                                     42.170     4.841
                                                     11.186   100.280
                                                     18.870     3.528
                                                     32.883    24.709
                                                      7.483    32.868
                                                     24.174    54.752
                                                    556.019
     7 -0.76258526D+04   29.8871594    0.0039039     63.947    12.203    EM
                                                     65.201     2.331
                                                      1.312     1.530
                                                      1.624     2.412
                                                     28.334     1.651
                                                      0.381     1.649
                                                     54.780    34.561
                                                     38.872     5.018
                                                      9.868    94.283
                                                     20.336     3.655
                                                     33.168    20.892
                                                     10.383    31.270
                                                     26.326    51.261
                                                    562.750
     8 -0.75931438D+04   32.7087713    0.0042892     68.638    12.029    EM
                                                     68.859     1.959
                                                      1.825     1.486
                                                      2.052     2.361
                                                     32.445     1.704
                                                      0.341     1.679
                                                     43.203    44.344
                                                     35.857     5.253
                                                      8.421    87.159
                                                     22.175     3.640
                                                     33.908    17.084
                                                     13.329    29.562
                                                     28.965    47.018
                                                    564.703
     9 -0.75673459D+04   25.7978527    0.0033975     74.911    11.693    EM
                                                     72.697     1.790
                                                      2.449     1.601
                                                      2.605     2.309
                                                     37.175     1.961
                                                      0.307     1.841
                                                     34.739    50.685
                                                     33.607     5.533
                                                      7.096    80.211
                                                     24.267     3.536
                                                     34.823    14.047
                                                     15.253    28.062
                                                     31.821    42.806
                                                    562.176
    10 -0.75503416D+04   17.0043682    0.0022471     81.606    11.398    EM
                                                     75.937     1.796
                                                      3.237     1.893
                                                      3.254     2.269
                                                     42.143     2.486
                                                      0.303     2.174
                                                     28.938    53.889
                                                     31.901     5.792
                                                      6.002    74.138
                                                     26.390     3.410
                                                     35.724    11.825
                                                     16.166    26.829
                                                     34.635    39.119
                                                    556.744


  TECHNICAL 8 OUTPUT FOR STARTING VALUE SET 20


  ITER  LOGLIKELIHOOD    ABS CHANGE   REL CHANGE      CLASS COUNTS    ALGORITHM
     1 -0.18195444D+05    0.0000000    0.0000000     11.066     8.397    EM
                                                     12.086     2.874
                                                     47.812    63.740
                                                     26.978     6.707
                                                     44.415     1.170
                                                      0.986     1.533
                                                      1.359    23.503
                                                     35.498    22.667
                                                      8.759    35.782
                                                     47.363    52.862
                                                    135.564     0.350
                                                     17.464    34.650
                                                    133.899    48.314
                                                    354.203
     2 -0.80323203D+04 ************    0.5585532     13.164     8.105    EM
                                                     21.292     3.218
                                                     42.499    46.124
                                                     16.094     4.464
                                                     57.501     2.571
                                                      2.120     3.550
                                                      3.412    45.116
                                                     42.052    19.110
                                                      5.589    61.648
                                                     31.433    24.358
                                                     96.621     0.804
                                                     10.960    24.251
                                                     94.823    31.809
                                                    467.313
     3 -0.76764977D+04  355.8225780    0.0442989     19.642     8.834    EM
                                                     33.361     4.831
                                                     38.745    35.561
                                                     12.389     3.495
                                                     60.419     5.340
                                                      2.588     6.676
                                                      6.584    56.311
                                                     39.456    16.114
                                                      4.037    68.121
                                                     28.641    16.698
                                                     79.090     1.324
                                                     10.171    18.240
                                                     76.938    26.444
                                                    499.950
     4 -0.76020755D+04   74.4221982    0.0096948     30.667    10.367    EM
                                                     46.806     6.675
                                                     36.261    28.831
                                                     11.007     2.930
                                                     62.967     8.277
                                                      2.704     9.244
                                                      9.423    56.948
                                                     33.525    13.290
                                                      3.148    65.239
                                                     30.542    12.478
                                                     70.055     1.920
                                                      9.703    15.256
                                                     68.632    24.008
                                                    509.097
     5 -0.75657703D+04   36.3052040    0.0047757     45.271    11.429    EM
                                                     59.462     8.098
                                                     33.343    23.814
                                                     10.513     2.622
                                                     65.687    11.261
                                                      2.615    11.015
                                                     11.375    53.638
                                                     27.944    11.210
                                                      2.592    60.316
                                                     33.463     9.577
                                                     64.149     2.496
                                                      9.102    13.579
                                                     63.874    22.781
                                                    508.774
     6 -0.75386247D+04   27.1455988    0.0035879     61.489    11.822    EM
                                                     70.090     8.878
                                                     30.428    19.995
                                                     10.499     2.456
                                                     68.908    14.027
                                                      2.412    12.042
                                                     12.302    49.311
                                                     23.378     9.629
                                                      2.186    54.805
                                                     36.378     7.502
                                                     59.882     2.994
                                                      8.488    12.516
                                                     60.976    22.020
                                                    504.587
     7 -0.75173005D+04   21.3242022    0.0028287     77.337    11.736    EM
                                                     78.391     9.098
                                                     28.007    17.114
                                                     10.782     2.360
                                                     72.668    16.405
                                                      2.190    12.537
                                                     12.415    45.211
                                                     19.885     8.376
                                                      1.839    49.394
                                                     38.916     6.025
                                                     56.691     3.367
                                                      7.929    11.748
                                                     59.252    21.308
                                                    499.021
     8 -0.75013350D+04   15.9654790    0.0021238     91.485    11.425    EM
                                                     84.654     8.974
                                                     26.260    14.952
                                                     11.269     2.297
                                                     76.779    18.352
                                                      2.008    12.694
                                                     12.013    41.681
                                                     17.271     7.365
                                                      1.516    44.466
                                                     41.004     4.997
                                                     54.371     3.592
                                                      7.438    11.113
                                                     58.396    20.467
                                                    493.161
     9 -0.74898194D+04   11.5155939    0.0015351    103.384    11.076    EM
                                                     89.344     8.699
                                                     25.116    13.327
                                                     11.905     2.243
                                                     80.950    19.877
                                                      1.888    12.649
                                                     11.355    38.710
                                                     15.316     6.547
                                                      1.217    40.205
                                                     42.694     4.302
                                                     52.782     3.674
                                                      6.997    10.530
                                                     58.224    19.478
                                                    487.509
    10 -0.74815886D+04    8.2308684    0.0010989    113.017    10.793    EM
                                                     92.881     8.393
                                                     24.418    12.105
                                                     12.642     2.181
                                                     84.917    21.012
                                                      1.829    12.482
                                                     10.626    36.196
                                                     13.844     5.887
                                                      0.951    36.644
                                                     44.059     3.845
                                                     51.782     3.646
                                                      6.583     9.971
                                                     58.579    18.389
                                                    482.327


  FINAL STAGE ITERATIONS


  TECHNICAL 8 OUTPUT FOR STARTING VALUE SET 6


    10 -0.74642405D+04    4.5117985    0.0006041     13.728     8.468    EM
                                                      5.456     0.065
                                                     20.638     1.836
                                                      3.354     7.742
                                                     16.239     3.429
[truncated: 268,611 more chars]
