# Supplementary material for: Longitudinal Model Building Using Latent Transition Analysis: An Example Using School Bullying Data
Source: Front Psychol. 2018 May 8;9:675. doi: 10.3389/fpsyg.2018.00675 (PMC5953336; doi:10.3389/fpsyg.2018.00675)
Supplement: Supplementary file 2 [file Data_Sheet_2.ZIP › SupplementalMaterials_new051517/Mplus/lmsusinglta_step3.out]

Mplus VERSION 7.4
MUTHEN & MUTHEN
08/08/2016   7:59 AM

INPUT INSTRUCTIONS

  Title:          Step 2: Test Longitudinal Measurement Invariance using LTA

  Data:           File = bullyingT.dat;

  Variable:       Names = Id core18a1 core18b1 core18c1 core18d1 core18e1 core18f1
                          core22a1 core22b1 core22c1 core22d1 core22e1 core22f1
                          core2711 core2721 core2731 core2741 core2751 core2761
                          core18a2 core18b2 core18c2 core18d2 core18e2 core18f2
                          core22a2 core22b2 core22c2 core22d2 core22e2 core22f2
                          core2712 core2722 core2732 core2742 core2752 core2762
                          core18a3 core18b3 core18c3 core18d3 core18e3 core18f3
                          core22a3 core22b3 core22c3 core22d3 core22e3 core22f3
                          core2713 core2723 core2733 core2743 core2753 core2763
                          Grade Gender Language RaceSch RaceStu;

                  Usevar = core2711 core2721 core2731 core2741 core2751 core2761
                          core2712 core2722 core2732 core2742 core2752 core2762
                          core2713 core2723 core2733 core2743 core2753 core2763;
                  Categorical = core2711 core2721 core2731 core2741 core2751 core2761
                          core2712 core2722 core2732 core2742 core2752 core2762
                          core2713 core2723 core2733 core2743 core2753 core2763;

                  Missing = all(-999);
                  !Classes = C1(3) C2(3) C3(3); ! for three latent statuses (3LS) model
                  Classes = C1(4) C2(4) C3(4); ! for 4LS model

  Analysis:       Type = mixture;

  Model:          %OVERALL%

                  C2 on C1;
                  C3 on C2;

                  !!! Constraining transition probabilities
                  [C2#1] (101);
                  [C2#2] (102);
                  [C2#3] (103);

                  [C3#1] (101);
                  [C3#2] (102);
                  [C3#3] (103);

                  ! from Time 1 to Time 2
                  C2#1 on C1#1 (111);
                  C2#1 on C1#2 (112);
                  C2#1 on C1#3 (113);

                  C2#2 on C1#1 (114);
                  C2#2 on C1#2 (115);
                  C2#2 on C1#3 (116);

                  C2#3 on C1#1 (117);
                  C2#3 on C1#2 (118);
                  C2#3 on C1#3 (119);

                   ! from Time 2 to Time 3
                  C3#1 on C2#1 (111);
                  C3#1 on C2#2 (112);
                  C3#1 on C2#3 (113);

                  C3#2 on C2#1 (114);
                  C3#2 on C2#2 (115);
                  C3#2 on C2#3 (116);

                  C3#3 on C2#1 (117);
                  C3#3 on C2#2 (118);
                  C3#3 on C2#3 (119);


  ! Model needs to be set up with the number of assessment
  Model C1:       %C1#1%

                  ! For measurement invariance
                  [core2711$1] (1);
                  [core2721$1] (2);
                  [core2731$1] (3);
                  [core2741$1] (4);
                  [core2751$1] (5);
                  [core2761$1] (6);

                  %C1#2%

                  [core2711$1] (7);
                  [core2721$1] (8);
                  [core2731$1] (9);
                  [core2741$1] (10);
                  [core2751$1] (11);
                  [core2761$1] (12);

                  %C1#3%

                  [core2711$1] (13);
                  [core2721$1] (14);
                  [core2731$1] (15);
                  [core2741$1] (16);
                  [core2751$1] (17);
                  [core2761$1] (18);

                  ! Remove %C1#4% when testing three latent statuses (3LS) model
                  %C1#4%

                  [core2711$1] (19);
                  [core2721$1] (20);
                  [core2731$1] (21);
                  [core2741$1] (22);
                  [core2751$1] (23);
                  [core2761$1] (24);

  Model C2:       %C2#1%

                  [core2712$1] (1);
                  [core2722$1] (2);
                  [core2732$1] (3);
                  [core2742$1] (4);
                  [core2752$1] (5);
                  [core2762$1] (6);

                  %C2#2%

                  [core2712$1] (7);
                  [core2722$1] (8);
                  [core2732$1] (9);
                  [core2742$1] (10);
                  [core2752$1] (11);
                  [core2762$1] (12);

                  %C2#3%

                  [core2712$1] (13);
                  [core2722$1] (14);
                  [core2732$1] (15);
                  [core2742$1] (16);
                  [core2752$1] (17);
                  [core2762$1] (18);

                  ! Remove %C1#4% when testing three latent statuses (3LS) model
                  %C2#4%

                  [core2712$1] (19);
                  [core2722$1] (20);
                  [core2732$1] (21);
                  [core2742$1] (22);
                  [core2752$1] (23);
                  [core2762$1] (24);

  Model C3:       %C3#1%
                  [core2713$1] (1);
                  [core2723$1] (2);
                  [core2733$1] (3);
                  [core2743$1] (4);
                  [core2753$1] (5);
                  [core2763$1] (6);

                  %C3#2%
                  [core2713$1] (7);
                  [core2723$1] (8);
                  [core2733$1] (9);
                  [core2743$1] (10);
                  [core2753$1] (11);
                  [core2763$1] (12);

                  %C3#3%
                  [core2713$1] (13);
                  [core2723$1] (14);
                  [core2733$1] (15);
                  [core2743$1] (16);
                  [core2753$1] (17);
                  [core2763$1] (18);

                  ! Remove %C1#4% when testing three latent statuses (3LS) model
                  %C3#4%
                  [core2713$1] (19);
                  [core2723$1] (20);
                  [core2733$1] (21);
                  [core2743$1] (22);
                  [core2753$1] (23);
                  [core2763$1] (24);

  Output:         Tech1 Tech8 Tech15;


INPUT READING TERMINATED NORMALLY


Step 2: Test Longitudinal Measurement Invariance using LTA

SUMMARY OF ANALYSIS

Number of groups                                                 1
Number of observations                                        1180

Number of dependent variables                                   18
Number of independent variables                                  0
Number of continuous latent variables                            0
Number of categorical latent variables                           3

Observed dependent variables

  Binary and ordered categorical (ordinal)
   CORE2711    CORE2721    CORE2731    CORE2741    CORE2751    CORE2761
   CORE2712    CORE2722    CORE2732    CORE2742    CORE2752    CORE2762
   CORE2713    CORE2723    CORE2733    CORE2743    CORE2753    CORE2763

Categorical latent variables
   C1          C2          C3


Estimator                                                      MLR
Information matrix                                        OBSERVED
Optimization Specifications for the Quasi-Newton Algorithm for
Continuous Outcomes
  Maximum number of iterations                                 100
  Convergence criterion                                  0.100D-05
Optimization Specifications for the EM Algorithm
  Maximum number of iterations                                 500
  Convergence criteria
    Loglikelihood change                                 0.100D-06
    Relative loglikelihood change                        0.100D-06
    Derivative                                           0.100D-05
Optimization Specifications for the M step of the EM Algorithm for
Categorical Latent variables
  Number of M step iterations                                    1
  M step convergence criterion                           0.100D-05
  Basis for M step termination                           ITERATION
Optimization Specifications for the M step of the EM Algorithm for
Censored, Binary or Ordered Categorical (Ordinal), Unordered
Categorical (Nominal) and Count Outcomes
  Number of M step iterations                                    1
  M step convergence criterion                           0.100D-05
  Basis for M step termination                           ITERATION
  Maximum value for logit thresholds                            15
  Minimum value for logit thresholds                           -15
  Minimum expected cell size for chi-square              0.100D-01
Maximum number of iterations for H1                           2000
Convergence criterion for H1                             0.100D-03
Optimization algorithm                                         EMA
Random Starts Specifications
  Number of initial stage random starts                         20
  Number of final stage optimizations                            4
  Number of initial stage iterations                            10
  Initial stage convergence criterion                    0.100D+01
  Random starts scale                                    0.500D+01
  Random seed for generating random starts                       0
Parameterization                                             LOGIT
Link                                                         LOGIT

Input data file(s)
  bullyingT.dat
Input data format  FREE


SUMMARY OF DATA

     Number of missing data patterns            21
     Number of y missing data patterns           0
     Number of u missing data patterns          21


COVARIANCE COVERAGE OF DATA

Minimum covariance coverage value   0.100


     PROPORTION OF DATA PRESENT FOR U


           Covariance Coverage
              CORE2711      CORE2721      CORE2731      CORE2741      CORE2751
              ________      ________      ________      ________      ________
 CORE2711       0.992
 CORE2721       0.992         0.992
 CORE2731       0.991         0.991         0.992
 CORE2741       0.992         0.992         0.991         0.992
 CORE2751       0.991         0.991         0.990         0.992         0.992
 CORE2761       0.992         0.992         0.992         0.992         0.992
 CORE2712       0.936         0.936         0.935         0.936         0.936
 CORE2722       0.935         0.935         0.934         0.936         0.935
 CORE2732       0.932         0.932         0.931         0.933         0.932
 CORE2742       0.935         0.935         0.934         0.936         0.935
 CORE2752       0.935         0.935         0.934         0.936         0.935
 CORE2762       0.936         0.936         0.935         0.936         0.936
 CORE2713       0.836         0.836         0.836         0.836         0.836
 CORE2723       0.835         0.835         0.835         0.836         0.835
 CORE2733       0.834         0.834         0.834         0.835         0.834
 CORE2743       0.832         0.832         0.832         0.833         0.832
 CORE2753       0.834         0.834         0.834         0.835         0.834
 CORE2763       0.835         0.835         0.835         0.836         0.835


           Covariance Coverage
              CORE2761      CORE2712      CORE2722      CORE2732      CORE2742
              ________      ________      ________      ________      ________
 CORE2761       0.993
 CORE2712       0.936         0.942
 CORE2722       0.936         0.942         0.942
 CORE2732       0.933         0.939         0.938         0.939
 CORE2742       0.936         0.942         0.941         0.938         0.942
 CORE2752       0.936         0.942         0.941         0.938         0.941
 CORE2762       0.936         0.942         0.942         0.939         0.942
 CORE2713       0.836         0.819         0.818         0.815         0.818
 CORE2723       0.836         0.818         0.817         0.814         0.817
 CORE2733       0.835         0.817         0.816         0.814         0.816
 CORE2743       0.833         0.815         0.814         0.812         0.814
 CORE2753       0.835         0.817         0.816         0.814         0.816
 CORE2763       0.836         0.818         0.817         0.814         0.817


           Covariance Coverage
              CORE2752      CORE2762      CORE2713      CORE2723      CORE2733
              ________      ________      ________      ________      ________
 CORE2752       0.942
 CORE2762       0.942         0.942
 CORE2713       0.818         0.819         0.842
 CORE2723       0.817         0.818         0.842         0.842
 CORE2733       0.816         0.817         0.841         0.840         0.841
 CORE2743       0.814         0.815         0.839         0.839         0.837
 CORE2753       0.816         0.817         0.841         0.841         0.839
 CORE2763       0.817         0.818         0.842         0.842         0.840


           Covariance Coverage
              CORE2743      CORE2753      CORE2763
              ________      ________      ________
 CORE2743       0.839
 CORE2753       0.839         0.841
 CORE2763       0.839         0.841         0.842


UNIVARIATE PROPORTIONS AND COUNTS FOR CATEGORICAL VARIABLES

    CORE2711
      Category 1    0.796          932.000
      Category 2    0.204          239.000
    CORE2721
      Category 1    0.771          903.000
      Category 2    0.229          268.000
    CORE2731
      Category 1    0.882         1032.000
      Category 2    0.118          138.000
    CORE2741
      Category 1    0.822          963.000
      Category 2    0.178          208.000
    CORE2751
      Category 1    0.670          784.000
      Category 2    0.330          386.000
    CORE2761
      Category 1    0.737          864.000
      Category 2    0.263          308.000
    CORE2712
      Category 1    0.817          909.000
      Category 2    0.183          203.000
    CORE2722
      Category 1    0.817          908.000
      Category 2    0.183          203.000
    CORE2732
      Category 1    0.891          987.000
      Category 2    0.109          121.000
    CORE2742
      Category 1    0.820          911.000
      Category 2    0.180          200.000
    CORE2752
      Category 1    0.655          728.000
      Category 2    0.345          383.000
    CORE2762
      Category 1    0.758          843.000
      Category 2    0.242          269.000
    CORE2713
      Category 1    0.862          857.000
      Category 2    0.138          137.000
    CORE2723
      Category 1    0.850          844.000
      Category 2    0.150          149.000
    CORE2733
      Category 1    0.910          903.000
      Category 2    0.090           89.000
    CORE2743
      Category 1    0.843          835.000
      Category 2    0.157          155.000
    CORE2753
      Category 1    0.735          729.000
      Category 2    0.265          263.000
    CORE2763
      Category 1    0.793          787.000
      Category 2    0.207          206.000


RANDOM STARTS RESULTS RANKED FROM THE BEST TO THE WORST LOGLIKELIHOOD VALUES

Final stage loglikelihood values at local maxima, seeds, and initial stage start numbers:

           -7404.785  637345           19
           -7404.785  851945           18
           -7404.785  573096           20
           -7407.385  107446           12


THE BEST LOGLIKELIHOOD VALUE HAS BEEN REPLICATED.  RERUN WITH AT LEAST TWICE THE
RANDOM STARTS TO CHECK THAT THE BEST LOGLIKELIHOOD IS STILL OBTAINED AND REPLICATED.

     ONE OR MORE MULTINOMIAL LOGIT PARAMETERS WERE FIXED TO AVOID SINGULARITY
     OF THE INFORMATION MATRIX.  THE SINGULARITY IS MOST LIKELY BECAUSE THE
     MODEL IS NOT IDENTIFIED, OR BECAUSE OF EMPTY CELLS IN THE JOINT
     DISTRIBUTION OF THE CATEGORICAL LATENT VARIABLES AND ANY INDEPENDENT
     VARIABLES.  THE FOLLOWING PARAMETERS WERE FIXED:
     Parameter 37, C2#1 ON C1#3 (equality/label)


THE MODEL ESTIMATION TERMINATED NORMALLY


MODEL FIT INFORMATION

Number of Free Parameters                       39

Loglikelihood

          H0 Value                       -7404.785
          H0 Scaling Correction Factor      1.3645
            for MLR

Information Criteria

          Akaike (AIC)                   14887.571
          Bayesian (BIC)                 15085.428
          Sample-Size Adjusted BIC       14961.550
            (n* = (n + 2) / 24)

Chi-Square Test of Model Fit for the Binary and Ordered Categorical
(Ordinal) Outcomes**

          Pearson Chi-Square

          Value                           7073.488
          Degrees of Freedom                261926
          P-Value                           1.0000

          Likelihood Ratio Chi-Square

          Value                           1664.587
          Degrees of Freedom                261926
          P-Value                           1.0000

** Of the 1669328 cells in the latent class indicator table, 178
   were deleted in the calculation of chi-square due to extreme values.

Chi-Square Test for MCAR under the Unrestricted Latent Class Indicator Model

          Pearson Chi-Square

          Value                            597.313
          Degrees of Freedom               1407164
          P-Value                           1.0000

          Likelihood Ratio Chi-Square

          Value                            370.728
          Degrees of Freedom               1407164
          P-Value                           1.0000


MODEL RESULTS USE THE LATENT CLASS VARIABLE ORDER

   C1  C2  C3

  Latent Class Variable Patterns

         C1        C2        C3
      Class     Class     Class

         1         1         1
         1         1         2
         1         1         3
         1         1         4
         1         2         1
         1         2         2
         1         2         3
         1         2         4
         1         3         1
         1         3         2
         1         3         3
         1         3         4
         1         4         1
         1         4         2
         1         4         3
         1         4         4
         2         1         1
         2         1         2
         2         1         3
         2         1         4
         2         2         1
         2         2         2
         2         2         3
         2         2         4
         2         3         1
         2         3         2
         2         3         3
         2         3         4
         2         4         1
         2         4         2
         2         4         3
         2         4         4
         3         1         1
         3         1         2
         3         1         3
         3         1         4
         3         2         1
         3         2         2
         3         2         3
         3         2         4
         3         3         1
         3         3         2
         3         3         3
         3         3         4
         3         4         1
         3         4         2
         3         4         3
         3         4         4
         4         1         1
         4         1         2
         4         1         3
         4         1         4
         4         2         1
         4         2         2
         4         2         3
         4         2         4
         4         3         1
         4         3         2
         4         3         3
         4         3         4
         4         4         1
         4         4         2
         4         4         3
         4         4         4


FINAL CLASS COUNTS AND PROPORTIONS FOR THE LATENT CLASS PATTERNS
BASED ON THE ESTIMATED MODEL

  Latent Class
    Pattern

    1  1  1        115.51696          0.09790
    1  1  2         15.91620          0.01349
    1  1  3          0.04392          0.00004
    1  1  4         63.04554          0.05343
    1  2  1          7.32593          0.00621
    1  2  2         11.25349          0.00954
    1  2  3          1.34884          0.00114
    1  2  4          6.87353          0.00583
    1  3  1          0.00000          0.00000
    1  3  2          0.00133          0.00000
    1  3  3          0.03483          0.00003
    1  3  4          0.03779          0.00003
    1  4  1          9.86706          0.00836
    1  4  2          1.72290          0.00146
    1  4  3          4.98342          0.00422
    1  4  4         89.59098          0.07592
    2  1  1         14.38363          0.01219
    2  1  2          1.98181          0.00168
    2  1  3          0.00547          0.00000
    2  1  4          7.85014          0.00665
    2  2  1         10.16989          0.00862
    2  2  2         15.62215          0.01324
    2  2  3          1.87246          0.00159
    2  2  4          9.54186          0.00809
    2  3  1          0.00000          0.00000
    2  3  2          0.08023          0.00007
    2  3  3          2.10033          0.00178
    2  3  4          2.27896          0.00193
    2  4  1          2.11212          0.00179
    2  4  2          0.36880          0.00031
    2  4  3          1.06674          0.00090
    2  4  4         19.17764          0.01625
    3  1  1          0.00000          0.00000
    3  1  2          0.00000          0.00000
    3  1  3          0.00000          0.00000
    3  1  4          0.00000          0.00000
    3  2  1          0.42613          0.00036
    3  2  2          0.65458          0.00055
    3  2  3          0.07846          0.00007
    3  2  4          0.39981          0.00034
    3  3  1          0.00000          0.00000
    3  3  2          0.73424          0.00062
    3  3  3         19.22052          0.01629
    3  3  4         20.85520          0.01767
    3  4  1          4.11552          0.00349
    3  4  2          0.71862          0.00061
    3  4  3          2.07857          0.00176
    3  4  4         37.36810          0.03167
    4  1  1         37.37538          0.03167
    4  1  2          5.14967          0.00436
    4  1  3          0.01421          0.00001
    4  1  4         20.39831          0.01729
    4  2  1          3.00387          0.00255
    4  2  2          4.61430          0.00391
    4  2  3          0.55307          0.00047
    4  2  4          2.81837          0.00239
    4  3  1          0.00000          0.00000
    4  3  2          0.57191          0.00048
    4  3  3         14.97093          0.01269
    4  3  4         16.24419          0.01377
    4  4  1         53.11235          0.04501
    4  4  2          9.27401          0.00786
    4  4  3         26.82474          0.02273
    4  4  4        482.24998          0.40869


FINAL CLASS COUNTS AND PROPORTIONS FOR EACH LATENT CLASS VARIABLE
BASED ON THE ESTIMATED MODEL

  Latent Class
    Variable    Class

    C1             1       327.56271          0.27760
                   2        88.61225          0.07510
                   3        86.64976          0.07343
                   4       677.17529          0.57388
    C2             1       281.68127          0.23871
                   2        76.55674          0.06488
                   3        77.13048          0.06536
                   4       744.63153          0.63104
    C3             1       257.40887          0.21814
                   2        68.66425          0.05819
                   3        75.19650          0.06373
                   4       778.73041          0.65994


LATENT TRANSITION PROBABILITIES BASED ON THE ESTIMATED MODEL

  C1 Classes (Rows) by C2 Classes (Columns)

            1        2        3        4

   1     0.594    0.082    0.000    0.324
   2     0.273    0.420    0.050    0.256
   3     0.000    0.018    0.471    0.511
   4     0.093    0.016    0.047    0.844

  C2 Classes (Rows) by C3 Classes (Columns)

            1        2        3        4

   1     0.594    0.082    0.000    0.324
   2     0.273    0.420    0.050    0.256
   3     0.000    0.018    0.471    0.511
   4     0.093    0.016    0.047    0.844


FINAL CLASS COUNTS AND PROPORTIONS FOR THE LATENT CLASS PATTERNS
BASED ON ESTIMATED POSTERIOR PROBABILITIES

  Latent Class
    Pattern

    1  1  1        117.65546          0.09971
    1  1  2         14.67230          0.01243
    1  1  3          0.03950          0.00003
    1  1  4         67.43111          0.05715
    1  2  1          7.51281          0.00637
    1  2  2         14.62010          0.01239
    1  2  3          1.79768          0.00152
    1  2  4          5.08352          0.00431
    1  3  1          0.00000          0.00000
    1  3  2          0.00092          0.00000
    1  3  3          0.04811          0.00004
    1  3  4          0.03634          0.00003
    1  4  1         11.10059          0.00941
    1  4  2          0.64544          0.00055
    1  4  3          4.02327          0.00341
    1  4  4         82.89567          0.07025
    2  1  1         17.20343          0.01458
    2  1  2          3.52891          0.00299
    2  1  3          0.00372          0.00000
    2  1  4          6.79986          0.00576
    2  2  1          7.16177          0.00607
    2  2  2         17.37911          0.01473
    2  2  3          1.70997          0.00145
    2  2  4          7.75679          0.00657
    2  3  1          0.00000          0.00000
    2  3  2          0.12557          0.00011
    2  3  3          2.45786          0.00208
    2  3  4          1.33462          0.00113
    2  4  1          1.60178          0.00136
    2  4  2          0.07647          0.00006
    2  4  3          0.87776          0.00074
    2  4  4         20.59470          0.01745
    3  1  1          0.00000          0.00000
    3  1  2          0.00000          0.00000
    3  1  3          0.00000          0.00000
    3  1  4          0.00000          0.00000
    3  2  1          0.46361          0.00039
    3  2  2          1.02609          0.00087
    3  2  3          0.10513          0.00009
    3  2  4          0.51587          0.00044
    3  3  1          0.00000          0.00000
    3  3  2          0.53795          0.00046
    3  3  3         21.71531          0.01840
    3  3  4         22.55973          0.01912
    3  4  1          3.66838          0.00311
    3  4  2          0.29584          0.00025
    3  4  3          2.58627          0.00219
    3  4  4         33.17546          0.02811
    4  1  1         34.22512          0.02900
    4  1  2          3.61019          0.00306
    4  1  3          0.01164          0.00001
    4  1  4         28.42867          0.02409
    4  2  1          2.84155          0.00241
    4  2  2          2.88457          0.00244
    4  2  3          0.84950          0.00072
    4  2  4          6.19803          0.00525
    4  3  1          0.00000          0.00000
    4  3  2          0.25802          0.00022
    4  3  3         10.36463          0.00878
    4  3  4         22.49492          0.01906
    4  4  1         47.81776          0.04052
    4  4  2          8.98915          0.00762
    4  4  3         25.28665          0.02143
    4  4  4        482.91482          0.40925


FINAL CLASS COUNTS AND PROPORTIONS FOR EACH LATENT CLASS VARIABLE
BASED ON ESTIMATED POSTERIOR PROBABILITIES

  Latent Class
    Variable    Class

    C1             1       327.56281          0.27760
                   2        88.61234          0.07510
                   3        86.64966          0.07343
                   4       677.17523          0.57388
    C2             1       293.60992          0.24882
                   2        77.90611          0.06602
                   3        81.93399          0.06944
                   4       726.55005          0.61572
    C3             1       251.25227          0.21293
                   2        68.65062          0.05818
                   3        71.87702          0.06091
                   4       788.22009          0.66798


FINAL CLASS COUNTS AND PROPORTIONS FOR THE LATENT CLASS PATTERNS
BASED ON THEIR MOST LIKELY LATENT CLASS PATTERN

Class Counts and Proportions

  Latent Class
    Pattern

    1  1  1              144          0.12203
    1  1  2               13          0.01102
    1  1  3                0          0.00000
    1  1  4               57          0.04831
    1  2  1                5          0.00424
    1  2  2               18          0.01525
    1  2  3                1          0.00085
    1  2  4                2          0.00169
    1  3  1                0          0.00000
    1  3  2                0          0.00000
    1  3  3                0          0.00000
    1  3  4                0          0.00000
    1  4  1                9          0.00763
    1  4  2                0          0.00000
    1  4  3                1          0.00085
    1  4  4               75          0.06356
    2  1  1               21          0.01780
    2  1  2                2          0.00169
    2  1  3                0          0.00000
    2  1  4                5          0.00424
    2  2  1                5          0.00424
    2  2  2               23          0.01949
    2  2  3                1          0.00085
    2  2  4                6          0.00508
    2  3  1                0          0.00000
    2  3  2                0          0.00000
    2  3  3                2          0.00169
    2  3  4                1          0.00085
    2  4  1                1          0.00085
    2  4  2                0          0.00000
    2  4  3                0          0.00000
    2  4  4               26          0.02203
    3  1  1                0          0.00000
    3  1  2                0          0.00000
    3  1  3                0          0.00000
    3  1  4                0          0.00000
    3  2  1                0          0.00000
    3  2  2                1          0.00085
    3  2  3                0          0.00000
    3  2  4                0          0.00000
    3  3  1                0          0.00000
    3  3  2                0          0.00000
    3  3  3               14          0.01186
    3  3  4               20          0.01695
    3  4  1                3          0.00254
    3  4  2                0          0.00000
    3  4  3                2          0.00169
    3  4  4               22          0.01864
    4  1  1               29          0.02458
    4  1  2                3          0.00254
    4  1  3                0          0.00000
    4  1  4               24          0.02034
    4  2  1                2          0.00169
    4  2  2                1          0.00085
    4  2  3                0          0.00000
    4  2  4                7          0.00593
    4  3  1                0          0.00000
    4  3  2                0          0.00000
    4  3  3                3          0.00254
    4  3  4               21          0.01780
    4  4  1               40          0.03390
    4  4  2                7          0.00593
    4  4  3               17          0.01441
    4  4  4              546          0.46271


FINAL CLASS COUNTS AND PROPORTIONS FOR EACH LATENT CLASS VARIABLE
BASED ON THEIR MOST LIKELY LATENT CLASS PATTERN

  Latent Class
    Variable    Class

    C1             1             325          0.27542
                   2              93          0.07881
                   3              62          0.05254
                   4             700          0.59322
    C2             1             298          0.25254
                   2              72          0.06102
                   3              61          0.05169
                   4             749          0.63475
    C3             1             259          0.21949
                   2              68          0.05763
                   3              41          0.03475
                   4             812          0.68814


CLASSIFICATION QUALITY

     Entropy                         0.803


Average Latent Class Probabilities for Most Likely Latent Class Pattern (Row)
by Latent Class Pattern (Column)

  Latent Class Variable Patterns

  Latent Class         C1        C2        C3
   Pattern No.      Class     Class     Class

         1             1         1         1
         2             1         1         2
         3             1         1         3
         4             1         1         4
         5             1         2         1
         6             1         2         2
         7             1         2         3
         8             1         2         4
         9             1         3         1
        10             1         3         2
        11             1         3         3
        12             1         3         4
        13             1         4         1
        14             1         4         2
        15             1         4         3
        16             1         4         4
        17             2         1         1
        18             2         1         2
        19             2         1         3
        20             2         1         4
        21             2         2         1
        22             2         2         2
        23             2         2         3
        24             2         2         4
        25             2         3         1
        26             2         3         2
        27             2         3         3
        28             2         3         4
        29             2         4         1
        30             2         4         2
        31             2         4         3
        32             2         4         4
        33             3         1         1
        34             3         1         2
        35             3         1         3
        36             3         1         4
        37             3         2         1
        38             3         2         2
        39             3         2         3
        40             3         2         4
        41             3         3         1
        42             3         3         2
        43             3         3         3
        44             3         3         4
        45             3         4         1
        46             3         4         2
        47             3         4         3
        48             3         4         4
        49             4         1         1
        50             4         1         2
        51             4         1         3
        52             4         1         4
        53             4         2         1
        54             4         2         2
        55             4         2         3
        56             4         2         4
        57             4         3         1
        58             4         3         2
        59             4         3         3
        60             4         3         4
        61             4         4         1
        62             4         4         2
        63             4         4         3
        64             4         4         4

           1        2        3        4        5        6        7        8        9

    1   0.647    0.025    0.000    0.112    0.009    0.005    0.002    0.003    0.000
    2   0.092    0.693    0.000    0.000    0.000    0.043    0.000    0.000    0.000
    3   0.000    0.000    0.000    0.000    0.000    0.000    0.000    0.000    0.000
    4   0.076    0.000    0.000    0.629    0.002    0.000    0.000    0.025    0.000
    5   0.027    0.000    0.000    0.001    0.586    0.060    0.068    0.059    0.000
    6   0.043    0.026    0.000    0.002    0.112    0.614    0.018    0.033    0.000
    7   0.001    0.000    0.000    0.000    0.030    0.003    0.442    0.000    0.000
    8   0.027    0.000    0.000    0.344    0.024    0.000    0.004    0.520    0.000
    9   0.000    0.000    0.000    0.000    0.000    0.000    0.000    0.000    0.000
   10   0.000    0.000    0.000    0.000    0.000    0.000    0.000    0.000    0.000
   11   0.000    0.000    0.000    0.000    0.000    0.000    0.000    0.000    0.000
   12   0.000    0.000    0.000    0.000    0.000    0.000    0.000    0.000    0.000
   13   0.249    0.001    0.000    0.001    0.000    0.000    0.000    0.000    0.000
   14   0.000    0.000    0.000    0.000    0.000    0.000    0.000    0.000    0.000
   15   0.017    0.000    0.000    0.001    0.000    0.000    0.000    0.000    0.000
   16   0.030    0.001    0.000    0.062    0.000    0.000    0.000    0.001    0.000
   17   0.151    0.006    0.000    0.012    0.000    0.000    0.000    0.000    0.000
   18   0.000    0.010    0.000    0.000    0.000    0.000    0.000    0.000    0.000
   19   0.000    0.000    0.000    0.000    0.000    0.000    0.000    0.000    0.000
   20   0.010    0.000    0.000    0.128    0.000    0.000    0.000    0.001    0.000
   21   0.005    0.000    0.000    0.000    0.064    0.001    0.013    0.000    0.000
   22   0.013    0.018    0.000    0.000    0.006    0.060    0.001    0.000    0.000
   23   0.000    0.000    0.000    0.000    0.002    0.000    0.005    0.002    0.000
   24   0.000    0.000    0.000    0.000    0.001    0.000    0.000    0.016    0.000
   25   0.000    0.000    0.000    0.000    0.000    0.000    0.000    0.000    0.000
   26   0.000    0.000    0.000    0.000    0.000    0.000    0.000    0.000    0.000
   27   0.013    0.000    0.000    0.000    0.000    0.000    0.000    0.000    0.000
   28   0.000    0.000    0.000    0.001    0.000    0.000    0.000    0.000    0.000
   29   0.066    0.000    0.000    0.001    0.000    0.000    0.000    0.000    0.000
   30   0.000    0.000    0.000    0.000    0.000    0.000    0.000    0.000    0.000
   31   0.000    0.000    0.000    0.000    0.000    0.000    0.000    0.000    0.000
   32   0.003    0.000    0.000    0.006    0.000    0.000    0.000    0.000    0.000
   33   0.000    0.000    0.000    0.000    0.000    0.000    0.000    0.000    0.000
   34   0.000    0.000    0.000    0.000    0.000    0.000    0.000    0.000    0.000
   35   0.000    0.000    0.000    0.000    0.000    0.000    0.000    0.000    0.000
   36   0.000    0.000    0.000    0.000    0.000    0.000    0.000    0.000    0.000
   37   0.000    0.000    0.000    0.000    0.000    0.000    0.000    0.000    0.000
   38   0.002    0.000    0.000    0.001    0.093    0.142    0.017    0.087    0.000
   39   0.000    0.000    0.000    0.000    0.000    0.000    0.000    0.000    0.000
   40   0.000    0.000    0.000    0.000    0.000    0.000    0.000    0.000    0.000
   41   0.000    0.000    0.000    0.000    0.000    0.000    0.000    0.000    0.000
   42   0.000    0.000    0.000    0.000    0.000    0.000    0.000    0.000    0.000
   43   0.081    0.002    0.000    0.005    0.011    0.008    0.015    0.000    0.000
   44   0.050    0.003    0.000    0.058    0.007    0.010    0.001    0.015    0.000
   45   0.040    0.007    0.000    0.000    0.000    0.000    0.000    0.000    0.000
   46   0.000    0.000    0.000    0.000    0.000    0.000    0.000    0.000    0.000
   47   0.005    0.000    0.000    0.000    0.000    0.000    0.000    0.000    0.000
   48   0.013    0.002    0.000    0.024    0.000    0.001    0.000    0.000    0.000
   49   0.074    0.003    0.000    0.011    0.001    0.000    0.000    0.000    0.000
   50   0.013    0.082    0.000    0.000    0.000    0.012    0.000    0.000    0.000
   51   0.000    0.000    0.000    0.000    0.000    0.000    0.000    0.000    0.000
   52   0.012    0.000    0.000    0.077    0.000    0.000    0.000    0.000    0.000
   53   0.033    0.000    0.000    0.000    0.058    0.000    0.003    0.001    0.000
   54   0.000    0.000    0.000    0.000    0.001    0.092    0.001    0.000    0.000
   55   0.000    0.000    0.000    0.000    0.000    0.000    0.000    0.000    0.000
   56   0.000    0.000    0.000    0.003    0.003    0.000    0.001    0.076    0.000
   57   0.000    0.000    0.000    0.000    0.000    0.000    0.000    0.000    0.000
   58   0.000    0.000    0.000    0.000    0.000    0.000    0.000    0.000    0.000
   59   0.017    0.000    0.000    0.000    0.001    0.000    0.009    0.000    0.000
   60   0.005    0.000    0.000    0.025    0.001    0.000    0.000    0.003    0.000
   61   0.019    0.000    0.000    0.000    0.000    0.000    0.000    0.000    0.000
   62   0.002    0.012    0.000    0.000    0.000    0.000    0.000    0.000    0.000
   63   0.011    0.000    0.000    0.001    0.001    0.000    0.000    0.000    0.000
   64   0.006    0.001    0.000    0.008    0.000    0.000    0.000    0.000    0.000

          10       11       12       13       14       15       16       17       18

    1   0.000    0.000    0.000    0.010    0.001    0.005    0.035    0.011    0.000
    2   0.000    0.000    0.000    0.000    0.009    0.001    0.000    0.002    0.030
    3   0.000    0.000    0.000    0.000    0.000    0.000    0.000    0.000    0.000
    4   0.000    0.000    0.000    0.001    0.000    0.000    0.083    0.000    0.000
    5   0.000    0.000    0.000    0.000    0.000    0.000    0.000    0.000    0.000
    6   0.000    0.000    0.000    0.000    0.000    0.000    0.000    0.000    0.000
    7   0.000    0.000    0.000    0.000    0.000    0.000    0.000    0.000    0.000
    8   0.000    0.000    0.000    0.000    0.000    0.000    0.000    0.000    0.000
    9   0.000    0.000    0.000    0.000    0.000    0.000    0.000    0.000    0.000
   10   0.000    0.000    0.000    0.000    0.000    0.000    0.000    0.000    0.000
   11   0.000    0.000    0.000    0.000    0.000    0.000    0.000    0.000    0.000
   12   0.000    0.000    0.000    0.000    0.000    0.000    0.000    0.000    0.000
   13   0.000    0.000    0.000    0.494    0.002    0.062    0.033    0.008    0.000
   14   0.000    0.000    0.000    0.000    0.000    0.000    0.000    0.000    0.000
   15   0.000    0.000    0.000    0.034    0.000    0.547    0.020    0.003    0.000
   16   0.000    0.000    0.000    0.033    0.001    0.012    0.637    0.001    0.000
   17   0.000    0.000    0.000    0.002    0.000    0.000    0.001    0.642    0.015
   18   0.000    0.000    0.000    0.000    0.000    0.000    0.000    0.009    0.884
   19   0.000    0.000    0.000    0.000    0.000    0.000    0.000    0.000    0.000
   20   0.000    0.000    0.000    0.000    0.000    0.000    0.021    0.050    0.000
   21   0.000    0.000    0.000    0.000    0.000    0.000    0.000    0.029    0.000
   22   0.000    0.000    0.000    0.000    0.000    0.000    0.000    0.009    0.038
   23   0.000    0.000    0.000    0.000    0.000    0.000    0.000    0.000    0.000
   24   0.000    0.000    0.000    0.000    0.000    0.000    0.000    0.000    0.000
   25   0.000    0.000    0.000    0.000    0.000    0.000    0.000    0.000    0.000
   26   0.000    0.000    0.000    0.000    0.000    0.000    0.000    0.000    0.000
   27   0.000    0.000    0.000    0.000    0.000    0.003    0.000    0.141    0.000
   28   0.000    0.000    0.000    0.000    0.000    0.000    0.000    0.005    0.000
   29   0.000    0.000    0.000    0.131    0.000    0.017    0.049    0.114    0.000
   30   0.000    0.000    0.000    0.000    0.000    0.000    0.000    0.000    0.000
   31   0.000    0.000    0.000    0.000    0.000    0.000    0.000    0.000    0.000
   32   0.000    0.000    0.000    0.001    0.000    0.001    0.037    0.035    0.004
   33   0.000    0.000    0.000    0.000    0.000    0.000    0.000    0.000    0.000
   34   0.000    0.000    0.000    0.000    0.000    0.000    0.000    0.000    0.000
   35   0.000    0.000    0.000    0.000    0.000    0.000    0.000    0.000    0.000
   36   0.000    0.000    0.000    0.000    0.000    0.000    0.000    0.000    0.000
   37   0.000    0.000    0.000    0.000    0.000    0.000    0.000    0.000    0.000
   38   0.000    0.000    0.000    0.000    0.000    0.000    0.000    0.000    0.000
   39   0.000    0.000    0.000    0.000    0.000    0.000    0.000    0.000    0.000
   40   0.000    0.000    0.000    0.000    0.000    0.000    0.000    0.000    0.000
   41   0.000    0.000    0.000    0.000    0.000    0.000    0.000    0.000    0.000
   42   0.000    0.000    0.000    0.000    0.000    0.000    0.000    0.000    0.000
   43   0.000    0.001    0.000    0.001    0.000    0.001    0.000    0.002    0.000
   44   0.000    0.000    0.000    0.001    0.000    0.000    0.016    0.001    0.000
   45   0.000    0.000    0.000    0.079    0.017    0.023    0.005    0.001    0.000
   46   0.000    0.000    0.000    0.000    0.000    0.000    0.000    0.000    0.000
   47   0.000    0.000    0.000    0.009    0.001    0.154    0.000    0.000    0.000
   48   0.000    0.000    0.000    0.002    0.000    0.001    0.119    0.000    0.000
   49   0.000    0.000    0.000    0.001    0.000    0.000    0.000    0.000    0.000
   50   0.000    0.000    0.000    0.000    0.000    0.000    0.000    0.000    0.000
   51   0.000    0.000    0.000    0.000    0.000    0.000    0.000    0.000    0.000
   52   0.000    0.000    0.000    0.000    0.000    0.000    0.001    0.000    0.000
   53   0.000    0.000    0.000    0.000    0.000    0.000    0.000    0.000    0.000
   54   0.000    0.000    0.000    0.000    0.000    0.000    0.000    0.000    0.000
   55   0.000    0.000    0.000    0.000    0.000    0.000    0.000    0.000    0.000
   56   0.000    0.000    0.000    0.000    0.000    0.000    0.000    0.000    0.000
   57   0.000    0.000    0.000    0.000    0.000    0.000    0.000    0.000    0.000
   58   0.000    0.000    0.000    0.000    0.000    0.000    0.000    0.000    0.000
   59   0.000    0.000    0.000    0.000    0.000    0.000    0.000    0.000    0.000
   60   0.000    0.000    0.000    0.000    0.000    0.000    0.000    0.000    0.000
   61   0.000    0.000    0.000    0.031    0.000    0.006    0.002    0.000    0.000
   62   0.000    0.000    0.000    0.000    0.024    0.001    0.000    0.000    0.001
   63   0.000    0.000    0.000    0.004    0.000    0.012    0.002    0.000    0.000
   64   0.000    0.000    0.000    0.001    0.000    0.001    0.038    0.000    0.000

          19       20       21       22       23       24       25       26       27

    1   0.000    0.001    0.002    0.002    0.000    0.000    0.000    0.000    0.001
    2   0.000    0.000    0.000    0.016    0.000    0.000    0.000    0.001    0.002
    3   0.000    0.000    0.000    0.000    0.000    0.000    0.000    0.000    0.000
    4   0.000    0.006    0.000    0.000    0.000    0.002    0.000    0.000    0.000
    5   0.000    0.000    0.004    0.001    0.000    0.000    0.000    0.000    0.000
    6   0.000    0.000    0.002    0.014    0.000    0.000    0.000    0.000    0.000
    7   0.000    0.000    0.000    0.000    0.000    0.000    0.000    0.000    0.000
    8   0.000    0.003    0.002    0.000    0.000    0.053    0.000    0.000    0.000
    9   0.000    0.000    0.000    0.000    0.000    0.000    0.000    0.000    0.000
   10   0.000    0.000    0.000    0.000    0.000    0.000    0.000    0.000    0.000
   11   0.000    0.000    0.000    0.000    0.000    0.000    0.000    0.000    0.000
   12   0.000    0.000    0.000    0.000    0.000    0.000    0.000    0.000    0.000
   13   0.000    0.000    0.000    0.000    0.000    0.000    0.000    0.000    0.000
   14   0.000    0.000    0.000    0.000    0.000    0.000    0.000    0.000    0.000
   15   0.000    0.000    0.000    0.000    0.000    0.000    0.000    0.000    0.014
   16   0.000    0.001    0.000    0.000    0.000    0.000    0.000    0.000    0.000
   17   0.000    0.058    0.020    0.005    0.002    0.003    0.000    0.001    0.027
   18   0.000    0.000    0.000    0.058    0.000    0.000    0.000    0.027    0.007
   19   0.000    0.000    0.000    0.000    0.000    0.000    0.000    0.000    0.000
   20   0.000    0.637    0.001    0.000    0.000    0.023    0.000    0.000    0.001
   21   0.000    0.000    0.716    0.043    0.074    0.041    0.000    0.000    0.007
   22   0.000    0.001    0.073    0.682    0.018    0.043    0.000    0.001    0.016
   23   0.000    0.000    0.195    0.000    0.582    0.197    0.000    0.000    0.006
   24   0.000    0.003    0.094    0.000    0.015    0.866    0.000    0.000    0.000
   25   0.000    0.000    0.000    0.000    0.000    0.000    0.000    0.000    0.000
   26   0.000    0.000    0.000    0.000    0.000    0.000    0.000    0.000    0.000
   27   0.000    0.003    0.001    0.000    0.000    0.000    0.000    0.000    0.422
   28   0.000    0.065    0.019    0.000    0.003    0.419    0.000    0.000    0.015
   29   0.000    0.003    0.000    0.000    0.000    0.000    0.000    0.000    0.004
   30   0.000    0.000    0.000    0.000    0.000    0.000    0.000    0.000    0.000
   31   0.000    0.000    0.000    0.000    0.000    0.000    0.000    0.000    0.000
   32   0.000    0.057    0.013    0.020    0.002    0.012    0.000    0.000    0.007
   33   0.000    0.000    0.000    0.000    0.000    0.000    0.000    0.000    0.000
   34   0.000    0.000    0.000    0.000    0.000    0.000    0.000    0.000    0.000
   35   0.000    0.000    0.000    0.000    0.000    0.000    0.000    0.000    0.000
   36   0.000    0.000    0.000    0.000    0.000    0.000    0.000    0.000    0.000
   37   0.000    0.000    0.000    0.000    0.000    0.000    0.000    0.000    0.000
   38   0.000    0.000    0.008    0.013    0.002    0.008    0.000    0.000    0.000
   39   0.000    0.000    0.000    0.000    0.000    0.000    0.000    0.000    0.000
   40   0.000    0.000    0.000    0.000    0.000    0.000    0.000    0.000    0.000
   41   0.000    0.000    0.000    0.000    0.000    0.000    0.000    0.000    0.000
   42   0.000    0.000    0.000    0.000    0.000    0.000    0.000    0.000    0.000
   43   0.000    0.000    0.004    0.000    0.009    0.000    0.000    0.000    0.017
   44   0.000    0.013    0.000    0.000    0.000    0.001    0.000    0.000    0.000
   45   0.000    0.000    0.000    0.000    0.000    0.000    0.000    0.000    0.000
   46   0.000    0.000    0.000    0.000    0.000    0.000    0.000    0.000    0.000
   47   0.000    0.000    0.000    0.000    0.000    0.000    0.000    0.000    0.001
   48   0.000    0.000    0.000    0.000    0.000    0.000    0.000    0.000    0.000
   49   0.000    0.000    0.000    0.000    0.000    0.000    0.000    0.000    0.000
   50   0.000    0.000    0.000    0.000    0.000    0.000    0.000    0.000    0.000
   51   0.000    0.000    0.000    0.000    0.000    0.000    0.000    0.000    0.000
   52   0.000    0.000    0.000    0.000    0.000    0.000    0.000    0.000    0.000
   53   0.000    0.000    0.000    0.000    0.000    0.000    0.000    0.000    0.000
   54   0.000    0.000    0.000    0.000    0.000    0.000    0.000    0.000    0.000
   55   0.000    0.000    0.000    0.000    0.000    0.000    0.000    0.000    0.000
   56   0.000    0.000    0.000    0.000    0.000    0.000    0.000    0.000    0.000
   57   0.000    0.000    0.000    0.000    0.000    0.000    0.000    0.000    0.000
   58   0.000    0.000    0.000    0.000    0.000    0.000    0.000    0.000    0.000
   59   0.000    0.000    0.000    0.000    0.000    0.000    0.000    0.000    0.000
   60   0.000    0.000    0.000    0.000    0.000    0.000    0.000    0.000    0.000
   61   0.000    0.000    0.000    0.000    0.000    0.000    0.000    0.000    0.000
   62   0.000    0.000    0.000    0.000    0.000    0.000    0.000    0.000    0.000
   63   0.000    0.000    0.000    0.000    0.000    0.000    0.000    0.000    0.000
   64   0.000    0.000    0.000    0.000    0.000    0.000    0.000    0.000    0.000

          28       29       30       31       32       33       34       35       36

    1   0.000    0.000    0.000    0.000    0.001    0.000    0.000    0.000    0.000
    2   0.000    0.000    0.000    0.000    0.000    0.000    0.000    0.000    0.000
    3   0.000    0.000    0.000    0.000    0.000    0.000    0.000    0.000    0.000
    4   0.001    0.000    0.000    0.000    0.001    0.000    0.000    0.000    0.000
    5   0.000    0.000    0.000    0.000    0.000    0.000    0.000    0.000    0.000
    6   0.000    0.000    0.000    0.000    0.000    0.000    0.000    0.000    0.000
    7   0.000    0.000    0.000    0.000    0.000    0.000    0.000    0.000    0.000
    8   0.000    0.000    0.000    0.000    0.000    0.000    0.000    0.000    0.000
    9   0.000    0.000    0.000    0.000    0.000    0.000    0.000    0.000    0.000
   10   0.000    0.000    0.000    0.000    0.000    0.000    0.000    0.000    0.000
   11   0.000    0.000    0.000    0.000    0.000    0.000    0.000    0.000    0.000
   12   0.000    0.000    0.000    0.000    0.000    0.000    0.000    0.000    0.000
   13   0.000    0.026    0.000    0.001    0.001    0.000    0.000    0.000    0.000
   14   0.000    0.000    0.000    0.000    0.000    0.000    0.000    0.000    0.000
   15   0.000    0.012    0.000    0.191    0.007    0.000    0.000    0.000    0.000
   16   0.000    0.002    0.000    0.000    0.020    0.000    0.000    0.000    0.000
   17   0.004    0.013    0.000    0.002    0.013    0.000    0.000    0.000    0.000
   18   0.000    0.000    0.003    0.000    0.000    0.000    0.000    0.000    0.000
   19   0.000    0.000    0.000    0.000    0.000    0.000    0.000    0.000    0.000
   20   0.041    0.000    0.000    0.000    0.053    0.000    0.000    0.000    0.000
   21   0.000    0.000    0.000    0.000    0.000    0.000    0.000    0.000    0.000
   22   0.002    0.000    0.000    0.000    0.000    0.000    0.000    0.000    0.000
   23   0.000    0.000    0.000    0.000    0.000    0.000    0.000    0.000    0.000
   24   0.005    0.000    0.000    0.000    0.000    0.000    0.000    0.000    0.000
   25   0.000    0.000    0.000    0.000    0.000    0.000    0.000    0.000    0.000
   26   0.000    0.000    0.000    0.000    0.000    0.000    0.000    0.000    0.000
   27   0.005    0.001    0.000    0.048    0.001    0.000    0.000    0.000    0.000
   28   0.433    0.000    0.000    0.000    0.000    0.000    0.000    0.000    0.000
   29   0.001    0.389    0.000    0.050    0.144    0.000    0.000    0.000    0.000
   30   0.000    0.000    0.000    0.000    0.000    0.000    0.000    0.000    0.000
   31   0.000    0.000    0.000    0.000    0.000    0.000    0.000    0.000    0.000
   32   0.012    0.019    0.001    0.016    0.691    0.000    0.000    0.000    0.000
   33   0.000    0.000    0.000    0.000    0.000    0.000    0.000    0.000    0.000
   34   0.000    0.000    0.000    0.000    0.000    0.000    0.000    0.000    0.000
   35   0.000    0.000    0.000    0.000    0.000    0.000    0.000    0.000    0.000
   36   0.000    0.000    0.000    0.000    0.000    0.000    0.000    0.000    0.000
   37   0.000    0.000    0.000    0.000    0.000    0.000    0.000    0.000    0.000
   38   0.000    0.000    0.000    0.000    0.000    0.000    0.000    0.000    0.000
   39   0.000    0.000    0.000    0.000    0.000    0.000    0.000    0.000    0.000
   40   0.000    0.000    0.000    0.000    0.000    0.000    0.000    0.000    0.000
   41   0.000    0.000    0.000    0.000    0.000    0.000    0.000    0.000    0.000
   42   0.000    0.000    0.000    0.000    0.000    0.000    0.000    0.000    0.000
   43   0.000    0.000    0.000    0.000    0.000    0.000    0.000    0.000    0.000
   44   0.003    0.000    0.000    0.000    0.000    0.000    0.000    0.000    0.000
   45   0.000    0.002    0.000    0.001    0.000    0.000    0.000    0.000    0.000
   46   0.000    0.000    0.000    0.000    0.000    0.000    0.000    0.000    0.000
   47   0.000    0.000    0.000    0.008    0.000    0.000    0.000    0.000    0.000
   48   0.000    0.000    0.000    0.000    0.007    0.000    0.000    0.000    0.000
   49   0.000    0.000    0.000    0.000    0.000    0.000    0.000    0.000    0.000
   50   0.000    0.000    0.000    0.000    0.000    0.000    0.000    0.000    0.000
   51   0.000    0.000    0.000    0.000    0.000    0.000    0.000    0.000    0.000
   52   0.000    0.000    0.000    0.000    0.000    0.000    0.000    0.000    0.000
   53   0.000    0.000    0.000    0.000    0.000    0.000    0.000    0.000    0.000
   54   0.000    0.000    0.000    0.000    0.000    0.000    0.000    0.000    0.000
   55   0.000    0.000    0.000    0.000    0.000    0.000    0.000    0.000    0.000
   56   0.000    0.000    0.000    0.000    0.000    0.000    0.000    0.000    0.000
   57   0.000    0.000    0.000    0.000    0.000    0.000    0.000    0.000    0.000
   58   0.000    0.000    0.000    0.000    0.000    0.000    0.000    0.000    0.000
   59   0.000    0.000    0.000    0.000    0.000    0.000    0.000    0.000    0.000
   60   0.000    0.000    0.000    0.000    0.000    0.000    0.000    0.000    0.000
   61   0.000    0.001    0.000    0.000    0.000    0.000    0.000    0.000    0.000
   62   0.000    0.000    0.004    0.000    0.000    0.000    0.000    0.000    0.000
   63   0.000    0.000    0.000    0.000    0.000    0.000    0.000    0.000    0.000
   64   0.000    0.000    0.000    0.000    0.000    0.000    0.000    0.000    0.000

          37       38       39       40       41       42       43       44       45

    1   0.000    0.000    0.000    0.000    0.000    0.000    0.025    0.010    0.002
    2   0.000    0.002    0.000    0.000    0.000    0.018    0.047    0.000    0.000
    3   0.000    0.000    0.000    0.000    0.000    0.000    0.000    0.000    0.000
    4   0.000    0.000    0.000    0.000    0.000    0.000    0.003    0.063    0.000
    5   0.011    0.001    0.001    0.001    0.000    0.000    0.003    0.001    0.000
    6   0.006    0.026    0.001    0.001    0.000    0.001    0.008    0.002    0.000
    7   0.001    0.000    0.018    0.000    0.000    0.000    0.043    0.000    0.000
    8   0.000    0.000    0.000    0.005    0.000    0.000    0.000    0.008    0.000
    9   0.000    0.000    0.000    0.000    0.000    0.000    0.000    0.000    0.000
   10   0.000    0.000    0.000    0.000    0.000    0.000    0.000    0.000    0.000
   11   0.000    0.000    0.000    0.000    0.000    0.000    0.000    0.000    0.000
   12   0.000    0.000    0.000    0.000    0.000    0.000    0.000    0.000    0.000
   13   0.000    0.000    0.000    0.000    0.000    0.000    0.002    0.000    0.049
   14   0.000    0.000    0.000    0.000    0.000    0.000    0.000    0.000    0.000
   15   0.000    0.000    0.000    0.000    0.000    0.000    0.037    0.000    0.007
   16   0.000    0.000    0.000    0.000    0.000    0.000    0.002    0.013    0.006
   17   0.000    0.000    0.000    0.000    0.000    0.000    0.015    0.004    0.001
   18   0.000    0.000    0.000    0.000    0.000    0.002    0.001    0.000    0.000
   19   0.000    0.000    0.000    0.000    0.000    0.000    0.000    0.000    0.000
   20   0.000    0.000    0.000    0.000    0.000    0.000    0.001    0.017    0.000
   21   0.002    0.000    0.000    0.000    0.000    0.000    0.004    0.000    0.000
   22   0.000    0.008    0.000    0.000    0.000    0.004    0.008    0.000    0.000
   23   0.001    0.000    0.002    0.001    0.000    0.000    0.006    0.000    0.000
   24   0.000    0.000    0.000    0.001    0.000    0.000    0.000    0.001    0.000
   25   0.000    0.000    0.000    0.000    0.000    0.000    0.000    0.000    0.000
   26   0.000    0.000    0.000    0.000    0.000    0.000    0.000    0.000    0.000
   27   0.000    0.000    0.000    0.000    0.000    0.000    0.350    0.004    0.000
   28   0.000    0.000    0.000    0.000    0.000    0.000    0.001    0.038    0.000
   29   0.000    0.000    0.000    0.000    0.000    0.000    0.001    0.000    0.021
   30   0.000    0.000    0.000    0.000    0.000    0.000    0.000    0.000    0.000
   31   0.000    0.000    0.000    0.000    0.000    0.000    0.000    0.000    0.000
   32   0.000    0.000    0.000    0.000    0.000    0.000    0.002    0.005    0.001
   33   0.000    0.000    0.000    0.000    0.000    0.000    0.000    0.000    0.000
   34   0.000    0.000    0.000    0.000    0.000    0.000    0.000    0.000    0.000
   35   0.000    0.000    0.000    0.000    0.000    0.000    0.000    0.000    0.000
   36   0.000    0.000    0.000    0.000    0.000    0.000    0.000    0.000    0.000
   37   0.000    0.000    0.000    0.000    0.000    0.000    0.000    0.000    0.000
   38   0.137    0.211    0.025    0.129    0.000    0.002    0.059    0.064    0.000
   39   0.000    0.000    0.000    0.000    0.000    0.000    0.000    0.000    0.000
   40   0.000    0.000    0.000    0.000    0.000    0.000    0.000    0.000    0.000
   41   0.000    0.000    0.000    0.000    0.000    0.000    0.000    0.000    0.000
   42   0.000    0.000    0.000    0.000    0.000    0.000    0.000    0.000    0.000
   43   0.001    0.001    0.001    0.000    0.000    0.002    0.769    0.010    0.010
   44   0.003    0.004    0.001    0.013    0.000    0.003    0.143    0.585    0.002
   45   0.000    0.000    0.000    0.000    0.000    0.001    0.052    0.002    0.493
   46   0.000    0.000    0.000    0.000    0.000    0.000    0.000    0.000    0.000
   47   0.000    0.000    0.000    0.000    0.000    0.000    0.205    0.000    0.029
   48   0.000    0.000    0.000    0.000    0.000    0.000    0.012    0.068    0.011
   49   0.000    0.000    0.000    0.000    0.000    0.000    0.003    0.002    0.000
   50   0.000    0.001    0.000    0.000    0.000    0.002    0.000    0.000    0.000
   51   0.000    0.000    0.000    0.000    0.000    0.000    0.000    0.000    0.000
   52   0.000    0.000    0.000    0.000    0.000    0.000    0.000    0.006    0.000
   53   0.003    0.000    0.000    0.000    0.000    0.000    0.003    0.000    0.000
   54   0.000    0.005    0.000    0.000    0.000    0.000    0.000    0.000    0.000
   55   0.000    0.000    0.000    0.000    0.000    0.000    0.000    0.000    0.000
   56   0.000    0.000    0.000    0.004    0.000    0.000    0.000    0.005    0.000
   57   0.000    0.000    0.000    0.000    0.000    0.000    0.000    0.000    0.000
   58   0.000    0.000    0.000    0.000    0.000    0.000    0.000    0.000    0.000
   59   0.000    0.000    0.000    0.000    0.000    0.000    0.034    0.000    0.000
   60   0.000    0.000    0.000    0.000    0.000    0.000    0.006    0.058    0.000
   61   0.000    0.000    0.000    0.000    0.000    0.000    0.001    0.000    0.007
   62   0.000    0.000    0.000    0.000    0.000    0.000    0.000    0.000    0.000
   63   0.000    0.000    0.000    0.000    0.000    0.000    0.007    0.000    0.001
   64   0.000    0.000    0.000    0.000    0.000    0.000    0.001    0.002    0.000

          46       47       48       49       50       51       52       53       54

    1   0.000    0.001    0.006    0.043    0.002    0.000    0.007    0.000    0.000
    2   0.002    0.000    0.000    0.005    0.020    0.000    0.000    0.000    0.002
    3   0.000    0.000    0.000    0.000    0.000    0.000    0.000    0.000    0.000
    4   0.000    0.000    0.014    0.006    0.000    0.000    0.032    0.000    0.000
    5   0.000    0.000    0.000    0.011    0.000    0.000    0.000    0.136    0.016
    6   0.000    0.000    0.000    0.003    0.001    0.000    0.000    0.008    0.066
    7   0.000    0.000    0.000    0.000    0.000    0.000    0.000    0.024    0.002
    8   0.000    0.000    0.000    0.000    0.000    0.000    0.002    0.000    0.000
    9   0.000    0.000    0.000    0.000    0.000    0.000    0.000    0.000    0.000
   10   0.000    0.000    0.000    0.000    0.000    0.000    0.000    0.000    0.000
   11   0.000    0.000    0.000    0.000    0.000    0.000    0.000    0.000    0.000
   12   0.000    0.000    0.000    0.000    0.000    0.000    0.000    0.000    0.000
   13   0.000    0.005    0.002    0.002    0.000    0.000    0.000    0.000    0.000
   14   0.000    0.000    0.000    0.000    0.000    0.000    0.000    0.000    0.000
   15   0.000    0.106    0.004    0.000    0.000    0.000    0.000    0.000    0.000
   16   0.000    0.002    0.112    0.000    0.000    0.000    0.000    0.000    0.000
   17   0.000    0.000    0.001    0.000    0.000    0.000    0.000    0.000    0.000
   18   0.000    0.000    0.000    0.000    0.000    0.000    0.000    0.000    0.000
   19   0.000    0.000    0.000    0.000    0.000    0.000    0.000    0.000    0.000
   20   0.000    0.000    0.014    0.000    0.000    0.000    0.000    0.000    0.000
   21   0.000    0.000    0.000    0.000    0.000    0.000    0.000    0.000    0.000
   22   0.000    0.000    0.000    0.000    0.000    0.000    0.000    0.000    0.000
   23   0.000    0.000    0.000    0.000    0.000    0.000    0.000    0.000    0.000
   24   0.000    0.000    0.000    0.000    0.000    0.000    0.000    0.000    0.000
   25   0.000    0.000    0.000    0.000    0.000    0.000    0.000    0.000    0.000
   26   0.000    0.000    0.000    0.000    0.000    0.000    0.000    0.000    0.000
   27   0.000    0.008    0.000    0.000    0.000    0.000    0.000    0.000    0.000
   28   0.000    0.000    0.000    0.000    0.000    0.000    0.000    0.000    0.000
   29   0.000    0.003    0.008    0.000    0.000    0.000    0.000    0.000    0.000
   30   0.000    0.000    0.000    0.000    0.000    0.000    0.000    0.000    0.000
   31   0.000    0.000    0.000    0.000    0.000    0.000    0.000    0.000    0.000
   32   0.000    0.001    0.053    0.000    0.000    0.000    0.000    0.000    0.000
   33   0.000    0.000    0.000    0.000    0.000    0.000    0.000    0.000    0.000
   34   0.000    0.000    0.000    0.000    0.000    0.000    0.000    0.000    0.000
   35   0.000    0.000    0.000    0.000    0.000    0.000    0.000    0.000    0.000
   36   0.000    0.000    0.000    0.000    0.000    0.000    0.000    0.000    0.000
   37   0.000    0.000    0.000    0.000    0.000    0.000    0.000    0.000    0.000
   38   0.000    0.000    0.000    0.000    0.000    0.000    0.000    0.000    0.000
   39   0.000    0.000    0.000    0.000    0.000    0.000    0.000    0.000    0.000
   40   0.000    0.000    0.000    0.000    0.000    0.000    0.000    0.000    0.000
   41   0.000    0.000    0.000    0.000    0.000    0.000    0.000    0.000    0.000
   42   0.000    0.000    0.000    0.000    0.000    0.000    0.000    0.000    0.000
   43   0.000    0.008    0.000    0.008    0.000    0.000    0.000    0.000    0.000
   44   0.000    0.000    0.030    0.001    0.000    0.000    0.003    0.001    0.002
   45   0.035    0.148    0.087    0.000    0.000    0.000    0.000    0.000    0.000
   46   0.000    0.000    0.000    0.000    0.000    0.000    0.000    0.000    0.000
   47   0.002    0.584    0.001    0.000    0.000    0.000    0.000    0.000    0.000
   48   0.001    0.005    0.670    0.000    0.000    0.000    0.000    0.000    0.000
   49   0.000    0.000    0.000    0.556    0.020    0.000    0.083    0.008    0.005
   50   0.000    0.000    0.000    0.100    0.620    0.000    0.000    0.000    0.114
   51   0.000    0.000    0.000    0.000    0.000    0.000    0.000    0.000    0.000
   52   0.000    0.000    0.000    0.087    0.000    0.000    0.578    0.000    0.000
   53   0.000    0.000    0.000    0.248    0.000    0.000    0.003    0.550    0.001
   54   0.000    0.000    0.000    0.000    0.001    0.000    0.000    0.007    0.879
   55   0.000    0.000    0.000    0.000    0.000    0.000    0.000    0.000    0.000
   56   0.000    0.000    0.000    0.002    0.000    0.000    0.020    0.033    0.000
   57   0.000    0.000    0.000    0.000    0.000    0.000    0.000    0.000    0.000
   58   0.000    0.000    0.000    0.000    0.000    0.000    0.000    0.000    0.000
   59   0.000    0.000    0.000    0.125    0.000    0.001    0.000    0.006    0.001
   60   0.000    0.000    0.000    0.038    0.000    0.000    0.144    0.006    0.000
   61   0.000    0.001    0.001    0.048    0.000    0.000    0.000    0.002    0.000
   62   0.010    0.000    0.000    0.011    0.038    0.000    0.000    0.000    0.000
   63   0.000    0.004    0.001    0.024    0.001    0.000    0.001    0.001    0.000
   64   0.000    0.000    0.011    0.009    0.001    0.000    0.011    0.000    0.000

          55       56       57       58       59       60       61       62       63

    1   0.000    0.000    0.000    0.000    0.006    0.002    0.006    0.000    0.003
    2   0.000    0.000    0.000    0.001    0.001    0.000    0.000    0.011    0.000
    3   0.000    0.000    0.000    0.000    0.000    0.000    0.000    0.000    0.000
    4   0.000    0.001    0.000    0.000    0.001    0.033    0.000    0.000    0.000
    5   0.006    0.001    0.000    0.000    0.005    0.000    0.000    0.000    0.000
    6   0.001    0.005    0.000    0.000    0.003    0.002    0.000    0.000    0.000
    7   0.346    0.000    0.000    0.000    0.089    0.000    0.000    0.000    0.000
    8   0.000    0.005    0.000    0.000    0.000    0.001    0.000    0.000    0.000
    9   0.000    0.000    0.000    0.000    0.000    0.000    0.000    0.000    0.000
   10   0.000    0.000    0.000    0.000    0.000    0.000    0.000    0.000    0.000
   11   0.000    0.000    0.000    0.000    0.000    0.000    0.000    0.000    0.000
   12   0.000    0.000    0.000    0.000    0.000    0.000    0.000    0.000    0.000
   13   0.000    0.000    0.000    0.000    0.000    0.000    0.054    0.000    0.006
   14   0.000    0.000    0.000    0.000    0.000    0.000    0.000    0.000    0.000
   15   0.000    0.000    0.000    0.000    0.000    0.000    0.000    0.000    0.000
   16   0.000    0.000    0.000    0.000    0.000    0.000    0.003    0.000    0.001
   17   0.000    0.000    0.000    0.000    0.000    0.000    0.000    0.000    0.000
   18   0.000    0.000    0.000    0.000    0.000    0.000    0.000    0.000    0.000
   19   0.000    0.000    0.000    0.000    0.000    0.000    0.000    0.000    0.000
   20   0.000    0.000    0.000    0.000    0.000    0.000    0.000    0.000    0.000
   21   0.000    0.000    0.000    0.000    0.000    0.000    0.000    0.000    0.000
   22   0.000    0.000    0.000    0.000    0.000    0.000    0.000    0.000    0.000
   23   0.000    0.000    0.000    0.000    0.000    0.000    0.000    0.000    0.000
   24   0.000    0.000    0.000    0.000    0.000    0.000    0.000    0.000    0.000
   25   0.000    0.000    0.000    0.000    0.000    0.000    0.000    0.000    0.000
   26   0.000    0.000    0.000    0.000    0.000    0.000    0.000    0.000    0.000
   27   0.000    0.000    0.000    0.000    0.000    0.000    0.000    0.000    0.000
   28   0.000    0.000    0.000    0.000    0.000    0.000    0.000    0.000    0.000
   29   0.000    0.000    0.000    0.000    0.000    0.000    0.000    0.000    0.000
   30   0.000    0.000    0.000    0.000    0.000    0.000    0.000    0.000    0.000
   31   0.000    0.000    0.000    0.000    0.000    0.000    0.000    0.000    0.000
   32   0.000    0.000    0.000    0.000    0.000    0.000    0.000    0.000    0.000
   33   0.000    0.000    0.000    0.000    0.000    0.000    0.000    0.000    0.000
   34   0.000    0.000    0.000    0.000    0.000    0.000    0.000    0.000    0.000
   35   0.000    0.000    0.000    0.000    0.000    0.000    0.000    0.000    0.000
   36   0.000    0.000    0.000    0.000    0.000    0.000    0.000    0.000    0.000
   37   0.000    0.000    0.000    0.000    0.000    0.000    0.000    0.000    0.000
   38   0.000    0.000    0.000    0.000    0.000    0.000    0.000    0.000    0.000
   39   0.000    0.000    0.000    0.000    0.000    0.000    0.000    0.000    0.000
   40   0.000    0.000    0.000    0.000    0.000    0.000    0.000    0.000    0.000
   41   0.000    0.000    0.000    0.000    0.000    0.000    0.000    0.000    0.000
   42   0.000    0.000    0.000    0.000    0.000    0.000    0.000    0.000    0.000
   43   0.000    0.000    0.000    0.000    0.023    0.001    0.004    0.000    0.005
   44   0.000    0.001    0.000    0.000    0.003    0.006    0.001    0.000    0.000
   45   0.000    0.000    0.000    0.000    0.000    0.000    0.004    0.001    0.001
   46   0.000    0.000    0.000    0.000    0.000    0.000    0.000    0.000    0.000
   47   0.000    0.000    0.000    0.000    0.000    0.000    0.000    0.000    0.000
   48   0.000    0.000    0.000    0.000    0.000    0.000    0.001    0.000    0.001
   49   0.001    0.004    0.000    0.001    0.055    0.034    0.071    0.004    0.017
   50   0.000    0.000    0.000    0.032    0.010    0.000    0.003    0.010    0.001
   51   0.000    0.000    0.000    0.000    0.000    0.000    0.000    0.000    0.000
   52   0.000    0.001    0.000    0.000    0.006    0.116    0.001    0.000    0.000
   53   0.027    0.011    0.000    0.000    0.054    0.004    0.000    0.000    0.000
   54   0.010    0.000    0.000    0.001    0.003    0.000    0.000    0.000    0.000
   55   0.000    0.000    0.000    0.000    0.000    0.000    0.000    0.000    0.000
   56   0.005    0.730    0.000    0.000    0.004    0.113    0.000    0.000    0.000
   57   0.000    0.000    0.000    0.000    0.000    0.000    0.000    0.000    0.000
   58   0.000    0.000    0.000    0.000    0.000    0.000    0.000    0.000    0.000
   59   0.083    0.000    0.000    0.000    0.690    0.000    0.004    0.000    0.029
   60   0.001    0.026    0.000    0.002    0.097    0.548    0.000    0.000    0.000
   61   0.000    0.000    0.000    0.000    0.006    0.000    0.674    0.018    0.116
   62   0.000    0.000    0.000    0.003    0.002    0.000    0.035    0.830    0.026
   63   0.001    0.000    0.000    0.000    0.057    0.000    0.109    0.042    0.686
   64   0.000    0.000    0.000    0.000    0.003    0.007    0.027    0.003    0.014

          64

    1   0.011
    2   0.000
    3   0.000
    4   0.020
    5   0.000
    6   0.000
    7   0.000
    8   0.000
    9   0.000
   10   0.000
   11   0.000
   12   0.000
   13   0.001
   14   0.000
   15   0.000
   16   0.059
   17   0.000
   18   0.000
   19   0.000
   20   0.000
   21   0.000
   22   0.000
   23   0.000
   24   0.000
   25   0.000
   26   0.000
   27   0.000
   28   0.000
   29   0.000
   30   0.000
   31   0.000
   32   0.000
   33   0.000
   34   0.000
   35   0.000
   36   0.000
   37   0.000
   38   0.000
   39   0.000
   40   0.000
   41   0.000
   42   0.000
   43   0.000
   44   0.016
   45   0.000
   46   0.000
   47   0.000
   48   0.059
   49   0.045
   50   0.000
   51   0.000
   52   0.116
   53   0.000
   54   0.000
   55   0.000
   56   0.000
   57   0.000
   58   0.000
   59   0.000
   60   0.037
   61   0.065
   62   0.000
   63   0.033
   64   0.854


MODEL RESULTS

                                                    Two-Tailed
                    Estimate       S.E.  Est./S.E.    P-Value

Latent Class Pattern 1 1 1

 Thresholds
    CORE2711$1         0.735      0.140      5.234      0.000
    CORE2721$1         0.657      0.124      5.292      0.000
    CORE2731$1         2.725      0.706      3.860      0.000
    CORE2741$1         1.205      0.339      3.558      0.000
    CORE2751$1        -1.019      0.248     -4.110      0.000
    CORE2761$1        -0.307      0.218     -1.406      0.160
    CORE2712$1         0.735      0.140      5.234      0.000
    CORE2722$1         0.657      0.124      5.292      0.000
    CORE2732$1         2.725      0.706      3.860      0.000
    CORE2742$1         1.205      0.339      3.558      0.000
    CORE2752$1        -1.019      0.248     -4.110      0.000
    CORE2762$1        -0.307      0.218     -1.406      0.160
    CORE2713$1         0.735      0.140      5.234      0.000
    CORE2723$1         0.657      0.124      5.292      0.000
    CORE2733$1         2.725      0.706      3.860      0.000
    CORE2743$1         1.205      0.339      3.558      0.000
    CORE2753$1        -1.019      0.248     -4.110      0.000
    CORE2763$1        -0.307      0.218     -1.406      0.160

Latent Class Pattern 1 1 2

 Thresholds
    CORE2711$1         0.735      0.140      5.234      0.000
    CORE2721$1         0.657      0.124      5.292      0.000
    CORE2731$1         2.725      0.706      3.860      0.000
    CORE2741$1         1.205      0.339      3.558      0.000
    CORE2751$1        -1.019      0.248     -4.110      0.000
    CORE2761$1        -0.307      0.218     -1.406      0.160
    CORE2712$1         0.735      0.140      5.234      0.000
    CORE2722$1         0.657      0.124      5.292      0.000
    CORE2732$1         2.725      0.706      3.860      0.000
    CORE2742$1         1.205      0.339      3.558      0.000
    CORE2752$1        -1.019      0.248     -4.110      0.000
    CORE2762$1        -0.307      0.218     -1.406      0.160
    CORE2713$1        -1.401      0.404     -3.465      0.001
    CORE2723$1        -1.633      0.479     -3.409      0.001
    CORE2733$1        -1.235      0.383     -3.227      0.001
    CORE2743$1        -3.288      1.139     -2.887      0.004
    CORE2753$1        -3.385      0.622     -5.440      0.000
    CORE2763$1        -5.225      3.179     -1.644      0.100

Latent Class Pattern 1 1 3

 Thresholds
    CORE2711$1         0.735      0.140      5.234      0.000
    CORE2721$1         0.657      0.124      5.292      0.000
    CORE2731$1         2.725      0.706      3.860      0.000
    CORE2741$1         1.205      0.339      3.558      0.000
    CORE2751$1        -1.019      0.248     -4.110      0.000
    CORE2761$1        -0.307      0.218     -1.406      0.160
    CORE2712$1         0.735      0.140      5.234      0.000
    CORE2722$1         0.657      0.124      5.292      0.000
    CORE2732$1         2.725      0.706      3.860      0.000
    CORE2742$1         1.205      0.339      3.558      0.000
    CORE2752$1        -1.019      0.248     -4.110      0.000
    CORE2762$1        -0.307      0.218     -1.406      0.160
    CORE2713$1         0.947      0.511      1.853      0.064
    CORE2723$1         0.548      0.425      1.290      0.197
    CORE2733$1        -0.187      1.620     -0.115      0.908
    CORE2743$1        -0.269      0.412     -0.652      0.514
    CORE2753$1         0.003      0.695      0.004      0.997
    CORE2763$1         0.898      0.763      1.178      0.239

Latent Class Pattern 1 1 4

 Thresholds
    CORE2711$1         0.735      0.140      5.234      0.000
    CORE2721$1         0.657      0.124      5.292      0.000
    CORE2731$1         2.725      0.706      3.860      0.000
    CORE2741$1         1.205      0.339      3.558      0.000
    CORE2751$1        -1.019      0.248     -4.110      0.000
    CORE2761$1        -0.307      0.218     -1.406      0.160
    CORE2712$1         0.735      0.140      5.234      0.000
    CORE2722$1         0.657      0.124      5.292      0.000
    CORE2732$1         2.725      0.706      3.860      0.000
    CORE2742$1         1.205      0.339      3.558      0.000
    CORE2752$1        -1.019      0.248     -4.110      0.000
    CORE2762$1        -0.307      0.218     -1.406      0.160
    CORE2713$1         3.234      0.166     19.513      0.000
    CORE2723$1         3.230      0.183     17.609      0.000
    CORE2733$1         5.795      0.996      5.820      0.000
    CORE2743$1         3.959      0.792      5.000      0.000
    CORE2753$1         2.828      0.221     12.811      0.000
    CORE2763$1         4.132      0.334     12.365      0.000

Latent Class Pattern 1 2 1

 Thresholds
    CORE2711$1         0.735      0.140      5.234      0.000
    CORE2721$1         0.657      0.124      5.292      0.000
    CORE2731$1         2.725      0.706      3.860      0.000
    CORE2741$1         1.205      0.339      3.558      0.000
    CORE2751$1        -1.019      0.248     -4.110      0.000
    CORE2761$1        -0.307      0.218     -1.406      0.160
    CORE2712$1        -1.401      0.404     -3.465      0.001
    CORE2722$1        -1.633      0.479     -3.409      0.001
    CORE2732$1        -1.235      0.383     -3.227      0.001
    CORE2742$1        -3.288      1.139     -2.887      0.004
    CORE2752$1        -3.385      0.622     -5.440      0.000
    CORE2762$1        -5.225      3.179     -1.644      0.100
    CORE2713$1         0.735      0.140      5.234      0.000
    CORE2723$1         0.657      0.124      5.292      0.000
    CORE2733$1         2.725      0.706      3.860      0.000
    CORE2743$1         1.205      0.339      3.558      0.000
    CORE2753$1        -1.019      0.248     -4.110      0.000
    CORE2763$1        -0.307      0.218     -1.406      0.160

Latent Class Pattern 1 2 2

 Thresholds
    CORE2711$1         0.735      0.140      5.234      0.000
    CORE2721$1         0.657      0.124      5.292      0.000
    CORE2731$1         2.725      0.706      3.860      0.000
    CORE2741$1         1.205      0.339      3.558      0.000
    CORE2751$1        -1.019      0.248     -4.110      0.000
    CORE2761$1        -0.307      0.218     -1.406      0.160
    CORE2712$1        -1.401      0.404     -3.465      0.001
    CORE2722$1        -1.633      0.479     -3.409      0.001
    CORE2732$1        -1.235      0.383     -3.227      0.001
    CORE2742$1        -3.288      1.139     -2.887      0.004
    CORE2752$1        -3.385      0.622     -5.440      0.000
    CORE2762$1        -5.225      3.179     -1.644      0.100
    CORE2713$1        -1.401      0.404     -3.465      0.001
    CORE2723$1        -1.633      0.479     -3.409      0.001
    CORE2733$1        -1.235      0.383     -3.227      0.001
    CORE2743$1        -3.288      1.139     -2.887      0.004
    CORE2753$1        -3.385      0.622     -5.440      0.000
    CORE2763$1        -5.225      3.179     -1.644      0.100

Latent Class Pattern 1 2 3

 Thresholds
    CORE2711$1         0.735      0.140      5.234      0.000
    CORE2721$1         0.657      0.124      5.292      0.000
    CORE2731$1         2.725      0.706      3.860      0.000
    CORE2741$1         1.205      0.339      3.558      0.000
    CORE2751$1        -1.019      0.248     -4.110      0.000
    CORE2761$1        -0.307      0.218     -1.406      0.160
    CORE2712$1        -1.401      0.404     -3.465      0.001
    CORE2722$1        -1.633      0.479     -3.409      0.001
    CORE2732$1        -1.235      0.383     -3.227      0.001
    CORE2742$1        -3.288      1.139     -2.887      0.004
    CORE2752$1        -3.385      0.622     -5.440      0.000
    CORE2762$1        -5.225      3.179     -1.644      0.100
    CORE2713$1         0.947      0.511      1.853      0.064
    CORE2723$1         0.548      0.425      1.290      0.197
    CORE2733$1        -0.187      1.620     -0.115      0.908
    CORE2743$1        -0.269      0.412     -0.652      0.514
    CORE2753$1         0.003      0.695      0.004      0.997
    CORE2763$1         0.898      0.763      1.178      0.239

Latent Class Pattern 1 2 4

 Thresholds
    CORE2711$1         0.735      0.140      5.234      0.000
    CORE2721$1         0.657      0.124      5.292      0.000
    CORE2731$1         2.725      0.706      3.860      0.000
    CORE2741$1         1.205      0.339      3.558      0.000
    CORE2751$1        -1.019      0.248     -4.110      0.000
    CORE2761$1        -0.307      0.218     -1.406      0.160
    CORE2712$1        -1.401      0.404     -3.465      0.001
    CORE2722$1        -1.633      0.479     -3.409      0.001
    CORE2732$1        -1.235      0.383     -3.227      0.001
    CORE2742$1        -3.288      1.139     -2.887      0.004
    CORE2752$1        -3.385      0.622     -5.440      0.000
    CORE2762$1        -5.225      3.179     -1.644      0.100
    CORE2713$1         3.234      0.166     19.513      0.000
    CORE2723$1         3.230      0.183     17.609      0.000
    CORE2733$1         5.795      0.996      5.820      0.000
    CORE2743$1         3.959      0.792      5.000      0.000
    CORE2753$1         2.828      0.221     12.811      0.000
    CORE2763$1         4.132      0.334     12.365      0.000

Latent Class Pattern 1 3 1

 Thresholds
    CORE2711$1         0.735      0.140      5.234      0.000
    CORE2721$1         0.657      0.124      5.292      0.000
    CORE2731$1         2.725      0.706      3.860      0.000
    CORE2741$1         1.205      0.339      3.558      0.000
    CORE2751$1        -1.019      0.248     -4.110      0.000
    CORE2761$1        -0.307      0.218     -1.406      0.160
    CORE2712$1         0.947      0.511      1.853      0.064
    CORE2722$1         0.548      0.425      1.290      0.197
    CORE2732$1        -0.187      1.620     -0.115      0.908
    CORE2742$1        -0.269      0.412     -0.652      0.514
    CORE2752$1         0.003      0.695      0.004      0.997
    CORE2762$1         0.898      0.763      1.178      0.239
    CORE2713$1         0.735      0.140      5.234      0.000
    CORE2723$1         0.657      0.124      5.292      0.000
    CORE2733$1         2.725      0.706      3.860      0.000
    CORE2743$1         1.205      0.339      3.558      0.000
    CORE2753$1        -1.019      0.248     -4.110      0.000
    CORE2763$1        -0.307      0.218     -1.406      0.160

Latent Class Pattern 1 3 2

 Thresholds
    CORE2711$1         0.735      0.140      5.234      0.000
    CORE2721$1         0.657      0.124      5.292      0.000
    CORE2731$1         2.725      0.706      3.860      0.000
    CORE2741$1         1.205      0.339      3.558      0.000
    CORE2751$1        -1.019      0.248     -4.110      0.000
    CORE2761$1        -0.307      0.218     -1.406      0.160
    CORE2712$1         0.947      0.511      1.853      0.064
    CORE2722$1         0.548      0.425      1.290      0.197
    CORE2732$1        -0.187      1.620     -0.115      0.908
    CORE2742$1        -0.269      0.412     -0.652      0.514
    CORE2752$1         0.003      0.695      0.004      0.997
    CORE2762$1         0.898      0.763      1.178      0.239
    CORE2713$1        -1.401      0.404     -3.465      0.001
    CORE2723$1        -1.633      0.479     -3.409      0.001
    CORE2733$1        -1.235      0.383     -3.227      0.001
    CORE2743$1        -3.288      1.139     -2.887      0.004
    CORE2753$1        -3.385      0.622     -5.440      0.000
    CORE2763$1        -5.225      3.179     -1.644      0.100

Latent Class Pattern 1 3 3

 Thresholds
    CORE2711$1         0.735      0.140      5.234      0.000
    CORE2721$1         0.657      0.124      5.292      0.000
    CORE2731$1         2.725      0.706      3.860      0.000
    CORE2741$1         1.205      0.339      3.558      0.000
    CORE2751$1        -1.019      0.248     -4.110      0.000
    CORE2761$1        -0.307      0.218     -1.406      0.160
    CORE2712$1         0.947      0.511      1.853      0.064
    CORE2722$1         0.548      0.425      1.290      0.197
    CORE2732$1        -0.187      1.620     -0.115      0.908
    CORE2742$1        -0.269      0.412     -0.652      0.514
    CORE2752$1         0.003      0.695      0.004      0.997
    CORE2762$1         0.898      0.763      1.178      0.239
    CORE2713$1         0.947      0.511      1.853      0.064
    CORE2723$1         0.548      0.425      1.290      0.197
    CORE2733$1        -0.187      1.620     -0.115      0.908
    CORE2743$1        -0.269      0.412     -0.652      0.514
    CORE2753$1         0.003      0.695      0.004      0.997
    CORE2763$1         0.898      0.763      1.178      0.239

Latent Class Pattern 1 3 4

 Thresholds
    CORE2711$1         0.735      0.140      5.234      0.000
    CORE2721$1         0.657      0.124      5.292      0.000
    CORE2731$1         2.725      0.706      3.860      0.000
    CORE2741$1         1.205      0.339      3.558      0.000
    CORE2751$1        -1.019      0.248     -4.110      0.000
    CORE2761$1        -0.307      0.218     -1.406      0.160
    CORE2712$1         0.947      0.511      1.853      0.064
    CORE2722$1         0.548      0.425      1.290      0.197
    CORE2732$1        -0.187      1.620     -0.115      0.908
    CORE2742$1        -0.269      0.412     -0.652      0.514
    CORE2752$1         0.003      0.695      0.004      0.997
    CORE2762$1         0.898      0.763      1.178      0.239
    CORE2713$1         3.234      0.166     19.513      0.000
    CORE2723$1         3.230      0.183     17.609      0.000
    CORE2733$1         5.795      0.996      5.820      0.000
    CORE2743$1         3.959      0.792      5.000      0.000
    CORE2753$1         2.828      0.221     12.811      0.000
    CORE2763$1         4.132      0.334     12.365      0.000

Latent Class Pattern 1 4 1

 Thresholds
    CORE2711$1         0.735      0.140      5.234      0.000
    CORE2721$1         0.657      0.124      5.292      0.000
    CORE2731$1         2.725      0.706      3.860      0.000
    CORE2741$1         1.205      0.339      3.558      0.000
    CORE2751$1        -1.019      0.248     -4.110      0.000
    CORE2761$1        -0.307      0.218     -1.406      0.160
    CORE2712$1         3.234      0.166     19.513      0.000
    CORE2722$1         3.230      0.183     17.609      0.000
    CORE2732$1         5.795      0.996      5.820      0.000
    CORE2742$1         3.959      0.792      5.000      0.000
    CORE2752$1         2.828      0.221     12.811      0.000
    CORE2762$1         4.132      0.334     12.365      0.000
    CORE2713$1         0.735      0.140      5.234      0.000
    CORE2723$1         0.657      0.124      5.292      0.000
    CORE2733$1         2.725      0.706      3.860      0.000
    CORE2743$1         1.205      0.339      3.558      0.000
    CORE2753$1        -1.019      0.248     -4.110      0.000
    CORE2763$1        -0.307      0.218     -1.406      0.160

Latent Class Pattern 1 4 2

 Thresholds
    CORE2711$1         0.735      0.140      5.234      0.000
    CORE2721$1         0.657      0.124      5.292      0.000
    CORE2731$1         2.725      0.706      3.860      0.000
    CORE2741$1         1.205      0.339      3.558      0.000
    CORE2751$1        -1.019      0.248     -4.110      0.000
    CORE2761$1        -0.307      0.218     -1.406      0.160
    CORE2712$1         3.234      0.166     19.513      0.000
    CORE2722$1         3.230      0.183     17.609      0.000
    CORE2732$1         5.795      0.996      5.820      0.000
    CORE2742$1         3.959      0.792      5.000      0.000
    CORE2752$1         2.828      0.221     12.811      0.000
    CORE2762$1         4.132      0.334     12.365      0.000
    CORE2713$1        -1.401      0.404     -3.465      0.001
    CORE2723$1        -1.633      0.479     -3.409      0.001
    CORE2733$1        -1.235      0.383     -3.227      0.001
    CORE2743$1        -3.288      1.139     -2.887      0.004
    CORE2753$1        -3.385      0.622     -5.440      0.000
    CORE2763$1        -5.225      3.179     -1.644      0.100

Latent Class Pattern 1 4 3

 Thresholds
    CORE2711$1         0.735      0.140      5.234      0.000
    CORE2721$1         0.657      0.124      5.292      0.000
    CORE2731$1         2.725      0.706      3.860      0.000
    CORE2741$1         1.205      0.339      3.558      0.000
    CORE2751$1        -1.019      0.248     -4.110      0.000
    CORE2761$1        -0.307      0.218     -1.406      0.160
    CORE2712$1         3.234      0.166     19.513      0.000
    CORE2722$1         3.230      0.183     17.609      0.000
    CORE2732$1         5.795      0.996      5.820      0.000
    CORE2742$1         3.959      0.792      5.000      0.000
    CORE2752$1         2.828      0.221     12.811      0.000
    CORE2762$1         4.132      0.334     12.365      0.000
    CORE2713$1         0.947      0.511      1.853      0.064
    CORE2723$1         0.548      0.425      1.290      0.197
    CORE2733$1        -0.187      1.620     -0.115      0.908
    CORE2743$1        -0.269      0.412     -0.652      0.514
    CORE2753$1         0.003      0.695      0.004      0.997
    CORE2763$1         0.898      0.763      1.178      0.239

Latent Class Pattern 1 4 4

 Thresholds
    CORE2711$1         0.735      0.140      5.234      0.000
    CORE2721$1         0.657      0.124      5.292      0.000
    CORE2731$1         2.725      0.706      3.860      0.000
    CORE2741$1         1.205      0.339      3.558      0.000
    CORE2751$1        -1.019      0.248     -4.110      0.000
    CORE2761$1        -0.307      0.218     -1.406      0.160
    CORE2712$1         3.234      0.166     19.513      0.000
    CORE2722$1         3.230      0.183     17.609      0.000
    CORE2732$1         5.795      0.996      5.820      0.000
    CORE2742$1         3.959      0.792      5.000      0.000
    CORE2752$1         2.828      0.221     12.811      0.000
    CORE2762$1         4.132      0.334     12.365      0.000
    CORE2713$1         3.234      0.166     19.513      0.000
    CORE2723$1         3.230      0.183     17.609      0.000
    CORE2733$1         5.795      0.996      5.820      0.000
    CORE2743$1         3.959      0.792      5.000      0.000
    CORE2753$1         2.828      0.221     12.811      0.000
    CORE2763$1         4.132      0.334     12.365      0.000

Latent Class Pattern 2 1 1

 Thresholds
    CORE2711$1        -1.401      0.404     -3.465      0.001
    CORE2721$1        -1.633      0.479     -3.409      0.001
    CORE2731$1        -1.235      0.383     -3.227      0.001
    CORE2741$1        -3.288      1.139     -2.887      0.004
    CORE2751$1        -3.385      0.622     -5.440      0.000
    CORE2761$1        -5.225      3.179     -1.644      0.100
    CORE2712$1         0.735      0.140      5.234      0.000
    CORE2722$1         0.657      0.124      5.292      0.000
    CORE2732$1         2.725      0.706      3.860      0.000
    CORE2742$1         1.205      0.339      3.558      0.000
    CORE2752$1        -1.019      0.248     -4.110      0.000
    CORE2762$1        -0.307      0.218     -1.406      0.160
    CORE2713$1         0.735      0.140      5.234      0.000
    CORE2723$1         0.657      0.124      5.292      0.000
    CORE2733$1         2.725      0.706      3.860      0.000
    CORE2743$1         1.205      0.339      3.558      0.000
    CORE2753$1        -1.019      0.248     -4.110      0.000
    CORE2763$1        -0.307      0.218     -1.406      0.160

Latent Class Pattern 2 1 2

 Thresholds
    CORE2711$1        -1.401      0.404     -3.465      0.001
    CORE2721$1        -1.633      0.479     -3.409      0.001
    CORE2731$1        -1.235      0.383     -3.227      0.001
    CORE2741$1        -3.288      1.139     -2.887      0.004
    CORE2751$1        -3.385      0.622     -5.440      0.000
    CORE2761$1        -5.225      3.179     -1.644      0.100
    CORE2712$1         0.735      0.140      5.234      0.000
    CORE2722$1         0.657      0.124      5.292      0.000
    CORE2732$1         2.725      0.706      3.860      0.000
    CORE2742$1         1.205      0.339      3.558      0.000
    CORE2752$1        -1.019      0.248     -4.110      0.000
    CORE2762$1        -0.307      0.218     -1.406      0.160
    CORE2713$1        -1.401      0.404     -3.465      0.001
    CORE2723$1        -1.633      0.479     -3.409      0.001
    CORE2733$1        -1.235      0.383     -3.227      0.001
    CORE2743$1        -3.288      1.139     -2.887      0.004
    CORE2753$1        -3.385      0.622     -5.440      0.000
    CORE2763$1        -5.225      3.179     -1.644      0.100

Latent Class Pattern 2 1 3

 Thresholds
    CORE2711$1        -1.401      0.404     -3.465      0.001
    CORE2721$1        -1.633      0.479     -3.409      0.001
    CORE2731$1        -1.235      0.383     -3.227      0.001
    CORE2741$1        -3.288      1.139     -2.887      0.004
    CORE2751$1        -3.385      0.622     -5.440      0.000
    CORE2761$1        -5.225      3.179     -1.644      0.100
    CORE2712$1         0.735      0.140      5.234      0.000
    CORE2722$1         0.657      0.124      5.292      0.000
    CORE2732$1         2.725      0.706      3.860      0.000
    CORE2742$1         1.205      0.339      3.558      0.000
    CORE2752$1        -1.019      0.248     -4.110      0.000
    CORE2762$1        -0.307      0.218     -1.406      0.160
    CORE2713$1         0.947      0.511      1.853      0.064
    CORE2723$1         0.548      0.425      1.290      0.197
    CORE2733$1        -0.187      1.620     -0.115      0.908
    CORE2743$1        -0.269      0.412     -0.652      0.514
    CORE2753$1         0.003      0.695      0.004      0.997
    CORE2763$1         0.898      0.763      1.178      0.239

Latent Class Pattern 2 1 4

 Thresholds
    CORE2711$1        -1.401      0.404     -3.465      0.001
    CORE2721$1        -1.633      0.479     -3.409      0.001
    CORE2731$1        -1.235      0.383     -3.227      0.001
    CORE2741$1        -3.288      1.139     -2.887      0.004
    CORE2751$1        -3.385      0.622     -5.440      0.000
    CORE2761$1        -5.225      3.179     -1.644      0.100
    CORE2712$1         0.735      0.140      5.234      0.000
    CORE2722$1         0.657      0.124      5.292      0.000
    CORE2732$1         2.725      0.706      3.860      0.000
    CORE2742$1         1.205      0.339      3.558      0.000
    CORE2752$1        -1.019      0.248     -4.110      0.000
    CORE2762$1        -0.307      0.218     -1.406      0.160
    CORE2713$1         3.234      0.166     19.513      0.000
    CORE2723$1         3.230      0.183     17.609      0.000
    CORE2733$1         5.795      0.996      5.820      0.000
    CORE2743$1         3.959      0.792      5.000      0.000
    CORE2753$1         2.828      0.221     12.811      0.000
    CORE2763$1         4.132      0.334     12.365      0.000

Latent Class Pattern 2 2 1

 Thresholds
    CORE2711$1        -1.401      0.404     -3.465      0.001
    CORE2721$1        -1.633      0.479     -3.409      0.001
    CORE2731$1        -1.235      0.383     -3.227      0.001
    CORE2741$1        -3.288      1.139     -2.887      0.004
    CORE2751$1        -3.385      0.622     -5.440      0.000
    CORE2761$1        -5.225      3.179     -1.644      0.100
    CORE2712$1        -1.401      0.404     -3.465      0.001
    CORE2722$1        -1.633      0.479     -3.409      0.001
    CORE2732$1        -1.235      0.383     -3.227      0.001
    CORE2742$1        -3.288      1.139     -2.887      0.004
    CORE2752$1        -3.385      0.622     -5.440      0.000
    CORE2762$1        -5.225      3.179     -1.644      0.100
    CORE2713$1         0.735      0.140      5.234      0.000
    CORE2723$1         0.657      0.124      5.292      0.000
    CORE2733$1         2.725      0.706      3.860      0.000
    CORE2743$1         1.205      0.339      3.558      0.000
    CORE2753$1        -1.019      0.248     -4.110      0.000
    CORE2763$1        -0.307      0.218     -1.406      0.160

Latent Class Pattern 2 2 2

 Thresholds
    CORE2711$1        -1.401      0.404     -3.465      0.001
    CORE2721$1        -1.633      0.479     -3.409      0.001
    CORE2731$1        -1.235      0.383     -3.227      0.001
    CORE2741$1        -3.288      1.139     -2.887      0.004
    CORE2751$1        -3.385      0.622     -5.440      0.000
    CORE2761$1        -5.225      3.179     -1.644      0.100
    CORE2712$1        -1.401      0.404     -3.465      0.001
    CORE2722$1        -1.633      0.479     -3.409      0.001
    CORE2732$1        -1.235      0.383     -3.227      0.001
    CORE2742$1        -3.288      1.139     -2.887      0.004
    CORE2752$1        -3.385      0.622     -5.440      0.000
    CORE2762$1        -5.225      3.179     -1.644      0.100
    CORE2713$1        -1.401      0.404     -3.465      0.001
    CORE2723$1        -1.633      0.479     -3.409      0.001
    CORE2733$1        -1.235      0.383     -3.227      0.001
    CORE2743$1        -3.288      1.139     -2.887      0.004
    CORE2753$1        -3.385      0.622     -5.440      0.000
    CORE2763$1        -5.225      3.179     -1.644      0.100

Latent Class Pattern 2 2 3

 Thresholds
    CORE2711$1        -1.401      0.404     -3.465      0.001
    CORE2721$1        -1.633      0.479     -3.409      0.001
    CORE2731$1        -1.235      0.383     -3.227      0.001
    CORE2741$1        -3.288      1.139     -2.887      0.004
    CORE2751$1        -3.385      0.622     -5.440      0.000
    CORE2761$1        -5.225      3.179     -1.644      0.100
    CORE2712$1        -1.401      0.404     -3.465      0.001
    CORE2722$1        -1.633      0.479     -3.409      0.001
    CORE2732$1        -1.235      0.383     -3.227      0.001
    CORE2742$1        -3.288      1.139     -2.887      0.004
    CORE2752$1        -3.385      0.622     -5.440      0.000
    CORE2762$1        -5.225      3.179     -1.644      0.100
    CORE2713$1         0.947      0.511      1.853      0.064
    CORE2723$1         0.548      0.425      1.290      0.197
    CORE2733$1        -0.187      1.620     -0.115      0.908
    CORE2743$1        -0.269      0.412     -0.652      0.514
    CORE2753$1         0.003      0.695      0.004      0.997
    CORE2763$1         0.898      0.763      1.178      0.239

Latent Class Pattern 2 2 4

 Thresholds
    CORE2711$1        -1.401      0.404     -3.465      0.001
    CORE2721$1        -1.633      0.479     -3.409      0.001
    CORE2731$1        -1.235      0.383     -3.227      0.001
    CORE2741$1        -3.288      1.139     -2.887      0.004
    CORE2751$1        -3.385      0.622     -5.440      0.000
    CORE2761$1        -5.225      3.179     -1.644      0.100
    CORE2712$1        -1.401      0.404     -3.465      0.001
    CORE2722$1        -1.633      0.479     -3.409      0.001
    CORE2732$1        -1.235      0.383     -3.227      0.001
    CORE2742$1        -3.288      1.139     -2.887      0.004
    CORE2752$1        -3.385      0.622     -5.440      0.000
    CORE2762$1        -5.225      3.179     -1.644      0.100
    CORE2713$1         3.234      0.166     19.513      0.000
    CORE2723$1         3.230      0.183     17.609      0.000
    CORE2733$1         5.795      0.996      5.820      0.000
    CORE2743$1         3.959      0.792      5.000      0.000
    CORE2753$1         2.828      0.221     12.811      0.000
    CORE2763$1         4.132      0.334     12.365      0.000

Latent Class Pattern 2 3 1

 Thresholds
    CORE2711$1        -1.401      0.404     -3.465      0.001
    CORE2721$1        -1.633      0.479     -3.409      0.001
    CORE2731$1        -1.235      0.383     -3.227      0.001
    CORE2741$1        -3.288      1.139     -2.887      0.004
    CORE2751$1        -3.385      0.622     -5.440      0.000
    CORE2761$1        -5.225      3.179     -1.644      0.100
    CORE2712$1         0.947      0.511      1.853      0.064
    CORE2722$1         0.548      0.425      1.290      0.197
    CORE2732$1        -0.187      1.620     -0.115      0.908
    CORE2742$1        -0.269      0.412     -0.652      0.514
    CORE2752$1         0.003      0.695      0.004      0.997
    CORE2762$1         0.898      0.763      1.178      0.239
    CORE2713$1         0.735      0.140      5.234      0.000
    CORE2723$1         0.657      0.124      5.292      0.000
    CORE2733$1         2.725      0.706      3.860      0.000
    CORE2743$1         1.205      0.339      3.558      0.000
    CORE2753$1        -1.019      0.248     -4.110      0.000
    CORE2763$1        -0.307      0.218     -1.406      0.160

Latent Class Pattern 2 3 2

 Thresholds
    CORE2711$1        -1.401      0.404     -3.465      0.001
    CORE2721$1        -1.633      0.479     -3.409      0.001
    CORE2731$1        -1.235      0.383     -3.227      0.001
    CORE2741$1        -3.288      1.139     -2.887      0.004
    CORE2751$1        -3.385      0.622     -5.440      0.000
    CORE2761$1        -5.225      3.179     -1.644      0.100
    CORE2712$1         0.947      0.511      1.853      0.064
    CORE2722$1         0.548      0.425      1.290      0.197
    CORE2732$1        -0.187      1.620     -0.115      0.908
    CORE2742$1        -0.269      0.412     -0.652      0.514
    CORE2752$1         0.003      0.695      0.004      0.997
    CORE2762$1         0.898      0.763      1.178      0.239
    CORE2713$1        -1.401      0.404     -3.465      0.001
    CORE2723$1        -1.633      0.479     -3.409      0.001
    CORE2733$1        -1.235      0.383     -3.227      0.001
    CORE2743$1        -3.288      1.139     -2.887      0.004
    CORE2753$1        -3.385      0.622     -5.440      0.000
    CORE2763$1        -5.225      3.179     -1.644      0.100

Latent Class Pattern 2 3 3

 Thresholds
    CORE2711$1        -1.401      0.404     -3.465      0.001
    CORE2721$1        -1.633      0.479     -3.409      0.001
    CORE2731$1        -1.235      0.383     -3.227      0.001
    CORE2741$1        -3.288      1.139     -2.887      0.004
    CORE2751$1        -3.385      0.622     -5.440      0.000
    CORE2761$1        -5.225      3.179     -1.644      0.100
    CORE2712$1         0.947      0.511      1.853      0.064
    CORE2722$1         0.548      0.425      1.290      0.197
    CORE2732$1        -0.187      1.620     -0.115      0.908
    CORE2742$1        -0.269      0.412     -0.652      0.514
    CORE2752$1         0.003      0.695      0.004      0.997
    CORE2762$1         0.898      0.763      1.178      0.239
    CORE2713$1         0.947      0.511      1.853      0.064
    CORE2723$1         0.548      0.425      1.290      0.197
    CORE2733$1        -0.187      1.620     -0.115      0.908
    CORE2743$1        -0.269      0.412     -0.652      0.514
    CORE2753$1         0.003      0.695      0.004      0.997
    CORE2763$1         0.898      0.763      1.178      0.239

Latent Class Pattern 2 3 4

 Thresholds
    CORE2711$1        -1.401      0.404     -3.465      0.001
    CORE2721$1        -1.633      0.479     -3.409      0.001
    CORE2731$1        -1.235      0.383     -3.227      0.001
    CORE2741$1        -3.288      1.139     -2.887      0.004
    CORE2751$1        -3.385      0.622     -5.440      0.000
    CORE2761$1        -5.225      3.179     -1.644      0.100
    CORE2712$1         0.947      0.511      1.853      0.064
    CORE2722$1         0.548      0.425      1.290      0.197
    CORE2732$1        -0.187      1.620     -0.115      0.908
    CORE2742$1        -0.269      0.412     -0.652      0.514
    CORE2752$1         0.003      0.695      0.004      0.997
    CORE2762$1         0.898      0.763      1.178      0.239
    CORE2713$1         3.234      0.166     19.513      0.000
    CORE2723$1         3.230      0.183     17.609      0.000
    CORE2733$1         5.795      0.996      5.820      0.000
    CORE2743$1         3.959      0.792      5.000      0.000
    CORE2753$1         2.828      0.221     12.811      0.000
    CORE2763$1         4.132      0.334     12.365      0.000

Latent Class Pattern 2 4 1

 Thresholds
    CORE2711$1        -1.401      0.404     -3.465      0.001
    CORE2721$1        -1.633      0.479     -3.409      0.001
    CORE2731$1        -1.235      0.383     -3.227      0.001
    CORE2741$1        -3.288      1.139     -2.887      0.004
    CORE2751$1        -3.385      0.622     -5.440      0.000
    CORE2761$1        -5.225      3.179     -1.644      0.100
    CORE2712$1         3.234      0.166     19.513      0.000
    CORE2722$1         3.230      0.183     17.609      0.000
    CORE2732$1         5.795      0.996      5.820      0.000
    CORE2742$1         3.959      0.792      5.000      0.000
    CORE2752$1         2.828      0.221     12.811      0.000
    CORE2762$1         4.132      0.334     12.365      0.000
    CORE2713$1         0.735      0.140      5.234      0.000
    CORE2723$1         0.657      0.124      5.292      0.000
    CORE2733$1         2.725      0.706      3.860      0.000
    CORE2743$1         1.205      0.339      3.558      0.000
    CORE2753$1        -1.019      0.248     -4.110      0.000
    CORE2763$1        -0.307      0.218     -1.406      0.160

Latent Class Pattern 2 4 2

 Thresholds
    CORE2711$1        -1.401      0.404     -3.465      0.001
    CORE2721$1        -1.633      0.479     -3.409      0.001
    CORE2731$1        -1.235      0.383     -3.227      0.001
    CORE2741$1        -3.288      1.139     -2.887      0.004
    CORE2751$1        -3.385      0.622     -5.440      0.000
    CORE2761$1        -5.225      3.179     -1.644      0.100
    CORE2712$1         3.234      0.166     19.513      0.000
    CORE2722$1         3.230      0.183     17.609      0.000
    CORE2732$1         5.795      0.996      5.820      0.000
    CORE2742$1         3.959      0.792      5.000      0.000
    CORE2752$1         2.828      0.221     12.811      0.000
    CORE2762$1         4.132      0.334     12.365      0.000
    CORE2713$1        -1.401      0.404     -3.465      0.001
    CORE2723$1        -1.633      0.479     -3.409      0.001
    CORE2733$1        -1.235      0.383     -3.227      0.001
    CORE2743$1        -3.288      1.139     -2.887      0.004
    CORE2753$1        -3.385      0.622     -5.440      0.000
    CORE2763$1        -5.225      3.179     -1.644      0.100

Latent Class Pattern 2 4 3

 Thresholds
    CORE2711$1        -1.401      0.404     -3.465      0.001
    CORE2721$1        -1.633      0.479     -3.409      0.001
    CORE2731$1        -1.235      0.383     -3.227      0.001
    CORE2741$1        -3.288      1.139     -2.887      0.004
    CORE2751$1        -3.385      0.622     -5.440      0.000
    CORE2761$1        -5.225      3.179     -1.644      0.100
    CORE2712$1         3.234      0.166     19.513      0.000
    CORE2722$1         3.230      0.183     17.609      0.000
    CORE2732$1         5.795      0.996      5.820      0.000
    CORE2742$1         3.959      0.792      5.000      0.000
    CORE2752$1         2.828      0.221     12.811      0.000
    CORE2762$1         4.132      0.334     12.365      0.000
    CORE2713$1         0.947      0.511      1.853      0.064
    CORE2723$1         0.548      0.425      1.290      0.197
    CORE2733$1        -0.187      1.620     -0.115      0.908
    CORE2743$1        -0.269      0.412     -0.652      0.514
    CORE2753$1         0.003      0.695      0.004      0.997
    CORE2763$1         0.898      0.763      1.178      0.239

Latent Class Pattern 2 4 4

 Thresholds
    CORE2711$1        -1.401      0.404     -3.465      0.001
    CORE2721$1        -1.633      0.479     -3.409      0.001
    CORE2731$1        -1.235      0.383     -3.227      0.001
    CORE2741$1        -3.288      1.139     -2.887      0.004
    CORE2751$1        -3.385      0.622     -5.440      0.000
    CORE2761$1        -5.225      3.179     -1.644      0.100
    CORE2712$1         3.234      0.166     19.513      0.000
    CORE2722$1         3.230      0.183     17.609      0.000
    CORE2732$1         5.795      0.996      5.820      0.000
    CORE2742$1         3.959      0.792      5.000      0.000
    CORE2752$1         2.828      0.221     12.811      0.000
    CORE2762$1         4.132      0.334     12.365      0.000
    CORE2713$1         3.234      0.166     19.513      0.000
    CORE2723$1         3.230      0.183     17.609      0.000
    CORE2733$1         5.795      0.996      5.820      0.000
    CORE2743$1         3.959      0.792      5.000      0.000
    CORE2753$1         2.828      0.221     12.811      0.000
    CORE2763$1         4.132      0.334     12.365      0.000

Latent Class Pattern 3 1 1

 Thresholds
    CORE2711$1         0.947      0.511      1.853      0.064
    CORE2721$1         0.548      0.425      1.290      0.197
    CORE2731$1        -0.187      1.620     -0.115      0.908
    CORE2741$1        -0.269      0.412     -0.652      0.514
    CORE2751$1         0.003      0.695      0.004      0.997
    CORE2761$1         0.898      0.763      1.178      0.239
    CORE2712$1         0.735      0.140      5.234      0.000
    CORE2722$1         0.657      0.124      5.292      0.000
    CORE2732$1         2.725      0.706      3.860      0.000
    CORE2742$1         1.205      0.339      3.558      0.000
    CORE2752$1        -1.019      0.248     -4.110      0.000
    CORE2762$1        -0.307      0.218     -1.406      0.160
    CORE2713$1         0.735      0.140      5.234      0.000
    CORE2723$1         0.657      0.124      5.292      0.000
    CORE2733$1         2.725      0.706      3.860      0.000
    CORE2743$1         1.205      0.339      3.558      0.000
    CORE2753$1        -1.019      0.248     -4.110      0.000
    CORE2763$1        -0.307      0.218     -1.406      0.160

Latent Class Pattern 3 1 2

 Thresholds
    CORE2711$1         0.947      0.511      1.853      0.064
    CORE2721$1         0.548      0.425      1.290      0.197
    CORE2731$1        -0.187      1.620     -0.115      0.908
    CORE2741$1        -0.269      0.412     -0.652      0.514
    CORE2751$1         0.003      0.695      0.004      0.997
    CORE2761$1         0.898      0.763      1.178      0.239
    CORE2712$1         0.735      0.140      5.234      0.000
    CORE2722$1         0.657      0.124      5.292      0.000
    CORE2732$1         2.725      0.706      3.860      0.000
    CORE2742$1         1.205      0.339      3.558      0.000
    CORE2752$1        -1.019      0.248     -4.110      0.000
    CORE2762$1        -0.307      0.218     -1.406      0.160
    CORE2713$1        -1.401      0.404     -3.465      0.001
    CORE2723$1        -1.633      0.479     -3.409      0.001
    CORE2733$1        -1.235      0.383     -3.227      0.001
    CORE2743$1        -3.288      1.139     -2.887      0.004
    CORE2753$1        -3.385      0.622     -5.440      0.000
    CORE2763$1        -5.225      3.179     -1.644      0.100

Latent Class Pattern 3 1 3

 Thresholds
    CORE2711$1         0.947      0.511      1.853      0.064
    CORE2721$1         0.548      0.425      1.290      0.197
    CORE2731$1        -0.187      1.620     -0.115      0.908
    CORE2741$1        -0.269      0.412     -0.652      0.514
    CORE2751$1         0.003      0.695      0.004      0.997
    CORE2761$1         0.898      0.763      1.178      0.239
    CORE2712$1         0.735      0.140      5.234      0.000
    CORE2722$1         0.657      0.124      5.292      0.000
    CORE2732$1         2.725      0.706      3.860      0.000
    CORE2742$1         1.205      0.339      3.558      0.000
    CORE2752$1        -1.019      0.248     -4.110      0.000
    CORE2762$1        -0.307      0.218     -1.406      0.160
    CORE2713$1         0.947      0.511      1.853      0.064
    CORE2723$1         0.548      0.425      1.290      0.197
    CORE2733$1        -0.187      1.620     -0.115      0.908
    CORE2743$1        -0.269      0.412     -0.652      0.514
    CORE2753$1         0.003      0.695      0.004      0.997
    CORE2763$1         0.898      0.763      1.178      0.239

Latent Class Pattern 3 1 4

 Thresholds
    CORE2711$1         0.947      0.511      1.853      0.064
    CORE2721$1         0.548      0.425      1.290      0.197
    CORE2731$1        -0.187      1.620     -0.115      0.908
    CORE2741$1        -0.269      0.412     -0.652      0.514
    CORE2751$1         0.003      0.695      0.004      0.997
    CORE2761$1         0.898      0.763      1.178      0.239
    CORE2712$1         0.735      0.140      5.234      0.000
    CORE2722$1         0.657      0.124      5.292      0.000
    CORE2732$1         2.725      0.706      3.860      0.000
    CORE2742$1         1.205      0.339      3.558      0.000
    CORE2752$1        -1.019      0.248     -4.110      0.000
    CORE2762$1        -0.307      0.218     -1.406      0.160
    CORE2713$1         3.234      0.166     19.513      0.000
    CORE2723$1         3.230      0.183     17.609      0.000
    CORE2733$1         5.795      0.996      5.820      0.000
    CORE2743$1         3.959      0.792      5.000      0.000
    CORE2753$1         2.828      0.221     12.811      0.000
    CORE2763$1         4.132      0.334     12.365      0.000

Latent Class Pattern 3 2 1

 Thresholds
    CORE2711$1         0.947      0.511      1.853      0.064
    CORE2721$1         0.548      0.425      1.290      0.197
    CORE2731$1        -0.187      1.620     -0.115      0.908
    CORE2741$1        -0.269      0.412     -0.652      0.514
    CORE2751$1         0.003      0.695      0.004      0.997
    CORE2761$1         0.898      0.763      1.178      0.239
    CORE2712$1        -1.401      0.404     -3.465      0.001
    CORE2722$1        -1.633      0.479     -3.409      0.001
    CORE2732$1        -1.235      0.383     -3.227      0.001
    CORE2742$1        -3.288      1.139     -2.887      0.004
    CORE2752$1        -3.385      0.622     -5.440      0.000
    CORE2762$1        -5.225      3.179     -1.644      0.100
    CORE2713$1         0.735      0.140      5.234      0.000
    CORE2723$1         0.657      0.124      5.292      0.000
    CORE2733$1         2.725      0.706      3.860      0.000
    CORE2743$1         1.205      0.339      3.558      0.000
    CORE2753$1        -1.019      0.248     -4.110      0.000
    CORE2763$1        -0.307      0.218     -1.406      0.160

Latent Class Pattern 3 2 2

 Thresholds
    CORE2711$1         0.947      0.511      1.853      0.064
    CORE2721$1         0.548      0.425      1.290      0.197
    CORE2731$1        -0.187      1.620     -0.115      0.908
    CORE2741$1        -0.269      0.412     -0.652      0.514
    CORE2751$1         0.003      0.695      0.004      0.997
    CORE2761$1         0.898      0.763      1.178      0.239
    CORE2712$1        -1.401      0.404     -3.465      0.001
    CORE2722$1        -1.633      0.479     -3.409      0.001
    CORE2732$1        -1.235      0.383     -3.227      0.001
    CORE2742$1        -3.288      1.139     -2.887      0.004
    CORE2752$1        -3.385      0.622     -5.440      0.000
    CORE2762$1        -5.225      3.179     -1.644      0.100
    CORE2713$1        -1.401      0.404     -3.465      0.001
    CORE2723$1        -1.633      0.479     -3.409      0.001
    CORE2733$1        -1.235      0.383     -3.227      0.001
    CORE2743$1        -3.288      1.139     -2.887      0.004
    CORE2753$1        -3.385      0.622     -5.440      0.000
    CORE2763$1        -5.225      3.179     -1.644      0.100

Latent Class Pattern 3 2 3

 Thresholds
    CORE2711$1         0.947      0.511      1.853      0.064
    CORE2721$1         0.548      0.425      1.290      0.197
    CORE2731$1        -0.187      1.620     -0.115      0.908
    CORE2741$1        -0.269      0.412     -0.652      0.514
    CORE2751$1         0.003      0.695      0.004      0.997
    CORE2761$1         0.898      0.763      1.178      0.239
    CORE2712$1        -1.401      0.404     -3.465      0.001
    CORE2722$1        -1.633      0.479     -3.409      0.001
    CORE2732$1        -1.235      0.383     -3.227      0.001
    CORE2742$1        -3.288      1.139     -2.887      0.004
    CORE2752$1        -3.385      0.622     -5.440      0.000
    CORE2762$1        -5.225      3.179     -1.644      0.100
    CORE2713$1         0.947      0.511      1.853      0.064
    CORE2723$1         0.548      0.425      1.290      0.197
    CORE2733$1        -0.187      1.620     -0.115      0.908
    CORE2743$1        -0.269      0.412     -0.652      0.514
    CORE2753$1         0.003      0.695      0.004      0.997
    CORE2763$1         0.898      0.763      1.178      0.239

Latent Class Pattern 3 2 4

 Thresholds
    CORE2711$1         0.947      0.511      1.853      0.064
    CORE2721$1         0.548      0.425      1.290      0.197
    CORE2731$1        -0.187      1.620     -0.115      0.908
    CORE2741$1        -0.269      0.412     -0.652      0.514
    CORE2751$1         0.003      0.695      0.004      0.997
    CORE2761$1         0.898      0.763      1.178      0.239
    CORE2712$1        -1.401      0.404     -3.465      0.001
    CORE2722$1        -1.633      0.479     -3.409      0.001
    CORE2732$1        -1.235      0.383     -3.227      0.001
    CORE2742$1        -3.288      1.139     -2.887      0.004
    CORE2752$1        -3.385      0.622     -5.440      0.000
    CORE2762$1        -5.225      3.179     -1.644      0.100
    CORE2713$1         3.234      0.166     19.513      0.000
    CORE2723$1         3.230      0.183     17.609      0.000
    CORE2733$1         5.795      0.996      5.820      0.000
    CORE2743$1         3.959      0.792      5.000      0.000
    CORE2753$1         2.828      0.221     12.811      0.000
    CORE2763$1         4.132      0.334     12.365      0.000

Latent Class Pattern 3 3 1

 Thresholds
    CORE2711$1         0.947      0.511      1.853      0.064
    CORE2721$1         0.548      0.425      1.290      0.197
    CORE2731$1        -0.187      1.620     -0.115      0.908
    CORE2741$1        -0.269      0.412     -0.652      0.514
    CORE2751$1         0.003      0.695      0.004      0.997
    CORE2761$1         0.898      0.763      1.178      0.239
    CORE2712$1         0.947      0.511      1.853      0.064
    CORE2722$1         0.548      0.425      1.290      0.197
    CORE2732$1        -0.187      1.620     -0.115      0.908
    CORE2742$1        -0.269      0.412     -0.652      0.514
    CORE2752$1         0.003      0.695      0.004      0.997
    CORE2762$1         0.898      0.763      1.178      0.239
    CORE2713$1         0.735      0.140      5.234      0.000
    CORE2723$1         0.657      0.124      5.292      0.000
    CORE2733$1         2.725      0.706      3.860      0.000
    CORE2743$1         1.205      0.339      3.558      0.000
    CORE2753$1        -1.019      0.248     -4.110      0.000
    CORE2763$1        -0.307      0.218     -1.406      0.160

Latent Class Pattern 3 3 2

 Thresholds
    CORE2711$1         0.947      0.511      1.853      0.064
    CORE2721$1         0.548      0.425      1.290      0.197
    CORE2731$1        -0.187      1.620     -0.115      0.908
    CORE2741$1        -0.269      0.412     -0.652      0.514
    CORE2751$1         0.003      0.695      0.004      0.997
    CORE2761$1         0.898      0.763      1.178      0.239
    CORE2712$1         0.947      0.511      1.853      0.064
    CORE2722$1         0.548      0.425      1.290      0.197
    CORE2732$1        -0.187      1.620     -0.115      0.908
    CORE2742$1        -0.269      0.412     -0.652      0.514
    CORE2752$1         0.003      0.695      0.004      0.997
    CORE2762$1         0.898      0.763      1.178      0.239
    CORE2713$1        -1.401      0.404     -3.465      0.001
    CORE2723$1        -1.633      0.479     -3.409      0.001
    CORE2733$1        -1.235      0.383     -3.227      0.001
    CORE2743$1        -3.288      1.139     -2.887      0.004
    CORE2753$1        -3.385      0.622     -5.440      0.000
    CORE2763$1        -5.225      3.179     -1.644      0.100

Latent Class Pattern 3 3 3

 Thresholds
    CORE2711$1         0.947      0.511      1.853      0.064
    CORE2721$1         0.548      0.425      1.290      0.197
    CORE2731$1        -0.187      1.620     -0.115      0.908
    CORE2741$1        -0.269      0.412     -0.652      0.514
    CORE2751$1         0.003      0.695      0.004      0.997
    CORE2761$1         0.898      0.763      1.178      0.239
    CORE2712$1         0.947      0.511      1.853      0.064
    CORE2722$1         0.548      0.425      1.290      0.197
    CORE2732$1        -0.187      1.620     -0.115      0.908
    CORE2742$1        -0.269      0.412     -0.652      0.514
    CORE2752$1         0.003      0.695      0.004      0.997
    CORE2762$1         0.898      0.763      1.178      0.239
    CORE2713$1         0.947      0.511      1.853      0.064
    CORE2723$1         0.548      0.425      1.290      0.197
    CORE2733$1        -0.187      1.620     -0.115      0.908
    CORE2743$1        -0.269      0.412     -0.652      0.514
    CORE2753$1         0.003      0.695      0.004      0.997
    CORE2763$1         0.898      0.763      1.178      0.239

Latent Class Pattern 3 3 4

 Thresholds
    CORE2711$1         0.947      0.511      1.853      0.064
    CORE2721$1         0.548      0.425      1.290      0.197
    CORE2731$1        -0.187      1.620     -0.115      0.908
    CORE2741$1        -0.269      0.412     -0.652      0.514
    CORE2751$1         0.003      0.695      0.004      0.997
    CORE2761$1         0.898      0.763      1.178      0.239
    CORE2712$1         0.947      0.511      1.853      0.064
    CORE2722$1         0.548      0.425      1.290      0.197
    CORE2732$1        -0.187      1.620     -0.115      0.908
    CORE2742$1        -0.269      0.412     -0.652      0.514
    CORE2752$1         0.003      0.695      0.004      0.997
    CORE2762$1         0.898      0.763      1.178      0.239
    CORE2713$1         3.234      0.166     19.513      0.000
    CORE2723$1         3.230      0.183     17.609      0.000
    CORE2733$1         5.795      0.996      5.820      0.000
    CORE2743$1         3.959      0.792      5.000      0.000
    CORE2753$1         2.828      0.221     12.811      0.000
    CORE2763$1         4.132      0.334     12.365      0.000

Latent Class Pattern 3 4 1

 Thresholds
    CORE2711$1         0.947      0.511      1.853      0.064
    CORE2721$1         0.548      0.425      1.290      0.197
    CORE2731$1        -0.187      1.620     -0.115      0.908
    CORE2741$1        -0.269      0.412     -0.652      0.514
    CORE2751$1         0.003      0.695      0.004      0.997
    CORE2761$1         0.898      0.763      1.178      0.239
    CORE2712$1         3.234      0.166     19.513      0.000
    CORE2722$1         3.230      0.183     17.609      0.000
    CORE2732$1         5.795      0.996      5.820      0.000
    CORE2742$1         3.959      0.792      5.000      0.000
    CORE2752$1         2.828      0.221     12.811      0.000
    CORE2762$1         4.132      0.334     12.365      0.000
    CORE2713$1         0.735      0.140      5.234      0.000
    CORE2723$1         0.657      0.124      5.292      0.000
    CORE2733$1         2.725      0.706      3.860      0.000
    CORE2743$1         1.205      0.339      3.558      0.000
    CORE2753$1        -1.019      0.248     -4.110      0.000
    CORE2763$1        -0.307      0.218     -1.406      0.160

Latent Class Pattern 3 4 2

 Thresholds
    CORE2711$1         0.947      0.511      1.853      0.064
    CORE2721$1         0.548      0.425      1.290      0.197
    CORE2731$1        -0.187      1.620     -0.115      0.908
    CORE2741$1        -0.269      0.412     -0.652      0.514
    CORE2751$1         0.003      0.695      0.004      0.997
    CORE2761$1         0.898      0.763      1.178      0.239
    CORE2712$1         3.234      0.166     19.513      0.000
    CORE2722$1         3.230      0.183     17.609      0.000
    CORE2732$1         5.795      0.996      5.820      0.000
    CORE2742$1         3.959      0.792      5.000      0.000
    CORE2752$1         2.828      0.221     12.811      0.000
    CORE2762$1         4.132      0.334     12.365      0.000
    CORE2713$1        -1.401      0.404     -3.465      0.001
    CORE2723$1        -1.633      0.479     -3.409      0.001
    CORE2733$1        -1.235      0.383     -3.227      0.001
    CORE2743$1        -3.288      1.139     -2.887      0.004
    CORE2753$1        -3.385      0.622     -5.440      0.000
    CORE2763$1        -5.225      3.179     -1.644      0.100

Latent Class Pattern 3 4 3

 Thresholds
    CORE2711$1         0.947      0.511      1.853      0.064
    CORE2721$1         0.548      0.425      1.290      0.197
    CORE2731$1        -0.187      1.620     -0.115      0.908
    CORE2741$1        -0.269      0.412     -0.652      0.514
    CORE2751$1         0.003      0.695      0.004      0.997
    CORE2761$1         0.898      0.763      1.178      0.239
    CORE2712$1         3.234      0.166     19.513      0.000
    CORE2722$1         3.230      0.183     17.609      0.000
    CORE2732$1         5.795      0.996      5.820      0.000
    CORE2742$1         3.959      0.792      5.000      0.000
    CORE2752$1         2.828      0.221     12.811      0.000
    CORE2762$1         4.132      0.334     12.365      0.000
    CORE2713$1         0.947      0.511      1.853      0.064
    CORE2723$1         0.548      0.425      1.290      0.197
    CORE2733$1        -0.187      1.620     -0.115      0.908
    CORE2743$1        -0.269      0.412     -0.652      0.514
    CORE2753$1         0.003      0.695      0.004      0.997
    CORE2763$1         0.898      0.763      1.178      0.239

Latent Class Pattern 3 4 4

 Thresholds
    CORE2711$1         0.947      0.511      1.853      0.064
    CORE2721$1         0.548      0.425      1.290      0.197
    CORE2731$1        -0.187      1.620     -0.115      0.908
    CORE2741$1        -0.269      0.412     -0.652      0.514
    CORE2751$1         0.003      0.695      0.004      0.997
    CORE2761$1         0.898      0.763      1.178      0.239
    CORE2712$1         3.234      0.166     19.513      0.000
    CORE2722$1         3.230      0.183     17.609      0.000
    CORE2732$1         5.795      0.996      5.820      0.000
    CORE2742$1         3.959      0.792      5.000      0.000
    CORE2752$1         2.828      0.221     12.811      0.000
    CORE2762$1         4.132      0.334     12.365      0.000
    CORE2713$1         3.234      0.166     19.513      0.000
    CORE2723$1         3.230      0.183     17.609      0.000
    CORE2733$1         5.795      0.996      5.820      0.000
    CORE2743$1         3.959      0.792      5.000      0.000
    CORE2753$1         2.828      0.221     12.811      0.000
    CORE2763$1         4.132      0.334     12.365      0.000

Latent Class Pattern 4 1 1

 Thresholds
    CORE2711$1         3.234      0.166     19.513      0.000
    CORE2721$1         3.230      0.183     17.609      0.000
    CORE2731$1         5.795      0.996      5.820      0.000
    CORE2741$1         3.959      0.792      5.000      0.000
    CORE2751$1         2.828      0.221     12.811      0.000
    CORE2761$1         4.132      0.334     12.365      0.000
    CORE2712$1         0.735      0.140      5.234      0.000
    CORE2722$1         0.657      0.124      5.292      0.000
    CORE2732$1         2.725      0.706      3.860      0.000
    CORE2742$1         1.205      0.339      3.558      0.000
    CORE2752$1        -1.019      0.248     -4.110      0.000
    CORE2762$1        -0.307      0.218     -1.406      0.160
    CORE2713$1         0.735      0.140      5.234      0.000
    CORE2723$1         0.657      0.124      5.292      0.000
    CORE2733$1         2.725      0.706      3.860      0.000
    CORE2743$1         1.205      0.339      3.558      0.000
    CORE2753$1        -1.019      0.248     -4.110      0.000
    CORE2763$1        -0.307      0.218     -1.406      0.160

Latent Class Pattern 4 1 2

 Thresholds
    CORE2711$1         3.234      0.166     19.513      0.000
    CORE2721$1         3.230      0.183     17.609      0.000
    CORE2731$1         5.795      0.996      5.820      0.000
    CORE2741$1         3.959      0.792      5.000      0.000
    CORE2751$1         2.828      0.221     12.811      0.000
    CORE2761$1         4.132      0.334     12.365      0.000
    CORE2712$1         0.735      0.140      5.234      0.000
    CORE2722$1         0.657      0.124      5.292      0.000
    CORE2732$1         2.725      0.706      3.860      0.000
    CORE2742$1         1.205      0.339      3.558      0.000
    CORE2752$1        -1.019      0.248     -4.110      0.000
    CORE2762$1        -0.307      0.218     -1.406      0.160
    CORE2713$1        -1.401      0.404     -3.465      0.001
    CORE2723$1        -1.633      0.479     -3.409      0.001
    CORE2733$1        -1.235      0.383     -3.227      0.001
    CORE2743$1        -3.288      1.139     -2.887      0.004
    CORE2753$1        -3.385      0.622     -5.440      0.000
    CORE2763$1        -5.225      3.179     -1.644      0.100

Latent Class Pattern 4 1 3

 Thresholds
    CORE2711$1         3.234      0.166     19.513      0.000
    CORE2721$1         3.230      0.183     17.609      0.000
    CORE2731$1         5.795      0.996      5.820      0.000
    CORE2741$1         3.959      0.792      5.000      0.000
    CORE2751$1         2.828      0.221     12.811      0.000
    CORE2761$1         4.132      0.334     12.365      0.000
    CORE2712$1         0.735      0.140      5.234      0.000
    CORE2722$1         0.657      0.124      5.292      0.000
    CORE2732$1         2.725      0.706      3.860      0.000
    CORE2742$1         1.205      0.339      3.558      0.000
    CORE2752$1        -1.019      0.248     -4.110      0.000
    CORE2762$1        -0.307      0.218     -1.406      0.160
    CORE2713$1         0.947      0.511      1.853      0.064
    CORE2723$1         0.548      0.425      1.290      0.197
    CORE2733$1        -0.187      1.620     -0.115      0.908
    CORE2743$1        -0.269      0.412     -0.652      0.514
    CORE2753$1         0.003      0.695      0.004      0.997
    CORE2763$1         0.898      0.763      1.178      0.239

Latent Class Pattern 4 1 4

 Thresholds
    CORE2711$1         3.234      0.166     19.513      0.000
    CORE2721$1         3.230      0.183     17.609      0.000
    CORE2731$1         5.795      0.996      5.820      0.000
    CORE2741$1         3.959      0.792      5.000      0.000
    CORE2751$1         2.828      0.221     12.811      0.000
    CORE2761$1         4.132      0.334     12.365      0.000
    CORE2712$1         0.735      0.140      5.234      0.000
    CORE2722$1         0.657      0.124      5.292      0.000
    CORE2732$1         2.725      0.706      3.860      0.000
    CORE2742$1         1.205      0.339      3.558      0.000
    CORE2752$1        -1.019      0.248     -4.110      0.000
    CORE2762$1        -0.307      0.218     -1.406      0.160
    CORE2713$1         3.234      0.166     19.513      0.000
    CORE2723$1         3.230      0.183     17.609      0.000
    CORE2733$1         5.795      0.996      5.820      0.000
    CORE2743$1         3.959      0.792      5.000      0.000
    CORE2753$1         2.828      0.221     12.811      0.000
    CORE2763$1         4.132      0.334     12.365      0.000

Latent Class Pattern 4 2 1

 Thresholds
    CORE2711$1         3.234      0.166     19.513      0.000
    CORE2721$1         3.230      0.183     17.609      0.000
    CORE2731$1         5.795      0.996      5.820      0.000
    CORE2741$1         3.959      0.792      5.000      0.000
    CORE2751$1         2.828      0.221     12.811      0.000
    CORE2761$1         4.132      0.334     12.365      0.000
    CORE2712$1        -1.401      0.404     -3.465      0.001
    CORE2722$1        -1.633      0.479     -3.409      0.001
    CORE2732$1        -1.235      0.383     -3.227      0.001
    CORE2742$1        -3.288      1.139     -2.887      0.004
    CORE2752$1        -3.385      0.622     -5.440      0.000
    CORE2762$1        -5.225      3.179     -1.644      0.100
    CORE2713$1         0.735      0.140      5.234      0.000
    CORE2723$1         0.657      0.124      5.292      0.000
    CORE2733$1         2.725      0.706      3.860      0.000
    CORE2743$1         1.205      0.339      3.558      0.000
    CORE2753$1        -1.019      0.248     -4.110      0.000
    CORE2763$1        -0.307      0.218     -1.406      0.160

Latent Class Pattern 4 2 2

 Thresholds
    CORE2711$1         3.234      0.166     19.513      0.000
    CORE2721$1         3.230      0.183     17.609      0.000
    CORE2731$1         5.795      0.996      5.820      0.000
    CORE2741$1         3.959      0.792      5.000      0.000
    CORE2751$1         2.828      0.221     12.811      0.000
    CORE2761$1         4.132      0.334     12.365      0.000
    CORE2712$1        -1.401      0.404     -3.465      0.001
    CORE2722$1        -1.633      0.479     -3.409      0.001
    CORE2732$1        -1.235      0.383     -3.227      0.001
    CORE2742$1        -3.288      1.139     -2.887      0.004
    CORE2752$1        -3.385      0.622     -5.440      0.000
    CORE2762$1        -5.225      3.179     -1.644      0.100
    CORE2713$1        -1.401      0.404     -3.465      0.001
    CORE2723$1        -1.633      0.479     -3.409      0.001
    CORE2733$1        -1.235      0.383     -3.227      0.001
    CORE2743$1        -3.288      1.139     -2.887      0.004
    CORE2753$1        -3.385      0.622     -5.440      0.000
    CORE2763$1        -5.225      3.179     -1.644      0.100

Latent Class Pattern 4 2 3

 Thresholds
    CORE2711$1         3.234      0.166     19.513      0.000
    CORE2721$1         3.230      0.183     17.609      0.000
    CORE2731$1         5.795      0.996      5.820      0.000
    CORE2741$1         3.959      0.792      5.000      0.000
    CORE2751$1         2.828      0.221     12.811      0.000
    CORE2761$1         4.132      0.334     12.365      0.000
    CORE2712$1        -1.401      0.404     -3.465      0.001
    CORE2722$1        -1.633      0.479     -3.409      0.001
    CORE2732$1        -1.235      0.383     -3.227      0.001
    CORE2742$1        -3.288      1.139     -2.887      0.004
    CORE2752$1        -3.385      0.622     -5.440      0.000
    CORE2762$1        -5.225      3.179     -1.644      0.100
    CORE2713$1         0.947      0.511      1.853      0.064
    CORE2723$1         0.548      0.425      1.290      0.197
    CORE2733$1        -0.187      1.620     -0.115      0.908
    CORE2743$1        -0.269      0.412     -0.652      0.514
    CORE2753$1         0.003      0.695      0.004      0.997
    CORE2763$1         0.898      0.763      1.178      0.239

Latent Class Pattern 4 2 4

 Thresholds
    CORE2711$1         3.234      0.166     19.513      0.000
    CORE2721$1         3.230      0.183     17.609      0.000
    CORE2731$1         5.795      0.996      5.820      0.000
    CORE2741$1         3.959      0.792      5.000      0.000
    CORE2751$1         2.828      0.221     12.811      0.000
    CORE2761$1         4.132      0.334     12.365      0.000
    CORE2712$1        -1.401      0.404     -3.465      0.001
    CORE2722$1        -1.633      0.479     -3.409      0.001
    CORE2732$1        -1.235      0.383     -3.227      0.001
    CORE2742$1        -3.288      1.139     -2.887      0.004
    CORE2752$1        -3.385      0.622     -5.440      0.000
    CORE2762$1        -5.225      3.179     -1.644      0.100
    CORE2713$1         3.234      0.166     19.513      0.000
    CORE2723$1         3.230      0.183     17.609      0.000
    CORE2733$1         5.795      0.996      5.820      0.000
    CORE2743$1         3.959      0.792      5.000      0.000
    CORE2753$1         2.828      0.221     12.811      0.000
    CORE2763$1         4.132      0.334     12.365      0.000

Latent Class Pattern 4 3 1

 Thresholds
    CORE2711$1         3.234      0.166     19.513      0.000
    CORE2721$1         3.230      0.183     17.609      0.000
    CORE2731$1         5.795      0.996      5.820      0.000
    CORE2741$1         3.959      0.792      5.000      0.000
    CORE2751$1         2.828      0.221     12.811      0.000
    CORE2761$1         4.132      0.334     12.365      0.000
    CORE2712$1         0.947      0.511      1.853      0.064
    CORE2722$1         0.548      0.425      1.290      0.197
    CORE2732$1        -0.187      1.620     -0.115      0.908
    CORE2742$1        -0.269      0.412     -0.652      0.514
    CORE2752$1         0.003      0.695      0.004      0.997
    CORE2762$1         0.898      0.763      1.178      0.239
    CORE2713$1         0.735      0.140      5.234      0.000
    CORE2723$1         0.657      0.124      5.292      0.000
    CORE2733$1         2.725      0.706      3.860      0.000
    CORE2743$1         1.205      0.339      3.558      0.000
    CORE2753$1        -1.019      0.248     -4.110      0.000
    CORE2763$1        -0.307      0.218     -1.406      0.160

Latent Class Pattern 4 3 2

 Thresholds
    CORE2711$1         3.234      0.166     19.513      0.000
    CORE2721$1         3.230      0.183     17.609      0.000
    CORE2731$1         5.795      0.996      5.820      0.000
    CORE2741$1         3.959      0.792      5.000      0.000
    CORE2751$1         2.828      0.221     12.811      0.000
    CORE2761$1         4.132      0.334     12.365      0.000
    CORE2712$1         0.947      0.511      1.853      0.064
    CORE2722$1         0.548      0.425      1.290      0.197
    CORE2732$1        -0.187      1.620     -0.115      0.908
    CORE2742$1        -0.269      0.412     -0.652      0.514
    CORE2752$1         0.003      0.695      0.004      0.997
    CORE2762$1         0.898      0.763      1.178      0.239
    CORE2713$1        -1.401      0.404     -3.465      0.001
    CORE2723$1        -1.633      0.479     -3.409      0.001
    CORE2733$1        -1.235      0.383     -3.227      0.001
    CORE2743$1        -3.288      1.139     -2.887      0.004
    CORE2753$1        -3.385      0.622     -5.440      0.000
    CORE2763$1        -5.225      3.179     -1.644      0.100

Latent Class Pattern 4 3 3

 Thresholds
    CORE2711$1         3.234      0.166     19.513      0.000
    CORE2721$1         3.230      0.183     17.609      0.000
    CORE2731$1         5.795      0.996      5.820      0.000
    CORE2741$1         3.959      0.792      5.000      0.000
    CORE2751$1         2.828      0.221     12.811      0.000
    CORE2761$1         4.132      0.334     12.365      0.000
    CORE2712$1         0.947      0.511      1.853      0.064
    CORE2722$1         0.548      0.425      1.290      0.197
    CORE2732$1        -0.187      1.620     -0.115      0.908
    CORE2742$1        -0.269      0.412     -0.652      0.514
    CORE2752$1         0.003      0.695      0.004      0.997
    CORE2762$1         0.898      0.763      1.178      0.239
    CORE2713$1         0.947      0.511      1.853      0.064
    CORE2723$1         0.548      0.425      1.290      0.197
    CORE2733$1        -0.187      1.620     -0.115      0.908
    CORE2743$1        -0.269      0.412     -0.652      0.514
    CORE2753$1         0.003      0.695      0.004      0.997
    CORE2763$1         0.898      0.763      1.178      0.239

Latent Class Pattern 4 3 4

 Thresholds
    CORE2711$1         3.234      0.166     19.513      0.000
    CORE2721$1         3.230      0.183     17.609      0.000
    CORE2731$1         5.795      0.996      5.820      0.000
    CORE2741$1         3.959      0.792      5.000      0.000
    CORE2751$1         2.828      0.221     12.811      0.000
    CORE2761$1         4.132      0.334     12.365      0.000
    CORE2712$1         0.947      0.511      1.853      0.064
    CORE2722$1         0.548      0.425      1.290      0.197
    CORE2732$1        -0.187      1.620     -0.115      0.908
    CORE2742$1        -0.269      0.412     -0.652      0.514
    CORE2752$1         0.003      0.695      0.004      0.997
    CORE2762$1         0.898      0.763      1.178      0.239
    CORE2713$1         3.234      0.166     19.513      0.000
    CORE2723$1         3.230      0.183     17.609      0.000
    CORE2733$1         5.795      0.996      5.820      0.000
    CORE2743$1         3.959      0.792      5.000      0.000
    CORE2753$1         2.828      0.221     12.811      0.000
    CORE2763$1         4.132      0.334     12.365      0.000

Latent Class Pattern 4 4 1

 Thresholds
    CORE2711$1         3.234      0.166     19.513      0.000
    CORE2721$1         3.230      0.183     17.609      0.000
    CORE2731$1         5.795      0.996      5.820      0.000
    CORE2741$1         3.959      0.792      5.000      0.000
    CORE2751$1         2.828      0.221     12.811      0.000
    CORE2761$1         4.132      0.334     12.365      0.000
    CORE2712$1         3.234      0.166     19.513      0.000
    CORE2722$1         3.230      0.183     17.609      0.000
    CORE2732$1         5.795      0.996      5.820      0.000
    CORE2742$1         3.959      0.792      5.000      0.000
    CORE2752$1         2.828      0.221     12.811      0.000
    CORE2762$1         4.132      0.334     12.365      0.000
    CORE2713$1         0.735      0.140      5.234      0.000
    CORE2723$1         0.657      0.124      5.292      0.000
    CORE2733$1         2.725      0.706      3.860      0.000
    CORE2743$1         1.205      0.339      3.558      0.000
    CORE2753$1        -1.019      0.248     -4.110      0.000
    CORE2763$1        -0.307      0.218     -1.406      0.160

Latent Class Pattern 4 4 2

 Thresholds
    CORE2711$1         3.234      0.166     19.513      0.000
    CORE2721$1         3.230      0.183     17.609      0.000
    CORE2731$1         5.795      0.996      5.820      0.000
    CORE2741$1         3.959      0.792      5.000      0.000
    CORE2751$1         2.828      0.221     12.811      0.000
    CORE2761$1         4.132      0.334     12.365      0.000
    CORE2712$1         3.234      0.166     19.513      0.000
    CORE2722$1         3.230      0.183     17.609      0.000
    CORE2732$1         5.795      0.996      5.820      0.000
    CORE2742$1         3.959      0.792      5.000      0.000
    CORE2752$1         2.828      0.221     12.811      0.000
    CORE2762$1         4.132      0.334     12.365      0.000
    CORE2713$1        -1.401      0.404     -3.465      0.001
    CORE2723$1        -1.633      0.479     -3.409      0.001
    CORE2733$1        -1.235      0.383     -3.227      0.001
    CORE2743$1        -3.288      1.139     -2.887      0.004
    CORE2753$1        -3.385      0.622     -5.440      0.000
    CORE2763$1        -5.225      3.179     -1.644      0.100

Latent Class Pattern 4 4 3

 Thresholds
    CORE2711$1         3.234      0.166     19.513      0.000
    CORE2721$1         3.230      0.183     17.609      0.000
    CORE2731$1         5.795      0.996      5.820      0.000
    CORE2741$1         3.959      0.792      5.000      0.000
    CORE2751$1         2.828      0.221     12.811      0.000
    CORE2761$1         4.132      0.334     12.365      0.000
    CORE2712$1         3.234      0.166     19.513      0.000
    CORE2722$1         3.230      0.183     17.609      0.000
    CORE2732$1         5.795      0.996      5.820      0.000
    CORE2742$1         3.959      0.792      5.000      0.000
    CORE2752$1         2.828      0.221     12.811      0.000
    CORE2762$1         4.132      0.334     12.365      0.000
    CORE2713$1         0.947      0.511      1.853      0.064
    CORE2723$1         0.548      0.425      1.290      0.197
    CORE2733$1        -0.187      1.620     -0.115      0.908
    CORE2743$1        -0.269      0.412     -0.652      0.514
    CORE2753$1         0.003      0.695      0.004      0.997
    CORE2763$1         0.898      0.763      1.178      0.239

Latent Class Pattern 4 4 4

 Thresholds
    CORE2711$1         3.234      0.166     19.513      0.000
    CORE2721$1         3.230      0.183     17.609      0.000
    CORE2731$1         5.795      0.996      5.820      0.000
    CORE2741$1         3.959      0.792      5.000      0.000
    CORE2751$1         2.828      0.221     12.811      0.000
    CORE2761$1         4.132      0.334     12.365      0.000
    CORE2712$1         3.234      0.166     19.513      0.000
    CORE2722$1         3.230      0.183     17.609      0.000
    CORE2732$1         5.795      0.996      5.820      0.000
    CORE2742$1         3.959      0.792      5.000      0.000
    CORE2752$1         2.828      0.221     12.811      0.000
    CORE2762$1         4.132      0.334     12.365      0.000
    CORE2713$1         3.234      0.166     19.513      0.000
    CORE2723$1         3.230      0.183     17.609      0.000
    CORE2733$1         5.795      0.996      5.820      0.000
    CORE2743$1         3.959      0.792      5.000      0.000
    CORE2753$1         2.828      0.221     12.811      0.000
    CORE2763$1         4.132      0.334     12.365      0.000

Categorical Latent Variables

 C2#1     ON
    C1#1               2.812      0.305      9.217      0.000
    C1#2               2.270      0.371      6.123      0.000
    C1#3             -77.392      0.000    999.000    999.000

 C2#2     ON
    C1#1               2.575      0.403      6.390      0.000
    C1#2               4.444      0.508      8.756      0.000
    C1#3               0.605      2.858      0.212      0.832

 C2#3     ON
    C1#1              -4.380     61.076     -0.072      0.943
    C1#2               1.261      0.891      1.416      0.157
    C1#3               2.808      0.499      5.622      0.000

 C3#1     ON
    C2#1               2.812      0.305      9.217      0.000
    C2#2               2.270      0.371      6.123      0.000
    C2#3             -77.392      0.000    999.000    999.000

 C3#2     ON
    C2#1               2.575      0.403      6.390      0.000
    C2#2               4.444      0.508      8.756      0.000
    C2#3               0.605      2.858      0.212      0.832

 C3#3     ON
    C2#1              -4.380     61.076     -0.072      0.943
    C2#2               1.261      0.891      1.416      0.157
    C2#3               2.808      0.499      5.622      0.000

 Means
    C1#1              -0.726      0.150     -4.827      0.000
    C1#2              -2.034      0.212     -9.575      0.000
    C1#3              -2.056      0.589     -3.491      0.000
    C2#1              -2.206      0.216    -10.231      0.000
    C2#2              -3.951      0.408     -9.683      0.000
    C2#3              -2.889      0.495     -5.840      0.000
    C3#1              -2.206      0.216    -10.231      0.000
    C3#2              -3.951      0.408     -9.683      0.000
    C3#3              -2.889      0.495     -5.840      0.000


RESULTS IN PROBABILITY SCALE

Latent Class Pattern 1 1 1

 CORE2711
    Category 1         0.676      0.031     21.978      0.000
    Category 2         0.324      0.031     10.542      0.000
 CORE2721
    Category 1         0.659      0.028     23.594      0.000
    Category 2         0.341      0.028     12.231      0.000
 CORE2731
    Category 1         0.938      0.041     23.021      0.000
    Category 2         0.062      0.041      1.509      0.131
 CORE2741
    Category 1         0.769      0.060     12.804      0.000
    Category 2         0.231      0.060      3.837      0.000
 CORE2751
    Category 1         0.265      0.048      5.488      0.000
    Category 2         0.735      0.048     15.205      0.000
 CORE2761
    Category 1         0.424      0.053      7.966      0.000
    Category 2         0.576      0.053     10.823      0.000
 CORE2712
    Category 1         0.676      0.031     21.978      0.000
    Category 2         0.324      0.031     10.542      0.000
 CORE2722
    Category 1         0.659      0.028     23.594      0.000
    Category 2         0.341      0.028     12.231      0.000
 CORE2732
    Category 1         0.938      0.041     23.021      0.000
    Category 2         0.062      0.041      1.509      0.131
 CORE2742
    Category 1         0.769      0.060     12.804      0.000
    Category 2         0.231      0.060      3.837      0.000
 CORE2752
    Category 1         0.265      0.048      5.488      0.000
    Category 2         0.735      0.048     15.205      0.000
 CORE2762
    Category 1         0.424      0.053      7.966      0.000
    Category 2         0.576      0.053     10.823      0.000
 CORE2713
    Category 1         0.676      0.031     21.978      0.000
    Category 2         0.324      0.031     10.542      0.000
 CORE2723
    Category 1         0.659      0.028     23.594      0.000
    Category 2         0.341      0.028     12.231      0.000
 CORE2733
    Category 1         0.938      0.041     23.021      0.000
    Category 2         0.062      0.041      1.509      0.131
 CORE2743
    Category 1         0.769      0.060     12.804      0.000
    Category 2         0.231      0.060      3.837      0.000
 CORE2753
    Category 1         0.265      0.048      5.488      0.000
    Category 2         0.735      0.048     15.205      0.000
 CORE2763
    Category 1         0.424      0.053      7.966      0.000
    Category 2         0.576      0.053     10.823      0.000

Latent Class Pattern 1 1 2

 CORE2711
    Category 1         0.676      0.031     21.978      0.000
    Category 2         0.324      0.031     10.542      0.000
 CORE2721
    Category 1         0.659      0.028     23.594      0.000
    Category 2         0.341      0.028     12.231      0.000
 CORE2731
    Category 1         0.938      0.041     23.021      0.000
    Category 2         0.062      0.041      1.509      0.131
 CORE2741
    Category 1         0.769      0.060     12.804      0.000
    Category 2         0.231      0.060      3.837      0.000
 CORE2751
    Category 1         0.265      0.048      5.488      0.000
    Category 2         0.735      0.048     15.205      0.000
 CORE2761
    Category 1         0.424      0.053      7.966      0.000
    Category 2         0.576      0.053     10.823      0.000
 CORE2712
    Category 1         0.676      0.031     21.978      0.000
    Category 2         0.324      0.031     10.542      0.000
 CORE2722
    Category 1         0.659      0.028     23.594      0.000
    Category 2         0.341      0.028     12.231      0.000
 CORE2732
    Category 1         0.938      0.041     23.021      0.000
    Category 2         0.062      0.041      1.509      0.131
 CORE2742
    Category 1         0.769      0.060     12.804      0.000
    Category 2         0.231      0.060      3.837      0.000
 CORE2752
    Category 1         0.265      0.048      5.488      0.000
    Category 2         0.735      0.048     15.205      0.000
 CORE2762
    Category 1         0.424      0.053      7.966      0.000
    Category 2         0.576      0.053     10.823      0.000
 CORE2713
    Category 1         0.198      0.064      3.081      0.002
    Category 2         0.802      0.064     12.512      0.000
 CORE2723
    Category 1         0.163      0.065      2.496      0.013
    Category 2         0.837      0.065     12.776      0.000
 CORE2733
    Category 1         0.225      0.067      3.373      0.001
    Category 2         0.775      0.067     11.599      0.000
 CORE2743
    Category 1         0.036      0.040      0.911      0.362
    Category 2         0.964      0.040     24.404      0.000
 CORE2753
    Category 1         0.033      0.020      1.662      0.097
    Category 2         0.967      0.020     49.037      0.000
 CORE2763
    Category 1         0.005      0.017      0.316      0.752
    Category 2         0.995      0.017     58.769      0.000

Latent Class Pattern 1 1 3

 CORE2711
    Category 1         0.676      0.031     21.978      0.000
    Category 2         0.324      0.031     10.542      0.000
 CORE2721
    Category 1         0.659      0.028     23.594      0.000
    Category 2         0.341      0.028     12.231      0.000
 CORE2731
    Category 1         0.938      0.041     23.021      0.000
    Category 2         0.062      0.041      1.509      0.131
 CORE2741
    Category 1         0.769      0.060     12.804      0.000
    Category 2         0.231      0.060      3.837      0.000
 CORE2751
    Category 1         0.265      0.048      5.488      0.000
    Category 2         0.735      0.048     15.205      0.000
 CORE2761
    Category 1         0.424      0.053      7.966      0.000
    Category 2         0.576      0.053     10.823      0.000
 CORE2712
    Category 1         0.676      0.031     21.978      0.000
    Category 2         0.324      0.031     10.542      0.000
 CORE2722
    Category 1         0.659      0.028     23.594      0.000
    Category 2         0.341      0.028     12.231      0.000
 CORE2732
    Category 1         0.938      0.041     23.021      0.000
    Category 2         0.062      0.041      1.509      0.131
 CORE2742
    Category 1         0.769      0.060     12.804      0.000
    Category 2         0.231      0.060      3.837      0.000
 CORE2752
    Category 1         0.265      0.048      5.488      0.000
    Category 2         0.735      0.048     15.205      0.000
 CORE2762
    Category 1         0.424      0.053      7.966      0.000
    Category 2         0.576      0.053     10.823      0.000
 CORE2713
    Category 1         0.720      0.103      7.001      0.000
    Category 2         0.280      0.103      2.716      0.007
 CORE2723
    Category 1         0.634      0.099      6.426      0.000
    Category 2         0.366      0.099      3.716      0.000
 CORE2733
    Category 1         0.453      0.401      1.130      0.259
    Category 2         0.547      0.401      1.361      0.173
 CORE2743
    Category 1         0.433      0.101      4.286      0.000
    Category 2         0.567      0.101      5.606      0.000
 CORE2753
    Category 1         0.501      0.174      2.882      0.004
    Category 2         0.499      0.174      2.874      0.004
 CORE2763
    Category 1         0.711      0.157      4.529      0.000
    Category 2         0.289      0.157      1.845      0.065

Latent Class Pattern 1 1 4

 CORE2711
    Category 1         0.676      0.031     21.978      0.000
    Category 2         0.324      0.031     10.542      0.000
 CORE2721
    Category 1         0.659      0.028     23.594      0.000
    Category 2         0.341      0.028     12.231      0.000
 CORE2731
    Category 1         0.938      0.041     23.021      0.000
    Category 2         0.062      0.041      1.509      0.131
 CORE2741
    Category 1         0.769      0.060     12.804      0.000
    Category 2         0.231      0.060      3.837      0.000
 CORE2751
    Category 1         0.265      0.048      5.488      0.000
    Category 2         0.735      0.048     15.205      0.000
 CORE2761
    Category 1         0.424      0.053      7.966      0.000
    Category 2         0.576      0.053     10.823      0.000
 CORE2712
    Category 1         0.676      0.031     21.978      0.000
    Category 2         0.324      0.031     10.542      0.000
 CORE2722
    Category 1         0.659      0.028     23.594      0.000
    Category 2         0.341      0.028     12.231      0.000
 CORE2732
    Category 1         0.938      0.041     23.021      0.000
    Category 2         0.062      0.041      1.509      0.131
 CORE2742
    Category 1         0.769      0.060     12.804      0.000
    Category 2         0.231      0.060      3.837      0.000
 CORE2752
    Category 1         0.265      0.048      5.488      0.000
    Category 2         0.735      0.048     15.205      0.000
 CORE2762
    Category 1         0.424      0.053      7.966      0.000
    Category 2         0.576      0.053     10.823      0.000
 CORE2713
    Category 1         0.962      0.006    159.223      0.000
    Category 2         0.038      0.006      6.270      0.000
 CORE2723
    Category 1         0.962      0.007    143.261      0.000
    Category 2         0.038      0.007      5.668      0.000
 CORE2733
    Category 1         0.997      0.003    331.150      0.000
    Category 2         0.003      0.003      1.007      0.314
 CORE2743
    Category 1         0.981      0.015     67.459      0.000
    Category 2         0.019      0.015      1.287      0.198
 CORE2753
    Category 1         0.944      0.012     81.126      0.000
    Category 2         0.056      0.012      4.799      0.000
 CORE2763
    Category 1         0.984      0.005    189.407      0.000
    Category 2         0.016      0.005      3.041      0.002

Latent Class Pattern 1 2 1

 CORE2711
    Category 1         0.676      0.031     21.978      0.000
    Category 2         0.324      0.031     10.542      0.000
 CORE2721
    Category 1         0.659      0.028     23.594      0.000
    Category 2         0.341      0.028     12.231      0.000
 CORE2731
    Category 1         0.938      0.041     23.021      0.000
    Category 2         0.062      0.041      1.509      0.131
 CORE2741
    Category 1         0.769      0.060     12.804      0.000
    Category 2         0.231      0.060      3.837      0.000
 CORE2751
    Category 1         0.265      0.048      5.488      0.000
    Category 2         0.735      0.048     15.205      0.000
 CORE2761
    Category 1         0.424      0.053      7.966      0.000
    Category 2         0.576      0.053     10.823      0.000
 CORE2712
    Category 1         0.198      0.064      3.081      0.002
    Category 2         0.802      0.064     12.512      0.000
 CORE2722
    Category 1         0.163      0.065      2.496      0.013
    Category 2         0.837      0.065     12.776      0.000
 CORE2732
    Category 1         0.225      0.067      3.373      0.001
    Category 2         0.775      0.067     11.599      0.000
 CORE2742
    Category 1         0.036      0.040      0.911      0.362
    Category 2         0.964      0.040     24.404      0.000
 CORE2752
    Category 1         0.033      0.020      1.662      0.097
    Category 2         0.967      0.020     49.037      0.000
 CORE2762
    Category 1         0.005      0.017      0.316      0.752
    Category 2         0.995      0.017     58.769      0.000
 CORE2713
    Category 1         0.676      0.031     21.978      0.000
    Category 2         0.324      0.031     10.542      0.000
 CORE2723
    Category 1         0.659      0.028     23.594      0.000
    Category 2         0.341      0.028     12.231      0.000
 CORE2733
    Category 1         0.938      0.041     23.021      0.000
    Category 2         0.062      0.041      1.509      0.131
 CORE2743
    Category 1         0.769      0.060     12.804      0.000
    Category 2         0.231      0.060      3.837      0.000
 CORE2753
    Category 1         0.265      0.048      5.488      0.000
    Category 2         0.735      0.048     15.205      0.000
 CORE2763
    Category 1         0.424      0.053      7.966      0.000
    Category 2         0.576      0.053     10.823      0.000

Latent Class Pattern 1 2 2

 CORE2711
    Category 1         0.676      0.031     21.978      0.000
    Category 2         0.324      0.031     10.542      0.000
 CORE2721
    Category 1         0.659      0.028     23.594      0.000
    Category 2         0.341      0.028     12.231      0.000
 CORE2731
    Category 1         0.938      0.041     23.021      0.000
    Category 2         0.062      0.041      1.509      0.131
 CORE2741
    Category 1         0.769      0.060     12.804      0.000
    Category 2         0.231      0.060      3.837      0.000
 CORE2751
    Category 1         0.265      0.048      5.488      0.000
    Category 2         0.735      0.048     15.205      0.000
 CORE2761
    Category 1         0.424      0.053      7.966      0.000
    Category 2         0.576      0.053     10.823      0.000
 CORE2712
    Category 1         0.198      0.064      3.081      0.002
    Category 2         0.802      0.064     12.512      0.000
 CORE2722
    Category 1         0.163      0.065      2.496      0.013
    Category 2         0.837      0.065     12.776      0.000
 CORE2732
    Category 1         0.225      0.067      3.373      0.001
    Category 2         0.775      0.067     11.599      0.000
 CORE2742
    Category 1         0.036      0.040      0.911      0.362
    Category 2         0.964      0.040     24.404      0.000
 CORE2752
    Category 1         0.033      0.020      1.662      0.097
    Category 2         0.967      0.020     49.037      0.000
 CORE2762
    Category 1         0.005      0.017      0.316      0.752
    Category 2         0.995      0.017     58.769      0.000
 CORE2713
    Category 1         0.198      0.064      3.081      0.002
    Category 2         0.802      0.064     12.512      0.000
 CORE2723
    Category 1         0.163      0.065      2.496      0.013
    Category 2         0.837      0.065     12.776      0.000
 CORE2733
    Category 1         0.225      0.067      3.373      0.001
    Category 2         0.775      0.067     11.599      0.000
 CORE2743
    Category 1         0.036      0.040      0.911      0.362
    Category 2         0.964      0.040     24.404      0.000
 CORE2753
    Category 1         0.033      0.020      1.662      0.097
    Category 2         0.967      0.020     49.037      0.000
 CORE2763
    Category 1         0.005      0.017      0.316      0.752
    Category 2         0.995      0.017     58.769      0.000

Latent Class Pattern 1 2 3

 CORE2711
    Category 1         0.676      0.031     21.978      0.000
    Category 2         0.324      0.031     10.542      0.000
 CORE2721
    Category 1         0.659      0.028     23.594      0.000
    Category 2         0.341      0.028     12.231      0.000
 CORE2731
    Category 1         0.938      0.041     23.021      0.000
    Category 2         0.062      0.041      1.509      0.131
 CORE2741
    Category 1         0.769      0.060     12.804      0.000
    Category 2         0.231      0.060      3.837      0.000
 CORE2751
    Category 1         0.265      0.048      5.488      0.000
    Category 2         0.735      0.048     15.205      0.000
 CORE2761
    Category 1         0.424      0.053      7.966      0.000
    Category 2         0.576      0.053     10.823      0.000
 CORE2712
    Category 1         0.198      0.064      3.081      0.002
    Category 2         0.802      0.064     12.512      0.000
 CORE2722
    Category 1         0.163      0.065      2.496      0.013
    Category 2         0.837      0.065     12.776      0.000
 CORE2732
    Category 1         0.225      0.067      3.373      0.001
    Category 2         0.775      0.067     11.599      0.000
 CORE2742
    Category 1         0.036      0.040      0.911      0.362
    Category 2         0.964      0.040     24.404      0.000
 CORE2752
    Category 1         0.033      0.020      1.662      0.097
    Category 2         0.967      0.020     49.037      0.000
 CORE2762
    Category 1         0.005      0.017      0.316      0.752
    Category 2         0.995      0.017     58.769      0.000
 CORE2713
    Category 1         0.720      0.103      7.001      0.000
    Category 2         0.280      0.103      2.716      0.007
 CORE2723
    Category 1         0.634      0.099      6.426      0.000
    Category 2         0.366      0.099      3.716      0.000
 CORE2733
    Category 1         0.453      0.401      1.130      0.259
    Category 2         0.547      0.401      1.361      0.173
 CORE2743
    Category 1         0.433      0.101      4.286      0.000
    Category 2         0.567      0.101      5.606      0.000
 CORE2753
    Category 1         0.501      0.174      2.882      0.004
    Category 2         0.499      0.174      2.874      0.004
 CORE2763
    Category 1         0.711      0.157      4.529      0.000
    Category 2         0.289      0.157      1.845      0.065

Latent Class Pattern 1 2 4

 CORE2711
    Category 1         0.676      0.031     21.978      0.000
    Category 2         0.324      0.031     10.542      0.000
 CORE2721
    Category 1         0.659      0.028     23.594      0.000
    Category 2         0.341      0.028     12.231      0.000
 CORE2731
    Category 1         0.938      0.041     23.021      0.000
    Category 2         0.062      0.041      1.509      0.131
 CORE2741
    Category 1         0.769      0.060     12.804      0.000
    Category 2         0.231      0.060      3.837      0.000
 CORE2751
    Category 1         0.265      0.048      5.488      0.000
    Category 2         0.735      0.048     15.205      0.000
 CORE2761
    Category 1         0.424      0.053      7.966      0.000
    Category 2         0.576      0.053     10.823      0.000
 CORE2712
    Category 1         0.198      0.064      3.081      0.002
    Category 2         0.802      0.064     12.512      0.000
 CORE2722
    Category 1         0.163      0.065      2.496      0.013
    Category 2         0.837      0.065     12.776      0.000
 CORE2732
    Category 1         0.225      0.067      3.373      0.001
    Category 2         0.775      0.067     11.599      0.000
 CORE2742
    Category 1         0.036      0.040      0.911      0.362
    Category 2         0.964      0.040     24.404      0.000
 CORE2752
    Category 1         0.033      0.020      1.662      0.097
    Category 2         0.967      0.020     49.037      0.000
 CORE2762
    Category 1         0.005      0.017      0.316      0.752
    Category 2         0.995      0.017     58.769      0.000
 CORE2713
    Category 1         0.962      0.006    159.223      0.000
    Category 2         0.038      0.006      6.270      0.000
 CORE2723
    Category 1         0.962      0.007    143.261      0.000
    Category 2         0.038      0.007      5.668      0.000
 CORE2733
    Category 1         0.997      0.003    331.150      0.000
    Category 2         0.003      0.003      1.007      0.314
 CORE2743
    Category 1         0.981      0.015     67.459      0.000
    Category 2         0.019      0.015      1.287      0.198
 CORE2753
    Category 1         0.944      0.012     81.126      0.000
    Category 2         0.056      0.012      4.799      0.000
 CORE2763
    Category 1         0.984      0.005    189.407      0.000
    Category 2         0.016      0.005      3.041      0.002

Latent Class Pattern 1 3 1

 CORE2711
    Category 1         0.676      0.031     21.978      0.000
    Category 2         0.324      0.031     10.542      0.000
 CORE2721
    Category 1         0.659      0.028     23.594      0.000
    Category 2         0.341      0.028     12.231      0.000
 CORE2731
    Category 1         0.938      0.041     23.021      0.000
    Category 2         0.062      0.041      1.509      0.131
 CORE2741
    Category 1         0.769      0.060     12.804      0.000
    Category 2         0.231      0.060      3.837      0.000
 CORE2751
    Category 1         0.265      0.048      5.488      0.000
    Category 2         0.735      0.048     15.205      0.000
 CORE2761
    Category 1         0.424      0.053      7.966      0.000
    Category 2         0.576      0.053     10.823      0.000
 CORE2712
    Category 1         0.720      0.103      7.001      0.000
    Category 2         0.280      0.103      2.716      0.007
 CORE2722
    Category 1         0.634      0.099      6.426      0.000
    Category 2         0.366      0.099      3.716      0.000
 CORE2732
    Category 1         0.453      0.401      1.130      0.259
    Category 2         0.547      0.401      1.361      0.173
 CORE2742
    Category 1         0.433      0.101      4.286      0.000
    Category 2         0.567      0.101      5.606      0.000
 CORE2752
    Category 1         0.501      0.174      2.882      0.004
    Category 2         0.499      0.174      2.874      0.004
 CORE2762
    Category 1         0.711      0.157      4.529      0.000
    Category 2         0.289      0.157      1.845      0.065
 CORE2713
    Category 1         0.676      0.031     21.978      0.000
    Category 2         0.324      0.031     10.542      0.000
 CORE2723
    Category 1         0.659      0.028     23.594      0.000
    Category 2         0.341      0.028     12.231      0.000
 CORE2733
    Category 1         0.938      0.041     23.021      0.000
    Category 2         0.062      0.041      1.509      0.131
 CORE2743
    Category 1         0.769      0.060     12.804      0.000
    Category 2         0.231      0.060      3.837      0.000
 CORE2753
    Category 1         0.265      0.048      5.488      0.000
    Category 2         0.735      0.048     15.205      0.000
 CORE2763
    Category 1         0.424      0.053      7.966      0.000
    Category 2         0.576      0.053     10.823      0.000

Latent Class Pattern 1 3 2

 CORE2711
    Category 1         0.676      0.031     21.978      0.000
    Category 2         0.324      0.031     10.542      0.000
 CORE2721
    Category 1         0.659      0.028     23.594      0.000
    Category 2         0.341      0.028     12.231      0.000
 CORE2731
    Category 1         0.938      0.041     23.021      0.000
    Category 2         0.062      0.041      1.509      0.131
 CORE2741
    Category 1         0.769      0.060     12.804      0.000
    Category 2         0.231      0.060      3.837      0.000
 CORE2751
    Category 1         0.265      0.048      5.488      0.000
    Category 2         0.735      0.048     15.205      0.000
 CORE2761
    Category 1         0.424      0.053      7.966      0.000
    Category 2         0.576      0.053     10.823      0.000
 CORE2712
    Category 1         0.720      0.103      7.001      0.000
    Category 2         0.280      0.103      2.716      0.007
 CORE2722
    Category 1         0.634      0.099      6.426      0.000
    Category 2         0.366      0.099      3.716      0.000
 CORE2732
    Category 1         0.453      0.401      1.130      0.259
    Category 2         0.547      0.401      1.361      0.173
 CORE2742
    Category 1         0.433      0.101      4.286      0.000
    Category 2         0.567      0.101      5.606      0.000
 CORE2752
    Category 1         0.501      0.174      2.882      0.004
    Category 2         0.499      0.174      2.874      0.004
 CORE2762
    Category 1         0.711      0.157      4.529      0.000
    Category 2         0.289      0.157      1.845      0.065
 CORE2713
    Category 1         0.198      0.064      3.081      0.002
    Category 2         0.802      0.064     12.512      0.000
 CORE2723
    Category 1         0.163      0.065      2.496      0.013
    Category 2         0.837      0.065     12.776      0.000
 CORE2733
    Category 1         0.225      0.067      3.373      0.001
    Category 2         0.775      0.067     11.599      0.000
 CORE2743
    Category 1         0.036      0.040      0.911      0.362
    Category 2         0.964      0.040     24.404      0.000
 CORE2753
    Category 1         0.033      0.020      1.662      0.097
    Category 2         0.967      0.020     49.037      0.000
 CORE2763
    Category 1         0.005      0.017      0.316      0.752
    Category 2         0.995      0.017     58.769      0.000

Latent Class Pattern 1 3 3

 CORE2711
    Category 1         0.676      0.031     21.978      0.000
    Category 2         0.324      0.031     10.542      0.000
 CORE2721
    Category 1         0.659      0.028     23.594      0.000
    Category 2         0.341      0.028     12.231      0.000
 CORE2731
    Category 1         0.938      0.041     23.021      0.000
    Category 2         0.062      0.041      1.509      0.131
 CORE2741
    Category 1         0.769      0.060     12.804      0.000
    Category 2         0.231      0.060      3.837      0.000
 CORE2751
    Category 1         0.265      0.048      5.488      0.000
    Category 2         0.735      0.048     15.205      0.000
 CORE2761
    Category 1         0.424      0.053      7.966      0.000
    Category 2         0.576      0.053     10.823      0.000
 CORE2712
    Category 1         0.720      0.103      7.001      0.000
    Category 2         0.280      0.103      2.716      0.007
 CORE2722
    Category 1         0.634      0.099      6.426      0.000
    Category 2         0.366      0.099      3.716      0.000
 CORE2732
    Category 1         0.453      0.401      1.130      0.259
    Category 2         0.547      0.401      1.361      0.173
 CORE2742
    Category 1         0.433      0.101      4.286      0.000
    Category 2         0.567      0.101      5.606      0.000
 CORE2752
    Category 1         0.501      0.174      2.882      0.004
    Category 2         0.499      0.174      2.874      0.004
 CORE2762
    Category 1         0.711      0.157      4.529      0.000
    Category 2         0.289      0.157      1.845      0.065
 CORE2713
    Category 1         0.720      0.103      7.001      0.000
    Category 2         0.280      0.103      2.716      0.007
 CORE2723
    Category 1         0.634      0.099      6.426      0.000
    Category 2         0.366      0.099      3.716      0.000
 CORE2733
    Category 1         0.453      0.401      1.130      0.259
    Category 2         0.547      0.401      1.361      0.173
 CORE2743
    Category 1         0.433      0.101      4.286      0.000
    Category 2         0.567      0.101      5.606      0.000
 CORE2753
    Category 1         0.501      0.174      2.882      0.004
    Category 2         0.499      0.174      2.874      0.004
 CORE2763
    Category 1         0.711      0.157      4.529      0.000
    Category 2         0.289      0.157      1.845      0.065

Latent Class Pattern 1 3 4

 CORE2711
    Category 1         0.676      0.031     21.978      0.000
    Category 2         0.324      0.031     10.542      0.000
 CORE2721
    Category 1         0.659      0.028     23.594      0.000
    Category 2         0.341      0.028     12.231      0.000
 CORE2731
    Category 1         0.938      0.041     23.021      0.000
    Category 2         0.062      0.041      1.509      0.131
 CORE2741
    Category 1         0.769      0.060     12.804      0.000
    Category 2         0.231      0.060      3.837      0.000
 CORE2751
    Category 1         0.265      0.048      5.488      0.000
    Category 2         0.735      0.048     15.205      0.000
 CORE2761
    Category 1         0.424      0.053      7.966      0.000
    Category 2         0.576      0.053     10.823      0.000
 CORE2712
    Category 1         0.720      0.103      7.001      0.000
    Category 2         0.280      0.103      2.716      0.007
 CORE2722
    Category 1         0.634      0.099      6.426      0.000
    Category 2         0.366      0.099      3.716      0.000
 CORE2732
    Category 1         0.453      0.401      1.130      0.259
    Category 2         0.547      0.401      1.361      0.173
 CORE2742
    Category 1         0.433      0.101      4.286      0.000
    Category 2         0.567      0.101      5.606      0.000
 CORE2752
    Category 1         0.501      0.174      2.882      0.004
    Category 2         0.499      0.174      2.874      0.004
 CORE2762
    Category 1         0.711      0.157      4.529      0.000
    Category 2         0.289      0.157      1.845      0.065
 CORE2713
    Category 1         0.962      0.006    159.223      0.000
    Category 2         0.038      0.006      6.270      0.000
 CORE2723
    Category 1         0.962      0.007    143.261      0.000
    Category 2         0.038      0.007      5.668      0.000
 CORE2733
    Category 1         0.997      0.003    331.150      0.000
    Category 2         0.003      0.003      1.007      0.314
 CORE2743
    Category 1         0.981      0.015     67.459      0.000
    Category 2         0.019      0.015      1.287      0.198
 CORE2753
    Category 1         0.944      0.012     81.126      0.000
    Category 2         0.056      0.012      4.799      0.000
 CORE2763
    Category 1         0.984      0.005    189.407      0.000
    Category 2         0.016      0.005      3.041      0.002

Latent Class Pattern 1 4 1

 CORE2711
    Category 1         0.676      0.031     21.978      0.000
    Category 2         0.324      0.031     10.542      0.000
 CORE2721
    Category 1         0.659      0.028     23.594      0.000
    Category 2         0.341      0.028     12.231      0.000
 CORE2731
    Category 1         0.938      0.041     23.021      0.000
    Category 2         0.062      0.041      1.509      0.131
 CORE2741
    Category 1         0.769      0.060     12.804      0.000
    Category 2         0.231      0.060      3.837      0.000
 CORE2751
    Category 1         0.265      0.048      5.488      0.000
    Category 2         0.735      0.048     15.205      0.000
 CORE2761
    Category 1         0.424      0.053      7.966      0.000
    Category 2         0.576      0.053     10.823      0.000
 CORE2712
    Category 1         0.962      0.006    159.223      0.000
    Category 2         0.038      0.006      6.270      0.000
 CORE2722
    Category 1         0.962      0.007    143.261      0.000
    Category 2         0.038      0.007      5.668      0.000
 CORE2732
    Category 1         0.997      0.003    331.150      0.000
    Category 2         0.003      0.003      1.007      0.314
 CORE2742
    Category 1         0.981      0.015     67.459      0.000
    Category 2         0.019      0.015      1.287      0.198
 CORE2752
    Category 1         0.944      0.012     81.126      0.000
    Category 2         0.056      0.012      4.799      0.000
 CORE2762
    Category 1         0.984      0.005    189.407      0.000
    Category 2         0.016      0.005      3.041      0.002
 CORE2713
    Category 1         0.676      0.031     21.978      0.000
    Category 2         0.324      0.031     10.542      0.000
 CORE2723
    Category 1         0.659      0.028     23.594      0.000
    Category 2         0.341      0.028     12.231      0.000
 CORE2733
    Category 1         0.938      0.041     23.021      0.000
    Category 2         0.062      0.041      1.509      0.131
 CORE2743
    Category 1         0.769      0.060     12.804      0.000
    Category 2         0.231      0.060      3.837      0.000
 CORE2753
    Category 1         0.265      0.048      5.488      0.000
    Category 2         0.735      0.048     15.205      0.000
 CORE2763
    Category 1         0.424      0.053      7.966      0.000
    Category 2         0.576      0.053     10.823      0.000

Latent Class Pattern 1 4 2

 CORE2711
    Category 1         0.676      0.031     21.978      0.000
    Category 2         0.324      0.031     10.542      0.000
 CORE2721
    Category 1         0.659      0.028     23.594      0.000
    Category 2         0.341      0.028     12.231      0.000
 CORE2731
    Category 1         0.938      0.041     23.021      0.000
    Category 2         0.062      0.041      1.509      0.131
 CORE2741
    Category 1         0.769      0.060     12.804      0.000
    Category 2         0.231      0.060      3.837      0.000
 CORE2751
    Category 1         0.265      0.048      5.488      0.000
    Category 2         0.735      0.048     15.205      0.000
 CORE2761
    Category 1         0.424      0.053      7.966      0.000
    Category 2         0.576      0.053     10.823      0.000
 CORE2712
    Category 1         0.962      0.006    159.223      0.000
    Category 2         0.038      0.006      6.270      0.000
 CORE2722
    Category 1         0.962      0.007    143.261      0.000
    Category 2         0.038      0.007      5.668      0.000
 CORE2732
    Category 1         0.997      0.003    331.150      0.000
    Category 2         0.003      0.003      1.007      0.314
 CORE2742
    Category 1         0.981      0.015     67.459      0.000
    Category 2         0.019      0.015      1.287      0.198
 CORE2752
    Category 1         0.944      0.012     81.126      0.000
    Category 2         0.056      0.012      4.799      0.000
 CORE2762
    Category 1         0.984      0.005    189.407      0.000
    Category 2         0.016      0.005      3.041      0.002
 CORE2713
    Category 1         0.198      0.064      3.081      0.002
    Category 2         0.802      0.064     12.512      0.000
 CORE2723
    Category 1         0.163      0.065      2.496      0.013
    Category 2         0.837      0.065     12.776      0.000
 CORE2733
    Category 1         0.225      0.067      3.373      0.001
    Category 2         0.775      0.067     11.599      0.000
 CORE2743
    Category 1         0.036      0.040      0.911      0.362
    Category 2         0.964      0.040     24.404      0.000
 CORE2753
    Category 1         0.033      0.020      1.662      0.097
    Category 2         0.967      0.020     49.037      0.000
 CORE2763
    Category 1         0.005      0.017      0.316      0.752
    Category 2         0.995      0.017     58.769      0.000

Latent Class Pattern 1 4 3

 CORE2711
    Category 1         0.676      0.031     21.978      0.000
    Category 2         0.324      0.031     10.542      0.000
 CORE2721
    Category 1         0.659      0.028     23.594      0.000
    Category 2         0.341      0.028     12.231      0.000
 CORE2731
    Category 1         0.938      0.041     23.021      0.000
    Category 2         0.062      0.041      1.509      0.131
 CORE2741
    Category 1         0.769      0.060     12.804      0.000
    Category 2         0.231      0.060      3.837      0.000
 CORE2751
    Category 1         0.265      0.048      5.488      0.000
    Category 2         0.735      0.048     15.205      0.000
 CORE2761
    Category 1         0.424      0.053      7.966      0.000
    Category 2         0.576      0.053     10.823      0.000
 CORE2712
    Category 1         0.962      0.006    159.223      0.000
    Category 2         0.038      0.006      6.270      0.000
 CORE2722
    Category 1         0.962      0.007    143.261      0.000
    Category 2         0.038      0.007      5.668      0.000
 CORE2732
    Category 1         0.997      0.003    331.150      0.000
    Category 2         0.003      0.003      1.007      0.314
 CORE2742
    Category 1         0.981      0.015     67.459      0.000
    Category 2         0.019      0.015      1.287      0.198
 CORE2752
    Category 1         0.944      0.012     81.126      0.000
    Category 2         0.056      0.012      4.799      0.000
 CORE2762
    Category 1         0.984      0.005    189.407      0.000
    Category 2         0.016      0.005      3.041      0.002
 CORE2713
    Category 1         0.720      0.103      7.001      0.000
    Category 2         0.280      0.103      2.716      0.007
 CORE2723
    Category 1         0.634      0.099      6.426      0.000
    Category 2         0.366      0.099      3.716      0.000
 CORE2733
    Category 1         0.453      0.401      1.130      0.259
    Category 2         0.547      0.401      1.361      0.173
 CORE2743
    Category 1         0.433      0.101      4.286      0.000
    Category 2         0.567      0.101      5.606      0.000
 CORE2753
    Category 1         0.501      0.174      2.882      0.004
    Category 2         0.499      0.174      2.874      0.004
 CORE2763
    Category 1         0.711      0.157      4.529      0.000
    Category 2         0.289      0.157      1.845      0.065

Latent Class Pattern 1 4 4

 CORE2711
    Category 1         0.676      0.031     21.978      0.000
    Category 2         0.324      0.031     10.542      0.000
 CORE2721
    Category 1         0.659      0.028     23.594      0.000
    Category 2         0.341      0.028     12.231      0.000
 CORE2731
    Category 1         0.938      0.041     23.021      0.000
    Category 2         0.062      0.041      1.509      0.131
 CORE2741
    Category 1         0.769      0.060     12.804      0.000
    Category 2         0.231      0.060      3.837      0.000
 CORE2751
    Category 1         0.265      0.048      5.488      0.000
    Category 2         0.735      0.048     15.205      0.000
 CORE2761
    Category 1         0.424      0.053      7.966      0.000
    Category 2         0.576      0.053     10.823      0.000
 CORE2712
    Category 1         0.962      0.006    159.223      0.000
    Category 2         0.038      0.006      6.270      0.000
 CORE2722
    Category 1         0.962      0.007    143.261      0.000
    Category 2         0.038      0.007      5.668      0.000
 CORE2732
    Category 1         0.997      0.003    331.150      0.000
    Category 2         0.003      0.003      1.007      0.314
 CORE2742
    Category 1         0.981      0.015     67.459      0.000
    Category 2         0.019      0.015      1.287      0.198
 CORE2752
    Category 1         0.944      0.012     81.126      0.000
    Category 2         0.056      0.012      4.799      0.000
 CORE2762
    Category 1         0.984      0.005    189.407      0.000
    Category 2         0.016      0.005      3.041      0.002
 CORE2713
    Category 1         0.962      0.006    159.223      0.000
    Category 2         0.038      0.006      6.270      0.000
 CORE2723
    Category 1         0.962      0.007    143.261      0.000
    Category 2         0.038      0.007      5.668      0.000
 CORE2733
    Category 1         0.997      0.003    331.150      0.000
    Category 2         0.003      0.003      1.007      0.314
 CORE2743
    Category 1         0.981      0.015     67.459      0.000
    Category 2         0.019      0.015      1.287      0.198
 CORE2753
    Category 1         0.944      0.012     81.126      0.000
    Category 2         0.056      0.012      4.799      0.000
 CORE2763
    Category 1         0.984      0.005    189.407      0.000
    Category 2         0.016      0.005      3.041      0.002

Latent Class Pattern 2 1 1

 CORE2711
    Category 1         0.198      0.064      3.081      0.002
    Category 2         0.802      0.064     12.512      0.000
 CORE2721
    Category 1         0.163      0.065      2.496      0.013
    Category 2         0.837      0.065     12.776      0.000
 CORE2731
    Category 1         0.225      0.067      3.373      0.001
    Category 2         0.775      0.067     11.599      0.000
 CORE2741
    Category 1         0.036      0.040      0.911      0.362
    Category 2         0.964      0.040     24.404      0.000
 CORE2751
    Category 1         0.033      0.020      1.662      0.097
    Category 2         0.967      0.020     49.037      0.000
 CORE2761
    Category 1         0.005      0.017      0.316      0.752
    Category 2         0.995      0.017     58.769      0.000
 CORE2712
    Category 1         0.676      0.031     21.978      0.000
    Category 2         0.324      0.031     10.542      0.000
 CORE2722
    Category 1         0.659      0.028     23.594      0.000
    Category 2         0.341      0.028     12.231      0.000
 CORE2732
    Category 1         0.938      0.041     23.021      0.000
    Category 2         0.062      0.041      1.509      0.131
 CORE2742
    Category 1         0.769      0.060     12.804      0.000
    Category 2         0.231      0.060      3.837      0.000
 CORE2752
    Category 1         0.265      0.048      5.488      0.000
    Category 2         0.735      0.048     15.205      0.000
 CORE2762
    Category 1         0.424      0.053      7.966      0.000
    Category 2         0.576      0.053     10.823      0.000
 CORE2713
    Category 1         0.676      0.031     21.978      0.000
    Category 2         0.324      0.031     10.542      0.000
 CORE2723
    Category 1         0.659      0.028     23.594      0.000
    Category 2         0.341      0.028     12.231      0.000
 CORE2733
    Category 1         0.938      0.041     23.021      0.000
    Category 2         0.062      0.041      1.509      0.131
 CORE2743
    Category 1         0.769      0.060     12.804      0.000
    Category 2         0.231      0.060      3.837      0.000
 CORE2753
    Category 1         0.265      0.048      5.488      0.000
    Category 2         0.735      0.048     15.205      0.000
 CORE2763
    Category 1         0.424      0.053      7.966      0.000
    Category 2         0.576      0.053     10.823      0.000

Latent Class Pattern 2 1 2

 CORE2711
    Category 1         0.198      0.064      3.081      0.002
    Category 2         0.802      0.064     12.512      0.000
 CORE2721
    Category 1         0.163      0.065      2.496      0.013
    Category 2         0.837      0.065     12.776      0.000
 CORE2731
    Category 1         0.225      0.067      3.373      0.001
    Category 2         0.775      0.067     11.599      0.000
 CORE2741
    Category 1         0.036      0.040      0.911      0.362
    Category 2         0.964      0.040     24.404      0.000
 CORE2751
    Category 1         0.033      0.020      1.662      0.097
    Category 2         0.967      0.020     49.037      0.000
 CORE2761
    Category 1         0.005      0.017      0.316      0.752
    Category 2         0.995      0.017     58.769      0.000
 CORE2712
    Category 1         0.676      0.031     21.978      0.000
    Category 2         0.324      0.031     10.542      0.000
 CORE2722
    Category 1         0.659      0.028     23.594      0.000
    Category 2         0.341      0.028     12.231      0.000
 CORE2732
    Category 1         0.938      0.041     23.021      0.000
    Category 2         0.062      0.041      1.509      0.131
 CORE2742
    Category 1         0.769      0.060     12.804      0.000
    Category 2         0.231      0.060      3.837      0.000
 CORE2752
    Category 1         0.265      0.048      5.488      0.000
    Category 2         0.735      0.048     15.205      0.000
 CORE2762
    Category 1         0.424      0.053      7.966      0.000
    Category 2         0.576      0.053     10.823      0.000
 CORE2713
    Category 1         0.198      0.064      3.081      0.002
    Category 2         0.802      0.064     12.512      0.000
 CORE2723
    Category 1         0.163      0.065      2.496      0.013
    Category 2         0.837      0.065     12.776      0.000
 CORE2733
    Category 1         0.225      0.067      3.373      0.001
    Category 2         0.775      0.067     11.599      0.000
 CORE2743
    Category 1         0.036      0.040      0.911      0.362
    Category 2         0.964      0.040     24.404      0.000
 CORE2753
    Category 1         0.033      0.020      1.662      0.097
    Category 2         0.967      0.020     49.037      0.000
 CORE2763
    Category 1         0.005      0.017      0.316      0.752
    Category 2         0.995      0.017     58.769      0.000

Latent Class Pattern 2 1 3

 CORE2711
    Category 1         0.198      0.064      3.081      0.002
    Category 2         0.802      0.064     12.512      0.000
 CORE2721
    Category 1         0.163      0.065      2.496      0.013
    Category 2         0.837      0.065     12.776      0.000
 CORE2731
    Category 1         0.225      0.067      3.373      0.001
    Category 2         0.775      0.067     11.599      0.000
 CORE2741
    Category 1         0.036      0.040      0.911      0.362
    Category 2         0.964      0.040     24.404      0.000
 CORE2751
    Category 1         0.033      0.020      1.662      0.097
    Category 2         0.967      0.020     49.037      0.000
 CORE2761
    Category 1         0.005      0.017      0.316      0.752
    Category 2         0.995      0.017     58.769      0.000
 CORE2712
    Category 1         0.676      0.031     21.978      0.000
    Category 2         0.324      0.031     10.542      0.000
 CORE2722
    Category 1         0.659      0.028     23.594      0.000
    Category 2         0.341      0.028     12.231      0.000
 CORE2732
    Category 1         0.938      0.041     23.021      0.000
    Category 2         0.062      0.041      1.509      0.131
 CORE2742
    Category 1         0.769      0.060     12.804      0.000
    Category 2         0.231      0.060      3.837      0.000
 CORE2752
    Category 1         0.265      0.048      5.488      0.000
    Category 2         0.735      0.048     15.205      0.000
 CORE2762
    Category 1         0.424      0.053      7.966      0.000
    Category 2         0.576      0.053     10.823      0.000
 CORE2713
    Category 1         0.720      0.103      7.001      0.000
    Category 2         0.280      0.103      2.716      0.007
 CORE2723
    Category 1         0.634      0.099      6.426      0.000
    Category 2         0.366      0.099      3.716      0.000
 CORE2733
    Category 1         0.453      0.401      1.130      0.259
    Category 2         0.547      0.401      1.361      0.173
 CORE2743
    Category 1         0.433      0.101      4.286      0.000
    Category 2         0.567      0.101      5.606      0.000
 CORE2753
    Category 1         0.501      0.174      2.882      0.004
    Category 2         0.499      0.174      2.874      0.004
 CORE2763
    Category 1         0.711      0.157      4.529      0.000
    Category 2         0.289      0.157      1.845      0.065

Latent Class Pattern 2 1 4

 CORE2711
    Category 1         0.198      0.064      3.081      0.002
    Category 2         0.802      0.064     12.512      0.000
 CORE2721
    Category 1         0.163      0.065      2.496      0.013
    Category 2         0.837      0.065     12.776      0.000
 CORE2731
    Category 1         0.225      0.067      3.373      0.001
    Category 2         0.775      0.067     11.599      0.000
 CORE2741
    Category 1         0.036      0.040      0.911      0.362
    Category 2         0.964      0.040     24.404      0.000
 CORE2751
    Category 1         0.033      0.020      1.662      0.097
    Category 2         0.967      0.020     49.037      0.000
 CORE2761
    Category 1         0.005      0.017      0.316      0.752
    Category 2         0.995      0.017     58.769      0.000
 CORE2712
    Category 1         0.676      0.031     21.978      0.000
    Category 2         0.324      0.031     10.542      0.000
 CORE2722
    Category 1         0.659      0.028     23.594      0.000
    Category 2         0.341      0.028     12.231      0.000
 CORE2732
    Category 1         0.938      0.041     23.021      0.000
    Category 2         0.062      0.041      1.509      0.131
 CORE2742
    Category 1         0.769      0.060     12.804      0.000
    Category 2         0.231      0.060      3.837      0.000
 CORE2752
    Category 1         0.265      0.048      5.488      0.000
    Category 2         0.735      0.048     15.205      0.000
 CORE2762
    Category 1         0.424      0.053      7.966      0.000
    Category 2         0.576      0.053     10.823      0.000
 CORE2713
    Category 1         0.962      0.006    159.223      0.000
    Category 2         0.038      0.006      6.270      0.000
 CORE2723
    Category 1         0.962      0.007    143.261      0.000
    Category 2         0.038      0.007      5.668      0.000
 CORE2733
    Category 1         0.997      0.003    331.150      0.000
    Category 2         0.003      0.003      1.007      0.314
 CORE2743
    Category 1         0.981      0.015     67.459      0.000
    Category 2         0.019      0.015      1.287      0.198
 CORE2753
    Category 1         0.944      0.012     81.126      0.000
    Category 2         0.056      0.012      4.799      0.000
 CORE2763
    Category 1         0.984      0.005    189.407      0.000
    Category 2         0.016      0.005      3.041      0.002

Latent Class Pattern 2 2 1

 CORE2711
    Category 1         0.198      0.064      3.081      0.002
    Category 2         0.802      0.064     12.512      0.000
 CORE2721
    Category 1         0.163      0.065      2.496      0.013
    Category 2         0.837      0.065     12.776      0.000
 CORE2731
    Category 1         0.225      0.067      3.373      0.001
    Category 2         0.775      0.067     11.599      0.000
 CORE2741
    Category 1         0.036      0.040      0.911      0.362
    Category 2         0.964      0.040     24.404      0.000
 CORE2751
    Category 1         0.033      0.020      1.662      0.097
    Category 2         0.967      0.020     49.037      0.000
 CORE2761
    Category 1         0.005      0.017      0.316      0.752
    Category 2         0.995      0.017     58.769      0.000
 CORE2712
    Category 1         0.198      0.064      3.081      0.002
    Category 2         0.802      0.064     12.512      0.000
 CORE2722
    Category 1         0.163      0.065      2.496      0.013
    Category 2         0.837      0.065     12.776      0.000
 CORE2732
    Category 1         0.225      0.067      3.373      0.001
    Category 2         0.775      0.067     11.599      0.000
 CORE2742
    Category 1         0.036      0.040      0.911      0.362
    Category 2         0.964      0.040     24.404      0.000
 CORE2752
    Category 1         0.033      0.020      1.662      0.097
    Category 2         0.967      0.020     49.037      0.000
 CORE2762
    Category 1         0.005      0.017      0.316      0.752
    Category 2         0.995      0.017     58.769      0.000
 CORE2713
    Category 1         0.676      0.031     21.978      0.000
    Category 2         0.324      0.031     10.542      0.000
 CORE2723
    Category 1         0.659      0.028     23.594      0.000
    Category 2         0.341      0.028     12.231      0.000
 CORE2733
    Category 1         0.938      0.041     23.021      0.000
    Category 2         0.062      0.041      1.509      0.131
 CORE2743
    Category 1         0.769      0.060     12.804      0.000
    Category 2         0.231      0.060      3.837      0.000
 CORE2753
    Category 1         0.265      0.048      5.488      0.000
    Category 2         0.735      0.048     15.205      0.000
 CORE2763
    Category 1         0.424      0.053      7.966      0.000
    Category 2         0.576      0.053     10.823      0.000

Latent Class Pattern 2 2 2

 CORE2711
    Category 1         0.198      0.064      3.081      0.002
    Category 2         0.802      0.064     12.512      0.000
 CORE2721
    Category 1         0.163      0.065      2.496      0.013
    Category 2         0.837      0.065     12.776      0.000
 CORE2731
    Category 1         0.225      0.067      3.373      0.001
    Category 2         0.775      0.067     11.599      0.000
 CORE2741
    Category 1         0.036      0.040      0.911      0.362
    Category 2         0.964      0.040     24.404      0.000
 CORE2751
    Category 1         0.033      0.020      1.662      0.097
    Category 2         0.967      0.020     49.037      0.000
 CORE2761
    Category 1         0.005      0.017      0.316      0.752
    Category 2         0.995      0.017     58.769      0.000
 CORE2712
    Category 1         0.198      0.064      3.081      0.002
    Category 2         0.802      0.064     12.512      0.000
 CORE2722
    Category 1         0.163      0.065      2.496      0.013
    Category 2         0.837      0.065     12.776      0.000
 CORE2732
    Category 1         0.225      0.067      3.373      0.001
    Category 2         0.775      0.067     11.599      0.000
 CORE2742
    Category 1         0.036      0.040      0.911      0.362
    Category 2         0.964      0.040     24.404      0.000
 CORE2752
    Category 1         0.033      0.020      1.662      0.097
    Category 2         0.967      0.020     49.037      0.000
 CORE2762
    Category 1         0.005      0.017      0.316      0.752
    Category 2         0.995      0.017     58.769      0.000
 CORE2713
    Category 1         0.198      0.064      3.081      0.002
    Category 2         0.802      0.064     12.512      0.000
 CORE2723
    Category 1         0.163      0.065      2.496      0.013
    Category 2         0.837      0.065     12.776      0.000
 CORE2733
    Category 1         0.225      0.067      3.373      0.001
    Category 2         0.775      0.067     11.599      0.000
 CORE2743
    Category 1         0.036      0.040      0.911      0.362
    Category 2         0.964      0.040     24.404      0.000
 CORE2753
    Category 1         0.033      0.020      1.662      0.097
    Category 2         0.967      0.020     49.037      0.000
 CORE2763
    Category 1         0.005      0.017      0.316      0.752
    Category 2         0.995      0.017     58.769      0.000

Latent Class Pattern 2 2 3

 CORE2711
    Category 1         0.198      0.064      3.081      0.002
    Category 2         0.802      0.064     12.512      0.000
 CORE2721
    Category 1         0.163      0.065      2.496      0.013
    Category 2         0.837      0.065     12.776      0.000
 CORE2731
    Category 1         0.225      0.067      3.373      0.001
    Category 2         0.775      0.067     11.599      0.000
 CORE2741
    Category 1         0.036      0.040      0.911      0.362
    Category 2         0.964      0.040     24.404      0.000
 CORE2751
    Category 1         0.033      0.020      1.662      0.097
    Category 2         0.967      0.020     49.037      0.000
 CORE2761
    Category 1         0.005      0.017      0.316      0.752
    Category 2         0.995      0.017     58.769      0.000
 CORE2712
    Category 1         0.198      0.064      3.081      0.002
    Category 2         0.802      0.064     12.512      0.000
 CORE2722
    Category 1         0.163      0.065      2.496      0.013
    Category 2         0.837      0.065     12.776      0.000
 CORE2732
    Category 1         0.225      0.067      3.373      0.001
    Category 2         0.775      0.067     11.599      0.000
 CORE2742
    Category 1         0.036      0.040      0.911      0.362
    Category 2         0.964      0.040     24.404      0.000
 CORE2752
    Category 1         0.033      0.020      1.662      0.097
    Category 2         0.967      0.020     49.037      0.000
 CORE2762
    Category 1         0.005      0.017      0.316      0.752
    Category 2         0.995      0.017     58.769      0.000
 CORE2713
    Category 1         0.720      0.103      7.001      0.000
    Category 2         0.280      0.103      2.716      0.007
 CORE2723
    Category 1         0.634      0.099      6.426      0.000
    Category 2         0.366      0.099      3.716      0.000
 CORE2733
    Category 1         0.453      0.401      1.130      0.259
    Category 2         0.547      0.401      1.361      0.173
 CORE2743
    Category 1         0.433      0.101      4.286      0.000
    Category 2         0.567      0.101      5.606      0.000
 CORE2753
    Category 1         0.501      0.174      2.882      0.004
    Category 2         0.499      0.174      2.874      0.004
 CORE2763
    Category 1         0.711      0.157      4.529      0.000
    Category 2         0.289      0.157      1.845      0.065

Latent Class Pattern 2 2 4

 CORE2711
    Category 1         0.198      0.064      3.081      0.002
    Category 2         0.802      0.064     12.512      0.000
 CORE2721
    Category 1         0.163      0.065      2.496      0.013
    Category 2         0.837      0.065     12.776      0.000
 CORE2731
    Category 1         0.225      0.067      3.373      0.001
    Category 2         0.775      0.067     11.599      0.000
 CORE2741
    Category 1         0.036      0.040      0.911      0.362
    Category 2         0.964      0.040     24.404      0.000
 CORE2751
    Category 1         0.033      0.020      1.662      0.097
    Category 2         0.967      0.020     49.037      0.000
 CORE2761
    Category 1         0.005      0.017      0.316      0.752
    Category 2         0.995      0.017     58.769      0.000
 CORE2712
    Category 1         0.198      0.064      3.081      0.002
    Category 2         0.802      0.064     12.512      0.000
 CORE2722
    Category 1         0.163      0.065      2.496      0.013
    Category 2         0.837      0.065     12.776      0.000
 CORE2732
    Category 1         0.225      0.067      3.373      0.001
    Category 2         0.775      0.067     11.599      0.000
 CORE2742
    Category 1         0.036      0.040      0.911      0.362
    Category 2         0.964      0.040     24.404      0.000
 CORE2752
    Category 1         0.033      0.020      1.662      0.097
    Category 2         0.967      0.020     49.037      0.000
 CORE2762
    Category 1         0.005      0.017      0.316      0.752
    Category 2         0.995      0.017     58.769      0.000
 CORE2713
    Category 1         0.962      0.006    159.223      0.000
    Category 2         0.038      0.006      6.270      0.000
 CORE2723
    Category 1         0.962      0.007    143.261      0.000
    Category 2         0.038      0.007      5.668      0.000
 CORE2733
    Category 1         0.997      0.003    331.150      0.000
    Category 2         0.003      0.003      1.007      0.314
 CORE2743
    Category 1         0.981      0.015     67.459      0.000
    Category 2         0.019      0.015      1.287      0.198
 CORE2753
    Category 1         0.944      0.012     81.126      0.000
    Category 2         0.056      0.012      4.799      0.000
 CORE2763
    Category 1         0.984      0.005    189.407      0.000
    Category 2         0.016      0.005      3.041      0.002

Latent Class Pattern 2 3 1

 CORE2711
    Category 1         0.198      0.064      3.081      0.002
    Category 2         0.802      0.064     12.512      0.000
 CORE2721
    Category 1         0.163      0.065      2.496      0.013
    Category 2         0.837      0.065     12.776      0.000
 CORE2731
    Category 1         0.225      0.067      3.373      0.001
    Category 2         0.775      0.067     11.599      0.000
 CORE2741
    Category 1         0.036      0.040      0.911      0.362
    Category 2         0.964      0.040     24.404      0.000
 CORE2751
    Category 1         0.033      0.020      1.662      0.097
    Category 2         0.967      0.020     49.037      0.000
 CORE2761
    Category 1         0.005      0.017      0.316      0.752
    Category 2         0.995      0.017     58.769      0.000
 CORE2712
    Category 1         0.720      0.103      7.001      0.000
    Category 2         0.280      0.103      2.716      0.007
 CORE2722
    Category 1         0.634      0.099      6.426      0.000
    Category 2         0.366      0.099      3.716      0.000
 CORE2732
    Category 1         0.453      0.401      1.130      0.259
    Category 2         0.547      0.401      1.361      0.173
 CORE2742
    Category 1         0.433      0.101      4.286      0.000
    Category 2         0.567      0.101      5.606      0.000
 CORE2752
    Category 1         0.501      0.174      2.882      0.004
    Category 2         0.499      0.174      2.874      0.004
 CORE2762
    Category 1         0.711      0.157      4.529      0.000
    Category 2         0.289      0.157      1.845      0.065
 CORE2713
    Category 1         0.676      0.031     21.978      0.000
    Category 2         0.324      0.031     10.542      0.000
 CORE2723
    Category 1         0.659      0.028     23.594      0.000
    Category 2         0.341      0.028     12.231      0.000
 CORE2733
    Category 1         0.938      0.041     23.021      0.000
    Category 2         0.062      0.041      1.509      0.131
 CORE2743
    Category 1         0.769      0.060     12.804      0.000
    Category 2         0.231      0.060      3.837      0.000
 CORE2753
    Category 1         0.265      0.048      5.488      0.000
    Category 2         0.735      0.048     15.205      0.000
 CORE2763
    Category 1         0.424      0.053      7.966      0.000
    Category 2         0.576      0.053     10.823      0.000

Latent Class Pattern 2 3 2

 CORE2711
    Category 1         0.198      0.064      3.081      0.002
    Category 2         0.802      0.064     12.512      0.000
 CORE2721
    Category 1         0.163      0.065      2.496      0.013
    Category 2         0.837      0.065     12.776      0.000
 CORE2731
    Category 1         0.225      0.067      3.373      0.001
    Category 2         0.775      0.067     11.599      0.000
 CORE2741
    Category 1         0.036      0.040      0.911      0.362
    Category 2         0.964      0.040     24.404      0.000
 CORE2751
    Category 1         0.033      0.020      1.662      0.097
    Category 2         0.967      0.020     49.037      0.000
 CORE2761
    Category 1         0.005      0.017      0.316      0.752
    Category 2         0.995      0.017     58.769      0.000
 CORE2712
    Category 1         0.720      0.103      7.001      0.000
    Category 2         0.280      0.103      2.716      0.007
 CORE2722
    Category 1         0.634      0.099      6.426      0.000
    Category 2         0.366      0.099      3.716      0.000
 CORE2732
    Category 1         0.453      0.401      1.130      0.259
    Category 2         0.547      0.401      1.361      0.173
 CORE2742
    Category 1         0.433      0.101      4.286      0.000
    Category 2         0.567      0.101      5.606      0.000
 CORE2752
    Category 1         0.501      0.174      2.882      0.004
    Category 2         0.499      0.174      2.874      0.004
 CORE2762
    Category 1         0.711      0.157      4.529      0.000
    Category 2         0.289      0.157      1.845      0.065
 CORE2713
    Category 1         0.198      0.064      3.081      0.002
    Category 2         0.802      0.064     12.512      0.000
 CORE2723
    Category 1         0.163      0.065      2.496      0.013
    Category 2         0.837      0.065     12.776      0.000
 CORE2733
    Category 1         0.225      0.067      3.373      0.001
    Category 2         0.775      0.067     11.599      0.000
 CORE2743
    Category 1         0.036      0.040      0.911      0.362
    Category 2         0.964      0.040     24.404      0.000
 CORE2753
    Category 1         0.033      0.020      1.662      0.097
    Category 2         0.967      0.020     49.037      0.000
 CORE2763
    Category 1         0.005      0.017      0.316      0.752
    Category 2         0.995      0.017     58.769      0.000

Latent Class Pattern 2 3 3

 CORE2711
    Category 1         0.198      0.064      3.081      0.002
    Category 2         0.802      0.064     12.512      0.000
 CORE2721
    Category 1         0.163      0.065      2.496      0.013
    Category 2         0.837      0.065     12.776      0.000
 CORE2731
    Category 1         0.225      0.067      3.373      0.001
    Category 2         0.775      0.067     11.599      0.000
 CORE2741
    Category 1         0.036      0.040      0.911      0.362
    Category 2         0.964      0.040     24.404      0.000
 CORE2751
    Category 1         0.033      0.020      1.662      0.097
    Category 2         0.967      0.020     49.037      0.000
 CORE2761
    Category 1         0.005      0.017      0.316      0.752
    Category 2         0.995      0.017     58.769      0.000
 CORE2712
    Category 1         0.720      0.103      7.001      0.000
    Category 2         0.280      0.103      2.716      0.007
 CORE2722
    Category 1         0.634      0.099      6.426      0.000
    Category 2         0.366      0.099      3.716      0.000
 CORE2732
    Category 1         0.453      0.401      1.130      0.259
    Category 2         0.547      0.401      1.361      0.173
 CORE2742
    Category 1         0.433      0.101      4.286      0.000
    Category 2         0.567      0.101      5.606      0.000
 CORE2752
    Category 1         0.501      0.174      2.882      0.004
    Category 2         0.499      0.174      2.874      0.004
 CORE2762
    Category 1         0.711      0.157      4.529      0.000
    Category 2         0.289      0.157      1.845      0.065
 CORE2713
    Category 1         0.720      0.103      7.001      0.000
    Category 2         0.280      0.103      2.716      0.007
 CORE2723
    Category 1         0.634      0.099      6.426      0.000
    Category 2         0.366      0.099      3.716      0.000
 CORE2733
    Category 1         0.453      0.401      1.130      0.259
    Category 2         0.547      0.401      1.361      0.173
 CORE2743
    Category 1         0.433      0.101      4.286      0.000
    Category 2         0.567      0.101      5.606      0.000
 CORE2753
    Category 1         0.501      0.174      2.882      0.004
    Category 2         0.499      0.174      2.874      0.004
 CORE2763
    Category 1         0.711      0.157      4.529      0.000
    Category 2         0.289      0.157      1.845      0.065

Latent Class Pattern 2 3 4

 CORE2711
    Category 1         0.198      0.064      3.081      0.002
    Category 2         0.802      0.064     12.512      0.000
 CORE2721
    Category 1         0.163      0.065      2.496      0.013
    Category 2         0.837      0.065     12.776      0.000
 CORE2731
    Category 1         0.225      0.067      3.373      0.001
    Category 2         0.775      0.067     11.599      0.000
 CORE2741
    Category 1         0.036      0.040      0.911      0.362
    Category 2         0.964      0.040     24.404      0.000
 CORE2751
    Category 1         0.033      0.020      1.662      0.097
    Category 2         0.967      0.020     49.037      0.000
 CORE2761
    Category 1         0.005      0.017      0.316      0.752
    Category 2         0.995      0.017     58.769      0.000
 CORE2712
    Category 1         0.720      0.103      7.001      0.000
    Category 2         0.280      0.103      2.716      0.007
 CORE2722
    Category 1         0.634      0.099      6.426      0.000
    Category 2         0.366      0.099      3.716      0.000
 CORE2732
    Category 1         0.453      0.401      1.130      0.259
    Category 2         0.547      0.401      1.361      0.173
 CORE2742
    Category 1         0.433      0.101      4.286      0.000
    Category 2         0.567      0.101      5.606      0.000
 CORE2752
    Category 1         0.501      0.174      2.882      0.004
    Category 2         0.499      0.174      2.874      0.004
 CORE2762
    Category 1         0.711      0.157      4.529      0.000
    Category 2         0.289      0.157      1.845      0.065
 CORE2713
    Category 1         0.962      0.006    159.223      0.000
    Category 2         0.038      0.006      6.270      0.000
 CORE2723
    Category 1         0.962      0.007    143.261      0.000
    Category 2         0.038      0.007      5.668      0.000
 CORE2733
    Category 1         0.997      0.003    331.150      0.000
    Category 2         0.003      0.003      1.007      0.314
 CORE2743
    Category 1         0.981      0.015     67.459      0.000
    Category 2         0.019      0.015      1.287      0.198
 CORE2753
    Category 1         0.944      0.012     81.126      0.000
    Category 2         0.056      0.012      4.799      0.000
 CORE2763
    Category 1         0.984      0.005    189.407      0.000
    Category 2         0.016      0.005      3.041      0.002

Latent Class Pattern 2 4 1

 CORE2711
    Category 1         0.198      0.064      3.081      0.002
    Category 2         0.802      0.064     12.512      0.000
 CORE2721
    Category 1         0.163      0.065      2.496      0.013
    Category 2         0.837      0.065     12.776      0.000
 CORE2731
    Category 1         0.225      0.067      3.373      0.001
    Category 2         0.775      0.067     11.599      0.000
 CORE2741
    Category 1         0.036      0.040      0.911      0.362
    Category 2         0.964      0.040     24.404      0.000
 CORE2751
    Category 1         0.033      0.020      1.662      0.097
    Category 2         0.967      0.020     49.037      0.000
 CORE2761
    Category 1         0.005      0.017      0.316      0.752
    Category 2         0.995      0.017     58.769      0.000
 CORE2712
    Category 1         0.962      0.006    159.223      0.000
    Category 2         0.038      0.006      6.270      0.000
 CORE2722
    Category 1         0.962      0.007    143.261      0.000
    Category 2         0.038      0.007      5.668      0.000
 CORE2732
    Category 1         0.997      0.003    331.150      0.000
    Category 2         0.003      0.003      1.007      0.314
 CORE2742
    Category 1         0.981      0.015     67.459      0.000
    Category 2         0.019      0.015      1.287      0.198
 CORE2752
    Category 1         0.944      0.012     81.126      0.000
    Category 2         0.056      0.012      4.799      0.000
 CORE2762
    Category 1         0.984      0.005    189.407      0.000
    Category 2         0.016      0.005      3.041      0.002
 CORE2713
    Category 1         0.676      0.031     21.978      0.000
    Category 2         0.324      0.031     10.542      0.000
 CORE2723
    Category 1         0.659      0.028     23.594      0.000
    Category 2         0.341      0.028     12.231      0.000
 CORE2733
    Category 1         0.938      0.041     23.021      0.000
    Category 2         0.062      0.041      1.509      0.131
 CORE2743
    Category 1         0.769      0.060     12.804      0.000
    Category 2         0.231      0.060      3.837      0.000
 CORE2753
    Category 1         0.265      0.048      5.488      0.000
    Category 2         0.735      0.048     15.205      0.000
 CORE2763
    Category 1         0.424      0.053      7.966      0.000
    Category 2         0.576      0.053     10.823      0.000

Latent Class Pattern 2 4 2

 CORE2711
    Category 1         0.198      0.064      3.081      0.002
    Category 2         0.802      0.064     12.512      0.000
 CORE2721
    Category 1         0.163      0.065      2.496      0.013
    Category 2         0.837      0.065     12.776      0.000
 CORE2731
    Category 1         0.225      0.067      3.373      0.001
    Category 2         0.775      0.067     11.599      0.000
 CORE2741
    Category 1         0.036      0.040      0.911      0.362
    Category 2         0.964      0.040     24.404      0.000
 CORE2751
    Category 1         0.033      0.020      1.662      0.097
    Category 2         0.967      0.020     49.037      0.000
 CORE2761
    Category 1         0.005      0.017      0.316      0.752
    Category 2         0.995      0.017     58.769      0.000
 CORE2712
    Category 1         0.962      0.006    159.223      0.000
    Category 2         0.038      0.006      6.270      0.000
 CORE2722
    Category 1         0.962      0.007    143.261      0.000
    Category 2         0.038      0.007      5.668      0.000
 CORE2732
    Category 1         0.997      0.003    331.150      0.000
    Category 2         0.003      0.003      1.007      0.314
 CORE2742
    Category 1         0.981      0.015     67.459      0.000
    Category 2         0.019      0.015      1.287      0.198
 CORE2752
    Category 1         0.944      0.012     81.126      0.000
    Category 2         0.056      0.012      4.799      0.000
 CORE2762
    Category 1         0.984      0.005    189.407      0.000
    Category 2         0.016      0.005      3.041      0.002
 CORE2713
    Category 1         0.198      0.064      3.081      0.002
    Category 2         0.802      0.064     12.512      0.000
 CORE2723
    Category 1         0.163      0.065      2.496      0.013
    Category 2         0.837      0.065     12.776      0.000
 CORE2733
    Category 1         0.225      0.067      3.373      0.001
    Category 2         0.775      0.067     11.599      0.000
 CORE2743
    Category 1         0.036      0.040      0.911      0.362
    Category 2         0.964      0.040     24.404      0.000
 CORE2753
    Category 1         0.033      0.020      1.662      0.097
    Category 2         0.967      0.020     49.037      0.000
 CORE2763
    Category 1         0.005      0.017      0.316      0.752
    Category 2         0.995      0.017     58.769      0.000

Latent Class Pattern 2 4 3

 CORE2711
    Category 1         0.198      0.064      3.081      0.002
    Category 2         0.802      0.064     12.512      0.000
 CORE2721
    Category 1         0.163      0.065      2.496      0.013
    Category 2         0.837      0.065     12.776      0.000
 CORE2731
    Category 1         0.225      0.067      3.373      0.001
    Category 2         0.775      0.067     11.599      0.000
 CORE2741
    Category 1         0.036      0.040      0.911      0.362
    Category 2         0.964      0.040     24.404      0.000
 CORE2751
    Category 1         0.033      0.020      1.662      0.097
    Category 2         0.967      0.020     49.037      0.000
 CORE2761
    Category 1         0.005      0.017      0.316      0.752
    Category 2         0.995      0.017     58.769      0.000
 CORE2712
    Category 1         0.962      0.006    159.223      0.000
    Category 2         0.038      0.006      6.270      0.000
 CORE2722
    Category 1         0.962      0.007    143.261      0.000
    Category 2         0.038      0.007      5.668      0.000
 CORE2732
    Category 1         0.997      0.003    331.150      0.000
    Category 2         0.003      0.003      1.007      0.314
 CORE2742
    Category 1         0.981      0.015     67.459      0.000
    Category 2         0.019      0.015      1.287      0.198
 CORE2752
    Category 1         0.944      0.012     81.126      0.000
    Category 2         0.056      0.012      4.799      0.000
 CORE2762
    Category 1         0.984      0.005    189.407      0.000
    Category 2         0.016      0.005      3.041      0.002
 CORE2713
    Category 1         0.720      0.103      7.001      0.000
    Category 2         0.280      0.103      2.716      0.007
 CORE2723
    Category 1         0.634      0.099      6.426      0.000
    Category 2         0.366      0.099      3.716      0.000
 CORE2733
    Category 1         0.453      0.401      1.130      0.259
    Category 2         0.547      0.401      1.361      0.173
 CORE2743
    Category 1         0.433      0.101      4.286      0.000
    Category 2         0.567      0.101      5.606      0.000
 CORE2753
    Category 1         0.501      0.174      2.882      0.004
    Category 2         0.499      0.174      2.874      0.004
 CORE2763
    Category 1         0.711      0.157      4.529      0.000
    Category 2         0.289      0.157      1.845      0.065

Latent Class Pattern 2 4 4

 CORE2711
    Category 1         0.198      0.064      3.081      0.002
    Category 2         0.802      0.064     12.512      0.000
 CORE2721
    Category 1         0.163      0.065      2.496      0.013
    Category 2         0.837      0.065     12.776      0.000
 CORE2731
    Category 1         0.225      0.067      3.373      0.001
    Category 2         0.775      0.067     11.599      0.000
 CORE2741
    Category 1         0.036      0.040      0.911      0.362
    Category 2         0.964      0.040     24.404      0.000
 CORE2751
    Category 1         0.033      0.020      1.662      0.097
    Category 2         0.967      0.020     49.037      0.000
 CORE2761
    Category 1         0.005      0.017      0.316      0.752
    Category 2         0.995      0.017     58.769      0.000
 CORE2712
    Category 1         0.962      0.006    159.223      0.000
    Category 2         0.038      0.006      6.270      0.000
 CORE2722
    Category 1         0.962      0.007    143.261      0.000
    Category 2         0.038      0.007      5.668      0.000
 CORE2732
    Category 1         0.997      0.003    331.150      0.000
    Category 2         0.003      0.003      1.007      0.314
 CORE2742
    Category 1         0.981      0.015     67.459      0.000
    Category 2         0.019      0.015      1.287      0.198
 CORE2752
    Category 1         0.944      0.012     81.126      0.000
    Category 2         0.056      0.012      4.799      0.000
 CORE2762
    Category 1         0.984      0.005    189.407      0.000
    Category 2         0.016      0.005      3.041      0.002
 CORE2713
    Category 1         0.962      0.006    159.223      0.000
    Category 2         0.038      0.006      6.270      0.000
 CORE2723
    Category 1         0.962      0.007    143.261      0.000
    Category 2         0.038      0.007      5.668      0.000
 CORE2733
    Category 1         0.997      0.003    331.150      0.000
    Category 2         0.003      0.003      1.007      0.314
 CORE2743
    Category 1         0.981      0.015     67.459      0.000
    Category 2         0.019      0.015      1.287      0.198
 CORE2753
    Category 1         0.944      0.012     81.126      0.000
    Category 2         0.056      0.012      4.799      0.000
 CORE2763
    Category 1         0.984      0.005    189.407      0.000
    Category 2         0.016      0.005      3.041      0.002

Latent Class Pattern 3 1 1

 CORE2711
    Category 1         0.720      0.103      7.001      0.000
    Category 2         0.280      0.103      2.716      0.007
 CORE2721
    Category 1         0.634      0.099      6.426      0.000
    Category 2         0.366      0.099      3.716      0.000
 CORE2731
    Category 1         0.453      0.401      1.130      0.259
    Category 2         0.547      0.401      1.361      0.173
 CORE2741
    Category 1         0.433      0.101      4.286      0.000
    Category 2         0.567      0.101      5.606      0.000
 CORE2751
    Category 1         0.501      0.174      2.882      0.004
    Category 2         0.499      0.174      2.874      0.004
 CORE2761
    Category 1         0.711      0.157      4.529      0.000
    Category 2         0.289      0.157      1.845      0.065
 CORE2712
    Category 1         0.676      0.031     21.978      0.000
    Category 2         0.324      0.031     10.542      0.000
 CORE2722
    Category 1         0.659      0.028     23.594      0.000
    Category 2         0.341      0.028     12.231      0.000
 CORE2732
    Category 1         0.938      0.041     23.021      0.000
    Category 2         0.062      0.041      1.509      0.131
 CORE2742
    Category 1         0.769      0.060     12.804      0.000
    Category 2         0.231      0.060      3.837      0.000
 CORE2752
    Category 1         0.265      0.048      5.488      0.000
    Category 2         0.735      0.048     15.205      0.000
 CORE2762
    Category 1         0.424      0.053      7.966      0.000
    Category 2         0.576      0.053     10.823      0.000
 CORE2713
    Category 1         0.676      0.031     21.978      0.000
    Category 2         0.324      0.031     10.542      0.000
 CORE2723
    Category 1         0.659      0.028     23.594      0.000
    Category 2         0.341      0.028     12.231      0.000
 CORE2733
    Category 1         0.938      0.041     23.021      0.000
    Category 2         0.062      0.041      1.509      0.131
 CORE2743
    Category 1         0.769      0.060     12.804      0.000
    Category 2         0.231      0.060      3.837      0.000
 CORE2753
    Category 1         0.265      0.048      5.488      0.000
    Category 2         0.735      0.048     15.205      0.000
 CORE2763
    Category 1         0.424      0.053      7.966      0.000
    Category 2         0.576      0.053     10.823      0.000

Latent Class Pattern 3 1 2

 CORE2711
    Category 1         0.720      0.103      7.001      0.000
    Category 2         0.280      0.103      2.716      0.007
 CORE2721
    Category 1         0.634      0.099      6.426      0.000
    Category 2         0.366      0.099      3.716      0.000
 CORE2731
    Category 1         0.453      0.401      1.130      0.259
    Category 2         0.547      0.401      1.361      0.173
 CORE2741
    Category 1         0.433      0.101      4.286      0.000
    Category 2         0.567      0.101      5.606      0.000
 CORE2751
    Category 1         0.501      0.174      2.882      0.004
    Category 2         0.499      0.174      2.874      0.004
 CORE2761
    Category 1         0.711      0.157      4.529      0.000
    Category 2         0.289      0.157      1.845      0.065
 CORE2712
    Category 1         0.676      0.031     21.978      0.000
    Category 2         0.324      0.031     10.542      0.000
 CORE2722
    Category 1         0.659      0.028     23.594      0.000
    Category 2         0.341      0.028     12.231      0.000
 CORE2732
    Category 1         0.938      0.041     23.021      0.000
    Category 2         0.062      0.041      1.509      0.131
 CORE2742
    Category 1         0.769      0.060     12.804      0.000
    Category 2         0.231      0.060      3.837      0.000
 CORE2752
    Category 1         0.265      0.048      5.488      0.000
    Category 2         0.735      0.048     15.205      0.000
 CORE2762
    Category 1         0.424      0.053      7.966      0.000
    Category 2         0.576      0.053     10.823      0.000
 CORE2713
    Category 1         0.198      0.064      3.081      0.002
    Category 2         0.802      0.064     12.512      0.000
 CORE2723
    Category 1         0.163      0.065      2.496      0.013
    Category 2         0.837      0.065     12.776      0.000
 CORE2733
    Category 1         0.225      0.067      3.373      0.001
    Category 2         0.775      0.067     11.599      0.000
 CORE2743
    Category 1         0.036      0.040      0.911      0.362
    Category 2         0.964      0.040     24.404      0.000
 CORE2753
    Category 1         0.033      0.020      1.662      0.097
    Category 2         0.967      0.020     49.037      0.000
 CORE2763
    Category 1         0.005      0.017      0.316      0.752
    Category 2         0.995      0.017     58.769      0.000

Latent Class Pattern 3 1 3

 CORE2711
    Category 1         0.720      0.103      7.001      0.000
    Category 2         0.280      0.103      2.716      0.007
 CORE2721
    Category 1         0.634      0.099      6.426      0.000
    Category 2         0.366      0.099      3.716      0.000
 CORE2731
    Category 1         0.453      0.401      1.130      0.259
    Category 2         0.547      0.401      1.361      0.173
 CORE2741
    Category 1         0.433      0.101      4.286      0.000
    Category 2         0.567      0.101      5.606      0.000
 CORE2751
    Category 1         0.501      0.174      2.882      0.004
    Category 2         0.499      0.174      2.874      0.004
 CORE2761
    Category 1         0.711      0.157      4.529      0.000
    Category 2         0.289      0.157      1.845      0.065
 CORE2712
    Category 1         0.676      0.031     21.978      0.000
    Category 2         0.324      0.031     10.542      0.000
 CORE2722
    Category 1         0.659      0.028     23.594      0.000
    Category 2         0.341      0.028     12.231      0.000
 CORE2732
    Category 1         0.938      0.041     23.021      0.000
    Category 2         0.062      0.041      1.509      0.131
 CORE2742
    Category 1         0.769      0.060     12.804      0.000
    Category 2         0.231      0.060      3.837      0.000
 CORE2752
    Category 1         0.265      0.048      5.488      0.000
    Category 2         0.735      0.048     15.205      0.000
 CORE2762
    Category 1         0.424      0.053      7.966      0.000
    Category 2         0.576      0.053     10.823      0.000
 CORE2713
    Category 1         0.720      0.103      7.001      0.000
    Category 2         0.280      0.103      2.716      0.007
 CORE2723
    Category 1         0.634      0.099      6.426      0.000
    Category 2         0.366      0.099      3.716      0.000
 CORE2733
    Category 1         0.453      0.401      1.130      0.259
    Category 2         0.547      0.401      1.361      0.173
 CORE2743
    Category 1         0.433      0.101      4.286      0.000
    Category 2         0.567      0.101      5.606      0.000
 CORE2753
    Category 1         0.501      0.174      2.882      0.004
    Category 2         0.499      0.174      2.874      0.004
 CORE2763
    Category 1         0.711      0.157      4.529      0.000
    Category 2         0.289      0.157      1.845      0.065

Latent Class Pattern 3 1 4

 CORE2711
    Category 1         0.720      0.103      7.001      0.000
    Category 2         0.280      0.103      2.716      0.007
 CORE2721
    Category 1         0.634      0.099      6.426      0.000
    Category 2         0.366      0.099      3.716      0.000
 CORE2731
    Category 1         0.453      0.401      1.130      0.259
    Category 2         0.547      0.401      1.361      0.173
 CORE2741
    Category 1         0.433      0.101      4.286      0.000
    Category 2         0.567      0.101      5.606      0.000
 CORE2751
    Category 1         0.501      0.174      2.882      0.004
    Category 2         0.499      0.174      2.874      0.004
 CORE2761
    Category 1         0.711      0.157      4.529      0.000
    Category 2         0.289      0.157      1.845      0.065
 CORE2712
    Category 1         0.676      0.031     21.978      0.000
    Category 2         0.324      0.031     10.542      0.000
 CORE2722
    Category 1         0.659      0.028     23.594      0.000
    Category 2         0.341      0.028     12.231      0.000
 CORE2732
    Category 1         0.938      0.041     23.021      0.000
    Category 2         0.062      0.041      1.509      0.131
 CORE2742
    Category 1         0.769      0.060     12.804      0.000
    Category 2         0.231      0.060      3.837      0.000
 CORE2752
    Category 1         0.265      0.048      5.488      0.000
    Category 2         0.735      0.048     15.205      0.000
 CORE2762
    Category 1         0.424      0.053      7.966      0.000
    Category 2         0.576      0.053     10.823      0.000
 CORE2713
    Category 1         0.962      0.006    159.223      0.000
    Category 2         0.038      0.006      6.270      0.000
 CORE2723
    Category 1         0.962      0.007    143.261      0.000
    Category 2         0.038      0.007      5.668      0.000
 CORE2733
    Category 1         0.997      0.003    331.150      0.000
    Category 2         0.003      0.003      1.007      0.314
 CORE2743
    Category 1         0.981      0.015     67.459      0.000
    Category 2         0.019      0.015      1.287      0.198
 CORE2753
    Category 1         0.944      0.012     81.126      0.000
    Category 2         0.056      0.012      4.799      0.000
 CORE2763
    Category 1         0.984      0.005    189.407      0.000
    Category 2         0.016      0.005      3.041      0.002

Latent Class Pattern 3 2 1

 CORE2711
    Category 1         0.720      0.103      7.001      0.000
    Category 2         0.280      0.103      2.716      0.007
 CORE2721
    Category 1         0.634      0.099      6.426      0.000
    Category 2         0.366      0.099      3.716      0.000
 CORE2731
    Category 1         0.453      0.401      1.130      0.259
    Category 2         0.547      0.401      1.361      0.173
 CORE2741
    Category 1         0.433      0.101      4.286      0.000
    Category 2         0.567      0.101      5.606      0.000
 CORE2751
    Category 1         0.501      0.174      2.882      0.004
    Category 2         0.499      0.174      2.874      0.004
 CORE2761
    Category 1         0.711      0.157      4.529      0.000
    Category 2         0.289      0.157      1.845      0.065
 CORE2712
    Category 1         0.198      0.064      3.081      0.002
    Category 2         0.802      0.064     12.512      0.000
 CORE2722
    Category 1         0.163      0.065      2.496      0.013
    Category 2         0.837      0.065     12.776      0.000
 CORE2732
    Category 1         0.225      0.067      3.373      0.001
    Category 2         0.775      0.067     11.599      0.000
 CORE2742
    Category 1         0.036      0.040      0.911      0.362
    Category 2         0.964      0.040     24.404      0.000
 CORE2752
    Category 1         0.033      0.020      1.662      0.097
    Category 2         0.967      0.020     49.037      0.000
 CORE2762
    Category 1         0.005      0.017      0.316      0.752
    Category 2         0.995      0.017     58.769      0.000
 CORE2713
    Category 1         0.676      0.031     21.978      0.000
    Category 2         0.324      0.031     10.542      0.000
 CORE2723
    Category 1         0.659      0.028     23.594      0.000
    Category 2         0.341      0.028     12.231      0.000
 CORE2733
    Category 1         0.938      0.041     23.021      0.000
    Category 2         0.062      0.041      1.509      0.131
 CORE2743
    Category 1         0.769      0.060     12.804      0.000
    Category 2         0.231      0.060      3.837      0.000
 CORE2753
    Category 1         0.265      0.048      5.488      0.000
    Category 2         0.735      0.048     15.205      0.000
 CORE2763
    Category 1         0.424      0.053      7.966      0.000
    Category 2         0.576      0.053     10.823      0.000

Latent Class Pattern 3 2 2

 CORE2711
    Category 1         0.720      0.103      7.001      0.000
    Category 2         0.280      0.103      2.716      0.007
 CORE2721
    Category 1         0.634      0.099      6.426      0.000
    Category 2         0.366      0.099      3.716      0.000
 CORE2731
    Category 1         0.453      0.401      1.130      0.259
    Category 2         0.547      0.401      1.361      0.173
 CORE2741
    Category 1         0.433      0.101      4.286      0.000
    Category 2         0.567      0.101      5.606      0.000
 CORE2751
    Category 1         0.501      0.174      2.882      0.004
    Category 2         0.499      0.174      2.874      0.004
 CORE2761
    Category 1         0.711      0.157      4.529      0.000
    Category 2         0.289      0.157      1.845      0.065
 CORE2712
    Category 1         0.198      0.064      3.081      0.002
    Category 2         0.802      0.064     12.512      0.000
 CORE2722
    Category 1         0.163      0.065      2.496      0.013
    Category 2         0.837      0.065     12.776      0.000
 CORE2732
    Category 1         0.225      0.067      3.373      0.001
    Category 2         0.775      0.067     11.599      0.000
 CORE2742
    Category 1         0.036      0.040      0.911      0.362
    Category 2         0.964      0.040     24.404      0.000
 CORE2752
    Category 1         0.033      0.020      1.662      0.097
    Category 2         0.967      0.020     49.037      0.000
 CORE2762
    Category 1         0.005      0.017      0.316      0.752
    Category 2         0.995      0.017     58.769      0.000
 CORE2713
    Category 1         0.198      0.064      3.081      0.002
    Category 2         0.802      0.064     12.512      0.000
 CORE2723
    Category 1         0.163      0.065      2.496      0.013
    Category 2         0.837      0.065     12.776      0.000
 CORE2733
    Category 1         0.225      0.067      3.373      0.001
    Category 2         0.775      0.067     11.599      0.000
 CORE2743
    Category 1         0.036      0.040      0.911      0.362
    Category 2         0.964      0.040     24.404      0.000
 CORE2753
    Category 1         0.033      0.020      1.662      0.097
    Category 2         0.967      0.020     49.037      0.000
 CORE2763
    Category 1         0.005      0.017      0.316      0.752
    Category 2         0.995      0.017     58.769      0.000

Latent Class Pattern 3 2 3

 CORE2711
    Category 1         0.720      0.103      7.001      0.000
    Category 2         0.280      0.103      2.716      0.007
 CORE2721
    Category 1         0.634      0.099      6.426      0.000
    Category 2         0.366      0.099      3.716      0.000
 CORE2731
    Category 1         0.453      0.401      1.130      0.259
    Category 2         0.547      0.401      1.361      0.173
 CORE2741
    Category 1         0.433      0.101      4.286      0.000
    Category 2         0.567      0.101      5.606      0.000
 CORE2751
    Category 1         0.501      0.174      2.882      0.004
    Category 2         0.499      0.174      2.874      0.004
 CORE2761
    Category 1         0.711      0.157      4.529      0.000
    Category 2         0.289      0.157      1.845      0.065
 CORE2712
    Category 1         0.198      0.064      3.081      0.002
    Category 2         0.802      0.064     12.512      0.000
 CORE2722
    Category 1         0.163      0.065      2.496      0.013
    Category 2         0.837      0.065     12.776      0.000
 CORE2732
    Category 1         0.225      0.067      3.373      0.001
    Category 2         0.775      0.067     11.599      0.000
 CORE2742
    Category 1         0.036      0.040      0.911      0.362
    Category 2         0.964      0.040     24.404      0.000
 CORE2752
    Category 1         0.033      0.020      1.662      0.097
    Category 2         0.967      0.020     49.037      0.000
 CORE2762
    Category 1         0.005      0.017      0.316      0.752
    Category 2         0.995      0.017     58.769      0.000
 CORE2713
    Category 1         0.720      0.103      7.001      0.000
    Category 2         0.280      0.103      2.716      0.007
 CORE2723
    Category 1         0.634      0.099      6.426      0.000
    Category 2         0.366      0.099      3.716      0.000
 CORE2733
    Category 1         0.453      0.401      1.130      0.259
    Category 2         0.547      0.401      1.361      0.173
 CORE2743
    Category 1         0.433      0.101      4.286      0.000
    Category 2         0.567      0.101      5.606      0.000
 CORE2753
    Category 1         0.501      0.174      2.882      0.004
    Category 2         0.499      0.174      2.874      0.004
 CORE2763
    Category 1         0.711      0.157      4.529      0.000
    Category 2         0.289      0.157      1.845      0.065

Latent Class Pattern 3 2 4

 CORE2711
    Category 1         0.720      0.103      7.001      0.000
    Category 2         0.280      0.103      2.716      0.007
 CORE2721
    Category 1         0.634      0.099      6.426      0.000
    Category 2         0.366      0.099      3.716      0.000
 CORE2731
    Category 1         0.453      0.401      1.130      0.259
    Category 2         0.547      0.401      1.361      0.173
 CORE2741
    Category 1         0.433      0.101      4.286      0.000
    Category 2         0.567      0.101      5.606      0.000
 CORE2751
    Category 1         0.501      0.174      2.882      0.004
    Category 2         0.499      0.174      2.874      0.004
 CORE2761
    Category 1         0.711      0.157      4.529      0.000
    Category 2         0.289      0.157      1.845      0.065
 CORE2712
    Category 1         0.198      0.064      3.081      0.002
    Category 2         0.802      0.064     12.512      0.000
 CORE2722
    Category 1         0.163      0.065      2.496      0.013
    Category 2         0.837      0.065     12.776      0.000
 CORE2732
    Category 1         0.225      0.067      3.373      0.001
    Category 2         0.775      0.067     11.599      0.000
 CORE2742
    Category 1         0.036      0.040      0.911      0.362
    Category 2         0.964      0.040     24.404      0.000
 CORE2752
    Category 1         0.033      0.020      1.662      0.097
    Category 2         0.967      0.020     49.037      0.000
 CORE2762
    Category 1         0.005      0.017      0.316      0.752
    Category 2         0.995      0.017     58.769      0.000
 CORE2713
    Category 1         0.962      0.006    159.223      0.000
    Category 2         0.038      0.006      6.270      0.000
 CORE2723
    Category 1         0.962      0.007    143.261      0.000
    Category 2         0.038      0.007      5.668      0.000
 CORE2733
    Category 1         0.997      0.003    331.150      0.000
    Category 2         0.003      0.003      1.007      0.314
 CORE2743
    Category 1         0.981      0.015     67.459      0.000
    Category 2         0.019      0.015      1.287      0.198
 CORE2753
    Category 1         0.944      0.012     81.126      0.000
    Category 2         0.056      0.012      4.799      0.000
 CORE2763
    Category 1         0.984      0.005    189.407      0.000
    Category 2         0.016      0.005      3.041      0.002

Latent Class Pattern 3 3 1

 CORE2711
    Category 1         0.720      0.103      7.001      0.000
    Category 2         0.280      0.103      2.716      0.007
 CORE2721
    Category 1         0.634      0.099      6.426      0.000
    Category 2         0.366      0.099      3.716      0.000
 CORE2731
    Category 1         0.453      0.401      1.130      0.259
    Category 2         0.547      0.401      1.361      0.173
 CORE2741
    Category 1         0.433      0.101      4.286      0.000
    Category 2         0.567      0.101      5.606      0.000
 CORE2751
    Category 1         0.501      0.174      2.882      0.004
    Category 2         0.499      0.174      2.874      0.004
 CORE2761
    Category 1         0.711      0.157      4.529      0.000
    Category 2         0.289      0.157      1.845      0.065
 CORE2712
    Category 1         0.720      0.103      7.001      0.000
    Category 2         0.280      0.103      2.716      0.007
 CORE2722
    Category 1         0.634      0.099      6.426      0.000
    Category 2         0.366      0.099      3.716      0.000
 CORE2732
    Category 1         0.453      0.401      1.130      0.259
    Category 2         0.547      0.401      1.361      0.173
 CORE2742
    Category 1         0.433      0.101      4.286      0.000
    Category 2         0.567      0.101      5.606      0.000
 CORE2752
    Category 1         0.501      0.174      2.882      0.004
    Category 2         0.499      0.174      2.874      0.004
 CORE2762
    Category 1         0.711      0.157      4.529      0.000
    Category 2         0.289      0.157      1.845      0.065
 CORE2713
    Category 1         0.676      0.031     21.978      0.000
    Category 2         0.324      0.031     10.542      0.000
 CORE2723
    Category 1         0.659      0.028     23.594      0.000
    Category 2         0.341      0.028     12.231      0.000
 CORE2733
    Category 1         0.938      0.041     23.021      0.000
    Category 2         0.062      0.041      1.509      0.131
 CORE2743
    Category 1         0.769      0.060     12.804      0.000
    Category 2         0.231      0.060      3.837      0.000
 CORE2753
    Category 1         0.265      0.048      5.488      0.000
    Category 2         0.735      0.048     15.205      0.000
 CORE2763
    Category 1         0.424      0.053      7.966      0.000
    Category 2         0.576      0.053     10.823      0.000

Latent Class Pattern 3 3 2

 CORE2711
    Category 1         0.720      0.103      7.001      0.000
    Category 2         0.280      0.103      2.716      0.007
 CORE2721
    Category 1         0.634      0.099      6.426      0.000
    Category 2         0.366      0.099      3.716      0.000
 CORE2731
    Category 1         0.453      0.401      1.130      0.259
    Category 2         0.547      0.401      1.361      0.173
 CORE2741
    Category 1         0.433      0.101      4.286      0.000
    Category 2         0.567      0.101      5.606      0.000
 CORE2751
    Category 1         0.501      0.174      2.882      0.004
    Category 2         0.499      0.174      2.874      0.004
 CORE2761
    Category 1         0.711      0.157      4.529      0.000
    Category 2         0.289      0.157      1.845      0.065
 CORE2712
    Category 1         0.720      0.103      7.001      0.000
    Category 2         0.280      0.103      2.716      0.007
 CORE2722
    Category 1         0.634      0.099      6.426      0.000
    Category 2         0.366      0.099      3.716      0.000
 CORE2732
    Category 1         0.453      0.401      1.130      0.259
    Category 2         0.547      0.401      1.361      0.173
 CORE2742
    Category 1         0.433      0.101      4.286      0.000
    Category 2         0.567      0.101      5.606      0.000
 CORE2752
    Category 1         0.501      0.174      2.882      0.004
    Category 2         0.499      0.174      2.874      0.004
 CORE2762
    Category 1         0.711      0.157      4.529      0.000
    Category 2         0.289      0.157      1.845      0.065
 CORE2713
    Category 1         0.198      0.064      3.081      0.002
    Category 2         0.802      0.064     12.512      0.000
 CORE2723
    Category 1         0.163      0.065      2.496      0.013
    Category 2         0.837      0.065     12.776      0.000
 CORE2733
    Category 1         0.225      0.067      3.373      0.001
    Category 2         0.775      0.067     11.599      0.000
 CORE2743
    Category 1         0.036      0.040      0.911      0.362
    Category 2         0.964      0.040     24.404      0.000
 CORE2753
    Category 1         0.033      0.020      1.662      0.097
    Category 2         0.967      0.020     49.037      0.000
 CORE2763
    Category 1         0.005      0.017      0.316      0.752
    Category 2         0.995      0.017     58.769      0.000

Latent Class Pattern 3 3 3

 CORE2711
    Category 1         0.720      0.103      7.001      0.000
    Category 2         0.280      0.103      2.716      0.007
 CORE2721
    Category 1         0.634      0.099      6.426      0.000
    Category 2         0.366      0.099      3.716      0.000
 CORE2731
    Category 1         0.453      0.401      1.130      0.259
    Category 2         0.547      0.401      1.361      0.173
 CORE2741
    Category 1         0.433      0.101      4.286      0.000
    Category 2         0.567      0.101      5.606      0.000
 CORE2751
    Category 1         0.501      0.174      2.882      0.004
    Category 2         0.499      0.174      2.874      0.004
 CORE2761
    Category 1         0.711      0.157      4.529      0.000
    Category 2         0.289      0.157      1.845      0.065
 CORE2712
    Category 1         0.720      0.103      7.001      0.000
    Category 2         0.280      0.103      2.716      0.007
 CORE2722
    Category 1         0.634      0.099      6.426      0.000
    Category 2         0.366      0.099      3.716      0.000
 CORE2732
    Category 1         0.453      0.401      1.130      0.259
    Category 2         0.547      0.401      1.361      0.173
 CORE2742
    Category 1         0.433      0.101      4.286      0.000
    Category 2         0.567      0.101      5.606      0.000
 CORE2752
    Category 1         0.501      0.174      2.882      0.004
    Category 2         0.499      0.174      2.874      0.004
 CORE2762
    Category 1         0.711      0.157      4.529      0.000
    Category 2         0.289      0.157      1.845      0.065
 CORE2713
    Category 1         0.720      0.103      7.001      0.000
    Category 2         0.280      0.103      2.716      0.007
 CORE2723
    Category 1         0.634      0.099      6.426      0.000
    Category 2         0.366      0.099      3.716      0.000
 CORE2733
    Category 1         0.453      0.401      1.130      0.259
    Category 2         0.547      0.401      1.361      0.173
 CORE2743
    Category 1         0.433      0.101      4.286      0.000
    Category 2         0.567      0.101      5.606      0.000
 CORE2753
    Category 1         0.501      0.174      2.882      0.004
    Category 2         0.499      0.174      2.874      0.004
 CORE2763
    Category 1         0.711      0.157      4.529      0.000
    Category 2         0.289      0.157      1.845      0.065

Latent Class Pattern 3 3 4

 CORE2711
    Category 1         0.720      0.103      7.001      0.000
    Category 2         0.280      0.103      2.716      0.007
 CORE2721
    Category 1         0.634      0.099      6.426      0.000
    Category 2         0.366      0.099      3.716      0.000
 CORE2731
    Category 1         0.453      0.401      1.130      0.259
    Category 2         0.547      0.401      1.361      0.173
 CORE2741
    Category 1         0.433      0.101      4.286      0.000
    Category 2         0.567      0.101      5.606      0.000
 CORE2751
    Category 1         0.501      0.174      2.882      0.004
    Category 2         0.499      0.174      2.874      0.004
 CORE2761
    Category 1         0.711      0.157      4.529      0.000
    Category 2         0.289      0.157      1.845      0.065
 CORE2712
    Category 1         0.720      0.103      7.001      0.000
    Category 2         0.280      0.103      2.716      0.007
 CORE2722
    Category 1         0.634      0.099      6.426      0.000
    Category 2         0.366      0.099      3.716      0.000
 CORE2732
    Category 1         0.453      0.401      1.130      0.259
    Category 2         0.547      0.401      1.361      0.173
 CORE2742
    Category 1         0.433      0.101      4.286      0.000
    Category 2         0.567      0.101      5.606      0.000
 CORE2752
    Category 1         0.501      0.174      2.882      0.004
    Category 2         0.499      0.174      2.874      0.004
 CORE2762
    Category 1         0.711      0.157      4.529      0.000
    Category 2         0.289      0.157      1.845      0.065
 CORE2713
    Category 1         0.962      0.006    159.223      0.000
    Category 2         0.038      0.006      6.270      0.000
 CORE2723
    Category 1         0.962      0.007    143.261      0.000
    Category 2         0.038      0.007      5.668      0.000
 CORE2733
    Category 1         0.997      0.003    331.150      0.000
    Category 2         0.003      0.003      1.007      0.314
 CORE2743
    Category 1         0.981      0.015     67.459      0.000
    Category 2         0.019      0.015      1.287      0.198
 CORE2753
    Category 1         0.944      0.012     81.126      0.000
    Category 2         0.056      0.012      4.799      0.000
 CORE2763
    Category 1         0.984      0.005    189.407      0.000
    Category 2         0.016      0.005      3.041      0.002

Latent Class Pattern 3 4 1

 CORE2711
    Category 1         0.720      0.103      7.001      0.000
    Category 2         0.280      0.103      2.716      0.007
 CORE2721
    Category 1         0.634      0.099      6.426      0.000
    Category 2         0.366      0.099      3.716      0.000
 CORE2731
    Category 1         0.453      0.401      1.130      0.259
    Category 2         0.547      0.401      1.361      0.173
 CORE2741
    Category 1         0.433      0.101      4.286      0.000
    Category 2         0.567      0.101      5.606      0.000
 CORE2751
    Category 1         0.501      0.174      2.882      0.004
    Category 2         0.499      0.174      2.874      0.004
 CORE2761
    Category 1         0.711      0.157      4.529      0.000
    Category 2         0.289      0.157      1.845      0.065
 CORE2712
    Category 1         0.962      0.006    159.223      0.000
    Category 2         0.038      0.006      6.270      0.000
 CORE2722
    Category 1         0.962      0.007    143.261      0.000
    Category 2         0.038      0.007      5.668      0.000
 CORE2732
    Category 1         0.997      0.003    331.150      0.000
    Category 2         0.003      0.003      1.007      0.314
 CORE2742
    Category 1         0.981      0.015     67.459      0.000
    Category 2         0.019      0.015      1.287      0.198
 CORE2752
    Category 1         0.944      0.012     81.126      0.000
    Category 2         0.056      0.012      4.799      0.000
 CORE2762
    Category 1         0.984      0.005    189.407      0.000
    Category 2         0.016      0.005      3.041      0.002
 CORE2713
    Category 1         0.676      0.031     21.978      0.000
    Category 2         0.324      0.031     10.542      0.000
 CORE2723
    Category 1         0.659      0.028     23.594      0.000
    Category 2         0.341      0.028     12.231      0.000
 CORE2733
    Category 1         0.938      0.041     23.021      0.000
    Category 2         0.062      0.041      1.509      0.131
 CORE2743
    Category 1         0.769      0.060     12.804      0.000
    Category 2         0.231      0.060      3.837      0.000
 CORE2753
    Category 1         0.265      0.048      5.488      0.000
    Category 2         0.735      0.048     15.205      0.000
 CORE2763
    Category 1         0.424      0.053      7.966      0.000
    Category 2         0.576      0.053     10.823      0.000

Latent Class Pattern 3 4 2

 CORE2711
    Category 1         0.720      0.103      7.001      0.000
    Category 2         0.280      0.103      2.716      0.007
 CORE2721
    Category 1         0.634      0.099      6.426      0.000
    Category 2         0.366      0.099      3.716      0.000
 CORE2731
    Category 1         0.453      0.401      1.130      0.259
    Category 2         0.547      0.401      1.361      0.173
 CORE2741
    Category 1         0.433      0.101      4.286      0.000
    Category 2         0.567      0.101      5.606      0.000
 CORE2751
    Category 1         0.501      0.174      2.882      0.004
    Category 2         0.499      0.174      2.874      0.004
 CORE2761
    Category 1         0.711      0.157      4.529      0.000
    Category 2         0.289      0.157      1.845      0.065
 CORE2712
    Category 1         0.962      0.006    159.223      0.000
    Category 2         0.038      0.006      6.270      0.000
 CORE2722
    Category 1         0.962      0.007    143.261      0.000
    Category 2         0.038      0.007      5.668      0.000
 CORE2732
    Category 1         0.997      0.003    331.150      0.000
    Category 2         0.003      0.003      1.007      0.314
 CORE2742
    Category 1         0.981      0.015     67.459      0.000
    Category 2         0.019      0.015      1.287      0.198
 CORE2752
    Category 1         0.944      0.012     81.126      0.000
    Category 2         0.056      0.012      4.799      0.000
 CORE2762
    Category 1         0.984      0.005    189.407      0.000
    Category 2         0.016      0.005      3.041      0.002
 CORE2713
    Category 1         0.198      0.064      3.081      0.002
    Category 2         0.802      0.064     12.512      0.000
 CORE2723
    Category 1         0.163      0.065      2.496      0.013
    Category 2         0.837      0.065     12.776      0.000
 CORE2733
    Category 1         0.225      0.067      3.373      0.001
    Category 2         0.775      0.067     11.599      0.000
 CORE2743
    Category 1         0.036      0.040      0.911      0.362
    Category 2         0.964      0.040     24.404      0.000
 CORE2753
    Category 1         0.033      0.020      1.662      0.097
    Category 2         0.967      0.020     49.037      0.000
 CORE2763
    Category 1         0.005      0.017      0.316      0.752
    Category 2         0.995      0.017     58.769      0.000

Latent Class Pattern 3 4 3

 CORE2711
    Category 1         0.720      0.103      7.001      0.000
    Category 2         0.280      0.103      2.716      0.007
 CORE2721
    Category 1         0.634      0.099      6.426      0.000
    Category 2         0.366      0.099      3.716      0.000
 CORE2731
    Category 1         0.453      0.401      1.130      0.259
    Category 2         0.547      0.401      1.361      0.173
 CORE2741
    Category 1         0.433      0.101      4.286      0.000
    Category 2         0.567      0.101      5.606      0.000
 CORE2751
    Category 1         0.501      0.174      2.882      0.004
    Category 2         0.499      0.174      2.874      0.004
 CORE2761
    Category 1         0.711      0.157      4.529      0.000
    Category 2         0.289      0.157      1.845      0.065
 CORE2712
    Category 1         0.962      0.006    159.223      0.000
    Category 2         0.038      0.006      6.270      0.000
 CORE2722
    Category 1         0.962      0.007    143.261      0.000
    Category 2         0.038      0.007      5.668      0.000
 CORE2732
    Category 1         0.997      0.003    331.150      0.000
    Category 2         0.003      0.003      1.007      0.314
 CORE2742
    Category 1         0.981      0.015     67.459      0.000
    Category 2         0.019      0.015      1.287      0.198
 CORE2752
    Category 1         0.944      0.012     81.126      0.000
    Category 2         0.056      0.012      4.799      0.000
 CORE2762
    Category 1         0.984      0.005    189.407      0.000
    Category 2         0.016      0.005      3.041      0.002
 CORE2713
    Category 1         0.720      0.103      7.001      0.000
    Category 2         0.280      0.103      2.716      0.007
 CORE2723
    Category 1         0.634      0.099      6.426      0.000
    Category 2         0.366      0.099      3.716      0.000
 CORE2733
    Category 1         0.453      0.401      1.130      0.259
    Category 2         0.547      0.401      1.361      0.173
 CORE2743
    Category 1         0.433      0.101      4.286      0.000
    Category 2         0.567      0.101      5.606      0.000
 CORE2753
    Category 1         0.501      0.174      2.882      0.004
    Category 2         0.499      0.174      2.874      0.004
 CORE2763
    Category 1         0.711      0.157      4.529      0.000
    Category 2         0.289      0.157      1.845      0.065

Latent Class Pattern 3 4 4

 CORE2711
    Category 1         0.720      0.103      7.001      0.000
    Category 2         0.280      0.103      2.716      0.007
 CORE2721
    Category 1         0.634      0.099      6.426      0.000
    Category 2         0.366      0.099      3.716      0.000
 CORE2731
    Category 1         0.453      0.401      1.130      0.259
    Category 2         0.547      0.401      1.361      0.173
 CORE2741
    Category 1         0.433      0.101      4.286      0.000
    Category 2         0.567      0.101      5.606      0.000
 CORE2751
    Category 1         0.501      0.174      2.882      0.004
    Category 2         0.499      0.174      2.874      0.004
 CORE2761
    Category 1         0.711      0.157      4.529      0.000
    Category 2         0.289      0.157      1.845      0.065
 CORE2712
    Category 1         0.962      0.006    159.223      0.000
    Category 2         0.038      0.006      6.270      0.000
 CORE2722
    Category 1         0.962      0.007    143.261      0.000
    Category 2         0.038      0.007      5.668      0.000
 CORE2732
    Category 1         0.997      0.003    331.150      0.000
    Category 2         0.003      0.003      1.007      0.314
 CORE2742
    Category 1         0.981      0.015     67.459      0.000
    Category 2         0.019      0.015      1.287      0.198
 CORE2752
    Category 1         0.944      0.012     81.126      0.000
    Category 2         0.056      0.012      4.799      0.000
 CORE2762
    Category 1         0.984      0.005    189.407      0.000
    Category 2         0.016      0.005      3.041      0.002
 CORE2713
    Category 1         0.962      0.006    159.223      0.000
    Category 2         0.038      0.006      6.270      0.000
 CORE2723
    Category 1         0.962      0.007    143.261      0.000
    Category 2         0.038      0.007      5.668      0.000
 CORE2733
    Category 1         0.997      0.003    331.150      0.000
    Category 2         0.003      0.003      1.007      0.314
 CORE2743
    Category 1         0.981      0.015     67.459      0.000
    Category 2         0.019      0.015      1.287      0.198
 CORE2753
    Category 1         0.944      0.012     81.126      0.000
    Category 2         0.056      0.012      4.799      0.000
 CORE2763
    Category 1         0.984      0.005    189.407      0.000
    Category 2         0.016      0.005      3.041      0.002

Latent Class Pattern 4 1 1

 CORE2711
    Category 1         0.962      0.006    159.223      0.000
    Category 2         0.038      0.006      6.270      0.000
 CORE2721
    Category 1         0.962      0.007    143.261      0.000
    Category 2         0.038      0.007      5.668      0.000
 CORE2731
    Category 1         0.997      0.003    331.150      0.000
    Category 2         0.003      0.003      1.007      0.314
 CORE2741
    Category 1         0.981      0.015     67.459      0.000
    Category 2         0.019      0.015      1.287      0.198
 CORE2751
    Category 1         0.944      0.012     81.126      0.000
    Category 2         0.056      0.012      4.799      0.000
 CORE2761
    Category 1         0.984      0.005    189.407      0.000
    Category 2         0.016      0.005      3.041      0.002
 CORE2712
    Category 1         0.676      0.031     21.978      0.000
    Category 2         0.324      0.031     10.542      0.000
 CORE2722
    Category 1         0.659      0.028     23.594      0.000
    Category 2         0.341      0.028     12.231      0.000
 CORE2732
    Category 1         0.938      0.041     23.021      0.000
    Category 2         0.062      0.041      1.509      0.131
 CORE2742
    Category 1         0.769      0.060     12.804      0.000
    Category 2         0.231      0.060      3.837      0.000
 CORE2752
    Category 1         0.265      0.048      5.488      0.000
    Category 2         0.735      0.048     15.205      0.000
 CORE2762
    Category 1         0.424      0.053      7.966      0.000
    Category 2         0.576      0.053     10.823      0.000
 CORE2713
    Category 1         0.676      0.031     21.978      0.000
    Category 2         0.324      0.031     10.542      0.000
 CORE2723
    Category 1         0.659      0.028     23.594      0.000
    Category 2         0.341      0.028     12.231      0.000
 CORE2733
    Category 1         0.938      0.041     23.021      0.000
    Category 2         0.062      0.041      1.509      0.131
 CORE2743
    Category 1         0.769      0.060     12.804      0.000
    Category 2         0.231      0.060      3.837      0.000
 CORE2753
    Category 1         0.265      0.048      5.488      0.000
    Category 2         0.735      0.048     15.205      0.000
 CORE2763
    Category 1         0.424      0.053      7.966      0.000
    Category 2         0.576      0.053     10.823      0.000

Latent Class Pattern 4 1 2

 CORE2711
    Category 1         0.962      0.006    159.223      0.000
    Category 2         0.038      0.006      6.270      0.000
 CORE2721
    Category 1         0.962      0.007    143.261      0.000
    Category 2         0.038      0.007      5.668      0.000
 CORE2731
    Category 1         0.997      0.003    331.150      0.000
    Category 2         0.003      0.003      1.007      0.314
 CORE2741
    Category 1         0.981      0.015     67.459      0.000
    Category 2         0.019      0.015      1.287      0.198
 CORE2751
    Category 1         0.944      0.012     81.126      0.000
    Category 2         0.056      0.012      4.799      0.000
 CORE2761
    Category 1         0.984      0.005    189.407      0.000
    Category 2         0.016      0.005      3.041      0.002
 CORE2712
    Category 1         0.676      0.031     21.978      0.000
    Category 2         0.324      0.031     10.542      0.000
 CORE2722
    Category 1         0.659      0.028     23.594      0.000
    Category 2         0.341      0.028     12.231      0.000
 CORE2732
    Category 1         0.938      0.041     23.021      0.000
    Category 2         0.062      0.041      1.509      0.131
 CORE2742
    Category 1         0.769      0.060     12.804      0.000
    Category 2         0.231      0.060      3.837      0.000
 CORE2752
    Category 1         0.265      0.048      5.488      0.000
    Category 2         0.735      0.048     15.205      0.000
 CORE2762
    Category 1         0.424      0.053      7.966      0.000
    Category 2         0.576      0.053     10.823      0.000
 CORE2713
    Category 1         0.198      0.064      3.081      0.002
    Category 2         0.802      0.064     12.512      0.000
 CORE2723
    Category 1         0.163      0.065      2.496      0.013
    Category 2         0.837      0.065     12.776      0.000
 CORE2733
    Category 1         0.225      0.067      3.373      0.001
    Category 2         0.775      0.067     11.599      0.000
 CORE2743
    Category 1         0.036      0.040      0.911      0.362
    Category 2         0.964      0.040     24.404      0.000
 CORE2753
    Category 1         0.033      0.020      1.662      0.097
    Category 2         0.967      0.020     49.037      0.000
 CORE2763
    Category 1         0.005      0.017      0.316      0.752
    Category 2         0.995      0.017     58.769      0.000

Latent Class Pattern 4 1 3

 CORE2711
    Category 1         0.962      0.006    159.223      0.000
    Category 2         0.038      0.006      6.270      0.000
 CORE2721
    Category 1         0.962      0.007    143.261      0.000
    Category 2         0.038      0.007      5.668      0.000
 CORE2731
    Category 1         0.997      0.003    331.150      0.000
    Category 2         0.003      0.003      1.007      0.314
 CORE2741
    Category 1         0.981      0.015     67.459      0.000
    Category 2         0.019      0.015      1.287      0.198
 CORE2751
    Category 1         0.944      0.012     81.126      0.000
    Category 2         0.056      0.012      4.799      0.000
 CORE2761
    Category 1         0.984      0.005    189.407      0.000
    Category 2         0.016      0.005      3.041      0.002
 CORE2712
    Category 1         0.676      0.031     21.978      0.000
    Category 2         0.324      0.031     10.542      0.000
 CORE2722
    Category 1         0.659      0.028     23.594      0.000
    Category 2         0.341      0.028     12.231      0.000
 CORE2732
    Category 1         0.938      0.041     23.021      0.000
    Category 2         0.062      0.041      1.509      0.131
 CORE2742
    Category 1         0.769      0.060     12.804      0.000
    Category 2         0.231      0.060      3.837      0.000
 CORE2752
    Category 1         0.265      0.048      5.488      0.000
    Category 2         0.735      0.048     15.205      0.000
 CORE2762
    Category 1         0.424      0.053      7.966      0.000
    Category 2         0.576      0.053     10.823      0.000
 CORE2713
    Category 1         0.720      0.103      7.001      0.000
    Category 2         0.280      0.103      2.716      0.007
 CORE2723
    Category 1         0.634      0.099      6.426      0.000
    Category 2         0.366      0.099      3.716      0.000
 CORE2733
    Category 1         0.453      0.401      1.130      0.259
    Category 2         0.547      0.401      1.361      0.173
 CORE2743
    Category 1         0.433      0.101      4.286      0.000
    Category 2         0.567      0.101      5.606      0.000
 CORE2753
    Category 1         0.501      0.174      2.882      0.004
    Category 2         0.499      0.174      2.874      0.004
 CORE2763
    Category 1         0.711      0.157      4.529      0.000
    Category 2         0.289      0.157      1.845      0.065

Latent Class Pattern 4 1 4

 CORE2711
    Category 1         0.962      0.006    159.223      0.000
    Category 2         0.038      0.006      6.270      0.000
 CORE2721
    Category 1         0.962      0.007    143.261      0.000
    Category 2         0.038      0.007      5.668      0.000
 CORE2731
    Category 1         0.997      0.003    331.150      0.000
    Category 2         0.003      0.003      1.007      0.314
 CORE2741
    Category 1         0.981      0.015     67.459      0.000
    Category 2         0.019      0.015      1.287      0.198
 CORE2751
    Category 1         0.944      0.012     81.126      0.000
    Category 2         0.056      0.012      4.799      0.000
 CORE2761
    Category 1         0.984      0.005    189.407      0.000
    Category 2         0.016      0.005      3.041      0.002
 CORE2712
    Category 1         0.676      0.031     21.978      0.000
    Category 2         0.324      0.031     10.542      0.000
 CORE2722
    Category 1         0.659      0.028     23.594      0.000
    Category 2         0.341      0.028     12.231      0.000
 CORE2732
    Category 1         0.938      0.041     23.021      0.000
    Category 2         0.062      0.041      1.509      0.131
 CORE2742
    Category 1         0.769      0.060     12.804      0.000
    Category 2         0.231      0.060      3.837      0.000
 CORE2752
    Category 1         0.265      0.048      5.488      0.000
    Category 2         0.735      0.048     15.205      0.000
 CORE2762
    Category 1         0.424      0.053      7.966      0.000
    Category 2         0.576      0.053     10.823      0.000
 CORE2713
    Category 1         0.962      0.006    159.223      0.000
    Category 2         0.038      0.006      6.270      0.000
 CORE2723
    Category 1         0.962      0.007    143.261      0.000
    Category 2         0.038      0.007      5.668      0.000
 CORE2733
    Category 1         0.997      0.003    331.150      0.000
    Category 2         0.003      0.003      1.007      0.314
 CORE2743
    Category 1         0.981      0.015     67.459      0.000
    Category 2         0.019      0.015      1.287      0.198
 CORE2753
    Category 1         0.944      0.012     81.126      0.000
    Category 2         0.056      0.012      4.799      0.000
 CORE2763
    Category 1         0.984      0.005    189.407      0.000
    Category 2         0.016      0.005      3.041      0.002

Latent Class Pattern 4 2 1

 CORE2711
    Category 1         0.962      0.006    159.223      0.000
    Category 2         0.038      0.006      6.270      0.000
 CORE2721
    Category 1         0.962      0.007    143.261      0.000
    Category 2         0.038      0.007      5.668      0.000
 CORE2731
    Category 1         0.997      0.003    331.150      0.000
    Category 2         0.003      0.003      1.007      0.314
 CORE2741
    Category 1         0.981      0.015     67.459      0.000
    Category 2         0.019      0.015      1.287      0.198
 CORE2751
    Category 1         0.944      0.012     81.126      0.000
    Category 2         0.056      0.012      4.799      0.000
 CORE2761
    Category 1         0.984      0.005    189.407      0.000
    Category 2         0.016      0.005      3.041      0.002
 CORE2712
    Category 1         0.198      0.064      3.081      0.002
    Category 2         0.802      0.064     12.512      0.000
 CORE2722
    Category 1         0.163      0.065      2.496      0.013
    Category 2         0.837      0.065     12.776      0.000
 CORE2732
    Category 1         0.225      0.067      3.373      0.001
    Category 2         0.775      0.067     11.599      0.000
 CORE2742
    Category 1         0.036      0.040      0.911      0.362
    Category 2         0.964      0.040     24.404      0.000
 CORE2752
    Category 1         0.033      0.020      1.662      0.097
    Category 2         0.967      0.020     49.037      0.000
 CORE2762
    Category 1         0.005      0.017      0.316      0.752
    Category 2         0.995      0.017     58.769      0.000
 CORE2713
    Category 1         0.676      0.031     21.978      0.000
    Category 2         0.324      0.031     10.542      0.000
 CORE2723
    Category 1         0.659      0.028     23.594      0.000
    Category 2         0.341      0.028     12.231      0.000
 CORE2733
    Category 1         0.938      0.041     23.021      0.000
    Category 2         0.062      0.041      1.509      0.131
 CORE2743
    Category 1         0.769      0.060     12.804      0.000
    Category 2         0.231      0.060      3.837      0.000
 CORE2753
    Category 1         0.265      0.048      5.488      0.000
    Category 2         0.735      0.048     15.205      0.000
 CORE2763
    Category 1         0.424      0.053      7.966      0.000
    Category 2         0.576      0.053     10.823      0.000

Latent Class Pattern 4 2 2

 CORE2711
    Category 1         0.962      0.006    159.223      0.000
    Category 2         0.038      0.006      6.270      0.000
 CORE2721
    Category 1         0.962      0.007    143.261      0.000
    Category 2         0.038      0.007      5.668      0.000
 CORE2731
    Category 1         0.997      0.003    331.150      0.000
    Category 2         0.003      0.003      1.007      0.314
 CORE2741
    Category 1         0.981      0.015     67.459      0.000
    Category 2         0.019      0.015      1.287      0.198
 CORE2751
    Category 1         0.944      0.012     81.126      0.000
    Category 2         0.056      0.012      4.799      0.000
 CORE2761
    Category 1         0.984      0.005    189.407      0.000
    Category 2         0.016      0.005      3.041      0.002
 CORE2712
    Category 1         0.198      0.064      3.081      0.002
    Category 2         0.802      0.064     12.512      0.000
 CORE2722
    Category 1         0.163      0.065      2.496      0.013
    Category 2         0.837      0.065     12.776      0.000
 CORE2732
    Category 1         0.225      0.067      3.373      0.001
    Category 2         0.775      0.067     11.599      0.000
 CORE2742
    Category 1         0.036      0.040      0.911      0.362
    Category 2         0.964      0.040     24.404      0.000
 CORE2752
    Category 1         0.033      0.020      1.662      0.097
    Category 2         0.967      0.020     49.037      0.000
 CORE2762
    Category 1         0.005      0.017      0.316      0.752
    Category 2         0.995      0.017     58.769      0.000
 CORE2713
    Category 1         0.198      0.064      3.081      0.002
    Category 2         0.802      0.064     12.512      0.000
 CORE2723
    Category 1         0.163      0.065      2.496      0.013
    Category 2         0.837      0.065     12.776      0.000
 CORE2733
    Category 1         0.225      0.067      3.373      0.001
    Category 2         0.775      0.067     11.599      0.000
 CORE2743
    Category 1         0.036      0.040      0.911      0.362
    Category 2         0.964      0.040     24.404      0.000
 CORE2753
    Category 1         0.033      0.020      1.662      0.097
    Category 2         0.967      0.020     49.037      0.000
 CORE2763
    Category 1         0.005      0.017      0.316      0.752
    Category 2         0.995      0.017     58.769      0.000

Latent Class Pattern 4 2 3

 CORE2711
    Category 1         0.962      0.006    159.223      0.000
    Category 2         0.038      0.006      6.270      0.000
 CORE2721
    Category 1         0.962      0.007    143.261      0.000
    Category 2         0.038      0.007      5.668      0.000
 CORE2731
    Category 1         0.997      0.003    331.150      0.000
    Category 2         0.003      0.003      1.007      0.314
 CORE2741
    Category 1         0.981      0.015     67.459      0.000
    Category 2         0.019      0.015      1.287      0.198
 CORE2751
    Category 1         0.944      0.012     81.126      0.000
    Category 2         0.056      0.012      4.799      0.000
 CORE2761
    Category 1         0.984      0.005    189.407      0.000
    Category 2         0.016      0.005      3.041      0.002
 CORE2712
    Category 1         0.198      0.064      3.081      0.002
    Category 2         0.802      0.064     12.512      0.000
 CORE2722
    Category 1         0.163      0.065      2.496      0.013
    Category 2         0.837      0.065     12.776      0.000
 CORE2732
    Category 1         0.225      0.067      3.373      0.001
    Category 2         0.775      0.067     11.599      0.000
 CORE2742
    Category 1         0.036      0.040      0.911      0.362
    Category 2         0.964      0.040     24.404      0.000
 CORE2752
    Category 1         0.033      0.020      1.662      0.097
    Category 2         0.967      0.020     49.037      0.000
 CORE2762
    Category 1         0.005      0.017      0.316      0.752
    Category 2         0.995      0.017     58.769      0.000
 CORE2713
    Category 1         0.720      0.103      7.001      0.000
    Category 2         0.280      0.103      2.716      0.007
 CORE2723
    Category 1         0.634      0.099      6.426      0.000
    Category 2         0.366      0.099      3.716      0.000
 CORE2733
    Category 1         0.453      0.401      1.130      0.259
    Category 2         0.547      0.401      1.361      0.173
 CORE2743
    Category 1         0.433      0.101      4.286      0.000
    Category 2         0.567      0.101      5.606      0.000
 CORE2753
    Category 1         0.501      0.174      2.882      0.004
    Category 2         0.499      0.174      2.874      0.004
 CORE2763
    Category 1         0.711      0.157      4.529      0.000
    Category 2         0.289      0.157      1.845      0.065

Latent Class Pattern 4 2 4

 CORE2711
    Category 1         0.962      0.006    159.223      0.000
    Category 2         0.038      0.006      6.270      0.000
 CORE2721
    Category 1         0.962      0.007    143.261      0.000
    Category 2         0.038      0.007      5.668      0.000
 CORE2731
    Category 1         0.997      0.003    331.150      0.000
    Category 2         0.003      0.003      1.007      0.314
 CORE2741
    Category 1         0.981      0.015     67.459      0.000
    Category 2         0.019      0.015      1.287      0.198
 CORE2751
    Category 1         0.944      0.012     81.126      0.000
    Category 2         0.056      0.012      4.799      0.000
 CORE2761
    Category 1         0.984      0.005    189.407      0.000
    Category 2         0.016      0.005      3.041      0.002
 CORE2712
    Category 1         0.198      0.064      3.081      0.002
    Category 2         0.802      0.064     12.512      0.000
 CORE2722
    Category 1         0.163      0.065      2.496      0.013
    Category 2         0.837      0.065     12.776      0.000
 CORE2732
    Category 1         0.225      0.067      3.373      0.001
    Category 2         0.775      0.067     11.599      0.000
 CORE2742
    Category 1         0.036      0.040      0.911      0.362
    Category 2         0.964      0.040     24.404      0.000
 CORE2752
    Category 1         0.033      0.020      1.662      0.097
    Category 2         0.967      0.020     49.037      0.000
 CORE2762
    Category 1         0.005      0.017      0.316      0.752
    Category 2         0.995      0.017     58.769      0.000
 CORE2713
    Category 1         0.962      0.006    159.223      0.000
    Category 2         0.038      0.006      6.270      0.000
 CORE2723
    Category 1         0.962      0.007    143.261      0.000
    Category 2         0.038      0.007      5.668      0.000
 CORE2733
    Category 1         0.997      0.003    331.150      0.000
    Category 2         0.003      0.003      1.007      0.314
 CORE2743
    Category 1         0.981      0.015     67.459      0.000
    Category 2         0.019      0.015      1.287      0.198
 CORE2753
    Category 1         0.944      0.012     81.126      0.000
    Category 2         0.056      0.012      4.799      0.000
 CORE2763
    Category 1         0.984      0.005    189.407      0.000
    Category 2         0.016      0.005      3.041      0.002

Latent Class Pattern 4 3 1

 CORE2711
    Category 1         0.962      0.006    159.223      0.000
    Category 2         0.038      0.006      6.270      0.000
 CORE2721
    Category 1         0.962      0.007    143.261      0.000
    Category 2         0.038      0.007      5.668      0.000
 CORE2731
    Category 1         0.997      0.003    331.150      0.000
    Category 2         0.003      0.003      1.007      0.314
 CORE2741
    Category 1         0.981      0.015     67.459      0.000
    Category 2         0.019      0.015      1.287      0.198
 CORE2751
    Category 1         0.944      0.012     81.126      0.000
    Category 2         0.056      0.012      4.799      0.000
 CORE2761
    Category 1         0.984      0.005    189.407      0.000
    Category 2         0.016      0.005      3.041      0.002
 CORE2712
    Category 1         0.720      0.103      7.001      0.000
    Category 2         0.280      0.103      2.716      0.007
 CORE2722
    Category 1         0.634      0.099      6.426      0.000
    Category 2         0.366      0.099      3.716      0.000
 CORE2732
    Category 1         0.453      0.401      1.130      0.259
    Category 2         0.547      0.401      1.361      0.173
 CORE2742
    Category 1         0.433      0.101      4.286      0.000
    Category 2         0.567      0.101      5.606      0.000
 CORE2752
    Category 1         0.501      0.174      2.882      0.004
    Category 2         0.499      0.174      2.874      0.004
 CORE2762
    Category 1         0.711      0.157      4.529      0.000
    Category 2         0.289      0.157      1.845      0.065
 CORE2713
    Category 1         0.676      0.031     21.978      0.000
    Category 2         0.324      0.031     10.542      0.000
 CORE2723
    Category 1         0.659      0.028     23.594      0.000
    Category 2         0.341      0.028     12.231      0.000
 CORE2733
    Category 1         0.938      0.041     23.021      0.000
    Category 2         0.062      0.041      1.509      0.131
 CORE2743
    Category 1         0.769      0.060     12.804      0.000
    Category 2         0.231      0.060      3.837      0.000
 CORE2753
    Category 1         0.265      0.048      5.488      0.000
    Category 2         0.735      0.048     15.205      0.000
 CORE2763
    Category 1         0.424      0.053      7.966      0.000
    Category 2         0.576      0.053     10.823      0.000

Latent Class Pattern 4 3 2

 CORE2711
    Category 1         0.962      0.006    159.223      0.000
    Category 2         0.038      0.006      6.270      0.000
 CORE2721
    Category 1         0.962      0.007    143.261      0.000
    Category 2         0.038      0.007      5.668      0.000
 CORE2731
    Category 1         0.997      0.003    331.150      0.000
    Category 2         0.003      0.003      1.007      0.314
 CORE2741
    Category 1         0.981      0.015     67.459      0.000
    Category 2         0.019      0.015      1.287      0.198
 CORE2751
    Category 1         0.944      0.012     81.126      0.000
    Category 2         0.056      0.012      4.799      0.000
 CORE2761
    Category 1         0.984      0.005    189.407      0.000
    Category 2         0.016      0.005      3.041      0.002
 CORE2712
    Category 1         0.720      0.103      7.001      0.000
    Category 2         0.280      0.103      2.716      0.007
 CORE2722
    Category 1         0.634      0.099      6.426      0.000
    Category 2         0.366      0.099      3.716      0.000
 CORE2732
    Category 1         0.453      0.401      1.130      0.259
    Category 2         0.547      0.401      1.361      0.173
 CORE2742
    Category 1         0.433      0.101      4.286      0.000
    Category 2         0.567      0.101      5.606      0.000
 CORE2752
    Category 1         0.501      0.174      2.882      0.004
    Category 2         0.499      0.174      2.874      0.004
 CORE2762
    Category 1         0.711      0.157      4.529      0.000
    Category 2         0.289      0.157      1.845      0.065
 CORE2713
    Category 1         0.198      0.064      3.081      0.002
    Category 2         0.802      0.064     12.512      0.000
 CORE2723
    Category 1         0.163      0.065      2.496      0.013
    Category 2         0.837      0.065     12.776      0.000
 CORE2733
    Category 1         0.225      0.067      3.373      0.001
    Category 2         0.775      0.067     11.599      0.000
 CORE2743
    Category 1         0.036      0.040      0.911      0.362
    Category 2         0.964      0.040     24.404      0.000
 CORE2753
    Category 1         0.033      0.020      1.662      0.097
    Category 2         0.967      0.020     49.037      0.000
 CORE2763
    Category 1         0.005      0.017      0.316      0.752
    Category 2         0.995      0.017     58.769      0.000

Latent Class Pattern 4 3 3

 CORE2711
    Category 1         0.962      0.006    159.223      0.000
    Category 2         0.038      0.006      6.270      0.000
 CORE2721
    Category 1         0.962      0.007    143.261      0.000
    Category 2         0.038      0.007      5.668      0.000
 CORE2731
    Category 1         0.997      0.003    331.150      0.000
    Category 2         0.003      0.003      1.007      0.314
 CORE2741
    Category 1         0.981      0.015     67.459      0.000
    Category 2         0.019      0.015      1.287      0.198
 CORE2751
    Category 1         0.944      0.012     81.126      0.000
    Category 2         0.056      0.012      4.799      0.000
 CORE2761
    Category 1         0.984      0.005    189.407      0.000
    Category 2         0.016      0.005      3.041      0.002
 CORE2712
    Category 1         0.720      0.103      7.001      0.000
    Category 2         0.280      0.103      2.716      0.007
 CORE2722
    Category 1         0.634      0.099      6.426      0.000
    Category 2         0.366      0.099      3.716      0.000
 CORE2732
    Category 1         0.453      0.401      1.130      0.259
    Category 2         0.547      0.401      1.361      0.173
 CORE2742
    Category 1         0.433      0.101      4.286      0.000
    Category 2         0.567      0.101      5.606      0.000
 CORE2752
    Category 1         0.501      0.174      2.882      0.004
    Category 2         0.499      0.174      2.874      0.004
 CORE2762
    Category 1         0.711      0.157      4.529      0.000
    Category 2         0.289      0.157      1.845      0.065
 CORE2713
    Category 1         0.720      0.103      7.001      0.000
    Category 2         0.280      0.103      2.716      0.007
 CORE2723
    Category 1         0.634      0.099      6.426      0.000
    Category 2         0.366      0.099      3.716      0.000
 CORE2733
    Category 1         0.453      0.401      1.130      0.259
    Category 2         0.547      0.401      1.361      0.173
 CORE2743
    Category 1         0.433      0.101      4.286      0.000
    Category 2         0.567      0.101      5.606      0.000
 CORE2753
    Category 1         0.501      0.174      2.882      0.004
    Category 2         0.499      0.174      2.874      0.004
 CORE2763
    Category 1         0.711      0.157      4.529      0.000
    Category 2         0.289      0.157      1.845      0.065

Latent Class Pattern 4 3 4

 CORE2711
    Category 1         0.962      0.006    159.223      0.000
    Category 2         0.038      0.006      6.270      0.000
 CORE2721
    Category 1         0.962      0.007    143.261      0.000
    Category 2         0.038      0.007      5.668      0.000
 CORE2731
    Category 1         0.997      0.003    331.150      0.000
    Category 2         0.003      0.003      1.007      0.314
 CORE2741
    Category 1         0.981      0.015     67.459      0.000
    Category 2         0.019      0.015      1.287      0.198
 CORE2751
    Category 1         0.944      0.012     81.126      0.000
    Category 2         0.056      0.012      4.799      0.000
 CORE2761
    Category 1         0.984      0.005    189.407      0.000
    Category 2         0.016      0.005      3.041      0.002
 CORE2712
    Category 1         0.720      0.103      7.001      0.000
    Category 2         0.280      0.103      2.716      0.007
 CORE2722
    Category 1         0.634      0.099      6.426      0.000
    Category 2         0.366      0.099      3.716      0.000
 CORE2732
    Category 1         0.453      0.401      1.130      0.259
    Category 2         0.547      0.401      1.361      0.173
 CORE2742
    Category 1         0.433      0.101      4.286      0.000
    Category 2         0.567      0.101      5.606      0.000
 CORE2752
    Category 1         0.501      0.174      2.882      0.004
    Category 2         0.499      0.174      2.874      0.004
 CORE2762
    Category 1         0.711      0.157      4.529      0.000
    Category 2         0.289      0.157      1.845      0.065
 CORE2713
    Category 1         0.962      0.006    159.223      0.000
    Category 2         0.038      0.006      6.270      0.000
 CORE2723
    Category 1         0.962      0.007    143.261      0.000
    Category 2         0.038      0.007      5.668      0.000
 CORE2733
    Category 1         0.997      0.003    331.150      0.000
    Category 2         0.003      0.003      1.007      0.314
 CORE2743
    Category 1         0.981      0.015     67.459      0.000
    Category 2         0.019      0.015      1.287      0.198
 CORE2753
    Category 1         0.944      0.012     81.126      0.000
    Category 2         0.056      0.012      4.799      0.000
 CORE2763
    Category 1         0.984      0.005    189.407      0.000
    Category 2         0.016      0.005      3.041      0.002

Latent Class Pattern 4 4 1

 CORE2711
    Category 1         0.962      0.006    159.223      0.000
    Category 2         0.038      0.006      6.270      0.000
 CORE2721
    Category 1         0.962      0.007    143.261      0.000
    Category 2         0.038      0.007      5.668      0.000
 CORE2731
    Category 1         0.997      0.003    331.150      0.000
    Category 2         0.003      0.003      1.007      0.314
 CORE2741
    Category 1         0.981      0.015     67.459      0.000
    Category 2         0.019      0.015      1.287      0.198
 CORE2751
    Category 1         0.944      0.012     81.126      0.000
    Category 2         0.056      0.012      4.799      0.000
 CORE2761
    Category 1         0.984      0.005    189.407      0.000
    Category 2         0.016      0.005      3.041      0.002
 CORE2712
    Category 1         0.962      0.006    159.223      0.000
    Category 2         0.038      0.006      6.270      0.000
 CORE2722
    Category 1         0.962      0.007    143.261      0.000
    Category 2         0.038      0.007      5.668      0.000
 CORE2732
    Category 1         0.997      0.003    331.150      0.000
    Category 2         0.003      0.003      1.007      0.314
 CORE2742
    Category 1         0.981      0.015     67.459      0.000
    Category 2         0.019      0.015      1.287      0.198
 CORE2752
    Category 1         0.944      0.012     81.126      0.000
    Category 2         0.056      0.012      4.799      0.000
 CORE2762
    Category 1         0.984      0.005    189.407      0.000
    Category 2         0.016      0.005      3.041      0.002
 CORE2713
    Category 1         0.676      0.031     21.978      0.000
    Category 2         0.324      0.031     10.542      0.000
 CORE2723
    Category 1         0.659      0.028     23.594      0.000
    Category 2         0.341      0.028     12.231      0.000
 CORE2733
    Category 1         0.938      0.041     23.021      0.000
    Category 2         0.062      0.041      1.509      0.131
 CORE2743
    Category 1         0.769      0.060     12.804      0.000
    Category 2         0.231      0.060      3.837      0.000
 CORE2753
    Category 1         0.265      0.048      5.488      0.000
    Category 2         0.735      0.048     15.205      0.000
 CORE2763
    Category 1         0.424      0.053      7.966      0.000
    Category 2         0.576      0.053     10.823      0.000

Latent Class Pattern 4 4 2

 CORE2711
    Category 1         0.962      0.006    159.223      0.000
    Category 2         0.038      0.006      6.270      0.000
 CORE2721
    Category 1         0.962      0.007    143.261      0.000
    Category 2         0.038      0.007      5.668      0.000
 CORE2731
    Category 1         0.997      0.003    331.150      0.000
    Category 2         0.003      0.003      1.007      0.314
 CORE2741
    Category 1         0.981      0.015     67.459      0.000
    Category 2         0.019      0.015      1.287      0.198
 CORE2751
    Category 1         0.944      0.012     81.126      0.000
    Category 2         0.056      0.012      4.799      0.000
 CORE2761
    Category 1         0.984      0.005    189.407      0.000
    Category 2         0.016      0.005      3.041      0.002
 CORE2712
    Category 1         0.962      0.006    159.223      0.000
    Category 2         0.038      0.006      6.270      0.000
 CORE2722
    Category 1         0.962      0.007    143.261      0.000
    Category 2         0.038      0.007      5.668      0.000
 CORE2732
    Category 1         0.997      0.003    331.150      0.000
    Category 2         0.003      0.003      1.007      0.314
 CORE2742
    Category 1         0.981      0.015     67.459      0.000
    Category 2         0.019      0.015      1.287      0.198
 CORE2752
    Category 1         0.944      0.012     81.126      0.000
    Category 2         0.056      0.012      4.799      0.000
 CORE2762
    Category 1         0.984      0.005    189.407      0.000
    Category 2         0.016      0.005      3.041      0.002
 CORE2713
    Category 1         0.198      0.064      3.081      0.002
    Category 2         0.802      0.064     12.512      0.000
 CORE2723
    Category 1         0.163      0.065      2.496      0.013
    Category 2         0.837      0.065     12.776      0.000
 CORE2733
    Category 1         0.225      0.067      3.373      0.001
    Category 2         0.775      0.067     11.599      0.000
 CORE2743
    Category 1         0.036      0.040      0.911      0.362
    Category 2         0.964      0.040     24.404      0.000
 CORE2753
    Category 1         0.033      0.020      1.662      0.097
    Category 2         0.967      0.020     49.037      0.000
 CORE2763
    Category 1         0.005      0.017      0.316      0.752
    Category 2         0.995      0.017     58.769      0.000

Latent Class Pattern 4 4 3

 CORE2711
    Category 1         0.962      0.006    159.223      0.000
    Category 2         0.038      0.006      6.270      0.000
 CORE2721
    Category 1         0.962      0.007    143.261      0.000
    Category 2         0.038      0.007      5.668      0.000
 CORE2731
    Category 1         0.997      0.003    331.150      0.000
    Category 2         0.003      0.003      1.007      0.314
 CORE2741
    Category 1         0.981      0.015     67.459      0.000
    Category 2         0.019      0.015      1.287      0.198
 CORE2751
    Category 1         0.944      0.012     81.126      0.000
    Category 2         0.056      0.012      4.799      0.000
 CORE2761
    Category 1         0.984      0.005    189.407      0.000
    Category 2         0.016      0.005      3.041      0.002
 CORE2712
    Category 1         0.962      0.006    159.223      0.000
    Category 2         0.038      0.006      6.270      0.000
 CORE2722
    Category 1         0.962      0.007    143.261      0.000
    Category 2         0.038      0.007      5.668      0.000
 CORE2732
    Category 1         0.997      0.003    331.150      0.000
    Category 2         0.003      0.003      1.007      0.314
 CORE2742
    Category 1         0.981      0.015     67.459      0.000
    Category 2         0.019      0.015      1.287      0.198
 CORE2752
    Category 1         0.944      0.012     81.126      0.000
    Category 2         0.056      0.012      4.799      0.000
 CORE2762
    Category 1         0.984      0.005    189.407      0.000
    Category 2         0.016      0.005      3.041      0.002
 CORE2713
    Category 1         0.720      0.103      7.001      0.000
    Category 2         0.280      0.103      2.716      0.007
 CORE2723
    Category 1         0.634      0.099      6.426      0.000
    Category 2         0.366      0.099      3.716      0.000
 CORE2733
    Category 1         0.453      0.401      1.130      0.259
    Category 2         0.547      0.401      1.361      0.173
 CORE2743
    Category 1         0.433      0.101      4.286      0.000
    Category 2         0.567      0.101      5.606      0.000
 CORE2753
    Category 1         0.501      0.174      2.882      0.004
    Category 2         0.499      0.174      2.874      0.004
 CORE2763
    Category 1         0.711      0.157      4.529      0.000
    Category 2         0.289      0.157      1.845      0.065

Latent Class Pattern 4 4 4

 CORE2711
    Category 1         0.962      0.006    159.223      0.000
    Category 2         0.038      0.006      6.270      0.000
 CORE2721
    Category 1         0.962      0.007    143.261      0.000
    Category 2         0.038      0.007      5.668      0.000
 CORE2731
    Category 1         0.997      0.003    331.150      0.000
    Category 2         0.003      0.003      1.007      0.314
 CORE2741
    Category 1         0.981      0.015     67.459      0.000
    Category 2         0.019      0.015      1.287      0.198
 CORE2751
    Category 1         0.944      0.012     81.126      0.000
    Category 2         0.056      0.012      4.799      0.000
 CORE2761
    Category 1         0.984      0.005    189.407      0.000
    Category 2         0.016      0.005      3.041      0.002
 CORE2712
    Category 1         0.962      0.006    159.223      0.000
    Category 2         0.038      0.006      6.270      0.000
 CORE2722
    Category 1         0.962      0.007    143.261      0.000
    Category 2         0.038      0.007      5.668      0.000
 CORE2732
    Category 1         0.997      0.003    331.150      0.000
    Category 2         0.003      0.003      1.007      0.314
 CORE2742
    Category 1         0.981      0.015     67.459      0.000
    Category 2         0.019      0.015      1.287      0.198
 CORE2752
    Category 1         0.944      0.012     81.126      0.000
    Category 2         0.056      0.012      4.799      0.000
 CORE2762
    Category 1         0.984      0.005    189.407      0.000
    Category 2         0.016      0.005      3.041      0.002
 CORE2713
    Category 1         0.962      0.006    159.223      0.000
    Category 2         0.038      0.006      6.270      0.000
 CORE2723
    Category 1         0.962      0.007    143.261      0.000
    Category 2         0.038      0.007      5.668      0.000
 CORE2733
    Category 1         0.997      0.003    331.150      0.000
    Category 2         0.003      0.003      1.007      0.314
 CORE2743
    Category 1         0.981      0.015     67.459      0.000
    Category 2         0.019      0.015      1.287      0.198
 CORE2753
    Category 1         0.944      0.012     81.126      0.000
    Category 2         0.056      0.012      4.799      0.000
 CORE2763
    Category 1         0.984      0.005    189.407      0.000
    Category 2         0.016      0.005      3.041      0.002


QUALITY OF NUMERICAL RESULTS

     Condition Number for the Information Matrix              0.108E-05
       (ratio of smallest to largest eigenvalue)


TECHNICAL 1 OUTPUT


     PARAMETER SPECIFICATION FOR LATENT CLASS PATTERN 1 1 1


     PARAMETER SPECIFICATION FOR LATENT CLASS PATTERN 1 1 2


     PARAMETER SPECIFICATION FOR LATENT CLASS PATTERN 1 1 3


     PARAMETER SPECIFICATION FOR LATENT CLASS PATTERN 1 1 4


     PARAMETER SPECIFICATION FOR LATENT CLASS PATTERN 1 2 1


     PARAMETER SPECIFICATION FOR LATENT CLASS PATTERN 1 2 2


     PARAMETER SPECIFICATION FOR LATENT CLASS PATTERN 1 2 3


     PARAMETER SPECIFICATION FOR LATENT CLASS PATTERN 1 2 4


     PARAMETER SPECIFICATION FOR LATENT CLASS PATTERN 1 3 1


     PARAMETER SPECIFICATION FOR LATENT CLASS PATTERN 1 3 2


     PARAMETER SPECIFICATION FOR LATENT CLASS PATTERN 1 3 3


     PARAMETER SPECIFICATION FOR LATENT CLASS PATTERN 1 3 4


     PARAMETER SPECIFICATION FOR LATENT CLASS PATTERN 1 4 1


     PARAMETER SPECIFICATION FOR LATENT CLASS PATTERN 1 4 2


     PARAMETER SPECIFICATION FOR LATENT CLASS PATTERN 1 4 3


     PARAMETER SPECIFICATION FOR LATENT CLASS PATTERN 1 4 4


     PARAMETER SPECIFICATION FOR LATENT CLASS PATTERN 2 1 1


     PARAMETER SPECIFICATION FOR LATENT CLASS PATTERN 2 1 2


     PARAMETER SPECIFICATION FOR LATENT CLASS PATTERN 2 1 3


     PARAMETER SPECIFICATION FOR LATENT CLASS PATTERN 2 1 4


     PARAMETER SPECIFICATION FOR LATENT CLASS PATTERN 2 2 1


     PARAMETER SPECIFICATION FOR LATENT CLASS PATTERN 2 2 2


     PARAMETER SPECIFICATION FOR LATENT CLASS PATTERN 2 2 3


     PARAMETER SPECIFICATION FOR LATENT CLASS PATTERN 2 2 4


     PARAMETER SPECIFICATION FOR LATENT CLASS PATTERN 2 3 1


     PARAMETER SPECIFICATION FOR LATENT CLASS PATTERN 2 3 2


     PARAMETER SPECIFICATION FOR LATENT CLASS PATTERN 2 3 3


     PARAMETER SPECIFICATION FOR LATENT CLASS PATTERN 2 3 4


     PARAMETER SPECIFICATION FOR LATENT CLASS PATTERN 2 4 1


     PARAMETER SPECIFICATION FOR LATENT CLASS PATTERN 2 4 2


     PARAMETER SPECIFICATION FOR LATENT CLASS PATTERN 2 4 3


     PARAMETER SPECIFICATION FOR LATENT CLASS PATTERN 2 4 4


     PARAMETER SPECIFICATION FOR LATENT CLASS PATTERN 3 1 1


     PARAMETER SPECIFICATION FOR LATENT CLASS PATTERN 3 1 2


     PARAMETER SPECIFICATION FOR LATENT CLASS PATTERN 3 1 3


     PARAMETER SPECIFICATION FOR LATENT CLASS PATTERN 3 1 4


     PARAMETER SPECIFICATION FOR LATENT CLASS PATTERN 3 2 1


     PARAMETER SPECIFICATION FOR LATENT CLASS PATTERN 3 2 2


     PARAMETER SPECIFICATION FOR LATENT CLASS PATTERN 3 2 3


     PARAMETER SPECIFICATION FOR LATENT CLASS PATTERN 3 2 4


     PARAMETER SPECIFICATION FOR LATENT CLASS PATTERN 3 3 1


     PARAMETER SPECIFICATION FOR LATENT CLASS PATTERN 3 3 2


     PARAMETER SPECIFICATION FOR LATENT CLASS PATTERN 3 3 3


     PARAMETER SPECIFICATION FOR LATENT CLASS PATTERN 3 3 4


     PARAMETER SPECIFICATION FOR LATENT CLASS PATTERN 3 4 1


     PARAMETER SPECIFICATION FOR LATENT CLASS PATTERN 3 4 2


     PARAMETER SPECIFICATION FOR LATENT CLASS PATTERN 3 4 3


     PARAMETER SPECIFICATION FOR LATENT CLASS PATTERN 3 4 4


     PARAMETER SPECIFICATION FOR LATENT CLASS PATTERN 4 1 1


     PARAMETER SPECIFICATION FOR LATENT CLASS PATTERN 4 1 2


     PARAMETER SPECIFICATION FOR LATENT CLASS PATTERN 4 1 3


     PARAMETER SPECIFICATION FOR LATENT CLASS PATTERN 4 1 4


     PARAMETER SPECIFICATION FOR LATENT CLASS PATTERN 4 2 1


     PARAMETER SPECIFICATION FOR LATENT CLASS PATTERN 4 2 2


     PARAMETER SPECIFICATION FOR LATENT CLASS PATTERN 4 2 3


     PARAMETER SPECIFICATION FOR LATENT CLASS PATTERN 4 2 4


     PARAMETER SPECIFICATION FOR LATENT CLASS PATTERN 4 3 1


     PARAMETER SPECIFICATION FOR LATENT CLASS PATTERN 4 3 2


     PARAMETER SPECIFICATION FOR LATENT CLASS PATTERN 4 3 3


     PARAMETER SPECIFICATION FOR LATENT CLASS PATTERN 4 3 4


     PARAMETER SPECIFICATION FOR LATENT CLASS PATTERN 4 4 1


     PARAMETER SPECIFICATION FOR LATENT CLASS PATTERN 4 4 2


     PARAMETER SPECIFICATION FOR LATENT CLASS PATTERN 4 4 3


     PARAMETER SPECIFICATION FOR LATENT CLASS PATTERN 4 4 4


     PARAMETER SPECIFICATION FOR LATENT CLASS INDICATOR MODEL PART


           TAU(U) FOR LATENT CLASS PATTERN 1 1 1
              CORE2711      CORE2721      CORE2731      CORE2741      CORE2751
              ________      ________      ________      ________      ________
 1                  1             2             3             4             5


           TAU(U) FOR LATENT CLASS PATTERN 1 1 1
              CORE2761      CORE2712      CORE2722      CORE2732      CORE2742
              ________      ________      ________      ________      ________
 1                  6             1             2             3             4


           TAU(U) FOR LATENT CLASS PATTERN 1 1 1
              CORE2752      CORE2762      CORE2713      CORE2723      CORE2733
              ________      ________      ________      ________      ________
 1                  5             6             1             2             3


           TAU(U) FOR LATENT CLASS PATTERN 1 1 1
              CORE2743      CORE2753      CORE2763
              ________      ________      ________
 1                  4             5             6


           TAU(U) FOR LATENT CLASS PATTERN 1 1 2
              CORE2711      CORE2721      CORE2731      CORE2741      CORE2751
              ________      ________      ________      ________      ________
 1                  1             2             3             4             5


           TAU(U) FOR LATENT CLASS PATTERN 1 1 2
              CORE2761      CORE2712      CORE2722      CORE2732      CORE2742
              ________      ________      ________      ________      ________
 1                  6             1             2             3             4


           TAU(U) FOR LATENT CLASS PATTERN 1 1 2
              CORE2752      CORE2762      CORE2713      CORE2723      CORE2733
              ________      ________      ________      ________      ________
 1                  5             6             7             8             9


           TAU(U) FOR LATENT CLASS PATTERN 1 1 2
              CORE2743      CORE2753      CORE2763
              ________      ________      ________
 1                 10            11            12


           TAU(U) FOR LATENT CLASS PATTERN 1 1 3
              CORE2711      CORE2721      CORE2731      CORE2741      CORE2751
              ________      ________      ________      ________      ________
 1                  1             2             3             4             5


           TAU(U) FOR LATENT CLASS PATTERN 1 1 3
              CORE2761      CORE2712      CORE2722      CORE2732      CORE2742
              ________      ________      ________      ________      ________
 1                  6             1             2             3             4


           TAU(U) FOR LATENT CLASS PATTERN 1 1 3
              CORE2752      CORE2762      CORE2713      CORE2723      CORE2733
              ________      ________      ________      ________      ________
 1                  5             6            13            14            15


           TAU(U) FOR LATENT CLASS PATTERN 1 1 3
              CORE2743      CORE2753      CORE2763
              ________      ________      ________
 1                 16            17            18


           TAU(U) FOR LATENT CLASS PATTERN 1 1 4
              CORE2711      CORE2721      CORE2731      CORE2741      CORE2751
              ________      ________      ________      ________      ________
 1                  1             2             3             4             5


           TAU(U) FOR LATENT CLASS PATTERN 1 1 4
              CORE2761      CORE2712      CORE2722      CORE2732      CORE2742
              ________      ________      ________      ________      ________
 1                  6             1             2             3             4


           TAU(U) FOR LATENT CLASS PATTERN 1 1 4
              CORE2752      CORE2762      CORE2713      CORE2723      CORE2733
              ________      ________      ________      ________      ________
 1                  5             6            19            20            21


           TAU(U) FOR LATENT CLASS PATTERN 1 1 4
              CORE2743      CORE2753      CORE2763
              ________      ________      ________
 1                 22            23            24


           TAU(U) FOR LATENT CLASS PATTERN 1 2 1
              CORE2711      CORE2721      CORE2731      CORE2741      CORE2751
              ________      ________      ________      ________      ________
 1                  1             2             3             4             5


           TAU(U) FOR LATENT CLASS PATTERN 1 2 1
              CORE2761      CORE2712      CORE2722      CORE2732      CORE2742
              ________      ________      ________      ________      ________
 1                  6             7             8             9            10


           TAU(U) FOR LATENT CLASS PATTERN 1 2 1
              CORE2752      CORE2762      CORE2713      CORE2723      CORE2733
              ________      ________      ________      ________      ________
 1                 11            12             1             2             3


           TAU(U) FOR LATENT CLASS PATTERN 1 2 1
              CORE2743      CORE2753      CORE2763
              ________      ________      ________
 1                  4             5             6


           TAU(U) FOR LATENT CLASS PATTERN 1 2 2
              CORE2711      CORE2721      CORE2731      CORE2741      CORE2751
              ________      ________      ________      ________      ________
 1                  1             2             3             4             5


           TAU(U) FOR LATENT CLASS PATTERN 1 2 2
              CORE2761      CORE2712      CORE2722      CORE2732      CORE2742
              ________      ________      ________      ________      ________
 1                  6             7             8             9            10


           TAU(U) FOR LATENT CLASS PATTERN 1 2 2
              CORE2752      CORE2762      CORE2713      CORE2723      CORE2733
              ________      ________      ________      ________      ________
 1                 11            12             7             8             9


           TAU(U) FOR LATENT CLASS PATTERN 1 2 2
              CORE2743      CORE2753      CORE2763
              ________      ________      ________
 1                 10            11            12


           TAU(U) FOR LATENT CLASS PATTERN 1 2 3
              CORE2711      CORE2721      CORE2731      CORE2741      CORE2751
              ________      ________      ________      ________      ________
 1                  1             2             3             4             5


           TAU(U) FOR LATENT CLASS PATTERN 1 2 3
              CORE2761      CORE2712      CORE2722      CORE2732      CORE2742
              ________      ________      ________      ________      ________
 1                  6             7             8             9            10


           TAU(U) FOR LATENT CLASS PATTERN 1 2 3
              CORE2752      CORE2762      CORE2713      CORE2723      CORE2733
              ________      ________      ________      ________      ________
 1                 11            12            13            14            15


           TAU(U) FOR LATENT CLASS PATTERN 1 2 3
              CORE2743      CORE2753      CORE2763
              ________      ________      ________
 1                 16            17            18


           TAU(U) FOR LATENT CLASS PATTERN 1 2 4
              CORE2711      CORE2721      CORE2731      CORE2741      CORE2751
              ________      ________      ________      ________      ________
 1                  1             2             3             4             5


           TAU(U) FOR LATENT CLASS PATTERN 1 2 4
              CORE2761      CORE2712      CORE2722      CORE2732      CORE2742
              ________      ________      ________      ________      ________
 1                  6             7             8             9            10


           TAU(U) FOR LATENT CLASS PATTERN 1 2 4
              CORE2752      CORE2762      CORE2713      CORE2723      CORE2733
              ________      ________      ________      ________      ________
 1                 11            12            19            20            21


           TAU(U) FOR LATENT CLASS PATTERN 1 2 4
              CORE2743      CORE2753      CORE2763
              ________      ________      ________
 1                 22            23            24


           TAU(U) FOR LATENT CLASS PATTERN 1 3 1
              CORE2711      CORE2721      CORE2731      CORE2741      CORE2751
              ________      ________      ________      ________      ________
 1                  1             2             3             4             5


           TAU(U) FOR LATENT CLASS PATTERN 1 3 1
              CORE2761      CORE2712      CORE2722      CORE2732      CORE2742
              ________      ________      ________      ________      ________
 1                  6            13            14            15            16


           TAU(U) FOR LATENT CLASS PATTERN 1 3 1
              CORE2752      CORE2762      CORE2713      CORE2723      CORE2733
              ________      ________      ________      ________      ________
 1                 17            18             1             2             3


           TAU(U) FOR LATENT CLASS PATTERN 1 3 1
              CORE2743      CORE2753      CORE2763
              ________      ________      ________
 1                  4             5             6


           TAU(U) FOR LATENT CLASS PATTERN 1 3 2
              CORE2711      CORE2721      CORE2731      CORE2741      CORE2751
              ________      ________      ________      ________      ________
 1                  1             2             3             4             5


           TAU(U) FOR LATENT CLASS PATTERN 1 3 2
              CORE2761      CORE2712      CORE2722      CORE2732      CORE2742
              ________      ________      ________      ________      ________
 1                  6            13            14            15            16


           TAU(U) FOR LATENT CLASS PATTERN 1 3 2
              CORE2752      CORE2762      CORE2713      CORE2723      CORE2733
              ________      ________      ________      ________      ________
 1                 17            18             7             8             9


           TAU(U) FOR LATENT CLASS PATTERN 1 3 2
              CORE2743      CORE2753      CORE2763
              ________      ________      ________
 1                 10            11            12


           TAU(U) FOR LATENT CLASS PATTERN 1 3 3
              CORE2711      CORE2721      CORE2731      CORE2741      CORE2751
              ________      ________      ________      ________      ________
 1                  1             2             3             4             5


           TAU(U) FOR LATENT CLASS PATTERN 1 3 3
              CORE2761      CORE2712      CORE2722      CORE2732      CORE2742
              ________      ________      ________      ________      ________
 1                  6            13            14            15            16


           TAU(U) FOR LATENT CLASS PATTERN 1 3 3
              CORE2752      CORE2762      CORE2713      CORE2723      CORE2733
              ________      ________      ________      ________      ________
 1                 17            18            13            14            15


           TAU(U) FOR LATENT CLASS PATTERN 1 3 3
              CORE2743      CORE2753      CORE2763
              ________      ________      ________
 1                 16            17            18


           TAU(U) FOR LATENT CLASS PATTERN 1 3 4
              CORE2711      CORE2721      CORE2731      CORE2741      CORE2751
              ________      ________      ________      ________      ________
 1                  1             2             3             4             5


           TAU(U) FOR LATENT CLASS PATTERN 1 3 4
              CORE2761      CORE2712      CORE2722      CORE2732      CORE2742
              ________      ________      ________      ________      ________
 1                  6            13            14            15            16


           TAU(U) FOR LATENT CLASS PATTERN 1 3 4
              CORE2752      CORE2762      CORE2713      CORE2723      CORE2733
              ________      ________      ________      ________      ________
 1                 17            18            19            20            21


           TAU(U) FOR LATENT CLASS PATTERN 1 3 4
              CORE2743      CORE2753      CORE2763
              ________      ________      ________
 1                 22            23            24


           TAU(U) FOR LATENT CLASS PATTERN 1 4 1
              CORE2711      CORE2721      CORE2731      CORE2741      CORE2751
              ________      ________      ________      ________      ________
 1                  1             2             3             4             5


           TAU(U) FOR LATENT CLASS PATTERN 1 4 1
              CORE2761      CORE2712      CORE2722      CORE2732      CORE2742
              ________      ________      ________      ________      ________
 1                  6            19            20            21            22


           TAU(U) FOR LATENT CLASS PATTERN 1 4 1
              CORE2752      CORE2762      CORE2713      CORE2723      CORE2733
              ________      ________      ________      ________      ________
 1                 23            24             1             2             3


           TAU(U) FOR LATENT CLASS PATTERN 1 4 1
              CORE2743      CORE2753      CORE2763
              ________      ________      ________
 1                  4             5             6


           TAU(U) FOR LATENT CLASS PATTERN 1 4 2
              CORE2711      CORE2721      CORE2731      CORE2741      CORE2751
              ________      ________      ________      ________      ________
 1                  1             2             3             4             5


           TAU(U) FOR LATENT CLASS PATTERN 1 4 2
              CORE2761      CORE2712      CORE2722      CORE2732      CORE2742
              ________      ________      ________      ________      ________
 1                  6            19            20            21            22


           TAU(U) FOR LATENT CLASS PATTERN 1 4 2
              CORE2752      CORE2762      CORE2713      CORE2723      CORE2733
              ________      ________      ________      ________      ________
 1                 23            24             7             8             9


           TAU(U) FOR LATENT CLASS PATTERN 1 4 2
              CORE2743      CORE2753      CORE2763
              ________      ________      ________
 1                 10            11            12


           TAU(U) FOR LATENT CLASS PATTERN 1 4 3
              CORE2711      CORE2721      CORE2731      CORE2741      CORE2751
              ________      ________      ________      ________      ________
 1                  1             2             3             4             5


           TAU(U) FOR LATENT CLASS PATTERN 1 4 3
              CORE2761      CORE2712      CORE2722      CORE2732      CORE2742
              ________      ________      ________      ________      ________
 1                  6            19            20            21            22


           TAU(U) FOR LATENT CLASS PATTERN 1 4 3
              CORE2752      CORE2762      CORE2713      CORE2723      CORE2733
              ________      ________      ________      ________      ________
 1                 23            24            13            14            15


           TAU(U) FOR LATENT CLASS PATTERN 1 4 3
              CORE2743      CORE2753      CORE2763
              ________      ________      ________
 1                 16            17            18


           TAU(U) FOR LATENT CLASS PATTERN 1 4 4
              CORE2711      CORE2721      CORE2731      CORE2741      CORE2751
              ________      ________      ________      ________      ________
 1                  1             2             3             4             5


           TAU(U) FOR LATENT CLASS PATTERN 1 4 4
              CORE2761      CORE2712      CORE2722      CORE2732      CORE2742
              ________      ________      ________      ________      ________
 1                  6            19            20            21            22


           TAU(U) FOR LATENT CLASS PATTERN 1 4 4
              CORE2752      CORE2762      CORE2713      CORE2723      CORE2733
              ________      ________      ________      ________      ________
 1                 23            24            19            20            21


           TAU(U) FOR LATENT CLASS PATTERN 1 4 4
              CORE2743      CORE2753      CORE2763
              ________      ________      ________
 1                 22            23            24


           TAU(U) FOR LATENT CLASS PATTERN 2 1 1
              CORE2711      CORE2721      CORE2731      CORE2741      CORE2751
              ________      ________      ________      ________      ________
 1                  7             8             9            10            11


           TAU(U) FOR LATENT CLASS PATTERN 2 1 1
              CORE2761      CORE2712      CORE2722      CORE2732      CORE2742
              ________      ________      ________      ________      ________
 1                 12             1             2             3             4


           TAU(U) FOR LATENT CLASS PATTERN 2 1 1
              CORE2752      CORE2762      CORE2713      CORE2723      CORE2733
              ________      ________      ________      ________      ________
 1                  5             6             1             2             3


           TAU(U) FOR LATENT CLASS PATTERN 2 1 1
              CORE2743      CORE2753      CORE2763
              ________      ________      ________
 1                  4             5             6


           TAU(U) FOR LATENT CLASS PATTERN 2 1 2
              CORE2711      CORE2721      CORE2731      CORE2741      CORE2751
              ________      ________      ________      ________      ________
 1                  7             8             9            10            11


           TAU(U) FOR LATENT CLASS PATTERN 2 1 2
              CORE2761      CORE2712      CORE2722      CORE2732      CORE2742
              ________      ________      ________      ________      ________
 1                 12             1             2             3             4


           TAU(U) FOR LATENT CLASS PATTERN 2 1 2
              CORE2752      CORE2762      CORE2713      CORE2723      CORE2733
              ________      ________      ________      ________      ________
 1                  5             6             7             8             9


           TAU(U) FOR LATENT CLASS PATTERN 2 1 2
              CORE2743      CORE2753      CORE2763
              ________      ________      ________
 1                 10            11            12


           TAU(U) FOR LATENT CLASS PATTERN 2 1 3
              CORE2711      CORE2721      CORE2731      CORE2741      CORE2751
              ________      ________      ________      ________      ________
 1                  7             8             9            10            11


           TAU(U) FOR LATENT CLASS PATTERN 2 1 3
              CORE2761      CORE2712      CORE2722      CORE2732      CORE2742
              ________      ________      ________      ________      ________
 1                 12             1             2             3             4


           TAU(U) FOR LATENT CLASS PATTERN 2 1 3
              CORE2752      CORE2762      CORE2713      CORE2723      CORE2733
              ________      ________      ________      ________      ________
 1                  5             6            13            14            15


           TAU(U) FOR LATENT CLASS PATTERN 2 1 3
              CORE2743      CORE2753      CORE2763
              ________      ________      ________
 1                 16            17            18


           TAU(U) FOR LATENT CLASS PATTERN 2 1 4
              CORE2711      CORE2721      CORE2731      CORE2741      CORE2751
              ________      ________      ________      ________      ________
 1                  7             8             9            10            11


           TAU(U) FOR LATENT CLASS PATTERN 2 1 4
              CORE2761      CORE2712      CORE2722      CORE2732      CORE2742
              ________      ________      ________      ________      ________
 1                 12             1             2             3             4


           TAU(U) FOR LATENT CLASS PATTERN 2 1 4
              CORE2752      CORE2762      CORE2713      CORE2723      CORE2733
              ________      ________      ________      ________      ________
 1                  5             6            19            20            21


           TAU(U) FOR LATENT CLASS PATTERN 2 1 4
              CORE2743      CORE2753      CORE2763
              ________      ________      ________
 1                 22            23            24


           TAU(U) FOR LATENT CLASS PATTERN 2 2 1
              CORE2711      CORE2721      CORE2731      CORE2741      CORE2751
              ________      ________      ________      ________      ________
 1                  7             8             9            10            11


           TAU(U) FOR LATENT CLASS PATTERN 2 2 1
              CORE2761      CORE2712      CORE2722      CORE2732      CORE2742
              ________      ________      ________      ________      ________
 1                 12             7             8             9            10


           TAU(U) FOR LATENT CLASS PATTERN 2 2 1
              CORE2752      CORE2762      CORE2713      CORE2723      CORE2733
              ________      ________      ________      ________      ________
 1                 11            12             1             2             3


           TAU(U) FOR LATENT CLASS PATTERN 2 2 1
              CORE2743      CORE2753      CORE2763
              ________      ________      ________
 1                  4             5             6


           TAU(U) FOR LATENT CLASS PATTERN 2 2 2
              CORE2711      CORE2721      CORE2731      CORE2741      CORE2751
              ________      ________      ________      ________      ________
 1                  7             8             9            10            11


           TAU(U) FOR LATENT CLASS PATTERN 2 2 2
              CORE2761      CORE2712      CORE2722      CORE2732      CORE2742
              ________      ________      ________      ________      ________
 1                 12             7             8             9            10


           TAU(U) FOR LATENT CLASS PATTERN 2 2 2
              CORE2752      CORE2762      CORE2713      CORE2723      CORE2733
              ________      ________      ________      ________      ________
 1                 11            12             7             8             9


           TAU(U) FOR LATENT CLASS PATTERN 2 2 2
              CORE2743      CORE2753      CORE2763
              ________      ________      ________
 1                 10            11            12


           TAU(U) FOR LATENT CLASS PATTERN 2 2 3
              CORE2711      CORE2721      CORE2731      CORE2741      CORE2751
              ________      ________      ________      ________      ________
 1                  7             8             9            10            11


           TAU(U) FOR LATENT CLASS PATTERN 2 2 3
              CORE2761      CORE2712      CORE2722      CORE2732      CORE2742
              ________      ________      ________      ________      ________
 1                 12             7             8             9            10


           TAU(U) FOR LATENT CLASS PATTERN 2 2 3
              CORE2752      CORE2762      CORE2713      CORE2723      CORE2733
              ________      ________      ________      ________      ________
 1                 11            12            13            14            15


           TAU(U) FOR LATENT CLASS PATTERN 2 2 3
              CORE2743      CORE2753      CORE2763
              ________      ________      ________
 1                 16            17            18


           TAU(U) FOR LATENT CLASS PATTERN 2 2 4
              CORE2711      CORE2721      CORE2731      CORE2741      CORE2751
              ________      ________      ________      ________      ________
 1                  7             8             9            10            11


           TAU(U) FOR LATENT CLASS PATTERN 2 2 4
              CORE2761      CORE2712      CORE2722      CORE2732      CORE2742
              ________      ________      ________      ________      ________
 1                 12             7             8             9            10


           TAU(U) FOR LATENT CLASS PATTERN 2 2 4
              CORE2752      CORE2762      CORE2713      CORE2723      CORE2733
              ________      ________      ________      ________      ________
 1                 11            12            19            20            21


           TAU(U) FOR LATENT CLASS PATTERN 2 2 4
              CORE2743      CORE2753      CORE2763
              ________      ________      ________
 1                 22            23            24


           TAU(U) FOR LATENT CLASS PATTERN 2 3 1
              CORE2711      CORE2721      CORE2731      CORE2741      CORE2751
              ________      ________      ________      ________      ________
 1                  7             8             9            10            11


           TAU(U) FOR LATENT CLASS PATTERN 2 3 1
              CORE2761      CORE2712      CORE2722      CORE2732      CORE2742
              ________      ________      ________      ________      ________
 1                 12            13            14            15            16


           TAU(U) FOR LATENT CLASS PATTERN 2 3 1
              CORE2752      CORE2762      CORE2713      CORE2723      CORE2733
              ________      ________      ________      ________      ________
 1                 17            18             1             2             3


           TAU(U) FOR LATENT CLASS PATTERN 2 3 1
              CORE2743      CORE2753      CORE2763
              ________      ________      ________
 1                  4             5             6


           TAU(U) FOR LATENT CLASS PATTERN 2 3 2
              CORE2711      CORE2721      CORE2731      CORE2741      CORE2751
              ________      ________      ________      ________      ________
 1                  7             8             9            10            11


           TAU(U) FOR LATENT CLASS PATTERN 2 3 2
              CORE2761      CORE2712      CORE2722      CORE2732      CORE2742
              ________      ________      ________      ________      ________
 1                 12            13            14            15            16


           TAU(U) FOR LATENT CLASS PATTERN 2 3 2
              CORE2752      CORE2762      CORE2713      CORE2723      CORE2733
              ________      ________      ________      ________      ________
 1                 17            18             7             8             9


           TAU(U) FOR LATENT CLASS PATTERN 2 3 2
              CORE2743      CORE2753      CORE2763
              ________      ________      ________
 1                 10            11            12


           TAU(U) FOR LATENT CLASS PATTERN 2 3 3
              CORE2711      CORE2721      CORE2731      CORE2741      CORE2751
              ________      ________      ________      ________      ________
 1                  7             8             9            10            11


           TAU(U) FOR LATENT CLASS PATTERN 2 3 3
              CORE2761      CORE2712      CORE2722      CORE2732      CORE2742
              ________      ________      ________      ________      ________
 1                 12            13            14            15            16


           TAU(U) FOR LATENT CLASS PATTERN 2 3 3
              CORE2752      CORE2762      CORE2713      CORE2723      CORE2733
              ________      ________      ________      ________      ________
 1                 17            18            13            14            15


           TAU(U) FOR LATENT CLASS PATTERN 2 3 3
              CORE2743      CORE2753      CORE2763
              ________      ________      ________
 1                 16            17            18


           TAU(U) FOR LATENT CLASS PATTERN 2 3 4
              CORE2711      CORE2721      CORE2731      CORE2741      CORE2751
              ________      ________      ________      ________      ________
 1                  7             8             9            10            11


           TAU(U) FOR LATENT CLASS PATTERN 2 3 4
              CORE2761      CORE2712      CORE2722      CORE2732      CORE2742
              ________      ________      ________      ________      ________
 1                 12            13            14            15            16


           TAU(U) FOR LATENT CLASS PATTERN 2 3 4
              CORE2752      CORE2762      CORE2713      CORE2723      CORE2733
              ________      ________      ________      ________      ________
 1                 17            18            19            20            21


           TAU(U) FOR LATENT CLASS PATTERN 2 3 4
              CORE2743      CORE2753      CORE2763
              ________      ________      ________
 1                 22            23            24


           TAU(U) FOR LATENT CLASS PATTERN 2 4 1
              CORE2711      CORE2721      CORE2731      CORE2741      CORE2751
              ________      ________      ________      ________      ________
 1                  7             8             9            10            11


           TAU(U) FOR LATENT CLASS PATTERN 2 4 1
              CORE2761      CORE2712      CORE2722      CORE2732      CORE2742
              ________      ________      ________      ________      ________
 1                 12            19            20            21            22


           TAU(U) FOR LATENT CLASS PATTERN 2 4 1
              CORE2752      CORE2762      CORE2713      CORE2723      CORE2733
              ________      ________      ________      ________      ________
 1                 23            24             1             2             3


           TAU(U) FOR LATENT CLASS PATTERN 2 4 1
              CORE2743      CORE2753      CORE2763
              ________      ________      ________
 1                  4             5             6


           TAU(U) FOR LATENT CLASS PATTERN 2 4 2
              CORE2711      CORE2721      CORE2731      CORE2741      CORE2751
              ________      ________      ________      ________      ________
 1                  7             8             9            10            11


           TAU(U) FOR LATENT CLASS PATTERN 2 4 2
              CORE2761      CORE2712      CORE2722      CORE2732      CORE2742
              ________      ________      ________      ________      ________
 1                 12            19            20            21            22


           TAU(U) FOR LATENT CLASS PATTERN 2 4 2
              CORE2752      CORE2762      CORE2713      CORE2723      CORE2733
              ________      ________      ________      ________      ________
 1                 23            24             7             8             9


           TAU(U) FOR LATENT CLASS PATTERN 2 4 2
              CORE2743      CORE2753      CORE2763
              ________      ________      ________
 1                 10            11            12


           TAU(U) FOR LATENT CLASS PATTERN 2 4 3
              CORE2711      CORE2721      CORE2731      CORE2741      CORE2751
              ________      ________      ________      ________      ________
 1                  7             8             9            10            11


           TAU(U) FOR LATENT CLASS PATTERN 2 4 3
              CORE2761      CORE2712      CORE2722      CORE2732      CORE2742
              ________      ________      ________      ________      ________
 1                 12            19            20            21            22


           TAU(U) FOR LATENT CLASS PATTERN 2 4 3
              CORE2752      CORE2762      CORE2713      CORE2723      CORE2733
              ________      ________      ________      ________      ________
 1                 23            24            13            14            15


           TAU(U) FOR LATENT CLASS PATTERN 2 4 3
              CORE2743      CORE2753      CORE2763
              ________      ________      ________
 1                 16            17            18


           TAU(U) FOR LATENT CLASS PATTERN 2 4 4
              CORE2711      CORE2721      CORE2731      CORE2741      CORE2751
              ________      ________      ________      ________      ________
 1                  7             8             9            10            11


           TAU(U) FOR LATENT CLASS PATTERN 2 4 4
              CORE2761      CORE2712      CORE2722      CORE2732      CORE2742
              ________      ________      ________      ________      ________
 1                 12            19            20            21            22


           TAU(U) FOR LATENT CLASS PATTERN 2 4 4
              CORE2752      CORE2762      CORE2713      CORE2723      CORE2733
              ________      ________      ________      ________      ________
 1                 23            24            19            20            21


           TAU(U) FOR LATENT CLASS PATTERN 2 4 4
              CORE2743      CORE2753      CORE2763
              ________      ________      ________
 1                 22            23            24


           TAU(U) FOR LATENT CLASS PATTERN 3 1 1
              CORE2711      CORE2721      CORE2731      CORE2741      CORE2751
              ________      ________      ________      ________      ________
 1                 13            14            15            16            17


           TAU(U) FOR LATENT CLASS PATTERN 3 1 1
              CORE2761      CORE2712      CORE2722      CORE2732      CORE2742
              ________      ________      ________      ________      ________
 1                 18             1             2             3             4


           TAU(U) FOR LATENT CLASS PATTERN 3 1 1
              CORE2752      CORE2762      CORE2713      CORE2723      CORE2733
              ________      ________      ________      ________      ________
 1                  5             6             1             2             3


           TAU(U) FOR LATENT CLASS PATTERN 3 1 1
              CORE2743      CORE2753      CORE2763
              ________      ________      ________
 1                  4             5             6


           TAU(U) FOR LATENT CLASS PATTERN 3 1 2
              CORE2711      CORE2721      CORE2731      CORE2741      CORE2751
              ________      ________      ________      ________      ________
 1                 13            14            15            16            17


           TAU(U) FOR LATENT CLASS PATTERN 3 1 2
              CORE2761      CORE2712      CORE2722      CORE2732      CORE2742
              ________      ________      ________      ________      ________
 1                 18             1             2             3             4


           TAU(U) FOR LATENT CLASS PATTERN 3 1 2
              CORE2752      CORE2762      CORE2713      CORE2723      CORE2733
              ________      ________      ________      ________      ________
 1                  5             6             7             8             9


           TAU(U) FOR LATENT CLASS PATTERN 3 1 2
              CORE2743      CORE2753      CORE2763
              ________      ________      ________
 1                 10            11            12


           TAU(U) FOR LATENT CLASS PATTERN 3 1 3
              CORE2711      CORE2721      CORE2731      CORE2741      CORE2751
              ________      ________      ________      ________      ________
 1                 13            14            15            16            17


           TAU(U) FOR LATENT CLASS PATTERN 3 1 3
              CORE2761      CORE2712      CORE2722      CORE2732      CORE2742
              ________      ________      ________      ________      ________
 1                 18             1             2             3             4


           TAU(U) FOR LATENT CLASS PATTERN 3 1 3
              CORE2752      CORE2762      CORE2713      CORE2723      CORE2733
              ________      ________      ________      ________      ________
 1                  5             6            13            14            15


           TAU(U) FOR LATENT CLASS PATTERN 3 1 3
              CORE2743      CORE2753      CORE2763
              ________      ________      ________
 1                 16            17            18


           TAU(U) FOR LATENT CLASS PATTERN 3 1 4
              CORE2711      CORE2721      CORE2731      CORE2741      CORE2751
              ________      ________      ________      ________      ________
 1                 13            14            15            16            17


           TAU(U) FOR LATENT CLASS PATTERN 3 1 4
              CORE2761      CORE2712      CORE2722      CORE2732      CORE2742
              ________      ________      ________      ________      ________
 1                 18             1             2             3             4


           TAU(U) FOR LATENT CLASS PATTERN 3 1 4
              CORE2752      CORE2762      CORE2713      CORE2723      CORE2733
              ________      ________      ________      ________      ________
 1                  5             6            19            20            21


           TAU(U) FOR LATENT CLASS PATTERN 3 1 4
              CORE2743      CORE2753      CORE2763
              ________      ________      ________
 1                 22            23            24


           TAU(U) FOR LATENT CLASS PATTERN 3 2 1
              CORE2711      CORE2721      CORE2731      CORE2741      CORE2751
              ________      ________      ________      ________      ________
 1                 13            14            15            16            17


           TAU(U) FOR LATENT CLASS PATTERN 3 2 1
              CORE2761      CORE2712      CORE2722      CORE2732      CORE2742
              ________      ________      ________      ________      ________
 1                 18             7             8             9            10


           TAU(U) FOR LATENT CLASS PATTERN 3 2 1
              CORE2752      CORE2762      CORE2713      CORE2723      CORE2733
              ________      ________      ________      ________      ________
 1                 11            12             1             2             3


           TAU(U) FOR LATENT CLASS PATTERN 3 2 1
              CORE2743      CORE2753      CORE2763
              ________      ________      ________
 1                  4             5             6


           TAU(U) FOR LATENT CLASS PATTERN 3 2 2
              CORE2711      CORE2721      CORE2731      CORE2741      CORE2751
              ________      ________      ________      ________      ________
 1                 13            14            15            16            17


           TAU(U) FOR LATENT CLASS PATTERN 3 2 2
              CORE2761      CORE2712      CORE2722      CORE2732      CORE2742
              ________      ________      ________      ________      ________
 1                 18             7             8             9            10


           TAU(U) FOR LATENT CLASS PATTERN 3 2 2
              CORE2752      CORE2762      CORE2713      CORE2723      CORE2733
              ________      ________      ________      ________      ________
 1                 11            12             7             8             9


           TAU(U) FOR LATENT CLASS PATTERN 3 2 2
              CORE2743      CORE2753      CORE2763
              ________      ________      ________
 1                 10            11            12


           TAU(U) FOR LATENT CLASS PATTERN 3 2 3
              CORE2711      CORE2721      CORE2731      CORE2741      CORE2751
              ________      ________      ________      ________      ________
 1                 13            14            15            16            17


           TAU(U) FOR LATENT CLASS PATTERN 3 2 3
              CORE2761      CORE2712      CORE2722      CORE2732      CORE2742
              ________      ________      ________      ________      ________
 1                 18             7             8             9            10


           TAU(U) FOR LATENT CLASS PATTERN 3 2 3
              CORE2752      CORE2762      CORE2713      CORE2723      CORE2733
              ________      ________      ________      ________      ________
 1                 11            12            13            14            15


           TAU(U) FOR LATENT CLASS PATTERN 3 2 3
              CORE2743      CORE2753      CORE2763
              ________      ________      ________
 1                 16            17            18


           TAU(U) FOR LATENT CLASS PATTERN 3 2 4
              CORE2711      CORE2721      CORE2731      CORE2741      CORE2751
              ________      ________      ________      ________      ________
 1                 13            14            15            16            17


           TAU(U) FOR LATENT CLASS PATTERN 3 2 4
              CORE2761      CORE2712      CORE2722      CORE2732      CORE2742
              ________      ________      ________      ________      ________
 1                 18             7             8             9            10


           TAU(U) FOR LATENT CLASS PATTERN 3 2 4
              CORE2752      CORE2762      CORE2713      CORE2723      CORE2733
              ________      ________      ________      ________      ________
 1                 11            12            19            20            21


           TAU(U) FOR LATENT CLASS PATTERN 3 2 4
              CORE2743      CORE2753      CORE2763
              ________      ________      ________
 1                 22            23            24


           TAU(U) FOR LATENT CLASS PATTERN 3 3 1
              CORE2711      CORE2721      CORE2731      CORE2741      CORE2751
              ________      ________      ________      ________      ________
 1                 13            14            15            16            17


           TAU(U) FOR LATENT CLASS PATTERN 3 3 1
              CORE2761      CORE2712      CORE2722      CORE2732      CORE2742
              ________      ________      ________      ________      ________
 1                 18            13            14            15            16


           TAU(U) FOR LATENT CLASS PATTERN 3 3 1
              CORE2752      CORE2762      CORE2713      CORE2723      CORE2733
              ________      ________      ________      ________      ________
 1                 17            18             1             2             3


           TAU(U) FOR LATENT CLASS PATTERN 3 3 1
              CORE2743      CORE2753      CORE2763
              ________      ________      ________
 1                  4             5             6


           TAU(U) FOR LATENT CLASS PATTERN 3 3 2
              CORE2711      CORE2721      CORE2731      CORE2741      CORE2751
              ________      ________      ________      ________      ________
 1                 13            14            15            16            17


           TAU(U) FOR LATENT CLASS PATTERN 3 3 2
              CORE2761      CORE2712      CORE2722      CORE2732      CORE2742
              ________      ________      ________      ________      ________
 1                 18            13            14            15            16


           TAU(U) FOR LATENT CLASS PATTERN 3 3 2
              CORE2752      CORE2762      CORE2713      CORE2723      CORE2733
              ________      ________      ________      ________      ________
 1                 17            18             7             8             9


           TAU(U) FOR LATENT CLASS PATTERN 3 3 2
              CORE2743      CORE2753      CORE2763
              ________      ________      ________
 1                 10            11            12


           TAU(U) FOR LATENT CLASS PATTERN 3 3 3
              CORE2711      CORE2721      CORE2731      CORE2741      CORE2751
              ________      ________      ________      ________      ________
 1                 13            14            15            16            17


           TAU(U) FOR LATENT CLASS PATTERN 3 3 3
              CORE2761      CORE2712      CORE2722      CORE2732      CORE2742
              ________      ________      ________      ________      ________
 1                 18            13            14            15            16


           TAU(U) FOR LATENT CLASS PATTERN 3 3 3
              CORE2752      CORE2762      CORE2713      CORE2723      CORE2733
              ________      ________      ________      ________      ________
 1                 17            18            13            14            15


           TAU(U) FOR LATENT CLASS PATTERN 3 3 3
              CORE2743      CORE2753      CORE2763
              ________      ________      ________
 1                 16            17            18


           TAU(U) FOR LATENT CLASS PATTERN 3 3 4
              CORE2711      CORE2721      CORE2731      CORE2741      CORE2751
              ________      ________      ________      ________      ________
 1                 13            14            15            16            17


           TAU(U) FOR LATENT CLASS PATTERN 3 3 4
              CORE2761      CORE2712      CORE2722      CORE2732      CORE2742
              ________      ________      ________      ________      ________
 1                 18            13            14            15            16


           TAU(U) FOR LATENT CLASS PATTERN 3 3 4
              CORE2752      CORE2762      CORE2713      CORE2723      CORE2733
              ________      ________      ________      ________      ________
 1                 17            18            19            20            21


           TAU(U) FOR LATENT CLASS PATTERN 3 3 4
              CORE2743      CORE2753      CORE2763
              ________      ________      ________
 1                 22            23            24


           TAU(U) FOR LATENT CLASS PATTERN 3 4 1
              CORE2711      CORE2721      CORE2731      CORE2741      CORE2751
              ________      ________      ________      ________      ________
 1                 13            14            15            16            17


           TAU(U) FOR LATENT CLASS PATTERN 3 4 1
              CORE2761      CORE2712      CORE2722      CORE2732      CORE2742
              ________      ________      ________      ________      ________
 1                 18            19            20            21            22


           TAU(U) FOR LATENT CLASS PATTERN 3 4 1
              CORE2752      CORE2762      CORE2713      CORE2723      CORE2733
              ________      ________      ________      ________      ________
 1                 23            24             1             2             3


           TAU(U) FOR LATENT CLASS PATTERN 3 4 1
              CORE2743      CORE2753      CORE2763
              ________      ________      ________
 1                  4             5             6


           TAU(U) FOR LATENT CLASS PATTERN 3 4 2
              CORE2711      CORE2721      CORE2731      CORE2741      CORE2751
              ________      ________      ________      ________      ________
 1                 13            14            15            16            17


           TAU(U) FOR LATENT CLASS PATTERN 3 4 2
              CORE2761      CORE2712      CORE2722      CORE2732      CORE2742
              ________      ________      ________      ________      ________
 1                 18            19            20            21            22


           TAU(U) FOR LATENT CLASS PATTERN 3 4 2
              CORE2752      CORE2762      CORE2713      CORE2723      CORE2733
              ________      ________      ________      ________      ________
 1                 23            24             7             8             9


           TAU(U) FOR LATENT CLASS PATTERN 3 4 2
              CORE2743      CORE2753      CORE2763
              ________      ________      ________
 1                 10            11            12


           TAU(U) FOR LATENT CLASS PATTERN 3 4 3
              CORE2711      CORE2721      CORE2731      CORE2741      CORE2751
              ________      ________      ________      ________      ________
 1                 13            14            15            16            17


           TAU(U) FOR LATENT CLASS PATTERN 3 4 3
              CORE2761      CORE2712      CORE2722      CORE2732      CORE2742
              ________      ________      ________      ________      ________
 1                 18            19            20            21            22


           TAU(U) FOR LATENT CLASS PATTERN 3 4 3
              CORE2752      CORE2762      CORE2713      CORE2723      CORE2733
              ________      ________      ________      ________      ________
 1                 23            24            13            14            15


           TAU(U) FOR LATENT CLASS PATTERN 3 4 3
              CORE2743      CORE2753      CORE2763
              ________      ________      ________
 1                 16            17            18


           TAU(U) FOR LATENT CLASS PATTERN 3 4 4
              CORE2711      CORE2721      CORE2731      CORE2741      CORE2751
              ________      ________      ________      ________      ________
 1                 13            14            15            16            17


           TAU(U) FOR LATENT CLASS PATTERN 3 4 4
              CORE2761      CORE2712      CORE2722      CORE2732      CORE2742
              ________      ________      ________      ________      ________
 1                 18            19            20            21            22


           TAU(U) FOR LATENT CLASS PATTERN 3 4 4
              CORE2752      CORE2762      CORE2713      CORE2723      CORE2733
              ________      ________      ________      ________      ________
 1                 23            24            19            20            21


           TAU(U) FOR LATENT CLASS PATTERN 3 4 4
              CORE2743      CORE2753      CORE2763
              ________      ________      ________
 1                 22            23            24


           TAU(U) FOR LATENT CLASS PATTERN 4 1 1
              CORE2711      CORE2721      CORE2731      CORE2741      CORE2751
              ________      ________      ________      ________      ________
 1                 19            20            21            22            23


           TAU(U) FOR LATENT CLASS PATTERN 4 1 1
              CORE2761      CORE2712      CORE2722      CORE2732      CORE2742
              ________      ________      ________      ________      ________
 1                 24             1             2             3             4


           TAU(U) FOR LATENT CLASS PATTERN 4 1 1
              CORE2752      CORE2762      CORE2713      CORE2723      CORE2733
              ________      ________      ________      ________      ________
 1                  5             6             1             2             3


           TAU(U) FOR LATENT CLASS PATTERN 4 1 1
              CORE2743      CORE2753      CORE2763
              ________      ________      ________
 1                  4             5             6


           TAU(U) FOR LATENT CLASS PATTERN 4 1 2
              CORE2711      CORE2721      CORE2731      CORE2741      CORE2751
              ________      ________      ________      ________      ________
 1                 19            20            21            22            23


           TAU(U) FOR LATENT CLASS PATTERN 4 1 2
              CORE2761      CORE2712      CORE2722      CORE2732      CORE2742
              ________      ________      ________      ________      ________
 1                 24             1             2             3             4


           TAU(U) FOR LATENT CLASS PATTERN 4 1 2
              CORE2752      CORE2762      CORE2713      CORE2723      CORE2733
              ________      ________      ________      ________      ________
 1                  5             6             7             8             9


           TAU(U) FOR LATENT CLASS PATTERN 4 1 2
              CORE2743      CORE2753      CORE2763
              ________      ________      ________
 1                 10            11            12


           TAU(U) FOR LATENT CLASS PATTERN 4 1 3
              CORE2711      CORE2721      CORE2731      CORE2741      CORE2751
              ________      ________      ________      ________      ________
 1                 19            20            21            22            23


           TAU(U) FOR LATENT CLASS PATTERN 4 1 3
              CORE2761      CORE2712      CORE2722      CORE2732      CORE2742
              ________      ________      ________      ________      ________
 1                 24             1             2             3             4


           TAU(U) FOR LATENT CLASS PATTERN 4 1 3
              CORE2752      CORE2762      CORE2713      CORE2723      CORE2733
              ________      ________      ________      ________      ________
 1                  5             6            13            14            15


           TAU(U) FOR LATENT CLASS PATTERN 4 1 3
              CORE2743      CORE2753      CORE2763
              ________      ________      ________
 1                 16            17            18


           TAU(U) FOR LATENT CLASS PATTERN 4 1 4
              CORE2711      CORE2721      CORE2731      CORE2741      CORE2751
              ________      ________      ________      ________      ________
 1                 19            20            21            22            23


           TAU(U) FOR LATENT CLASS PATTERN 4 1 4
              CORE2761      CORE2712      CORE2722      CORE2732      CORE2742
              ________      ________      ________      ________      ________
 1                 24             1             2             3             4


           TAU(U) FOR LATENT CLASS PATTERN 4 1 4
              CORE2752      CORE2762      CORE2713      CORE2723      CORE2733
              ________      ________      ________      ________      ________
 1                  5             6            19            20            21


           TAU(U) FOR LATENT CLASS PATTERN 4 1 4
              CORE2743      CORE2753      CORE2763
              ________      ________      ________
 1                 22            23            24


           TAU(U) FOR LATENT CLASS PATTERN 4 2 1
              CORE2711      CORE2721      CORE2731      CORE2741      CORE2751
              ________      ________      ________      ________      ________
 1                 19            20            21            22            23


           TAU(U) FOR LATENT CLASS PATTERN 4 2 1
              CORE2761      CORE2712      CORE2722      CORE2732      CORE2742
              ________      ________      ________      ________      ________
 1                 24             7             8             9            10


           TAU(U) FOR LATENT CLASS PATTERN 4 2 1
              CORE2752      CORE2762      CORE2713      CORE2723      CORE2733
              ________      ________      ________      ________      ________
 1                 11            12             1             2             3


           TAU(U) FOR LATENT CLASS PATTERN 4 2 1
              CORE2743      CORE2753      CORE2763
              ________      ________      ________
 1                  4             5             6


           TAU(U) FOR LATENT CLASS PATTERN 4 2 2
              CORE2711      CORE2721      CORE2731      CORE2741      CORE2751
              ________      ________      ________      ________      ________
 1                 19            20            21            22            23


           TAU(U) FOR LATENT CLASS PATTERN 4 2 2
              CORE2761      CORE2712      CORE2722      CORE2732      CORE2742
              ________      ________      ________      ________      ________
 1                 24             7             8             9            10


           TAU(U) FOR LATENT CLASS PATTERN 4 2 2
              CORE2752      CORE2762      CORE2713      CORE2723      CORE2733
              ________      ________      ________      ________      ________
 1                 11            12             7             8             9


           TAU(U) FOR LATENT CLASS PATTERN 4 2 2
              CORE2743      CORE2753      CORE2763
              ________      ________      ________
 1                 10            11            12


           TAU(U) FOR LATENT CLASS PATTERN 4 2 3
              CORE2711      CORE2721      CORE2731      CORE2741      CORE2751
              ________      ________      ________      ________      ________
 1                 19            20            21            22            23


           TAU(U) FOR LATENT CLASS PATTERN 4 2 3
              CORE2761      CORE2712      CORE2722      CORE2732      CORE2742
              ________      ________      ________      ________      ________
 1                 24             7             8             9            10


           TAU(U) FOR LATENT CLASS PATTERN 4 2 3
              CORE2752      CORE2762      CORE2713      CORE2723      CORE2733
              ________      ________      ________      ________      ________
 1                 11            12            13            14            15


           TAU(U) FOR LATENT CLASS PATTERN 4 2 3
              CORE2743      CORE2753      CORE2763
              ________      ________      ________
 1                 16            17            18


           TAU(U) FOR LATENT CLASS PATTERN 4 2 4
              CORE2711      CORE2721      CORE2731      CORE2741      CORE2751
              ________      ________      ________      ________      ________
 1                 19            20            21            22            23


           TAU(U) FOR LATENT CLASS PATTERN 4 2 4
              CORE2761      CORE2712      CORE2722      CORE2732      CORE2742
              ________      ________      ________      ________      ________
 1                 24             7             8             9            10


           TAU(U) FOR LATENT CLASS PATTERN 4 2 4
              CORE2752      CORE2762      CORE2713      CORE2723      CORE2733
              ________      ________      ________      ________      ________
 1                 11            12            19            20            21


           TAU(U) FOR LATENT CLASS PATTERN 4 2 4
              CORE2743      CORE2753      CORE2763
              ________      ________      ________
 1                 22            23            24


           TAU(U) FOR LATENT CLASS PATTERN 4 3 1
              CORE2711      CORE2721      CORE2731      CORE2741      CORE2751
              ________      ________      ________      ________      ________
 1                 19            20            21            22            23


           TAU(U) FOR LATENT CLASS PATTERN 4 3 1
              CORE2761      CORE2712      CORE2722      CORE2732      CORE2742
              ________      ________      ________      ________      ________
 1                 24            13            14            15            16


           TAU(U) FOR LATENT CLASS PATTERN 4 3 1
              CORE2752      CORE2762      CORE2713      CORE2723      CORE2733
              ________      ________      ________      ________      ________
 1                 17            18             1             2             3


           TAU(U) FOR LATENT CLASS PATTERN 4 3 1
              CORE2743      CORE2753      CORE2763
              ________      ________      ________
 1                  4             5             6


           TAU(U) FOR LATENT CLASS PATTERN 4 3 2
              CORE2711      CORE2721      CORE2731      CORE2741      CORE2751
              ________      ________      ________      ________      ________
 1                 19            20            21            22            23


           TAU(U) FOR LATENT CLASS PATTERN 4 3 2
              CORE2761      CORE2712      CORE2722      CORE2732      CORE2742
              ________      ________      ________      ________      ________
 1                 24            13            14            15            16


           TAU(U) FOR LATENT CLASS PATTERN 4 3 2
              CORE2752      CORE2762      CORE2713      CORE2723      CORE2733
              ________      ________      ________      ________      ________
 1                 17            18             7             8             9


           TAU(U) FOR LATENT CLASS PATTERN 4 3 2
              CORE2743      CORE2753      CORE2763
              ________      ________      ________
 1                 10            11            12


           TAU(U) FOR LATENT CLASS PATTERN 4 3 3
              CORE2711      CORE2721      CORE2731      CORE2741      CORE2751
              ________      ________      ________      ________      ________
 1                 19            20            21            22            23


           TAU(U) FOR LATENT CLASS PATTERN 4 3 3
              CORE2761      CORE2712      CORE2722      CORE2732      CORE2742
              ________      ________      ________      ________      ________
 1                 24            13            14            15            16


           TAU(U) FOR LATENT CLASS PATTERN 4 3 3
              CORE2752      CORE2762      CORE2713      CORE2723      CORE2733
              ________      ________      ________      ________      ________
 1                 17            18            13            14            15


           TAU(U) FOR LATENT CLASS PATTERN 4 3 3
              CORE2743      CORE2753      CORE2763
              ________      ________      ________
 1                 16            17            18


           TAU(U) FOR LATENT CLASS PATTERN 4 3 4
              CORE2711      CORE2721      CORE2731      CORE2741      CORE2751
              ________      ________      ________      ________      ________
 1                 19            20            21            22            23


           TAU(U) FOR LATENT CLASS PATTERN 4 3 4
              CORE2761      CORE2712      CORE2722      CORE2732      CORE2742
              ________      ________      ________      ________      ________
 1                 24            13            14            15            16


           TAU(U) FOR LATENT CLASS PATTERN 4 3 4
              CORE2752      CORE2762      CORE2713      CORE2723      CORE2733
              ________      ________      ________      ________      ________
 1                 17            18            19            20            21


           TAU(U) FOR LATENT CLASS PATTERN 4 3 4
              CORE2743      CORE2753      CORE2763
              ________      ________      ________
 1                 22            23            24


           TAU(U) FOR LATENT CLASS PATTERN 4 4 1
              CORE2711      CORE2721      CORE2731      CORE2741      CORE2751
              ________      ________      ________      ________      ________
 1                 19            20            21            22            23


           TAU(U) FOR LATENT CLASS PATTERN 4 4 1
              CORE2761      CORE2712      CORE2722      CORE2732      CORE2742
              ________      ________      ________      ________      ________
 1                 24            19            20            21            22


           TAU(U) FOR LATENT CLASS PATTERN 4 4 1
              CORE2752      CORE2762      CORE2713      CORE2723      CORE2733
              ________      ________      ________      ________      ________
 1                 23            24             1             2             3


           TAU(U) FOR LATENT CLASS PATTERN 4 4 1
              CORE2743      CORE2753      CORE2763
              ________      ________      ________
 1                  4             5             6


           TAU(U) FOR LATENT CLASS PATTERN 4 4 2
              CORE2711      CORE2721      CORE2731      CORE2741      CORE2751
              ________      ________      ________      ________      ________
 1                 19            20            21            22            23


           TAU(U) FOR LATENT CLASS PATTERN 4 4 2
              CORE2761      CORE2712      CORE2722      CORE2732      CORE2742
              ________      ________      ________      ________      ________
 1                 24            19            20            21            22


           TAU(U) FOR LATENT CLASS PATTERN 4 4 2
              CORE2752      CORE2762      CORE2713      CORE2723      CORE2733
              ________      ________      ________      ________      ________
 1                 23            24             7             8             9


           TAU(U) FOR LATENT CLASS PATTERN 4 4 2
              CORE2743      CORE2753      CORE2763
              ________      ________      ________
 1                 10            11            12


           TAU(U) FOR LATENT CLASS PATTERN 4 4 3
              CORE2711      CORE2721      CORE2731      CORE2741      CORE2751
              ________      ________      ________      ________      ________
 1                 19            20            21            22            23


           TAU(U) FOR LATENT CLASS PATTERN 4 4 3
              CORE2761      CORE2712      CORE2722      CORE2732      CORE2742
              ________      ________      ________      ________      ________
 1                 24            19            20            21            22


           TAU(U) FOR LATENT CLASS PATTERN 4 4 3
              CORE2752      CORE2762      CORE2713      CORE2723      CORE2733
              ________      ________      ________      ________      ________
 1                 23            24            13            14            15


           TAU(U) FOR LATENT CLASS PATTERN 4 4 3
              CORE2743      CORE2753      CORE2763
              ________      ________      ________
 1                 16            17            18


           TAU(U) FOR LATENT CLASS PATTERN 4 4 4
              CORE2711      CORE2721      CORE2731      CORE2741      CORE2751
              ________      ________      ________      ________      ________
 1                 19            20            21            22            23


           TAU(U) FOR LATENT CLASS PATTERN 4 4 4
              CORE2761      CORE2712      CORE2722      CORE2732      CORE2742
              ________      ________      ________      ________      ________
 1                 24            19            20            21            22


           TAU(U) FOR LATENT CLASS PATTERN 4 4 4
              CORE2752      CORE2762      CORE2713      CORE2723      CORE2733
              ________      ________      ________      ________      ________
 1                 23            24            19            20            21


           TAU(U) FOR LATENT CLASS PATTERN 4 4 4
              CORE2743      CORE2753      CORE2763
              ________      ________      ________
 1                 22            23            24


     PARAMETER SPECIFICATION FOR LATENT CLASS REGRESSION MODEL PART


           ALPHA(C)
              C1#1          C1#2          C1#3          C1#4          C2#1
              ________      ________      ________      ________      ________
 1                 25            26            27             0            28


           ALPHA(C)
              C2#2          C2#3          C2#4          C3#1          C3#2
              ________      ________      ________      ________      ________
 1                 29            30             0            28            29


           ALPHA(C)
              C3#3          C3#4
              ________      ________
 1                 30             0


           BETA(C)
              C1#1          C1#2          C1#3          C1#4
              ________      ________      ________      ________
 C2#1              31            34            37             0
 C2#2              32            35            38             0
 C2#3              33            36            39             0
 C2#4               0             0             0             0


           BETA(C)
              C2#1          C2#2          C2#3          C2#4
              ________      ________      ________      ________
 C3#1              31            34            37             0
 C3#2              32            35            38             0
 C3#3              33            36            39             0
 C3#4               0             0             0             0


     STARTING VALUES FOR LATENT CLASS PATTERN 1 1 1


     STARTING VALUES FOR LATENT CLASS PATTERN 1 1 2


     STARTING VALUES FOR LATENT CLASS PATTERN 1 1 3


     STARTING VALUES FOR LATENT CLASS PATTERN 1 1 4


     STARTING VALUES FOR LATENT CLASS PATTERN 1 2 1


     STARTING VALUES FOR LATENT CLASS PATTERN 1 2 2


     STARTING VALUES FOR LATENT CLASS PATTERN 1 2 3


     STARTING VALUES FOR LATENT CLASS PATTERN 1 2 4


     STARTING VALUES FOR LATENT CLASS PATTERN 1 3 1


     STARTING VALUES FOR LATENT CLASS PATTERN 1 3 2


     STARTING VALUES FOR LATENT CLASS PATTERN 1 3 3


     STARTING VALUES FOR LATENT CLASS PATTERN 1 3 4


     STARTING VALUES FOR LATENT CLASS PATTERN 1 4 1


     STARTING VALUES FOR LATENT CLASS PATTERN 1 4 2


     STARTING VALUES FOR LATENT CLASS PATTERN 1 4 3


     STARTING VALUES FOR LATENT CLASS PATTERN 1 4 4


     STARTING VALUES FOR LATENT CLASS PATTERN 2 1 1


     STARTING VALUES FOR LATENT CLASS PATTERN 2 1 2


     STARTING VALUES FOR LATENT CLASS PATTERN 2 1 3


     STARTING VALUES FOR LATENT CLASS PATTERN 2 1 4


     STARTING VALUES FOR LATENT CLASS PATTERN 2 2 1


     STARTING VALUES FOR LATENT CLASS PATTERN 2 2 2


     STARTING VALUES FOR LATENT CLASS PATTERN 2 2 3


     STARTING VALUES FOR LATENT CLASS PATTERN 2 2 4


     STARTING VALUES FOR LATENT CLASS PATTERN 2 3 1


     STARTING VALUES FOR LATENT CLASS PATTERN 2 3 2


     STARTING VALUES FOR LATENT CLASS PATTERN 2 3 3


     STARTING VALUES FOR LATENT CLASS PATTERN 2 3 4


     STARTING VALUES FOR LATENT CLASS PATTERN 2 4 1


     STARTING VALUES FOR LATENT CLASS PATTERN 2 4 2


     STARTING VALUES FOR LATENT CLASS PATTERN 2 4 3


     STARTING VALUES FOR LATENT CLASS PATTERN 2 4 4


     STARTING VALUES FOR LATENT CLASS PATTERN 3 1 1


     STARTING VALUES FOR LATENT CLASS PATTERN 3 1 2


     STARTING VALUES FOR LATENT CLASS PATTERN 3 1 3


     STARTING VALUES FOR LATENT CLASS PATTERN 3 1 4


     STARTING VALUES FOR LATENT CLASS PATTERN 3 2 1


     STARTING VALUES FOR LATENT CLASS PATTERN 3 2 2


     STARTING VALUES FOR LATENT CLASS PATTERN 3 2 3


     STARTING VALUES FOR LATENT CLASS PATTERN 3 2 4


     STARTING VALUES FOR LATENT CLASS PATTERN 3 3 1


     STARTING VALUES FOR LATENT CLASS PATTERN 3 3 2


     STARTING VALUES FOR LATENT CLASS PATTERN 3 3 3


     STARTING VALUES FOR LATENT CLASS PATTERN 3 3 4


     STARTING VALUES FOR LATENT CLASS PATTERN 3 4 1


     STARTING VALUES FOR LATENT CLASS PATTERN 3 4 2


     STARTING VALUES FOR LATENT CLASS PATTERN 3 4 3


     STARTING VALUES FOR LATENT CLASS PATTERN 3 4 4


     STARTING VALUES FOR LATENT CLASS PATTERN 4 1 1


     STARTING VALUES FOR LATENT CLASS PATTERN 4 1 2


     STARTING VALUES FOR LATENT CLASS PATTERN 4 1 3


     STARTING VALUES FOR LATENT CLASS PATTERN 4 1 4


     STARTING VALUES FOR LATENT CLASS PATTERN 4 2 1


     STARTING VALUES FOR LATENT CLASS PATTERN 4 2 2


     STARTING VALUES FOR LATENT CLASS PATTERN 4 2 3


     STARTING VALUES FOR LATENT CLASS PATTERN 4 2 4


     STARTING VALUES FOR LATENT CLASS PATTERN 4 3 1


     STARTING VALUES FOR LATENT CLASS PATTERN 4 3 2


     STARTING VALUES FOR LATENT CLASS PATTERN 4 3 3


     STARTING VALUES FOR LATENT CLASS PATTERN 4 3 4


     STARTING VALUES FOR LATENT CLASS PATTERN 4 4 1


     STARTING VALUES FOR LATENT CLASS PATTERN 4 4 2


     STARTING VALUES FOR LATENT CLASS PATTERN 4 4 3


     STARTING VALUES FOR LATENT CLASS PATTERN 4 4 4


     STARTING VALUES FOR LATENT CLASS INDICATOR MODEL PART


           TAU(U) FOR LATENT CLASS PATTERN 1 1 1
              CORE2711      CORE2721      CORE2731      CORE2741      CORE2751
              ________      ________      ________      ________      ________
 1              1.169         1.086         1.747         1.182         0.394


           TAU(U) FOR LATENT CLASS PATTERN 1 1 1
              CORE2761      CORE2712      CORE2722      CORE2732      CORE2742
              ________      ________      ________      ________      ________
 1              0.776         1.169         1.086         1.747         1.182


           TAU(U) FOR LATENT CLASS PATTERN 1 1 1
              CORE2752      CORE2762      CORE2713      CORE2723      CORE2733
              ________      ________      ________      ________      ________
 1              0.394         0.776         1.169         1.086         1.747


           TAU(U) FOR LATENT CLASS PATTERN 1 1 1
              CORE2743      CORE2753      CORE2763
              ________      ________      ________
 1              1.182         0.394         0.776


           TAU(U) FOR LATENT CLASS PATTERN 1 1 2
              CORE2711      CORE2721      CORE2731      CORE2741      CORE2751
              ________      ________      ________      ________      ________
 1              1.169         1.086         1.747         1.182         0.394


           TAU(U) FOR LATENT CLASS PATTERN 1 1 2
              CORE2761      CORE2712      CORE2722      CORE2732      CORE2742
              ________      ________      ________      ________      ________
 1              0.776         1.169         1.086         1.747         1.182


           TAU(U) FOR LATENT CLASS PATTERN 1 1 2
              CORE2752      CORE2762      CORE2713      CORE2723      CORE2733
              ________      ________      ________      ________      ________
 1              0.394         0.776         1.564         1.482         2.143


           TAU(U) FOR LATENT CLASS PATTERN 1 1 2
              CORE2743      CORE2753      CORE2763
              ________      ________      ________
 1              1.578         0.790         1.171


           TAU(U) FOR LATENT CLASS PATTERN 1 1 3
              CORE2711      CORE2721      CORE2731      CORE2741      CORE2751
              ________      ________      ________      ________      ________
 1              1.169         1.086         1.747         1.182         0.394


           TAU(U) FOR LATENT CLASS PATTERN 1 1 3
              CORE2761      CORE2712      CORE2722      CORE2732      CORE2742
              ________      ________      ________      ________      ________
 1              0.776         1.169         1.086         1.747         1.182


           TAU(U) FOR LATENT CLASS PATTERN 1 1 3
              CORE2752      CORE2762      CORE2713      CORE2723      CORE2733
              ________      ________      ________      ________      ________
 1              0.394         0.776         1.564         1.482         2.143


           TAU(U) FOR LATENT CLASS PATTERN 1 1 3
              CORE2743      CORE2753      CORE2763
              ________      ________      ________
 1              1.578         0.790         1.171


           TAU(U) FOR LATENT CLASS PATTERN 1 1 4
              CORE2711      CORE2721      CORE2731      CORE2741      CORE2751
              ________      ________      ________      ________      ________
 1              1.169         1.086         1.747         1.182         0.394


           TAU(U) FOR LATENT CLASS PATTERN 1 1 4
              CORE2761      CORE2712      CORE2722      CORE2732      CORE2742
              ________      ________      ________      ________      ________
 1              0.776         1.169         1.086         1.747         1.182


           TAU(U) FOR LATENT CLASS PATTERN 1 1 4
              CORE2752      CORE2762      CORE2713      CORE2723      CORE2733
              ________      ________      ________      ________      ________
 1              0.394         0.776         1.960         1.878         2.538


           TAU(U) FOR LATENT CLASS PATTERN 1 1 4
              CORE2743      CORE2753      CORE2763
              ________      ________      ________
 1              1.973         1.186         1.567


           TAU(U) FOR LATENT CLASS PATTERN 1 2 1
              CORE2711      CORE2721      CORE2731      CORE2741      CORE2751
              ________      ________      ________      ________      ________
 1              1.169         1.086         1.747         1.182         0.394


           TAU(U) FOR LATENT CLASS PATTERN 1 2 1
              CORE2761      CORE2712      CORE2722      CORE2732      CORE2742
              ________      ________      ________      ________      ________
 1              0.776         1.564         1.482         2.143         1.578


           TAU(U) FOR LATENT CLASS PATTERN 1 2 1
              CORE2752      CORE2762      CORE2713      CORE2723      CORE2733
              ________      ________      ________      ________      ________
 1              0.790         1.171         1.169         1.086         1.747


           TAU(U) FOR LATENT CLASS PATTERN 1 2 1
              CORE2743      CORE2753      CORE2763
              ________      ________      ________
 1              1.182         0.394         0.776


           TAU(U) FOR LATENT CLASS PATTERN 1 2 2
              CORE2711      CORE2721      CORE2731      CORE2741      CORE2751
              ________      ________      ________      ________      ________
 1              1.169         1.086         1.747         1.182         0.394


           TAU(U) FOR LATENT CLASS PATTERN 1 2 2
              CORE2761      CORE2712      CORE2722      CORE2732      CORE2742
              ________      ________      ________      ________      ________
 1              0.776         1.564         1.482         2.143         1.578


           TAU(U) FOR LATENT CLASS PATTERN 1 2 2
              CORE2752      CORE2762      CORE2713      CORE2723      CORE2733
              ________      ________      ________      ________      ________
 1              0.790         1.171         1.564         1.482         2.143


           TAU(U) FOR LATENT CLASS PATTERN 1 2 2
              CORE2743      CORE2753      CORE2763
              ________      ________      ________
 1              1.578         0.790         1.171


           TAU(U) FOR LATENT CLASS PATTERN 1 2 3
              CORE2711      CORE2721      CORE2731      CORE2741      CORE2751
              ________      ________      ________      ________      ________
 1              1.169         1.086         1.747         1.182         0.394


           TAU(U) FOR LATENT CLASS PATTERN 1 2 3
              CORE2761      CORE2712      CORE2722      CORE2732      CORE2742
              ________      ________      ________      ________      ________
 1              0.776         1.564         1.482         2.143         1.578


           TAU(U) FOR LATENT CLASS PATTERN 1 2 3
              CORE2752      CORE2762      CORE2713      CORE2723      CORE2733
              ________      ________      ________      ________      ________
 1              0.790         1.171         1.564         1.482         2.143


           TAU(U) FOR LATENT CLASS PATTERN 1 2 3
              CORE2743      CORE2753      CORE2763
              ________      ________      ________
 1              1.578         0.790         1.171


           TAU(U) FOR LATENT CLASS PATTERN 1 2 4
              CORE2711      CORE2721      CORE2731      CORE2741      CORE2751
              ________      ________      ________      ________      ________
 1              1.169         1.086         1.747         1.182         0.394


           TAU(U) FOR LATENT CLASS PATTERN 1 2 4
              CORE2761      CORE2712      CORE2722      CORE2732      CORE2742
              ________      ________      ________      ________      ________
 1              0.776         1.564         1.482         2.143         1.578


           TAU(U) FOR LATENT CLASS PATTERN 1 2 4
              CORE2752      CORE2762      CORE2713      CORE2723      CORE2733
              ________      ________      ________      ________      ________
 1              0.790         1.171         1.960         1.878         2.538


           TAU(U) FOR LATENT CLASS PATTERN 1 2 4
              CORE2743      CORE2753      CORE2763
              ________      ________      ________
 1              1.973         1.186         1.567


           TAU(U) FOR LATENT CLASS PATTERN 1 3 1
              CORE2711      CORE2721      CORE2731      CORE2741      CORE2751
              ________      ________      ________      ________      ________
 1              1.169         1.086         1.747         1.182         0.394


           TAU(U) FOR LATENT CLASS PATTERN 1 3 1
              CORE2761      CORE2712      CORE2722      CORE2732      CORE2742
              ________      ________      ________      ________      ________
 1              0.776         1.564         1.482         2.143         1.578


           TAU(U) FOR LATENT CLASS PATTERN 1 3 1
              CORE2752      CORE2762      CORE2713      CORE2723      CORE2733
              ________      ________      ________      ________      ________
 1              0.790         1.171         1.169         1.086         1.747


           TAU(U) FOR LATENT CLASS PATTERN 1 3 1
              CORE2743      CORE2753      CORE2763
              ________      ________      ________
 1              1.182         0.394         0.776


           TAU(U) FOR LATENT CLASS PATTERN 1 3 2
              CORE2711      CORE2721      CORE2731      CORE2741      CORE2751
              ________      ________      ________      ________      ________
 1              1.169         1.086         1.747         1.182         0.394


           TAU(U) FOR LATENT CLASS PATTERN 1 3 2
              CORE2761      CORE2712      CORE2722      CORE2732      CORE2742
              ________      ________      ________      ________      ________
 1              0.776         1.564         1.482         2.143         1.578


           TAU(U) FOR LATENT CLASS PATTERN 1 3 2
              CORE2752      CORE2762      CORE2713      CORE2723      CORE2733
              ________      ________      ________      ________      ________
 1              0.790         1.171         1.564         1.482         2.143


           TAU(U) FOR LATENT CLASS PATTERN 1 3 2
              CORE2743      CORE2753      CORE2763
              ________      ________      ________
 1              1.578         0.790         1.171


           TAU(U) FOR LATENT CLASS PATTERN 1 3 3
              CORE2711      CORE2721      CORE2731      CORE2741      CORE2751
              ________      ________      ________      ________      ________
 1              1.169         1.086         1.747         1.182         0.394


           TAU(U) FOR LATENT CLASS PATTERN 1 3 3
              CORE2761      CORE2712      CORE2722      CORE2732      CORE2742
              ________      ________      ________      ________      ________
 1              0.776         1.564         1.482         2.143         1.578


           TAU(U) FOR LATENT CLASS PATTERN 1 3 3
              CORE2752      CORE2762      CORE2713      CORE2723      CORE2733
              ________      ________      ________      ________      ________
 1              0.790         1.171         1.564         1.482         2.143


           TAU(U) FOR LATENT CLASS PATTERN 1 3 3
              CORE2743      CORE2753      CORE2763
              ________      ________      ________
 1              1.578         0.790         1.171


           TAU(U) FOR LATENT CLASS PATTERN 1 3 4
              CORE2711      CORE2721      CORE2731      CORE2741      CORE2751
              ________      ________      ________      ________      ________
 1              1.169         1.086         1.747         1.182         0.394


           TAU(U) FOR LATENT CLASS PATTERN 1 3 4
              CORE2761      CORE2712      CORE2722      CORE2732      CORE2742
              ________      ________      ________      ________      ________
 1              0.776         1.564         1.482         2.143         1.578


           TAU(U) FOR LATENT CLASS PATTERN 1 3 4
              CORE2752      CORE2762      CORE2713      CORE2723      CORE2733
              ________      ________      ________      ________      ________
 1              0.790         1.171         1.960         1.878         2.538


           TAU(U) FOR LATENT CLASS PATTERN 1 3 4
              CORE2743      CORE2753      CORE2763
              ________      ________      ________
 1              1.973         1.186         1.567


           TAU(U) FOR LATENT CLASS PATTERN 1 4 1
              CORE2711      CORE2721      CORE2731      CORE2741      CORE2751
              ________      ________      ________      ________      ________
 1              1.169         1.086         1.747         1.182         0.394


           TAU(U) FOR LATENT CLASS PATTERN 1 4 1
              CORE2761      CORE2712      CORE2722      CORE2732      CORE2742
              ________      ________      ________      ________      ________
 1              0.776         1.960         1.878         2.538         1.973


           TAU(U) FOR LATENT CLASS PATTERN 1 4 1
              CORE2752      CORE2762      CORE2713      CORE2723      CORE2733
              ________      ________      ________      ________      ________
 1              1.186         1.567         1.169         1.086         1.747


           TAU(U) FOR LATENT CLASS PATTERN 1 4 1
              CORE2743      CORE2753      CORE2763
              ________      ________      ________
 1              1.182         0.394         0.776


           TAU(U) FOR LATENT CLASS PATTERN 1 4 2
              CORE2711      CORE2721      CORE2731      CORE2741      CORE2751
              ________      ________      ________      ________      ________
 1              1.169         1.086         1.747         1.182         0.394


           TAU(U) FOR LATENT CLASS PATTERN 1 4 2
              CORE2761      CORE2712      CORE2722      CORE2732      CORE2742
              ________      ________      ________      ________      ________
 1              0.776         1.960         1.878         2.538         1.973


           TAU(U) FOR LATENT CLASS PATTERN 1 4 2
              CORE2752      CORE2762      CORE2713      CORE2723      CORE2733
              ________      ________      ________      ________      ________
 1              1.186         1.567         1.564         1.482         2.143


           TAU(U) FOR LATENT CLASS PATTERN 1 4 2
              CORE2743      CORE2753      CORE2763
              ________      ________      ________
 1              1.578         0.790         1.171


           TAU(U) FOR LATENT CLASS PATTERN 1 4 3
              CORE2711      CORE2721      CORE2731      CORE2741      CORE2751
              ________      ________      ________      ________      ________
 1              1.169         1.086         1.747         1.182         0.394


           TAU(U) FOR LATENT CLASS PATTERN 1 4 3
              CORE2761      CORE2712      CORE2722      CORE2732      CORE2742
[truncated: 1,394,303 more chars]
