# Supplementary material for: Longitudinal Model Building Using Latent Transition Analysis: An Example Using School Bullying Data
Source: Front Psychol. 2018 May 8;9:675. doi: 10.3389/fpsyg.2018.00675 (PMC5953336; doi:10.3389/fpsyg.2018.00675)
Supplement: Supplementary file 2 [file Data_Sheet_2.ZIP › SupplementalMaterials_new051517/Mplus/lmsusinglta_step4.out]

Mplus VERSION 7.4
MUTHEN & MUTHEN
08/27/2016  12:00 PM

INPUT INSTRUCTIONS

  Title:          Step 2: Test Longitudinal Measurement Invariance using LTA

  Data:           File = bullyingT.dat;

  Variable:       Names = Id core18a1 core18b1 core18c1 core18d1 core18e1 core18f1
                          core22a1 core22b1 core22c1 core22d1 core22e1 core22f1
                          core2711 core2721 core2731 core2741 core2751 core2761
                          core18a2 core18b2 core18c2 core18d2 core18e2 core18f2
                          core22a2 core22b2 core22c2 core22d2 core22e2 core22f2
                          core2712 core2722 core2732 core2742 core2752 core2762
                          core18a3 core18b3 core18c3 core18d3 core18e3 core18f3
                          core22a3 core22b3 core22c3 core22d3 core22e3 core22f3
                          core2713 core2723 core2733 core2743 core2753 core2763
                          Grade Gender Language RaceSch RaceStu;

                  Usevar = core2711 core2721 core2731 core2741 core2751 core2761
                          core2712 core2722 core2732 core2742 core2752 core2762
                          core2713 core2723 core2733 core2743 core2753 core2763 Grade;
                  Categorical = core2711 core2721 core2731 core2741 core2751 core2761
                          core2712 core2722 core2732 core2742 core2752 core2762
                          core2713 core2723 core2733 core2743 core2753 core2763;

                  Missing = all(-999);
                  !Classes = C1(3) C2(3) C3(3); ! for three latent statuses (3LS) model
                  Classes = C1(4) C2(4) C3(4); ! for 4LS model

  Analysis:       Type = mixture;

  Model:          %OVERALL%

                  C2 on C1;
                  C3 on C2;

                  C1 on Grade;
                  C2 on Grade;


  ! Model needs to be set up with the number of assessment
  Model C1:       %C1#1%

                  ! For measurement invariance
                  [core2711$1] (1);
                  [core2721$1] (2);
                  [core2731$1] (3);
                  [core2741$1] (4);
                  [core2751$1] (5);
                  [core2761$1] (6);

                  %C1#2%

                  [core2711$1] (7);
                  [core2721$1] (8);
                  [core2731$1] (9);
                  [core2741$1] (10);
                  [core2751$1] (11);
                  [core2761$1] (12);

                  %C1#3%

                  [core2711$1] (13);
                  [core2721$1] (14);
                  [core2731$1] (15);
                  [core2741$1] (16);
                  [core2751$1] (17);
                  [core2761$1] (18);

                  ! Remove %C1#4% when testing three latent statuses (3LS) model
                  %C1#4%

                  [core2711$1] (19);
                  [core2721$1] (20);
                  [core2731$1] (21);
                  [core2741$1] (22);
                  [core2751$1] (23);
                  [core2761$1] (24);

  Model C2:       %C2#1%

                  [core2712$1] (1);
                  [core2722$1] (2);
                  [core2732$1] (3);
                  [core2742$1] (4);
                  [core2752$1] (5);
                  [core2762$1] (6);

                  %C2#2%

                  [core2712$1] (7);
                  [core2722$1] (8);
                  [core2732$1] (9);
                  [core2742$1] (10);
                  [core2752$1] (11);
                  [core2762$1] (12);

                  %C2#3%

                  [core2712$1] (13);
                  [core2722$1] (14);
                  [core2732$1] (15);
                  [core2742$1] (16);
                  [core2752$1] (17);
                  [core2762$1] (18);

                  ! Remove %C1#4% when testing three latent statuses (3LS) model
                  %C2#4%

                  [core2712$1] (19);
                  [core2722$1] (20);
                  [core2732$1] (21);
                  [core2742$1] (22);
                  [core2752$1] (23);
                  [core2762$1] (24);

  Model C3:       %C3#1%
                  [core2713$1] (1);
                  [core2723$1] (2);
                  [core2733$1] (3);
                  [core2743$1] (4);
                  [core2753$1] (5);
                  [core2763$1] (6);

                  %C3#2%
                  [core2713$1] (7);
                  [core2723$1] (8);
                  [core2733$1] (9);
                  [core2743$1] (10);
                  [core2753$1] (11);
                  [core2763$1] (12);

                  %C3#3%
                  [core2713$1] (13);
                  [core2723$1] (14);
                  [core2733$1] (15);
                  [core2743$1] (16);
                  [core2753$1] (17);
                  [core2763$1] (18);

                  ! Remove %C1#4% when testing three latent statuses (3LS) model
                  %C3#4%
                  [core2713$1] (19);
                  [core2723$1] (20);
                  [core2733$1] (21);
                  [core2743$1] (22);
                  [core2753$1] (23);
                  [core2763$1] (24);

  Output:         Tech1 Tech8 Tech15;


*** WARNING
  Data set contains cases with missing on x-variables.
  These cases were not included in the analysis.
  Number of cases with missing on x-variables:  7
   1 WARNING(S) FOUND IN THE INPUT INSTRUCTIONS


Step 2: Test Longitudinal Measurement Invariance using LTA

SUMMARY OF ANALYSIS

Number of groups                                                 1
Number of observations                                        1173

Number of dependent variables                                   18
Number of independent variables                                  1
Number of continuous latent variables                            0
Number of categorical latent variables                           3

Observed dependent variables

  Binary and ordered categorical (ordinal)
   CORE2711    CORE2721    CORE2731    CORE2741    CORE2751    CORE2761
   CORE2712    CORE2722    CORE2732    CORE2742    CORE2752    CORE2762
   CORE2713    CORE2723    CORE2733    CORE2743    CORE2753    CORE2763

Observed independent variables
   GRADE

Categorical latent variables
   C1          C2          C3


Estimator                                                      MLR
Information matrix                                        OBSERVED
Optimization Specifications for the Quasi-Newton Algorithm for
Continuous Outcomes
  Maximum number of iterations                                 100
  Convergence criterion                                  0.100D-05
Optimization Specifications for the EM Algorithm
  Maximum number of iterations                                 500
  Convergence criteria
    Loglikelihood change                                 0.100D-06
    Relative loglikelihood change                        0.100D-06
    Derivative                                           0.100D-05
Optimization Specifications for the M step of the EM Algorithm for
Categorical Latent variables
  Number of M step iterations                                    1
  M step convergence criterion                           0.100D-05
  Basis for M step termination                           ITERATION
Optimization Specifications for the M step of the EM Algorithm for
Censored, Binary or Ordered Categorical (Ordinal), Unordered
Categorical (Nominal) and Count Outcomes
  Number of M step iterations                                    1
  M step convergence criterion                           0.100D-05
  Basis for M step termination                           ITERATION
  Maximum value for logit thresholds                            15
  Minimum value for logit thresholds                           -15
  Minimum expected cell size for chi-square              0.100D-01
Maximum number of iterations for H1                           2000
Convergence criterion for H1                             0.100D-03
Optimization algorithm                                         EMA
Random Starts Specifications
  Number of initial stage random starts                         20
  Number of final stage optimizations                            4
  Number of initial stage iterations                            10
  Initial stage convergence criterion                    0.100D+01
  Random starts scale                                    0.500D+01
  Random seed for generating random starts                       0
Parameterization                                             LOGIT
Link                                                         LOGIT

Input data file(s)
  bullyingT.dat
Input data format  FREE


SUMMARY OF DATA

     Number of missing data patterns            19
     Number of y missing data patterns           0
     Number of u missing data patterns          19


COVARIANCE COVERAGE OF DATA

Minimum covariance coverage value   0.100


     PROPORTION OF DATA PRESENT FOR U


           Covariance Coverage
              CORE2711      CORE2721      CORE2731      CORE2741      CORE2751
              ________      ________      ________      ________      ________
 CORE2711       0.998
 CORE2721       0.997         0.998
 CORE2731       0.997         0.997         0.997
 CORE2741       0.997         0.997         0.997         0.998
 CORE2751       0.997         0.997         0.996         0.997         0.997
 CORE2761       0.998         0.998         0.997         0.998         0.997
 CORE2712       0.941         0.941         0.940         0.942         0.941
 CORE2722       0.940         0.940         0.939         0.941         0.940
 CORE2732       0.938         0.938         0.937         0.939         0.938
 CORE2742       0.940         0.940         0.939         0.941         0.940
 CORE2752       0.940         0.940         0.939         0.941         0.940
 CORE2762       0.941         0.941         0.940         0.942         0.941
 CORE2713       0.841         0.841         0.841         0.841         0.841
 CORE2723       0.840         0.840         0.840         0.841         0.840
 CORE2733       0.839         0.839         0.839         0.840         0.839
 CORE2743       0.837         0.837         0.837         0.838         0.837
 CORE2753       0.839         0.839         0.839         0.840         0.839
 CORE2763       0.840         0.840         0.840         0.841         0.840


           Covariance Coverage
              CORE2761      CORE2712      CORE2722      CORE2732      CORE2742
              ________      ________      ________      ________      ________
 CORE2761       0.999
 CORE2712       0.942         0.943
 CORE2722       0.941         0.942         0.942
 CORE2732       0.939         0.939         0.939         0.939
 CORE2742       0.941         0.942         0.941         0.939         0.942
 CORE2752       0.941         0.942         0.941         0.939         0.941
 CORE2762       0.942         0.943         0.942         0.939         0.942
 CORE2713       0.841         0.819         0.818         0.816         0.818
 CORE2723       0.841         0.818         0.818         0.815         0.818
 CORE2733       0.840         0.818         0.817         0.814         0.817
 CORE2743       0.838         0.816         0.815         0.812         0.815
 CORE2753       0.840         0.818         0.817         0.814         0.817
 CORE2763       0.841         0.818         0.818         0.815         0.818


           Covariance Coverage
              CORE2752      CORE2762      CORE2713      CORE2723      CORE2733
              ________      ________      ________      ________      ________
 CORE2752       0.942
 CORE2762       0.942         0.943
 CORE2713       0.818         0.819         0.842
 CORE2723       0.818         0.818         0.841         0.841
 CORE2733       0.817         0.818         0.841         0.840         0.841
 CORE2743       0.815         0.816         0.839         0.839         0.837
 CORE2753       0.817         0.818         0.841         0.841         0.839
 CORE2763       0.818         0.818         0.841         0.841         0.840


           Covariance Coverage
              CORE2743      CORE2753      CORE2763
              ________      ________      ________
 CORE2743       0.839
 CORE2753       0.839         0.841
 CORE2763       0.839         0.841         0.841


UNIVARIATE PROPORTIONS AND COUNTS FOR CATEGORICAL VARIABLES

    CORE2711
      Category 1    0.796          932.000
      Category 2    0.204          239.000
    CORE2721
      Category 1    0.771          903.000
      Category 2    0.229          268.000
    CORE2731
      Category 1    0.882         1032.000
      Category 2    0.118          138.000
    CORE2741
      Category 1    0.822          963.000
      Category 2    0.178          208.000
    CORE2751
      Category 1    0.670          784.000
      Category 2    0.330          386.000
    CORE2761
      Category 1    0.737          864.000
      Category 2    0.263          308.000
    CORE2712
      Category 1    0.816          903.000
      Category 2    0.184          203.000
    CORE2722
      Category 1    0.816          902.000
      Category 2    0.184          203.000
    CORE2732
      Category 1    0.890          981.000
      Category 2    0.110          121.000
    CORE2742
      Category 1    0.819          905.000
      Category 2    0.181          200.000
    CORE2752
      Category 1    0.654          723.000
      Category 2    0.346          382.000
    CORE2762
      Category 1    0.758          838.000
      Category 2    0.242          268.000
    CORE2713
      Category 1    0.862          852.000
      Category 2    0.138          136.000
    CORE2723
      Category 1    0.850          839.000
      Category 2    0.150          148.000
    CORE2733
      Category 1    0.911          898.000
      Category 2    0.089           88.000
    CORE2743
      Category 1    0.843          830.000
      Category 2    0.157          154.000
    CORE2753
      Category 1    0.735          725.000
      Category 2    0.265          261.000
    CORE2763
      Category 1    0.793          783.000
      Category 2    0.207          204.000


RANDOM STARTS RESULTS RANKED FROM THE BEST TO THE WORST LOGLIKELIHOOD VALUES

Final stage loglikelihood values at local maxima, seeds, and initial stage start numbers:

           -7372.188  unperturbed      0
           -7374.779  76974            16
           -7405.748  107446           12
           -7423.537  851945           18


     WARNING:  THE BEST LOGLIKELIHOOD VALUE WAS NOT REPLICATED.  THE
     SOLUTION MAY NOT BE TRUSTWORTHY DUE TO LOCAL MAXIMA.  INCREASE THE
     NUMBER OF RANDOM STARTS.

     THE STANDARD ERRORS OF THE MODEL PARAMETER ESTIMATES MAY NOT BE
     TRUSTWORTHY FOR SOME PARAMETERS DUE TO A NON-POSITIVE DEFINITE
     FIRST-ORDER DERIVATIVE PRODUCT MATRIX.  THIS MAY BE DUE TO THE STARTING
     VALUES BUT MAY ALSO BE AN INDICATION OF MODEL NONIDENTIFICATION.  THE
     CONDITION NUMBER IS       0.552D-17.  PROBLEM INVOLVING THE FOLLOWING PARAMETER:
     Parameter 45, C2#3 ON C1#2

     ONE OR MORE MULTINOMIAL LOGIT PARAMETERS WERE FIXED TO AVOID SINGULARITY
     OF THE INFORMATION MATRIX.  THE SINGULARITY IS MOST LIKELY BECAUSE THE
     MODEL IS NOT IDENTIFIED, OR BECAUSE OF EMPTY CELLS IN THE JOINT
     DISTRIBUTION OF THE CATEGORICAL LATENT VARIABLES AND ANY INDEPENDENT
     VARIABLES.  THE FOLLOWING PARAMETERS WERE FIXED:
     Parameter 52, C3#1 ON C2#2
     Parameter 56, C3#2 ON C2#3


THE MODEL ESTIMATION TERMINATED NORMALLY


MODEL FIT INFORMATION

Number of Free Parameters                       57

Loglikelihood

          H0 Value                       -7372.188
          H0 Scaling Correction Factor      1.2566
            for MLR

Information Criteria

          Akaike (AIC)                   14858.376
          Bayesian (BIC)                 15147.213
          Sample-Size Adjusted BIC       14966.161
            (n* = (n + 2) / 24)

Chi-Square Test of Model Fit for the Binary and Ordered Categorical
(Ordinal) Outcomes**

          Pearson Chi-Square

          Value                           7238.742
          Degrees of Freedom                261912
          P-Value                           1.0000

          Likelihood Ratio Chi-Square

          Value                           1694.317
          Degrees of Freedom                261912
          P-Value                           1.0000

** Of the 1669200 cells in the latent class indicator table, 174
   were deleted in the calculation of chi-square due to extreme values.

Chi-Square Test for MCAR under the Unrestricted Latent Class Indicator Model

          Pearson Chi-Square

          Value                            554.083
          Degrees of Freedom               1407038
          P-Value                           1.0000

          Likelihood Ratio Chi-Square

          Value                            363.908
          Degrees of Freedom               1407038
          P-Value                           1.0000


MODEL RESULTS USE THE LATENT CLASS VARIABLE ORDER

   C1  C2  C3

  Latent Class Variable Patterns

         C1        C2        C3
      Class     Class     Class

         1         1         1
         1         1         2
         1         1         3
         1         1         4
         1         2         1
         1         2         2
         1         2         3
         1         2         4
         1         3         1
         1         3         2
         1         3         3
         1         3         4
         1         4         1
         1         4         2
         1         4         3
         1         4         4
         2         1         1
         2         1         2
         2         1         3
         2         1         4
         2         2         1
         2         2         2
         2         2         3
         2         2         4
         2         3         1
         2         3         2
         2         3         3
         2         3         4
         2         4         1
         2         4         2
         2         4         3
         2         4         4
         3         1         1
         3         1         2
         3         1         3
         3         1         4
         3         2         1
         3         2         2
         3         2         3
         3         2         4
         3         3         1
         3         3         2
         3         3         3
         3         3         4
         3         4         1
         3         4         2
         3         4         3
         3         4         4
         4         1         1
         4         1         2
         4         1         3
         4         1         4
         4         2         1
         4         2         2
         4         2         3
         4         2         4
         4         3         1
         4         3         2
         4         3         3
         4         3         4
         4         4         1
         4         4         2
         4         4         3
         4         4         4


FINAL CLASS COUNTS AND PROPORTIONS FOR THE LATENT CLASS PATTERNS
BASED ON THE ESTIMATED MODEL

  Latent Class
    Pattern

    1  1  1         17.92606          0.01528
    1  1  2          7.33111          0.00625
    1  1  3          1.67380          0.00143
    1  1  4          9.62821          0.00821
    1  2  1          0.00000          0.00000
    1  2  2          1.12901          0.00096
    1  2  3          0.00000          0.00000
    1  2  4          1.41062          0.00120
    1  3  1          2.56391          0.00219
    1  3  2          0.00000          0.00000
    1  3  3         16.51159          0.01408
    1  3  4         11.50786          0.00981
    1  4  1          0.32549          0.00028
    1  4  2          1.58753          0.00135
    1  4  3          1.97014          0.00168
    1  4  4         22.32466          0.01903
    2  1  1          3.40544          0.00290
    2  1  2          1.39270          0.00119
    2  1  3          0.31797          0.00027
    2  1  4          1.82908          0.00156
    2  2  1          0.00000          0.00000
    2  2  2         30.50658          0.02601
    2  2  3          0.00000          0.00000
    2  2  4         38.11577          0.03249
    2  3  1          0.00000          0.00000
    2  3  2          0.00000          0.00000
    2  3  3          0.00000          0.00000
    2  3  4          0.00000          0.00000
    2  4  1          0.46540          0.00040
    2  4  2          2.26994          0.00194
    2  4  3          2.81703          0.00240
    2  4  4         31.92112          0.02721
    3  1  1         13.39151          0.01142
    3  1  2          5.47664          0.00467
    3  1  3          1.25040          0.00107
    3  1  4          7.19267          0.00613
    3  2  1          0.00000          0.00000
    3  2  2          7.04435          0.00601
    3  2  3          0.00000          0.00000
    3  2  4          8.80140          0.00750
    3  3  1         14.15258          0.01207
    3  3  2          0.00000          0.00000
    3  3  3         91.14259          0.07770
    3  3  4         63.52239          0.05415
    3  4  1          1.04148          0.00089
    3  4  2          5.07971          0.00433
    3  4  3          6.30399          0.00537
    3  4  4         71.43363          0.06090
    4  1  1          7.21141          0.00615
    4  1  2          2.94920          0.00251
    4  1  3          0.67335          0.00057
    4  1  4          3.87329          0.00330
    4  2  1          0.00000          0.00000
    4  2  2         17.05844          0.01454
    4  2  3          0.00000          0.00000
    4  2  4         21.31329          0.01817
    4  3  1          5.38117          0.00459
    4  3  2          0.00000          0.00000
    4  3  3         34.65475          0.02954
    4  3  4         24.15284          0.02059
    4  4  1          6.84272          0.00583
    4  4  2         33.37462          0.02845
    4  4  3         41.41837          0.03531
    4  4  4        469.33220          0.40011


FINAL CLASS COUNTS AND PROPORTIONS FOR EACH LATENT CLASS VARIABLE
BASED ON THE ESTIMATED MODEL

  Latent Class
    Variable    Class

    C1             1        95.88997          0.08175
                   2       113.04102          0.09637
                   3       295.83334          0.25220
                   4       668.23566          0.56968
    C2             1        85.52282          0.07291
                   2       125.37946          0.10689
                   3       263.58969          0.22471
                   4       698.50800          0.59549
    C3             1        72.70716          0.06198
                   2       115.19982          0.09821
                   3       198.73399          0.16942
                   4       786.35901          0.67038


LATENT TRANSITION PROBABILITIES BASED ON THE ESTIMATED MODEL

  C1 Classes (Rows) by C2 Classes (Columns)

            1        2        3        4

   1     0.381    0.026    0.319    0.273
   2     0.061    0.607    0.000    0.332
   3     0.092    0.054    0.571    0.283
   4     0.022    0.057    0.096    0.825

  C2 Classes (Rows) by C3 Classes (Columns)

            1        2        3        4

   1     0.490    0.201    0.046    0.263
   2     0.000    0.445    0.000    0.555
   3     0.084    0.000    0.540    0.376
   4     0.012    0.061    0.075    0.852


FINAL CLASS COUNTS AND PROPORTIONS FOR THE LATENT CLASS PATTERNS
BASED ON ESTIMATED POSTERIOR PROBABILITIES

  Latent Class
    Pattern

    1  1  1         19.81259          0.01689
    1  1  2          6.89843          0.00588
    1  1  3          1.51778          0.00129
    1  1  4          8.32036          0.00709
    1  2  1          0.00000          0.00000
    1  2  2          1.82998          0.00156
    1  2  3          0.00000          0.00000
    1  2  4          0.71179          0.00061
    1  3  1          3.91719          0.00334
    1  3  2          0.00000          0.00000
    1  3  3         18.45439          0.01573
    1  3  4          8.23446          0.00702
    1  4  1          0.03988          0.00003
    1  4  2          1.91264          0.00163
    1  4  3          1.76525          0.00150
    1  4  4         22.47524          0.01916
    2  1  1          3.71892          0.00317
    2  1  2          1.29939          0.00111
    2  1  3          0.27289          0.00023
    2  1  4          1.65343          0.00141
    2  2  1          0.00000          0.00000
    2  2  2         33.40268          0.02848
    2  2  3          0.00000          0.00000
    2  2  4         35.21614          0.03002
    2  3  1          0.00000          0.00000
    2  3  2          0.00000          0.00000
    2  3  3          0.00000          0.00000
    2  3  4          0.00000          0.00000
    2  4  1          0.21821          0.00019
    2  4  2          2.86216          0.00244
    2  4  3          2.74542          0.00234
    2  4  4         31.65191          0.02698
    3  1  1         14.73270          0.01256
    3  1  2          5.89008          0.00502
    3  1  3          1.19240          0.00102
    3  1  4          5.49512          0.00468
    3  2  1          0.00000          0.00000
    3  2  2          8.15270          0.00695
    3  2  3          0.00000          0.00000
    3  2  4          7.68971          0.00656
    3  3  1         14.26748          0.01216
    3  3  2          0.00000          0.00000
    3  3  3         92.91103          0.07921
    3  3  4         61.64173          0.05255
    3  4  1          0.39528          0.00034
    3  4  2          4.82696          0.00412
    3  4  3          8.33680          0.00711
    3  4  4         70.30130          0.05993
    4  1  1          3.66494          0.00312
    4  1  2          3.05955          0.00261
    4  1  3          0.93191          0.00079
    4  1  4          7.05147          0.00601
    4  2  1          0.00000          0.00000
    4  2  2         12.34809          0.01053
    4  2  3          0.00000          0.00000
    4  2  4         26.01753          0.02218
    4  3  1          3.91215          0.00334
    4  3  2          0.00000          0.00000
    4  3  3         30.93811          0.02638
    4  3  4         29.30309          0.02498
    4  4  1          8.02212          0.00684
    4  4  2         32.71199          0.02789
    4  4  3         39.66445          0.03381
    4  4  4        470.61018          0.40120


FINAL CLASS COUNTS AND PROPORTIONS FOR EACH LATENT CLASS VARIABLE
BASED ON ESTIMATED POSTERIOR PROBABILITIES

  Latent Class
    Variable    Class

    C1             1        95.89001          0.08175
                   2       113.04115          0.09637
                   3       295.83328          0.25220
                   4       668.23560          0.56968
    C2             1        85.51196          0.07290
                   2       125.36861          0.10688
                   3       263.57965          0.22471
                   4       698.53979          0.59552
    C3             1        72.70145          0.06198
                   2       115.19466          0.09821
                   3       198.73044          0.16942
                   4       786.37347          0.67040


FINAL CLASS COUNTS AND PROPORTIONS FOR THE LATENT CLASS PATTERNS
BASED ON THEIR MOST LIKELY LATENT CLASS PATTERN

Class Counts and Proportions

  Latent Class
    Pattern

    1  1  1               23          0.01961
    1  1  2                5          0.00426
    1  1  3                1          0.00085
    1  1  4                7          0.00597
    1  2  1                0          0.00000
    1  2  2                1          0.00085
    1  2  3                0          0.00000
    1  2  4                0          0.00000
    1  3  1                2          0.00171
    1  3  2                0          0.00000
    1  3  3               21          0.01790
    1  3  4                6          0.00512
    1  4  1                0          0.00000
    1  4  2                0          0.00000
    1  4  3                1          0.00085
    1  4  4               27          0.02302
    2  1  1                3          0.00256
    2  1  2                0          0.00000
    2  1  3                0          0.00000
    2  1  4                0          0.00000
    2  2  1                0          0.00000
    2  2  2               25          0.02131
    2  2  3                0          0.00000
    2  2  4               38          0.03240
    2  3  1                0          0.00000
    2  3  2                0          0.00000
    2  3  3                0          0.00000
    2  3  4                0          0.00000
    2  4  1                0          0.00000
    2  4  2                2          0.00171
    2  4  3                2          0.00171
    2  4  4               23          0.01961
    3  1  1               17          0.01449
    3  1  2                4          0.00341
    3  1  3                1          0.00085
    3  1  4                3          0.00256
    3  2  1                0          0.00000
    3  2  2                5          0.00426
    3  2  3                0          0.00000
    3  2  4                1          0.00085
    3  3  1               12          0.01023
    3  3  2                0          0.00000
    3  3  3              119          0.10145
    3  3  4               54          0.04604
    3  4  1                0          0.00000
    3  4  2                3          0.00256
    3  4  3                8          0.00682
    3  4  4               63          0.05371
    4  1  1                3          0.00256
    4  1  2                4          0.00341
    4  1  3                0          0.00000
    4  1  4                8          0.00682
    4  2  1                0          0.00000
    4  2  2                3          0.00256
    4  2  3                0          0.00000
    4  2  4               27          0.02302
    4  3  1                2          0.00171
    4  3  2                0          0.00000
    4  3  3               24          0.02046
    4  3  4               23          0.01961
    4  4  1                6          0.00512
    4  4  2               26          0.02217
    4  4  3               33          0.02813
    4  4  4              537          0.45780


FINAL CLASS COUNTS AND PROPORTIONS FOR EACH LATENT CLASS VARIABLE
BASED ON THEIR MOST LIKELY LATENT CLASS PATTERN

  Latent Class
    Variable    Class

    C1             1              94          0.08014
                   2              93          0.07928
                   3             290          0.24723
                   4             696          0.59335
    C2             1              79          0.06735
                   2             100          0.08525
                   3             263          0.22421
                   4             731          0.62319
    C3             1              68          0.05797
                   2              78          0.06650
                   3             210          0.17903
                   4             817          0.69650


CLASSIFICATION QUALITY

     Entropy                         0.787


Average Latent Class Probabilities for Most Likely Latent Class Pattern (Row)
by Latent Class Pattern (Column)

  Latent Class Variable Patterns

  Latent Class         C1        C2        C3
   Pattern No.      Class     Class     Class

         1             1         1         1
         2             1         1         2
         3             1         1         3
         4             1         1         4
         5             1         2         1
         6             1         2         2
         7             1         2         3
         8             1         2         4
         9             1         3         1
        10             1         3         2
        11             1         3         3
        12             1         3         4
        13             1         4         1
        14             1         4         2
        15             1         4         3
        16             1         4         4
        17             2         1         1
        18             2         1         2
        19             2         1         3
        20             2         1         4
        21             2         2         1
        22             2         2         2
        23             2         2         3
        24             2         2         4
        25             2         3         1
        26             2         3         2
        27             2         3         3
        28             2         3         4
        29             2         4         1
        30             2         4         2
        31             2         4         3
        32             2         4         4
        33             3         1         1
        34             3         1         2
        35             3         1         3
        36             3         1         4
        37             3         2         1
        38             3         2         2
        39             3         2         3
        40             3         2         4
        41             3         3         1
        42             3         3         2
        43             3         3         3
        44             3         3         4
        45             3         4         1
        46             3         4         2
        47             3         4         3
        48             3         4         4
        49             4         1         1
        50             4         1         2
        51             4         1         3
        52             4         1         4
        53             4         2         1
        54             4         2         2
        55             4         2         3
        56             4         2         4
        57             4         3         1
        58             4         3         2
        59             4         3         3
        60             4         3         4
        61             4         4         1
        62             4         4         2
        63             4         4         3
        64             4         4         4

           1        2        3        4        5        6        7        8        9

    1   0.748    0.059    0.011    0.044    0.000    0.002    0.000    0.001    0.037
    2   0.086    0.654    0.098    0.099    0.000    0.002    0.000    0.000    0.000
    3   0.010    0.214    0.356    0.012    0.000    0.020    0.000    0.001    0.000
    4   0.000    0.076    0.015    0.850    0.000    0.001    0.000    0.018    0.000
    5   0.000    0.000    0.000    0.000    0.000    0.000    0.000    0.000    0.000
    6   0.000    0.000    0.000    0.000    0.000    0.463    0.000    0.000    0.000
    7   0.000    0.000    0.000    0.000    0.000    0.000    0.000    0.000    0.000
    8   0.000    0.000    0.000    0.000    0.000    0.000    0.000    0.000    0.000
    9   0.081    0.000    0.000    0.000    0.000    0.004    0.000    0.000    0.898
   10   0.000    0.000    0.000    0.000    0.000    0.000    0.000    0.000    0.000
   11   0.008    0.020    0.005    0.003    0.000    0.039    0.000    0.002    0.019
   12   0.000    0.001    0.000    0.030    0.000    0.001    0.000    0.028    0.000
   13   0.000    0.000    0.000    0.000    0.000    0.000    0.000    0.000    0.000
   14   0.000    0.000    0.000    0.000    0.000    0.000    0.000    0.000    0.000
   15   0.000    0.000    0.000    0.000    0.000    0.005    0.000    0.001    0.000
   16   0.021    0.009    0.002    0.011    0.000    0.006    0.000    0.008    0.004
   17   0.007    0.003    0.001    0.004    0.000    0.000    0.000    0.000    0.000
   18   0.000    0.000    0.000    0.000    0.000    0.000    0.000    0.000    0.000
   19   0.000    0.000    0.000    0.000    0.000    0.000    0.000    0.000    0.000
   20   0.000    0.000    0.000    0.000    0.000    0.000    0.000    0.000    0.000
   21   0.000    0.000    0.000    0.000    0.000    0.000    0.000    0.000    0.000
   22   0.001    0.017    0.000    0.000    0.000    0.007    0.000    0.001    0.000
   23   0.000    0.000    0.000    0.000    0.000    0.000    0.000    0.000    0.000
   24   0.000    0.000    0.000    0.001    0.000    0.000    0.000    0.002    0.000
   25   0.000    0.000    0.000    0.000    0.000    0.000    0.000    0.000    0.000
   26   0.000    0.000    0.000    0.000    0.000    0.000    0.000    0.000    0.000
   27   0.000    0.000    0.000    0.000    0.000    0.000    0.000    0.000    0.000
   28   0.000    0.000    0.000    0.000    0.000    0.000    0.000    0.000    0.000
   29   0.000    0.000    0.000    0.000    0.000    0.000    0.000    0.000    0.000
   30   0.000    0.000    0.000    0.000    0.000    0.001    0.000    0.000    0.000
   31   0.000    0.000    0.000    0.000    0.000    0.000    0.000    0.000    0.000
   32   0.000    0.000    0.000    0.000    0.000    0.000    0.000    0.000    0.000
   33   0.035    0.005    0.000    0.000    0.000    0.000    0.000    0.000    0.001
   34   0.002    0.050    0.004    0.000    0.000    0.001    0.000    0.000    0.000
   35   0.000    0.000    0.000    0.000    0.000    0.000    0.000    0.000    0.000
   36   0.000    0.002    0.000    0.044    0.000    0.000    0.000    0.000    0.000
   37   0.000    0.000    0.000    0.000    0.000    0.000    0.000    0.000    0.000
   38   0.000    0.000    0.000    0.000    0.000    0.004    0.000    0.000    0.000
   39   0.000    0.000    0.000    0.000    0.000    0.000    0.000    0.000    0.000
   40   0.000    0.000    0.000    0.000    0.000    0.000    0.000    0.000    0.000
   41   0.036    0.001    0.000    0.000    0.000    0.001    0.000    0.000    0.052
   42   0.000    0.000    0.000    0.000    0.000    0.000    0.000    0.000    0.000
   43   0.002    0.001    0.001    0.000    0.000    0.000    0.000    0.000    0.001
   44   0.000    0.000    0.000    0.002    0.000    0.000    0.000    0.000    0.000
   45   0.000    0.000    0.000    0.000    0.000    0.000    0.000    0.000    0.000
   46   0.000    0.000    0.000    0.000    0.000    0.005    0.000    0.000    0.000
   47   0.000    0.000    0.000    0.000    0.000    0.000    0.000    0.000    0.000
   48   0.000    0.000    0.000    0.000    0.000    0.000    0.000    0.000    0.000
   49   0.000    0.000    0.000    0.000    0.000    0.000    0.000    0.000    0.000
   50   0.000    0.000    0.000    0.000    0.000    0.000    0.000    0.000    0.000
   51   0.000    0.000    0.000    0.000    0.000    0.000    0.000    0.000    0.000
   52   0.000    0.000    0.000    0.000    0.000    0.000    0.000    0.000    0.000
   53   0.000    0.000    0.000    0.000    0.000    0.000    0.000    0.000    0.000
   54   0.000    0.000    0.000    0.000    0.000    0.000    0.000    0.000    0.000
   55   0.000    0.000    0.000    0.000    0.000    0.000    0.000    0.000    0.000
   56   0.000    0.000    0.000    0.000    0.000    0.000    0.000    0.000    0.000
   57   0.000    0.000    0.000    0.000    0.000    0.000    0.000    0.000    0.000
   58   0.000    0.000    0.000    0.000    0.000    0.000    0.000    0.000    0.000
   59   0.000    0.000    0.000    0.000    0.000    0.000    0.000    0.000    0.000
   60   0.000    0.000    0.000    0.000    0.000    0.000    0.000    0.000    0.000
   61   0.000    0.000    0.000    0.000    0.000    0.000    0.000    0.000    0.000
   62   0.000    0.000    0.000    0.000    0.000    0.000    0.000    0.000    0.000
   63   0.000    0.000    0.000    0.000    0.000    0.000    0.000    0.000    0.000
   64   0.000    0.000    0.000    0.000    0.000    0.000    0.000    0.000    0.000

          10       11       12       13       14       15       16       17       18

    1   0.000    0.011    0.001    0.000    0.000    0.000    0.000    0.015    0.001
    2   0.000    0.003    0.000    0.000    0.000    0.000    0.000    0.000    0.006
    3   0.000    0.317    0.001    0.000    0.000    0.000    0.000    0.000    0.003
    4   0.000    0.001    0.015    0.000    0.000    0.000    0.000    0.000    0.000
    5   0.000    0.000    0.000    0.000    0.000    0.000    0.000    0.000    0.000
    6   0.000    0.006    0.000    0.000    0.058    0.001    0.001    0.000    0.000
    7   0.000    0.000    0.000    0.000    0.000    0.000    0.000    0.000    0.000
    8   0.000    0.000    0.000    0.000    0.000    0.000    0.000    0.000    0.000
    9   0.000    0.009    0.000    0.001    0.000    0.000    0.000    0.000    0.000
   10   0.000    0.000    0.000    0.000    0.000    0.000    0.000    0.000    0.000
   11   0.000    0.654    0.073    0.000    0.003    0.012    0.014    0.000    0.000
   12   0.000    0.037    0.628    0.000    0.000    0.000    0.051    0.000    0.000
   13   0.000    0.000    0.000    0.000    0.000    0.000    0.000    0.000    0.000
   14   0.000    0.000    0.000    0.000    0.000    0.000    0.000    0.000    0.000
   15   0.000    0.117    0.003    0.000    0.102    0.451    0.199    0.000    0.000
   16   0.000    0.034    0.067    0.001    0.043    0.015    0.697    0.000    0.000
   17   0.000    0.000    0.000    0.000    0.000    0.000    0.000    0.415    0.109
   18   0.000    0.000    0.000    0.000    0.000    0.000    0.000    0.000    0.000
   19   0.000    0.000    0.000    0.000    0.000    0.000    0.000    0.000    0.000
   20   0.000    0.000    0.000    0.000    0.000    0.000    0.000    0.000    0.000
   21   0.000    0.000    0.000    0.000    0.000    0.000    0.000    0.000    0.000
   22   0.000    0.007    0.001    0.000    0.000    0.000    0.001    0.004    0.005
   23   0.000    0.000    0.000    0.000    0.000    0.000    0.000    0.000    0.000
   24   0.000    0.000    0.006    0.000    0.000    0.000    0.000    0.005    0.003
   25   0.000    0.000    0.000    0.000    0.000    0.000    0.000    0.000    0.000
   26   0.000    0.000    0.000    0.000    0.000    0.000    0.000    0.000    0.000
   27   0.000    0.000    0.000    0.000    0.000    0.000    0.000    0.000    0.000
   28   0.000    0.000    0.000    0.000    0.000    0.000    0.000    0.000    0.000
   29   0.000    0.000    0.000    0.000    0.000    0.000    0.000    0.000    0.000
   30   0.000    0.001    0.000    0.000    0.022    0.002    0.000    0.000    0.000
   31   0.000    0.000    0.000    0.000    0.000    0.001    0.000    0.000    0.000
   32   0.000    0.000    0.001    0.000    0.000    0.000    0.019    0.000    0.000
   33   0.000    0.000    0.000    0.000    0.000    0.000    0.000    0.083    0.009
   34   0.000    0.005    0.000    0.000    0.000    0.000    0.000    0.004    0.042
   35   0.000    0.000    0.000    0.000    0.000    0.000    0.000    0.001    0.019
   36   0.000    0.000    0.002    0.000    0.000    0.000    0.000    0.000    0.008
   37   0.000    0.000    0.000    0.000    0.000    0.000    0.000    0.000    0.000
   38   0.000    0.001    0.000    0.000    0.001    0.000    0.000    0.000    0.000
   39   0.000    0.000    0.000    0.000    0.000    0.000    0.000    0.000    0.000
   40   0.000    0.000    0.000    0.000    0.000    0.000    0.000    0.000    0.000
   41   0.000    0.003    0.000    0.000    0.000    0.000    0.000    0.011    0.000
   42   0.000    0.000    0.000    0.000    0.000    0.000    0.000    0.000    0.000
   43   0.000    0.020    0.002    0.000    0.000    0.000    0.001    0.001    0.001
   44   0.000    0.001    0.007    0.000    0.000    0.000    0.001    0.000    0.000
   45   0.000    0.000    0.000    0.000    0.000    0.000    0.000    0.000    0.000
   46   0.000    0.003    0.000    0.000    0.110    0.010    0.007    0.000    0.000
   47   0.000    0.015    0.000    0.000    0.004    0.048    0.001    0.000    0.000
   48   0.000    0.001    0.001    0.000    0.001    0.003    0.035    0.000    0.000
   49   0.000    0.000    0.000    0.000    0.000    0.000    0.000    0.039    0.001
   50   0.000    0.000    0.000    0.000    0.000    0.000    0.000    0.011    0.049
   51   0.000    0.000    0.000    0.000    0.000    0.000    0.000    0.000    0.000
   52   0.000    0.000    0.000    0.000    0.000    0.000    0.000    0.000    0.001
   53   0.000    0.000    0.000    0.000    0.000    0.000    0.000    0.000    0.000
   54   0.000    0.000    0.000    0.000    0.000    0.000    0.000    0.000    0.000
   55   0.000    0.000    0.000    0.000    0.000    0.000    0.000    0.000    0.000
   56   0.000    0.000    0.000    0.000    0.000    0.000    0.000    0.000    0.000
   57   0.000    0.000    0.000    0.000    0.000    0.000    0.000    0.000    0.000
   58   0.000    0.000    0.000    0.000    0.000    0.000    0.000    0.000    0.000
   59   0.000    0.000    0.000    0.000    0.000    0.000    0.000    0.000    0.000
   60   0.000    0.000    0.000    0.000    0.000    0.000    0.000    0.000    0.000
   61   0.000    0.000    0.000    0.000    0.000    0.000    0.000    0.000    0.000
   62   0.000    0.000    0.000    0.000    0.000    0.000    0.000    0.000    0.000
   63   0.000    0.000    0.000    0.000    0.000    0.001    0.000    0.000    0.000
   64   0.000    0.000    0.000    0.000    0.000    0.000    0.000    0.000    0.000

          19       20       21       22       23       24       25       26       27

    1   0.000    0.000    0.000    0.002    0.000    0.000    0.000    0.000    0.000
    2   0.001    0.000    0.000    0.001    0.000    0.000    0.000    0.000    0.000
    3   0.004    0.000    0.000    0.034    0.000    0.002    0.000    0.000    0.000
    4   0.000    0.004    0.000    0.000    0.000    0.002    0.000    0.000    0.000
    5   0.000    0.000    0.000    0.000    0.000    0.000    0.000    0.000    0.000
    6   0.000    0.000    0.000    0.435    0.000    0.000    0.000    0.000    0.000
    7   0.000    0.000    0.000    0.000    0.000    0.000    0.000    0.000    0.000
    8   0.000    0.000    0.000    0.000    0.000    0.000    0.000    0.000    0.000
    9   0.000    0.000    0.000    0.001    0.000    0.000    0.000    0.000    0.000
   10   0.000    0.000    0.000    0.000    0.000    0.000    0.000    0.000    0.000
   11   0.000    0.000    0.000    0.037    0.000    0.007    0.000    0.000    0.000
   12   0.000    0.000    0.000    0.003    0.000    0.074    0.000    0.000    0.000
   13   0.000    0.000    0.000    0.000    0.000    0.000    0.000    0.000    0.000
   14   0.000    0.000    0.000    0.000    0.000    0.000    0.000    0.000    0.000
   15   0.000    0.000    0.000    0.001    0.000    0.000    0.000    0.000    0.000
   16   0.000    0.000    0.000    0.004    0.000    0.005    0.000    0.000    0.000
   17   0.026    0.109    0.000    0.054    0.000    0.052    0.000    0.000    0.000
   18   0.000    0.000    0.000    0.000    0.000    0.000    0.000    0.000    0.000
   19   0.000    0.000    0.000    0.000    0.000    0.000    0.000    0.000    0.000
   20   0.000    0.000    0.000    0.000    0.000    0.000    0.000    0.000    0.000
   21   0.000    0.000    0.000    0.000    0.000    0.000    0.000    0.000    0.000
   22   0.000    0.000    0.000    0.678    0.000    0.018    0.000    0.000    0.000
   23   0.000    0.000    0.000    0.000    0.000    0.000    0.000    0.000    0.000
   24   0.001    0.020    0.000    0.128    0.000    0.494    0.000    0.000    0.000
   25   0.000    0.000    0.000    0.000    0.000    0.000    0.000    0.000    0.000
   26   0.000    0.000    0.000    0.000    0.000    0.000    0.000    0.000    0.000
   27   0.000    0.000    0.000    0.000    0.000    0.000    0.000    0.000    0.000
   28   0.000    0.000    0.000    0.000    0.000    0.000    0.000    0.000    0.000
   29   0.000    0.000    0.000    0.000    0.000    0.000    0.000    0.000    0.000
   30   0.000    0.000    0.000    0.357    0.000    0.001    0.000    0.000    0.000
   31   0.000    0.000    0.000    0.092    0.000    0.005    0.000    0.000    0.000
   32   0.000    0.000    0.000    0.014    0.000    0.107    0.000    0.000    0.000
   33   0.002    0.005    0.000    0.013    0.000    0.003    0.000    0.000    0.000
   34   0.004    0.000    0.000    0.077    0.000    0.001    0.000    0.000    0.000
   35   0.032    0.001    0.000    0.025    0.000    0.001    0.000    0.000    0.000
   36   0.003    0.020    0.000    0.001    0.000    0.007    0.000    0.000    0.000
   37   0.000    0.000    0.000    0.000    0.000    0.000    0.000    0.000    0.000
   38   0.000    0.000    0.000    0.229    0.000    0.012    0.000    0.000    0.000
   39   0.000    0.000    0.000    0.000    0.000    0.000    0.000    0.000    0.000
   40   0.000    0.000    0.000    0.011    0.000    0.226    0.000    0.000    0.000
   41   0.000    0.000    0.000    0.011    0.000    0.000    0.000    0.000    0.000
   42   0.000    0.000    0.000    0.000    0.000    0.000    0.000    0.000    0.000
   43   0.000    0.001    0.000    0.030    0.000    0.019    0.000    0.000    0.000
   44   0.000    0.002    0.000    0.008    0.000    0.085    0.000    0.000    0.000
   45   0.000    0.000    0.000    0.000    0.000    0.000    0.000    0.000    0.000
   46   0.000    0.000    0.000    0.106    0.000    0.000    0.000    0.000    0.000
   47   0.000    0.000    0.000    0.004    0.000    0.000    0.000    0.000    0.000
   48   0.000    0.000    0.000    0.005    0.000    0.017    0.000    0.000    0.000
   49   0.000    0.000    0.000    0.000    0.000    0.000    0.000    0.000    0.000
   50   0.005    0.000    0.000    0.012    0.000    0.000    0.000    0.000    0.000
   51   0.000    0.000    0.000    0.000    0.000    0.000    0.000    0.000    0.000
   52   0.000    0.019    0.000    0.000    0.000    0.009    0.000    0.000    0.000
   53   0.000    0.000    0.000    0.000    0.000    0.000    0.000    0.000    0.000
   54   0.000    0.000    0.000    0.062    0.000    0.002    0.000    0.000    0.000
   55   0.000    0.000    0.000    0.000    0.000    0.000    0.000    0.000    0.000
   56   0.000    0.000    0.000    0.012    0.000    0.081    0.000    0.000    0.000
   57   0.000    0.000    0.000    0.001    0.000    0.000    0.000    0.000    0.000
   58   0.000    0.000    0.000    0.000    0.000    0.000    0.000    0.000    0.000
   59   0.000    0.000    0.000    0.006    0.000    0.002    0.000    0.000    0.000
   60   0.000    0.000    0.000    0.001    0.000    0.009    0.000    0.000    0.000
   61   0.000    0.000    0.000    0.000    0.000    0.000    0.000    0.000    0.000
   62   0.000    0.000    0.000    0.028    0.000    0.000    0.000    0.000    0.000
   63   0.000    0.000    0.000    0.001    0.000    0.000    0.000    0.000    0.000
   64   0.000    0.000    0.000    0.001    0.000    0.003    0.000    0.000    0.000

          28       29       30       31       32       33       34       35       36

    1   0.000    0.000    0.000    0.000    0.000    0.042    0.002    0.001    0.000
    2   0.000    0.000    0.000    0.000    0.000    0.002    0.042    0.004    0.000
    3   0.000    0.000    0.000    0.000    0.000    0.000    0.002    0.003    0.000
    4   0.000    0.000    0.000    0.000    0.000    0.000    0.001    0.000    0.017
    5   0.000    0.000    0.000    0.000    0.000    0.000    0.000    0.000    0.000
    6   0.000    0.000    0.003    0.000    0.000    0.000    0.000    0.000    0.000
    7   0.000    0.000    0.000    0.000    0.000    0.000    0.000    0.000    0.000
    8   0.000    0.000    0.000    0.000    0.000    0.000    0.000    0.000    0.000
    9   0.000    0.000    0.000    0.000    0.000    0.000    0.000    0.000    0.000
   10   0.000    0.000    0.000    0.000    0.000    0.000    0.000    0.000    0.000
   11   0.000    0.000    0.000    0.000    0.001    0.000    0.001    0.000    0.000
   12   0.000    0.000    0.000    0.000    0.002    0.000    0.000    0.000    0.001
   13   0.000    0.000    0.000    0.000    0.000    0.000    0.000    0.000    0.000
   14   0.000    0.000    0.000    0.000    0.000    0.000    0.000    0.000    0.000
   15   0.000    0.000    0.001    0.006    0.003    0.000    0.000    0.000    0.000
   16   0.000    0.000    0.002    0.000    0.023    0.000    0.000    0.000    0.000
   17   0.000    0.000    0.000    0.000    0.000    0.098    0.026    0.006    0.026
   18   0.000    0.000    0.000    0.000    0.000    0.000    0.000    0.000    0.000
   19   0.000    0.000    0.000    0.000    0.000    0.000    0.000    0.000    0.000
   20   0.000    0.000    0.000    0.000    0.000    0.000    0.000    0.000    0.000
   21   0.000    0.000    0.000    0.000    0.000    0.000    0.000    0.000    0.000
   22   0.000    0.000    0.003    0.002    0.003    0.007    0.007    0.000    0.000
   23   0.000    0.000    0.000    0.000    0.000    0.000    0.000    0.000    0.000
   24   0.000    0.000    0.001    0.001    0.049    0.005    0.003    0.001    0.014
   25   0.000    0.000    0.000    0.000    0.000    0.000    0.000    0.000    0.000
   26   0.000    0.000    0.000    0.000    0.000    0.000    0.000    0.000    0.000
   27   0.000    0.000    0.000    0.000    0.000    0.000    0.000    0.000    0.000
   28   0.000    0.000    0.000    0.000    0.000    0.000    0.000    0.000    0.000
   29   0.000    0.000    0.000    0.000    0.000    0.000    0.000    0.000    0.000
   30   0.000    0.000    0.464    0.073    0.018    0.000    0.000    0.000    0.000
   31   0.000    0.048    0.126    0.408    0.074    0.000    0.000    0.000    0.000
   32   0.000    0.001    0.007    0.008    0.569    0.000    0.000    0.000    0.000
   33   0.000    0.000    0.000    0.000    0.000    0.615    0.062    0.013    0.030
   34   0.000    0.000    0.000    0.000    0.000    0.094    0.494    0.049    0.002
   35   0.000    0.000    0.000    0.000    0.000    0.006    0.123    0.205    0.007
   36   0.000    0.000    0.000    0.000    0.000    0.000    0.125    0.052    0.552
   37   0.000    0.000    0.000    0.000    0.000    0.000    0.000    0.000    0.000
   38   0.000    0.000    0.001    0.000    0.000    0.000    0.006    0.000    0.001
   39   0.000    0.000    0.000    0.000    0.000    0.000    0.000    0.000    0.000
   40   0.000    0.000    0.000    0.000    0.012    0.000    0.000    0.000    0.000
   41   0.000    0.001    0.000    0.000    0.000    0.057    0.000    0.000    0.000
   42   0.000    0.000    0.000    0.000    0.000    0.000    0.000    0.000    0.000
   43   0.000    0.000    0.001    0.002    0.005    0.006    0.006    0.002    0.004
   44   0.000    0.000    0.000    0.000    0.010    0.000    0.002    0.000    0.026
   45   0.000    0.000    0.000    0.000    0.000    0.000    0.000    0.000    0.000
   46   0.000    0.002    0.139    0.013    0.003    0.000    0.000    0.000    0.000
   47   0.000    0.000    0.005    0.046    0.001    0.000    0.000    0.000    0.000
   48   0.000    0.000    0.004    0.004    0.099    0.000    0.000    0.000    0.001
   49   0.000    0.000    0.000    0.000    0.000    0.187    0.004    0.000    0.000
   50   0.000    0.000    0.000    0.000    0.000    0.038    0.169    0.015    0.001
   51   0.000    0.000    0.000    0.000    0.000    0.000    0.000    0.000    0.000
   52   0.000    0.000    0.000    0.000    0.000    0.000    0.003    0.000    0.060
   53   0.000    0.000    0.000    0.000    0.000    0.000    0.000    0.000    0.000
   54   0.000    0.000    0.000    0.000    0.000    0.000    0.000    0.000    0.000
   55   0.000    0.000    0.000    0.000    0.000    0.000    0.000    0.000    0.000
   56   0.000    0.000    0.000    0.000    0.000    0.000    0.000    0.000    0.001
   57   0.000    0.000    0.000    0.000    0.000    0.000    0.000    0.000    0.000
   58   0.000    0.000    0.000    0.000    0.000    0.000    0.000    0.000    0.000
   59   0.000    0.000    0.000    0.000    0.000    0.000    0.001    0.001    0.000
   60   0.000    0.000    0.000    0.000    0.000    0.000    0.000    0.000    0.001
   61   0.000    0.003    0.000    0.000    0.000    0.000    0.000    0.000    0.000
   62   0.000    0.000    0.006    0.001    0.000    0.000    0.001    0.000    0.000
   63   0.000    0.000    0.002    0.008    0.001    0.000    0.000    0.000    0.000
   64   0.000    0.000    0.001    0.000    0.016    0.000    0.000    0.000    0.000

          37       38       39       40       41       42       43       44       45

    1   0.000    0.000    0.000    0.000    0.010    0.000    0.012    0.000    0.000
    2   0.000    0.001    0.000    0.000    0.000    0.000    0.001    0.000    0.000
    3   0.000    0.001    0.000    0.000    0.000    0.000    0.019    0.000    0.000
    4   0.000    0.000    0.000    0.000    0.000    0.000    0.000    0.000    0.000
    5   0.000    0.000    0.000    0.000    0.000    0.000    0.000    0.000    0.000
    6   0.000    0.030    0.000    0.000    0.000    0.000    0.000    0.000    0.000
    7   0.000    0.000    0.000    0.000    0.000    0.000    0.000    0.000    0.000
    8   0.000    0.000    0.000    0.000    0.000    0.000    0.000    0.000    0.000
    9   0.000    0.000    0.000    0.000    0.007    0.000    0.000    0.000    0.000
   10   0.000    0.000    0.000    0.000    0.000    0.000    0.000    0.000    0.000
   11   0.000    0.007    0.000    0.000    0.006    0.000    0.077    0.010    0.000
   12   0.000    0.000    0.000    0.008    0.000    0.000    0.007    0.111    0.000
   13   0.000    0.000    0.000    0.000    0.000    0.000    0.000    0.000    0.000
   14   0.000    0.000    0.000    0.000    0.000    0.000    0.000    0.000    0.000
   15   0.000    0.001    0.000    0.000    0.000    0.000    0.022    0.001    0.000
   16   0.000    0.001    0.000    0.001    0.000    0.000    0.002    0.004    0.000
   17   0.000    0.001    0.000    0.001    0.005    0.000    0.012    0.002    0.000
   18   0.000    0.000    0.000    0.000    0.000    0.000    0.000    0.000    0.000
   19   0.000    0.000    0.000    0.000    0.000    0.000    0.000    0.000    0.000
   20   0.000    0.000    0.000    0.000    0.000    0.000    0.000    0.000    0.000
   21   0.000    0.000    0.000    0.000    0.000    0.000    0.000    0.000    0.000
   22   0.000    0.061    0.000    0.003    0.010    0.000    0.093    0.015    0.000
   23   0.000    0.000    0.000    0.000    0.000    0.000    0.000    0.000    0.000
   24   0.000    0.007    0.000    0.042    0.004    0.000    0.031    0.082    0.000
   25   0.000    0.000    0.000    0.000    0.000    0.000    0.000    0.000    0.000
   26   0.000    0.000    0.000    0.000    0.000    0.000    0.000    0.000    0.000
   27   0.000    0.000    0.000    0.000    0.000    0.000    0.000    0.000    0.000
   28   0.000    0.000    0.000    0.000    0.000    0.000    0.000    0.000    0.000
   29   0.000    0.000    0.000    0.000    0.000    0.000    0.000    0.000    0.000
   30   0.000    0.004    0.000    0.000    0.000    0.000    0.004    0.000    0.000
   31   0.000    0.003    0.000    0.000    0.021    0.000    0.054    0.000    0.030
   32   0.000    0.001    0.000    0.003    0.002    0.000    0.016    0.031    0.000
   33   0.000    0.008    0.000    0.001    0.021    0.000    0.018    0.002    0.000
   34   0.000    0.088    0.000    0.001    0.000    0.000    0.079    0.001    0.000
   35   0.000    0.009    0.000    0.000    0.000    0.000    0.131    0.001    0.000
   36   0.000    0.001    0.000    0.014    0.000    0.000    0.013    0.143    0.000
   37   0.000    0.000    0.000    0.000    0.000    0.000    0.000    0.000    0.000
   38   0.000    0.500    0.000    0.034    0.000    0.000    0.112    0.013    0.000
   39   0.000    0.000    0.000    0.000    0.000    0.000    0.000    0.000    0.000
   40   0.000    0.017    0.000    0.365    0.000    0.000    0.009    0.158    0.000
   41   0.000    0.004    0.000    0.000    0.718    0.000    0.056    0.000    0.007
   42   0.000    0.000    0.000    0.000    0.000    0.000    0.000    0.000    0.000
   43   0.000    0.016    0.000    0.009    0.031    0.000    0.600    0.119    0.000
   44   0.000    0.006    0.000    0.048    0.000    0.000    0.075    0.592    0.000
   45   0.000    0.000    0.000    0.000    0.000    0.000    0.000    0.000    0.000
   46   0.000    0.033    0.000    0.000    0.002    0.000    0.049    0.001    0.003
   47   0.000    0.004    0.000    0.000    0.001    0.000    0.267    0.001    0.002
   48   0.000    0.002    0.000    0.009    0.001    0.000    0.021    0.052    0.001
   49   0.000    0.000    0.000    0.000    0.018    0.000    0.000    0.000    0.000
   50   0.000    0.002    0.000    0.000    0.000    0.000    0.005    0.000    0.000
   51   0.000    0.000    0.000    0.000    0.000    0.000    0.000    0.000    0.000
   52   0.000    0.000    0.000    0.002    0.000    0.000    0.000    0.002    0.000
   53   0.000    0.000    0.000    0.000    0.000    0.000    0.000    0.000    0.000
   54   0.000    0.011    0.000    0.000    0.000    0.000    0.013    0.001    0.000
   55   0.000    0.000    0.000    0.000    0.000    0.000    0.000    0.000    0.000
   56   0.000    0.002    0.000    0.019    0.000    0.000    0.006    0.026    0.000
   57   0.000    0.000    0.000    0.000    0.093    0.000    0.013    0.000    0.000
   58   0.000    0.000    0.000    0.000    0.000    0.000    0.000    0.000    0.000
   59   0.000    0.001    0.000    0.000    0.003    0.000    0.064    0.007    0.000
   60   0.000    0.000    0.000    0.001    0.000    0.000    0.010    0.064    0.000
   61   0.000    0.000    0.000    0.000    0.006    0.000    0.001    0.000    0.005
   62   0.000    0.006    0.000    0.000    0.000    0.000    0.020    0.001    0.000
   63   0.000    0.000    0.000    0.000    0.000    0.000    0.016    0.000    0.000
   64   0.000    0.000    0.000    0.001    0.001    0.000    0.005    0.007    0.000

          46       47       48       49       50       51       52       53       54

    1   0.000    0.000    0.000    0.000    0.000    0.000    0.000    0.000    0.000
    2   0.000    0.000    0.000    0.000    0.000    0.000    0.000    0.000    0.000
    3   0.000    0.000    0.000    0.000    0.000    0.000    0.000    0.000    0.000
    4   0.000    0.000    0.000    0.000    0.000    0.000    0.000    0.000    0.000
    5   0.000    0.000    0.000    0.000    0.000    0.000    0.000    0.000    0.000
    6   0.002    0.000    0.000    0.000    0.000    0.000    0.000    0.000    0.000
    7   0.000    0.000    0.000    0.000    0.000    0.000    0.000    0.000    0.000
    8   0.000    0.000    0.000    0.000    0.000    0.000    0.000    0.000    0.000
    9   0.000    0.000    0.000    0.000    0.000    0.000    0.000    0.000    0.000
   10   0.000    0.000    0.000    0.000    0.000    0.000    0.000    0.000    0.000
   11   0.000    0.001    0.001    0.000    0.000    0.000    0.000    0.000    0.000
   12   0.000    0.000    0.016    0.000    0.000    0.000    0.000    0.000    0.000
   13   0.000    0.000    0.000    0.000    0.000    0.000    0.000    0.000    0.000
   14   0.000    0.000    0.000    0.000    0.000    0.000    0.000    0.000    0.000
   15   0.012    0.052    0.023    0.000    0.000    0.000    0.000    0.000    0.000
   16   0.002    0.000    0.036    0.000    0.000    0.000    0.000    0.000    0.000
   17   0.000    0.000    0.000    0.020    0.007    0.002    0.009    0.000    0.002
   18   0.000    0.000    0.000    0.000    0.000    0.000    0.000    0.000    0.000
   19   0.000    0.000    0.000    0.000    0.000    0.000    0.000    0.000    0.000
   20   0.000    0.000    0.000    0.000    0.000    0.000    0.000    0.000    0.000
   21   0.000    0.000    0.000    0.000    0.000    0.000    0.000    0.000    0.000
   22   0.002    0.001    0.004    0.000    0.000    0.000    0.000    0.000    0.027
   23   0.000    0.000    0.000    0.000    0.000    0.000    0.000    0.000    0.000
   24   0.001    0.001    0.027    0.001    0.000    0.000    0.002    0.000    0.005
   25   0.000    0.000    0.000    0.000    0.000    0.000    0.000    0.000    0.000
   26   0.000    0.000    0.000    0.000    0.000    0.000    0.000    0.000    0.000
   27   0.000    0.000    0.000    0.000    0.000    0.000    0.000    0.000    0.000
   28   0.000    0.000    0.000    0.000    0.000    0.000    0.000    0.000    0.000
   29   0.000    0.000    0.000    0.000    0.000    0.000    0.000    0.000    0.000
   30   0.046    0.005    0.001    0.000    0.000    0.000    0.000    0.000    0.000
   31   0.047    0.075    0.002    0.000    0.000    0.000    0.000    0.000    0.000
   32   0.003    0.003    0.175    0.000    0.000    0.000    0.000    0.000    0.000
   33   0.000    0.000    0.000    0.053    0.006    0.001    0.006    0.000    0.002
   34   0.000    0.000    0.000    0.000    0.001    0.000    0.000    0.000    0.001
   35   0.000    0.000    0.000    0.006    0.114    0.190    0.006    0.000    0.038
   36   0.000    0.000    0.000    0.000    0.002    0.001    0.006    0.000    0.000
   37   0.000    0.000    0.000    0.000    0.000    0.000    0.000    0.000    0.000
   38   0.020    0.004    0.011    0.000    0.000    0.000    0.000    0.000    0.040
   39   0.000    0.000    0.000    0.000    0.000    0.000    0.000    0.000    0.000
   40   0.001    0.001    0.187    0.000    0.000    0.000    0.000    0.000    0.000
   41   0.001    0.000    0.000    0.003    0.000    0.000    0.000    0.000    0.000
   42   0.000    0.000    0.000    0.000    0.000    0.000    0.000    0.000    0.000
   43   0.003    0.008    0.032    0.000    0.000    0.000    0.000    0.000    0.004
   44   0.000    0.000    0.065    0.000    0.000    0.000    0.001    0.000    0.001
   45   0.000    0.000    0.000    0.000    0.000    0.000    0.000    0.000    0.000
   46   0.411    0.080    0.016    0.000    0.000    0.000    0.000    0.000    0.000
   47   0.050    0.445    0.030    0.000    0.000    0.000    0.000    0.000    0.000
   48   0.018    0.027    0.631    0.000    0.000    0.000    0.000    0.000    0.000
   49   0.000    0.000    0.000    0.611    0.010    0.000    0.000    0.000    0.002
   50   0.000    0.000    0.000    0.048    0.428    0.081    0.007    0.000    0.087
   51   0.000    0.000    0.000    0.000    0.000    0.000    0.000    0.000    0.000
   52   0.000    0.000    0.000    0.000    0.033    0.005    0.743    0.000    0.005
   53   0.000    0.000    0.000    0.000    0.000    0.000    0.000    0.000    0.000
   54   0.000    0.000    0.000    0.000    0.000    0.000    0.000    0.000    0.644
   55   0.000    0.000    0.000    0.000    0.000    0.000    0.000    0.000    0.000
   56   0.000    0.000    0.000    0.005    0.003    0.001    0.006    0.000    0.105
   57   0.000    0.000    0.000    0.003    0.000    0.000    0.000    0.000    0.008
   58   0.000    0.000    0.000    0.000    0.000    0.000    0.000    0.000    0.000
   59   0.000    0.000    0.000    0.007    0.017    0.011    0.006    0.000    0.058
   60   0.000    0.000    0.001    0.000    0.003    0.001    0.011    0.000    0.010
   61   0.000    0.000    0.000    0.000    0.000    0.000    0.000    0.000    0.003
   62   0.019    0.005    0.001    0.000    0.004    0.000    0.000    0.000    0.068
   63   0.005    0.023    0.001    0.000    0.000    0.000    0.000    0.000    0.006
   64   0.001    0.001    0.031    0.000    0.000    0.000    0.000    0.000    0.003

          55       56       57       58       59       60       61       62       63

    1   0.000    0.000    0.000    0.000    0.000    0.000    0.000    0.000    0.000
    2   0.000    0.000    0.000    0.000    0.000    0.000    0.000    0.000    0.000
    3   0.000    0.000    0.000    0.000    0.000    0.000    0.000    0.000    0.000
    4   0.000    0.000    0.000    0.000    0.000    0.000    0.000    0.000    0.000
    5   0.000    0.000    0.000    0.000    0.000    0.000    0.000    0.000    0.000
    6   0.000    0.000    0.000    0.000    0.000    0.000    0.000    0.000    0.000
    7   0.000    0.000    0.000    0.000    0.000    0.000    0.000    0.000    0.000
    8   0.000    0.000    0.000    0.000    0.000    0.000    0.000    0.000    0.000
    9   0.000    0.000    0.000    0.000    0.000    0.000    0.000    0.000    0.000
   10   0.000    0.000    0.000    0.000    0.000    0.000    0.000    0.000    0.000
   11   0.000    0.000    0.000    0.000    0.000    0.000    0.000    0.000    0.000
   12   0.000    0.000    0.000    0.000    0.000    0.000    0.000    0.000    0.000
   13   0.000    0.000    0.000    0.000    0.000    0.000    0.000    0.000    0.000
   14   0.000    0.000    0.000    0.000    0.000    0.000    0.000    0.000    0.000
   15   0.000    0.000    0.000    0.000    0.000    0.000    0.000    0.000    0.000
   16   0.000    0.000    0.000    0.000    0.000    0.000    0.000    0.000    0.000
   17   0.000    0.003    0.000    0.000    0.001    0.001    0.000    0.000    0.000
   18   0.000    0.000    0.000    0.000    0.000    0.000    0.000    0.000    0.000
   19   0.000    0.000    0.000    0.000    0.000    0.000    0.000    0.000    0.000
   20   0.000    0.000    0.000    0.000    0.000    0.000    0.000    0.000    0.000
   21   0.000    0.000    0.000    0.000    0.000    0.000    0.000    0.000    0.000
   22   0.000    0.000    0.001    0.000    0.014    0.000    0.000    0.002    0.003
   23   0.000    0.000    0.000    0.000    0.000    0.000    0.000    0.000    0.000
   24   0.000    0.031    0.000    0.000    0.002    0.009    0.000    0.000    0.000
   25   0.000    0.000    0.000    0.000    0.000    0.000    0.000    0.000    0.000
   26   0.000    0.000    0.000    0.000    0.000    0.000    0.000    0.000    0.000
   27   0.000    0.000    0.000    0.000    0.000    0.000    0.000    0.000    0.000
   28   0.000    0.000    0.000    0.000    0.000    0.000    0.000    0.000    0.000
   29   0.000    0.000    0.000    0.000    0.000    0.000    0.000    0.000    0.000
   30   0.000    0.000    0.000    0.000    0.000    0.000    0.000    0.000    0.000
   31   0.000    0.000    0.000    0.000    0.000    0.000    0.003    0.004    0.007
   32   0.000    0.000    0.000    0.000    0.000    0.000    0.000    0.000    0.000
   33   0.000    0.002    0.000    0.000    0.001    0.000    0.000    0.000    0.000
   34   0.000    0.000    0.000    0.000    0.000    0.000    0.000    0.000    0.000
   35   0.000    0.002    0.000    0.000    0.083    0.000    0.000    0.000    0.000
   36   0.000    0.001    0.000    0.000    0.000    0.001    0.000    0.000    0.000
   37   0.000    0.000    0.000    0.000    0.000    0.000    0.000    0.000    0.000
   38   0.000    0.000    0.000    0.000    0.001    0.000    0.000    0.006    0.002
   39   0.000    0.000    0.000    0.000    0.000    0.000    0.000    0.000    0.000
   40   0.000    0.005    0.000    0.000    0.000    0.000    0.000    0.000    0.000
   41   0.000    0.000    0.023    0.000    0.004    0.000    0.011    0.000    0.000
   42   0.000    0.000    0.000    0.000    0.000    0.000    0.000    0.000    0.000
   43   0.000    0.003    0.002    0.000    0.039    0.008    0.000    0.002    0.004
   44   0.000    0.014    0.000    0.000    0.007    0.028    0.000    0.000    0.000
   45   0.000    0.000    0.000    0.000    0.000    0.000    0.000    0.000    0.000
   46   0.000    0.000    0.000    0.000    0.000    0.000    0.000    0.007    0.002
   47   0.000    0.000    0.000    0.000    0.002    0.000    0.000    0.007    0.062
   48   0.000    0.000    0.000    0.000    0.000    0.000    0.000    0.001    0.002
   49   0.000    0.000    0.126    0.000    0.001    0.000    0.000    0.000    0.000
   50   0.000    0.002    0.000    0.000    0.037    0.000    0.000    0.000    0.000
   51   0.000    0.000    0.000    0.000    0.000    0.000    0.000    0.000    0.000
   52   0.000    0.098    0.000    0.000    0.001    0.018    0.000    0.000    0.000
   53   0.000    0.000    0.000    0.000    0.000    0.000    0.000    0.000    0.000
   54   0.000    0.025    0.000    0.000    0.103    0.007    0.000    0.072    0.009
   55   0.000    0.000    0.000    0.000    0.000    0.000    0.000    0.000    0.000
   56   0.000    0.524    0.004    0.000    0.049    0.138    0.000    0.000    0.000
   57   0.000    0.000    0.753    0.000    0.109    0.000    0.014    0.001    0.003
   58   0.000    0.000    0.000    0.000    0.000    0.000    0.000    0.000    0.000
   59   0.000    0.021    0.024    0.000    0.581    0.065    0.005    0.022    0.070
   60   0.000    0.087    0.000    0.000    0.092    0.606    0.000    0.001    0.001
   61   0.000    0.000    0.054    0.000    0.010    0.000    0.856    0.027    0.033
   62   0.000    0.001    0.001    0.000    0.043    0.001    0.027    0.617    0.121
   63   0.000    0.000    0.001    0.000    0.040    0.000    0.025    0.152    0.648
   64   0.000    0.011    0.001    0.000    0.009    0.013    0.002    0.019    0.022

          64

    1   0.000
    2   0.000
    3   0.000
    4   0.000
    5   0.000
    6   0.000
    7   0.000
    8   0.000
    9   0.000
   10   0.000
   11   0.000
   12   0.000
   13   0.000
   14   0.000
   15   0.000
   16   0.000
   17   0.000
   18   0.000
   19   0.000
   20   0.000
   21   0.000
   22   0.000
   23   0.000
   24   0.021
   25   0.000
   26   0.000
   27   0.000
   28   0.000
   29   0.000
   30   0.000
   31   0.000
   32   0.037
   33   0.000
   34   0.000
   35   0.000
   36   0.000
   37   0.000
   38   0.000
   39   0.000
   40   0.007
   41   0.000
   42   0.000
   43   0.011
   44   0.017
   45   0.000
   46   0.000
   47   0.002
   48   0.064
   49   0.000
   50   0.000
   51   0.000
   52   0.000
   53   0.000
   54   0.049
   55   0.000
   56   0.017
   57   0.000
   58   0.000
   59   0.024
   60   0.100
   61   0.000
   62   0.026
   63   0.068
   64   0.850


MODEL RESULTS

                                                    Two-Tailed
                    Estimate       S.E.  Est./S.E.    P-Value

Latent Class Pattern 1 1 1

 Thresholds
    CORE2711$1        -1.281      0.389     -3.294      0.001
    CORE2721$1        -1.500      0.433     -3.467      0.001
    CORE2731$1        -1.035      0.344     -3.006      0.003
    CORE2741$1        -3.177      1.391     -2.283      0.022
    CORE2751$1        -3.089      0.468     -6.596      0.000
    CORE2761$1        -4.535      1.318     -3.442      0.001
    CORE2712$1        -1.281      0.389     -3.294      0.001
    CORE2722$1        -1.500      0.433     -3.467      0.001
    CORE2732$1        -1.035      0.344     -3.006      0.003
    CORE2742$1        -3.177      1.391     -2.283      0.022
    CORE2752$1        -3.089      0.468     -6.596      0.000
    CORE2762$1        -4.535      1.318     -3.442      0.001
    CORE2713$1        -1.281      0.389     -3.294      0.001
    CORE2723$1        -1.500      0.433     -3.467      0.001
    CORE2733$1        -1.035      0.344     -3.006      0.003
    CORE2743$1        -3.177      1.391     -2.283      0.022
    CORE2753$1        -3.089      0.468     -6.596      0.000
    CORE2763$1        -4.535      1.318     -3.442      0.001

Latent Class Pattern 1 1 2

 Thresholds
    CORE2711$1        -1.281      0.389     -3.294      0.001
    CORE2721$1        -1.500      0.433     -3.467      0.001
    CORE2731$1        -1.035      0.344     -3.006      0.003
    CORE2741$1        -3.177      1.391     -2.283      0.022
    CORE2751$1        -3.089      0.468     -6.596      0.000
    CORE2761$1        -4.535      1.318     -3.442      0.001
    CORE2712$1        -1.281      0.389     -3.294      0.001
    CORE2722$1        -1.500      0.433     -3.467      0.001
    CORE2732$1        -1.035      0.344     -3.006      0.003
    CORE2742$1        -3.177      1.391     -2.283      0.022
    CORE2752$1        -3.089      0.468     -6.596      0.000
    CORE2762$1        -4.535      1.318     -3.442      0.001
    CORE2713$1         1.229      0.334      3.681      0.000
    CORE2723$1         0.923      0.301      3.070      0.002
    CORE2733$1         0.667      0.519      1.284      0.199
    CORE2743$1        -0.489      0.989     -0.494      0.621
    CORE2753$1         0.009      0.588      0.015      0.988
    CORE2763$1         0.916      0.795      1.152      0.249

Latent Class Pattern 1 1 3

 Thresholds
    CORE2711$1        -1.281      0.389     -3.294      0.001
    CORE2721$1        -1.500      0.433     -3.467      0.001
    CORE2731$1        -1.035      0.344     -3.006      0.003
    CORE2741$1        -3.177      1.391     -2.283      0.022
    CORE2751$1        -3.089      0.468     -6.596      0.000
    CORE2761$1        -4.535      1.318     -3.442      0.001
    CORE2712$1        -1.281      0.389     -3.294      0.001
    CORE2722$1        -1.500      0.433     -3.467      0.001
    CORE2732$1        -1.035      0.344     -3.006      0.003
    CORE2742$1        -3.177      1.391     -2.283      0.022
    CORE2752$1        -3.089      0.468     -6.596      0.000
    CORE2762$1        -4.535      1.318     -3.442      0.001
    CORE2713$1         0.669      0.174      3.852      0.000
    CORE2723$1         0.574      0.161      3.572      0.000
    CORE2733$1         2.513      0.771      3.261      0.001
    CORE2743$1         1.670      0.809      2.065      0.039
    CORE2753$1        -1.063      0.261     -4.069      0.000
    CORE2763$1        -0.361      0.221     -1.638      0.101

Latent Class Pattern 1 1 4

 Thresholds
    CORE2711$1        -1.281      0.389     -3.294      0.001
    CORE2721$1        -1.500      0.433     -3.467      0.001
    CORE2731$1        -1.035      0.344     -3.006      0.003
    CORE2741$1        -3.177      1.391     -2.283      0.022
    CORE2751$1        -3.089      0.468     -6.596      0.000
    CORE2761$1        -4.535      1.318     -3.442      0.001
    CORE2712$1        -1.281      0.389     -3.294      0.001
    CORE2722$1        -1.500      0.433     -3.467      0.001
    CORE2732$1        -1.035      0.344     -3.006      0.003
    CORE2742$1        -3.177      1.391     -2.283      0.022
    CORE2752$1        -3.089      0.468     -6.596      0.000
    CORE2762$1        -4.535      1.318     -3.442      0.001
    CORE2713$1         3.222      0.172     18.703      0.000
    CORE2723$1         3.242      0.186     17.460      0.000
    CORE2733$1         5.605      1.354      4.139      0.000
    CORE2743$1         4.722      0.677      6.975      0.000
    CORE2753$1         2.827      0.231     12.243      0.000
    CORE2763$1         4.125      0.326     12.653      0.000

Latent Class Pattern 1 2 1

 Thresholds
    CORE2711$1        -1.281      0.389     -3.294      0.001
    CORE2721$1        -1.500      0.433     -3.467      0.001
    CORE2731$1        -1.035      0.344     -3.006      0.003
    CORE2741$1        -3.177      1.391     -2.283      0.022
    CORE2751$1        -3.089      0.468     -6.596      0.000
    CORE2761$1        -4.535      1.318     -3.442      0.001
    CORE2712$1         1.229      0.334      3.681      0.000
    CORE2722$1         0.923      0.301      3.070      0.002
    CORE2732$1         0.667      0.519      1.284      0.199
    CORE2742$1        -0.489      0.989     -0.494      0.621
    CORE2752$1         0.009      0.588      0.015      0.988
    CORE2762$1         0.916      0.795      1.152      0.249
    CORE2713$1        -1.281      0.389     -3.294      0.001
    CORE2723$1        -1.500      0.433     -3.467      0.001
    CORE2733$1        -1.035      0.344     -3.006      0.003
    CORE2743$1        -3.177      1.391     -2.283      0.022
    CORE2753$1        -3.089      0.468     -6.596      0.000
    CORE2763$1        -4.535      1.318     -3.442      0.001

Latent Class Pattern 1 2 2

 Thresholds
    CORE2711$1        -1.281      0.389     -3.294      0.001
    CORE2721$1        -1.500      0.433     -3.467      0.001
    CORE2731$1        -1.035      0.344     -3.006      0.003
    CORE2741$1        -3.177      1.391     -2.283      0.022
    CORE2751$1        -3.089      0.468     -6.596      0.000
    CORE2761$1        -4.535      1.318     -3.442      0.001
    CORE2712$1         1.229      0.334      3.681      0.000
    CORE2722$1         0.923      0.301      3.070      0.002
    CORE2732$1         0.667      0.519      1.284      0.199
    CORE2742$1        -0.489      0.989     -0.494      0.621
    CORE2752$1         0.009      0.588      0.015      0.988
    CORE2762$1         0.916      0.795      1.152      0.249
    CORE2713$1         1.229      0.334      3.681      0.000
    CORE2723$1         0.923      0.301      3.070      0.002
    CORE2733$1         0.667      0.519      1.284      0.199
    CORE2743$1        -0.489      0.989     -0.494      0.621
    CORE2753$1         0.009      0.588      0.015      0.988
    CORE2763$1         0.916      0.795      1.152      0.249

Latent Class Pattern 1 2 3

 Thresholds
    CORE2711$1        -1.281      0.389     -3.294      0.001
    CORE2721$1        -1.500      0.433     -3.467      0.001
    CORE2731$1        -1.035      0.344     -3.006      0.003
    CORE2741$1        -3.177      1.391     -2.283      0.022
    CORE2751$1        -3.089      0.468     -6.596      0.000
    CORE2761$1        -4.535      1.318     -3.442      0.001
    CORE2712$1         1.229      0.334      3.681      0.000
    CORE2722$1         0.923      0.301      3.070      0.002
    CORE2732$1         0.667      0.519      1.284      0.199
    CORE2742$1        -0.489      0.989     -0.494      0.621
    CORE2752$1         0.009      0.588      0.015      0.988
    CORE2762$1         0.916      0.795      1.152      0.249
    CORE2713$1         0.669      0.174      3.852      0.000
    CORE2723$1         0.574      0.161      3.572      0.000
    CORE2733$1         2.513      0.771      3.261      0.001
    CORE2743$1         1.670      0.809      2.065      0.039
    CORE2753$1        -1.063      0.261     -4.069      0.000
    CORE2763$1        -0.361      0.221     -1.638      0.101

Latent Class Pattern 1 2 4

 Thresholds
    CORE2711$1        -1.281      0.389     -3.294      0.001
    CORE2721$1        -1.500      0.433     -3.467      0.001
    CORE2731$1        -1.035      0.344     -3.006      0.003
    CORE2741$1        -3.177      1.391     -2.283      0.022
    CORE2751$1        -3.089      0.468     -6.596      0.000
    CORE2761$1        -4.535      1.318     -3.442      0.001
    CORE2712$1         1.229      0.334      3.681      0.000
    CORE2722$1         0.923      0.301      3.070      0.002
    CORE2732$1         0.667      0.519      1.284      0.199
    CORE2742$1        -0.489      0.989     -0.494      0.621
    CORE2752$1         0.009      0.588      0.015      0.988
    CORE2762$1         0.916      0.795      1.152      0.249
    CORE2713$1         3.222      0.172     18.703      0.000
    CORE2723$1         3.242      0.186     17.460      0.000
    CORE2733$1         5.605      1.354      4.139      0.000
    CORE2743$1         4.722      0.677      6.975      0.000
    CORE2753$1         2.827      0.231     12.243      0.000
    CORE2763$1         4.125      0.326     12.653      0.000

Latent Class Pattern 1 3 1

 Thresholds
    CORE2711$1        -1.281      0.389     -3.294      0.001
    CORE2721$1        -1.500      0.433     -3.467      0.001
    CORE2731$1        -1.035      0.344     -3.006      0.003
    CORE2741$1        -3.177      1.391     -2.283      0.022
    CORE2751$1        -3.089      0.468     -6.596      0.000
    CORE2761$1        -4.535      1.318     -3.442      0.001
    CORE2712$1         0.669      0.174      3.852      0.000
    CORE2722$1         0.574      0.161      3.572      0.000
    CORE2732$1         2.513      0.771      3.261      0.001
    CORE2742$1         1.670      0.809      2.065      0.039
    CORE2752$1        -1.063      0.261     -4.069      0.000
    CORE2762$1        -0.361      0.221     -1.638      0.101
    CORE2713$1        -1.281      0.389     -3.294      0.001
    CORE2723$1        -1.500      0.433     -3.467      0.001
    CORE2733$1        -1.035      0.344     -3.006      0.003
    CORE2743$1        -3.177      1.391     -2.283      0.022
    CORE2753$1        -3.089      0.468     -6.596      0.000
    CORE2763$1        -4.535      1.318     -3.442      0.001

Latent Class Pattern 1 3 2

 Thresholds
    CORE2711$1        -1.281      0.389     -3.294      0.001
    CORE2721$1        -1.500      0.433     -3.467      0.001
    CORE2731$1        -1.035      0.344     -3.006      0.003
    CORE2741$1        -3.177      1.391     -2.283      0.022
    CORE2751$1        -3.089      0.468     -6.596      0.000
    CORE2761$1        -4.535      1.318     -3.442      0.001
    CORE2712$1         0.669      0.174      3.852      0.000
    CORE2722$1         0.574      0.161      3.572      0.000
    CORE2732$1         2.513      0.771      3.261      0.001
    CORE2742$1         1.670      0.809      2.065      0.039
    CORE2752$1        -1.063      0.261     -4.069      0.000
    CORE2762$1        -0.361      0.221     -1.638      0.101
    CORE2713$1         1.229      0.334      3.681      0.000
    CORE2723$1         0.923      0.301      3.070      0.002
    CORE2733$1         0.667      0.519      1.284      0.199
    CORE2743$1        -0.489      0.989     -0.494      0.621
    CORE2753$1         0.009      0.588      0.015      0.988
    CORE2763$1         0.916      0.795      1.152      0.249

Latent Class Pattern 1 3 3

 Thresholds
    CORE2711$1        -1.281      0.389     -3.294      0.001
    CORE2721$1        -1.500      0.433     -3.467      0.001
    CORE2731$1        -1.035      0.344     -3.006      0.003
    CORE2741$1        -3.177      1.391     -2.283      0.022
    CORE2751$1        -3.089      0.468     -6.596      0.000
    CORE2761$1        -4.535      1.318     -3.442      0.001
    CORE2712$1         0.669      0.174      3.852      0.000
    CORE2722$1         0.574      0.161      3.572      0.000
    CORE2732$1         2.513      0.771      3.261      0.001
    CORE2742$1         1.670      0.809      2.065      0.039
    CORE2752$1        -1.063      0.261     -4.069      0.000
    CORE2762$1        -0.361      0.221     -1.638      0.101
    CORE2713$1         0.669      0.174      3.852      0.000
    CORE2723$1         0.574      0.161      3.572      0.000
    CORE2733$1         2.513      0.771      3.261      0.001
    CORE2743$1         1.670      0.809      2.065      0.039
    CORE2753$1        -1.063      0.261     -4.069      0.000
    CORE2763$1        -0.361      0.221     -1.638      0.101

Latent Class Pattern 1 3 4

 Thresholds
    CORE2711$1        -1.281      0.389     -3.294      0.001
    CORE2721$1        -1.500      0.433     -3.467      0.001
    CORE2731$1        -1.035      0.344     -3.006      0.003
    CORE2741$1        -3.177      1.391     -2.283      0.022
    CORE2751$1        -3.089      0.468     -6.596      0.000
    CORE2761$1        -4.535      1.318     -3.442      0.001
    CORE2712$1         0.669      0.174      3.852      0.000
    CORE2722$1         0.574      0.161      3.572      0.000
    CORE2732$1         2.513      0.771      3.261      0.001
    CORE2742$1         1.670      0.809      2.065      0.039
    CORE2752$1        -1.063      0.261     -4.069      0.000
    CORE2762$1        -0.361      0.221     -1.638      0.101
    CORE2713$1         3.222      0.172     18.703      0.000
    CORE2723$1         3.242      0.186     17.460      0.000
    CORE2733$1         5.605      1.354      4.139      0.000
    CORE2743$1         4.722      0.677      6.975      0.000
    CORE2753$1         2.827      0.231     12.243      0.000
    CORE2763$1         4.125      0.326     12.653      0.000

Latent Class Pattern 1 4 1

 Thresholds
    CORE2711$1        -1.281      0.389     -3.294      0.001
    CORE2721$1        -1.500      0.433     -3.467      0.001
    CORE2731$1        -1.035      0.344     -3.006      0.003
    CORE2741$1        -3.177      1.391     -2.283      0.022
    CORE2751$1        -3.089      0.468     -6.596      0.000
    CORE2761$1        -4.535      1.318     -3.442      0.001
    CORE2712$1         3.222      0.172     18.703      0.000
    CORE2722$1         3.242      0.186     17.460      0.000
    CORE2732$1         5.605      1.354      4.139      0.000
    CORE2742$1         4.722      0.677      6.975      0.000
    CORE2752$1         2.827      0.231     12.243      0.000
    CORE2762$1         4.125      0.326     12.653      0.000
    CORE2713$1        -1.281      0.389     -3.294      0.001
    CORE2723$1        -1.500      0.433     -3.467      0.001
    CORE2733$1        -1.035      0.344     -3.006      0.003
    CORE2743$1        -3.177      1.391     -2.283      0.022
    CORE2753$1        -3.089      0.468     -6.596      0.000
    CORE2763$1        -4.535      1.318     -3.442      0.001

Latent Class Pattern 1 4 2

 Thresholds
    CORE2711$1        -1.281      0.389     -3.294      0.001
    CORE2721$1        -1.500      0.433     -3.467      0.001
    CORE2731$1        -1.035      0.344     -3.006      0.003
    CORE2741$1        -3.177      1.391     -2.283      0.022
    CORE2751$1        -3.089      0.468     -6.596      0.000
    CORE2761$1        -4.535      1.318     -3.442      0.001
    CORE2712$1         3.222      0.172     18.703      0.000
    CORE2722$1         3.242      0.186     17.460      0.000
    CORE2732$1         5.605      1.354      4.139      0.000
    CORE2742$1         4.722      0.677      6.975      0.000
    CORE2752$1         2.827      0.231     12.243      0.000
    CORE2762$1         4.125      0.326     12.653      0.000
    CORE2713$1         1.229      0.334      3.681      0.000
    CORE2723$1         0.923      0.301      3.070      0.002
    CORE2733$1         0.667      0.519      1.284      0.199
    CORE2743$1        -0.489      0.989     -0.494      0.621
    CORE2753$1         0.009      0.588      0.015      0.988
    CORE2763$1         0.916      0.795      1.152      0.249

Latent Class Pattern 1 4 3

 Thresholds
    CORE2711$1        -1.281      0.389     -3.294      0.001
    CORE2721$1        -1.500      0.433     -3.467      0.001
    CORE2731$1        -1.035      0.344     -3.006      0.003
    CORE2741$1        -3.177      1.391     -2.283      0.022
    CORE2751$1        -3.089      0.468     -6.596      0.000
    CORE2761$1        -4.535      1.318     -3.442      0.001
    CORE2712$1         3.222      0.172     18.703      0.000
    CORE2722$1         3.242      0.186     17.460      0.000
    CORE2732$1         5.605      1.354      4.139      0.000
    CORE2742$1         4.722      0.677      6.975      0.000
    CORE2752$1         2.827      0.231     12.243      0.000
    CORE2762$1         4.125      0.326     12.653      0.000
    CORE2713$1         0.669      0.174      3.852      0.000
    CORE2723$1         0.574      0.161      3.572      0.000
    CORE2733$1         2.513      0.771      3.261      0.001
    CORE2743$1         1.670      0.809      2.065      0.039
    CORE2753$1        -1.063      0.261     -4.069      0.000
    CORE2763$1        -0.361      0.221     -1.638      0.101

Latent Class Pattern 1 4 4

 Thresholds
    CORE2711$1        -1.281      0.389     -3.294      0.001
    CORE2721$1        -1.500      0.433     -3.467      0.001
    CORE2731$1        -1.035      0.344     -3.006      0.003
    CORE2741$1        -3.177      1.391     -2.283      0.022
    CORE2751$1        -3.089      0.468     -6.596      0.000
    CORE2761$1        -4.535      1.318     -3.442      0.001
    CORE2712$1         3.222      0.172     18.703      0.000
    CORE2722$1         3.242      0.186     17.460      0.000
    CORE2732$1         5.605      1.354      4.139      0.000
    CORE2742$1         4.722      0.677      6.975      0.000
    CORE2752$1         2.827      0.231     12.243      0.000
    CORE2762$1         4.125      0.326     12.653      0.000
    CORE2713$1         3.222      0.172     18.703      0.000
    CORE2723$1         3.242      0.186     17.460      0.000
    CORE2733$1         5.605      1.354      4.139      0.000
    CORE2743$1         4.722      0.677      6.975      0.000
    CORE2753$1         2.827      0.231     12.243      0.000
    CORE2763$1         4.125      0.326     12.653      0.000

Latent Class Pattern 2 1 1

 Thresholds
    CORE2711$1         1.229      0.334      3.681      0.000
    CORE2721$1         0.923      0.301      3.070      0.002
    CORE2731$1         0.667      0.519      1.284      0.199
    CORE2741$1        -0.489      0.989     -0.494      0.621
    CORE2751$1         0.009      0.588      0.015      0.988
    CORE2761$1         0.916      0.795      1.152      0.249
    CORE2712$1        -1.281      0.389     -3.294      0.001
    CORE2722$1        -1.500      0.433     -3.467      0.001
    CORE2732$1        -1.035      0.344     -3.006      0.003
    CORE2742$1        -3.177      1.391     -2.283      0.022
    CORE2752$1        -3.089      0.468     -6.596      0.000
    CORE2762$1        -4.535      1.318     -3.442      0.001
    CORE2713$1        -1.281      0.389     -3.294      0.001
    CORE2723$1        -1.500      0.433     -3.467      0.001
    CORE2733$1        -1.035      0.344     -3.006      0.003
    CORE2743$1        -3.177      1.391     -2.283      0.022
    CORE2753$1        -3.089      0.468     -6.596      0.000
    CORE2763$1        -4.535      1.318     -3.442      0.001

Latent Class Pattern 2 1 2

 Thresholds
    CORE2711$1         1.229      0.334      3.681      0.000
    CORE2721$1         0.923      0.301      3.070      0.002
    CORE2731$1         0.667      0.519      1.284      0.199
    CORE2741$1        -0.489      0.989     -0.494      0.621
    CORE2751$1         0.009      0.588      0.015      0.988
    CORE2761$1         0.916      0.795      1.152      0.249
    CORE2712$1        -1.281      0.389     -3.294      0.001
    CORE2722$1        -1.500      0.433     -3.467      0.001
    CORE2732$1        -1.035      0.344     -3.006      0.003
    CORE2742$1        -3.177      1.391     -2.283      0.022
    CORE2752$1        -3.089      0.468     -6.596      0.000
    CORE2762$1        -4.535      1.318     -3.442      0.001
    CORE2713$1         1.229      0.334      3.681      0.000
    CORE2723$1         0.923      0.301      3.070      0.002
    CORE2733$1         0.667      0.519      1.284      0.199
    CORE2743$1        -0.489      0.989     -0.494      0.621
    CORE2753$1         0.009      0.588      0.015      0.988
    CORE2763$1         0.916      0.795      1.152      0.249

Latent Class Pattern 2 1 3

 Thresholds
    CORE2711$1         1.229      0.334      3.681      0.000
    CORE2721$1         0.923      0.301      3.070      0.002
    CORE2731$1         0.667      0.519      1.284      0.199
    CORE2741$1        -0.489      0.989     -0.494      0.621
    CORE2751$1         0.009      0.588      0.015      0.988
    CORE2761$1         0.916      0.795      1.152      0.249
    CORE2712$1        -1.281      0.389     -3.294      0.001
    CORE2722$1        -1.500      0.433     -3.467      0.001
    CORE2732$1        -1.035      0.344     -3.006      0.003
    CORE2742$1        -3.177      1.391     -2.283      0.022
    CORE2752$1        -3.089      0.468     -6.596      0.000
    CORE2762$1        -4.535      1.318     -3.442      0.001
    CORE2713$1         0.669      0.174      3.852      0.000
    CORE2723$1         0.574      0.161      3.572      0.000
    CORE2733$1         2.513      0.771      3.261      0.001
    CORE2743$1         1.670      0.809      2.065      0.039
    CORE2753$1        -1.063      0.261     -4.069      0.000
    CORE2763$1        -0.361      0.221     -1.638      0.101

Latent Class Pattern 2 1 4

 Thresholds
    CORE2711$1         1.229      0.334      3.681      0.000
    CORE2721$1         0.923      0.301      3.070      0.002
    CORE2731$1         0.667      0.519      1.284      0.199
    CORE2741$1        -0.489      0.989     -0.494      0.621
    CORE2751$1         0.009      0.588      0.015      0.988
    CORE2761$1         0.916      0.795      1.152      0.249
    CORE2712$1        -1.281      0.389     -3.294      0.001
    CORE2722$1        -1.500      0.433     -3.467      0.001
    CORE2732$1        -1.035      0.344     -3.006      0.003
    CORE2742$1        -3.177      1.391     -2.283      0.022
    CORE2752$1        -3.089      0.468     -6.596      0.000
    CORE2762$1        -4.535      1.318     -3.442      0.001
    CORE2713$1         3.222      0.172     18.703      0.000
    CORE2723$1         3.242      0.186     17.460      0.000
    CORE2733$1         5.605      1.354      4.139      0.000
    CORE2743$1         4.722      0.677      6.975      0.000
    CORE2753$1         2.827      0.231     12.243      0.000
    CORE2763$1         4.125      0.326     12.653      0.000

Latent Class Pattern 2 2 1

 Thresholds
    CORE2711$1         1.229      0.334      3.681      0.000
    CORE2721$1         0.923      0.301      3.070      0.002
    CORE2731$1         0.667      0.519      1.284      0.199
    CORE2741$1        -0.489      0.989     -0.494      0.621
    CORE2751$1         0.009      0.588      0.015      0.988
    CORE2761$1         0.916      0.795      1.152      0.249
    CORE2712$1         1.229      0.334      3.681      0.000
    CORE2722$1         0.923      0.301      3.070      0.002
    CORE2732$1         0.667      0.519      1.284      0.199
    CORE2742$1        -0.489      0.989     -0.494      0.621
    CORE2752$1         0.009      0.588      0.015      0.988
    CORE2762$1         0.916      0.795      1.152      0.249
    CORE2713$1        -1.281      0.389     -3.294      0.001
    CORE2723$1        -1.500      0.433     -3.467      0.001
    CORE2733$1        -1.035      0.344     -3.006      0.003
    CORE2743$1        -3.177      1.391     -2.283      0.022
    CORE2753$1        -3.089      0.468     -6.596      0.000
    CORE2763$1        -4.535      1.318     -3.442      0.001

Latent Class Pattern 2 2 2

 Thresholds
    CORE2711$1         1.229      0.334      3.681      0.000
    CORE2721$1         0.923      0.301      3.070      0.002
    CORE2731$1         0.667      0.519      1.284      0.199
    CORE2741$1        -0.489      0.989     -0.494      0.621
    CORE2751$1         0.009      0.588      0.015      0.988
    CORE2761$1         0.916      0.795      1.152      0.249
    CORE2712$1         1.229      0.334      3.681      0.000
    CORE2722$1         0.923      0.301      3.070      0.002
    CORE2732$1         0.667      0.519      1.284      0.199
    CORE2742$1        -0.489      0.989     -0.494      0.621
    CORE2752$1         0.009      0.588      0.015      0.988
    CORE2762$1         0.916      0.795      1.152      0.249
    CORE2713$1         1.229      0.334      3.681      0.000
    CORE2723$1         0.923      0.301      3.070      0.002
    CORE2733$1         0.667      0.519      1.284      0.199
    CORE2743$1        -0.489      0.989     -0.494      0.621
    CORE2753$1         0.009      0.588      0.015      0.988
    CORE2763$1         0.916      0.795      1.152      0.249

Latent Class Pattern 2 2 3

 Thresholds
    CORE2711$1         1.229      0.334      3.681      0.000
    CORE2721$1         0.923      0.301      3.070      0.002
    CORE2731$1         0.667      0.519      1.284      0.199
    CORE2741$1        -0.489      0.989     -0.494      0.621
    CORE2751$1         0.009      0.588      0.015      0.988
    CORE2761$1         0.916      0.795      1.152      0.249
    CORE2712$1         1.229      0.334      3.681      0.000
    CORE2722$1         0.923      0.301      3.070      0.002
    CORE2732$1         0.667      0.519      1.284      0.199
    CORE2742$1        -0.489      0.989     -0.494      0.621
    CORE2752$1         0.009      0.588      0.015      0.988
    CORE2762$1         0.916      0.795      1.152      0.249
    CORE2713$1         0.669      0.174      3.852      0.000
    CORE2723$1         0.574      0.161      3.572      0.000
    CORE2733$1         2.513      0.771      3.261      0.001
    CORE2743$1         1.670      0.809      2.065      0.039
    CORE2753$1        -1.063      0.261     -4.069      0.000
    CORE2763$1        -0.361      0.221     -1.638      0.101

Latent Class Pattern 2 2 4

 Thresholds
    CORE2711$1         1.229      0.334      3.681      0.000
    CORE2721$1         0.923      0.301      3.070      0.002
    CORE2731$1         0.667      0.519      1.284      0.199
    CORE2741$1        -0.489      0.989     -0.494      0.621
    CORE2751$1         0.009      0.588      0.015      0.988
    CORE2761$1         0.916      0.795      1.152      0.249
    CORE2712$1         1.229      0.334      3.681      0.000
    CORE2722$1         0.923      0.301      3.070      0.002
    CORE2732$1         0.667      0.519      1.284      0.199
    CORE2742$1        -0.489      0.989     -0.494      0.621
    CORE2752$1         0.009      0.588      0.015      0.988
    CORE2762$1         0.916      0.795      1.152      0.249
    CORE2713$1         3.222      0.172     18.703      0.000
    CORE2723$1         3.242      0.186     17.460      0.000
    CORE2733$1         5.605      1.354      4.139      0.000
    CORE2743$1         4.722      0.677      6.975      0.000
    CORE2753$1         2.827      0.231     12.243      0.000
    CORE2763$1         4.125      0.326     12.653      0.000

Latent Class Pattern 2 3 1

 Thresholds
    CORE2711$1         1.229      0.334      3.681      0.000
    CORE2721$1         0.923      0.301      3.070      0.002
    CORE2731$1         0.667      0.519      1.284      0.199
    CORE2741$1        -0.489      0.989     -0.494      0.621
    CORE2751$1         0.009      0.588      0.015      0.988
    CORE2761$1         0.916      0.795      1.152      0.249
    CORE2712$1         0.669      0.174      3.852      0.000
    CORE2722$1         0.574      0.161      3.572      0.000
    CORE2732$1         2.513      0.771      3.261      0.001
    CORE2742$1         1.670      0.809      2.065      0.039
    CORE2752$1        -1.063      0.261     -4.069      0.000
    CORE2762$1        -0.361      0.221     -1.638      0.101
    CORE2713$1        -1.281      0.389     -3.294      0.001
    CORE2723$1        -1.500      0.433     -3.467      0.001
    CORE2733$1        -1.035      0.344     -3.006      0.003
    CORE2743$1        -3.177      1.391     -2.283      0.022
    CORE2753$1        -3.089      0.468     -6.596      0.000
    CORE2763$1        -4.535      1.318     -3.442      0.001

Latent Class Pattern 2 3 2

 Thresholds
    CORE2711$1         1.229      0.334      3.681      0.000
    CORE2721$1         0.923      0.301      3.070      0.002
    CORE2731$1         0.667      0.519      1.284      0.199
    CORE2741$1        -0.489      0.989     -0.494      0.621
    CORE2751$1         0.009      0.588      0.015      0.988
    CORE2761$1         0.916      0.795      1.152      0.249
    CORE2712$1         0.669      0.174      3.852      0.000
    CORE2722$1         0.574      0.161      3.572      0.000
    CORE2732$1         2.513      0.771      3.261      0.001
    CORE2742$1         1.670      0.809      2.065      0.039
    CORE2752$1        -1.063      0.261     -4.069      0.000
    CORE2762$1        -0.361      0.221     -1.638      0.101
    CORE2713$1         1.229      0.334      3.681      0.000
    CORE2723$1         0.923      0.301      3.070      0.002
    CORE2733$1         0.667      0.519      1.284      0.199
    CORE2743$1        -0.489      0.989     -0.494      0.621
    CORE2753$1         0.009      0.588      0.015      0.988
    CORE2763$1         0.916      0.795      1.152      0.249

Latent Class Pattern 2 3 3

 Thresholds
    CORE2711$1         1.229      0.334      3.681      0.000
    CORE2721$1         0.923      0.301      3.070      0.002
    CORE2731$1         0.667      0.519      1.284      0.199
    CORE2741$1        -0.489      0.989     -0.494      0.621
    CORE2751$1         0.009      0.588      0.015      0.988
    CORE2761$1         0.916      0.795      1.152      0.249
    CORE2712$1         0.669      0.174      3.852      0.000
    CORE2722$1         0.574      0.161      3.572      0.000
    CORE2732$1         2.513      0.771      3.261      0.001
    CORE2742$1         1.670      0.809      2.065      0.039
    CORE2752$1        -1.063      0.261     -4.069      0.000
    CORE2762$1        -0.361      0.221     -1.638      0.101
    CORE2713$1         0.669      0.174      3.852      0.000
    CORE2723$1         0.574      0.161      3.572      0.000
    CORE2733$1         2.513      0.771      3.261      0.001
    CORE2743$1         1.670      0.809      2.065      0.039
    CORE2753$1        -1.063      0.261     -4.069      0.000
    CORE2763$1        -0.361      0.221     -1.638      0.101

Latent Class Pattern 2 3 4

 Thresholds
    CORE2711$1         1.229      0.334      3.681      0.000
    CORE2721$1         0.923      0.301      3.070      0.002
    CORE2731$1         0.667      0.519      1.284      0.199
    CORE2741$1        -0.489      0.989     -0.494      0.621
    CORE2751$1         0.009      0.588      0.015      0.988
    CORE2761$1         0.916      0.795      1.152      0.249
    CORE2712$1         0.669      0.174      3.852      0.000
    CORE2722$1         0.574      0.161      3.572      0.000
    CORE2732$1         2.513      0.771      3.261      0.001
    CORE2742$1         1.670      0.809      2.065      0.039
    CORE2752$1        -1.063      0.261     -4.069      0.000
    CORE2762$1        -0.361      0.221     -1.638      0.101
    CORE2713$1         3.222      0.172     18.703      0.000
    CORE2723$1         3.242      0.186     17.460      0.000
    CORE2733$1         5.605      1.354      4.139      0.000
    CORE2743$1         4.722      0.677      6.975      0.000
    CORE2753$1         2.827      0.231     12.243      0.000
    CORE2763$1         4.125      0.326     12.653      0.000

Latent Class Pattern 2 4 1

 Thresholds
    CORE2711$1         1.229      0.334      3.681      0.000
    CORE2721$1         0.923      0.301      3.070      0.002
    CORE2731$1         0.667      0.519      1.284      0.199
    CORE2741$1        -0.489      0.989     -0.494      0.621
    CORE2751$1         0.009      0.588      0.015      0.988
    CORE2761$1         0.916      0.795      1.152      0.249
    CORE2712$1         3.222      0.172     18.703      0.000
    CORE2722$1         3.242      0.186     17.460      0.000
    CORE2732$1         5.605      1.354      4.139      0.000
    CORE2742$1         4.722      0.677      6.975      0.000
    CORE2752$1         2.827      0.231     12.243      0.000
    CORE2762$1         4.125      0.326     12.653      0.000
    CORE2713$1        -1.281      0.389     -3.294      0.001
    CORE2723$1        -1.500      0.433     -3.467      0.001
    CORE2733$1        -1.035      0.344     -3.006      0.003
    CORE2743$1        -3.177      1.391     -2.283      0.022
    CORE2753$1        -3.089      0.468     -6.596      0.000
    CORE2763$1        -4.535      1.318     -3.442      0.001

Latent Class Pattern 2 4 2

 Thresholds
    CORE2711$1         1.229      0.334      3.681      0.000
    CORE2721$1         0.923      0.301      3.070      0.002
    CORE2731$1         0.667      0.519      1.284      0.199
    CORE2741$1        -0.489      0.989     -0.494      0.621
    CORE2751$1         0.009      0.588      0.015      0.988
    CORE2761$1         0.916      0.795      1.152      0.249
    CORE2712$1         3.222      0.172     18.703      0.000
    CORE2722$1         3.242      0.186     17.460      0.000
    CORE2732$1         5.605      1.354      4.139      0.000
    CORE2742$1         4.722      0.677      6.975      0.000
    CORE2752$1         2.827      0.231     12.243      0.000
    CORE2762$1         4.125      0.326     12.653      0.000
    CORE2713$1         1.229      0.334      3.681      0.000
    CORE2723$1         0.923      0.301      3.070      0.002
    CORE2733$1         0.667      0.519      1.284      0.199
    CORE2743$1        -0.489      0.989     -0.494      0.621
    CORE2753$1         0.009      0.588      0.015      0.988
    CORE2763$1         0.916      0.795      1.152      0.249

Latent Class Pattern 2 4 3

 Thresholds
    CORE2711$1         1.229      0.334      3.681      0.000
    CORE2721$1         0.923      0.301      3.070      0.002
    CORE2731$1         0.667      0.519      1.284      0.199
    CORE2741$1        -0.489      0.989     -0.494      0.621
    CORE2751$1         0.009      0.588      0.015      0.988
    CORE2761$1         0.916      0.795      1.152      0.249
    CORE2712$1         3.222      0.172     18.703      0.000
    CORE2722$1         3.242      0.186     17.460      0.000
    CORE2732$1         5.605      1.354      4.139      0.000
    CORE2742$1         4.722      0.677      6.975      0.000
    CORE2752$1         2.827      0.231     12.243      0.000
    CORE2762$1         4.125      0.326     12.653      0.000
    CORE2713$1         0.669      0.174      3.852      0.000
    CORE2723$1         0.574      0.161      3.572      0.000
    CORE2733$1         2.513      0.771      3.261      0.001
    CORE2743$1         1.670      0.809      2.065      0.039
    CORE2753$1        -1.063      0.261     -4.069      0.000
    CORE2763$1        -0.361      0.221     -1.638      0.101

Latent Class Pattern 2 4 4

 Thresholds
    CORE2711$1         1.229      0.334      3.681      0.000
    CORE2721$1         0.923      0.301      3.070      0.002
    CORE2731$1         0.667      0.519      1.284      0.199
    CORE2741$1        -0.489      0.989     -0.494      0.621
    CORE2751$1         0.009      0.588      0.015      0.988
    CORE2761$1         0.916      0.795      1.152      0.249
    CORE2712$1         3.222      0.172     18.703      0.000
    CORE2722$1         3.242      0.186     17.460      0.000
    CORE2732$1         5.605      1.354      4.139      0.000
    CORE2742$1         4.722      0.677      6.975      0.000
    CORE2752$1         2.827      0.231     12.243      0.000
    CORE2762$1         4.125      0.326     12.653      0.000
    CORE2713$1         3.222      0.172     18.703      0.000
    CORE2723$1         3.242      0.186     17.460      0.000
    CORE2733$1         5.605      1.354      4.139      0.000
    CORE2743$1         4.722      0.677      6.975      0.000
    CORE2753$1         2.827      0.231     12.243      0.000
    CORE2763$1         4.125      0.326     12.653      0.000

Latent Class Pattern 3 1 1

 Thresholds
    CORE2711$1         0.669      0.174      3.852      0.000
    CORE2721$1         0.574      0.161      3.572      0.000
    CORE2731$1         2.513      0.771      3.261      0.001
    CORE2741$1         1.670      0.809      2.065      0.039
    CORE2751$1        -1.063      0.261     -4.069      0.000
    CORE2761$1        -0.361      0.221     -1.638      0.101
    CORE2712$1        -1.281      0.389     -3.294      0.001
    CORE2722$1        -1.500      0.433     -3.467      0.001
    CORE2732$1        -1.035      0.344     -3.006      0.003
    CORE2742$1        -3.177      1.391     -2.283      0.022
    CORE2752$1        -3.089      0.468     -6.596      0.000
    CORE2762$1        -4.535      1.318     -3.442      0.001
    CORE2713$1        -1.281      0.389     -3.294      0.001
    CORE2723$1        -1.500      0.433     -3.467      0.001
    CORE2733$1        -1.035      0.344     -3.006      0.003
    CORE2743$1        -3.177      1.391     -2.283      0.022
    CORE2753$1        -3.089      0.468     -6.596      0.000
    CORE2763$1        -4.535      1.318     -3.442      0.001

Latent Class Pattern 3 1 2

 Thresholds
    CORE2711$1         0.669      0.174      3.852      0.000
    CORE2721$1         0.574      0.161      3.572      0.000
    CORE2731$1         2.513      0.771      3.261      0.001
    CORE2741$1         1.670      0.809      2.065      0.039
    CORE2751$1        -1.063      0.261     -4.069      0.000
    CORE2761$1        -0.361      0.221     -1.638      0.101
    CORE2712$1        -1.281      0.389     -3.294      0.001
    CORE2722$1        -1.500      0.433     -3.467      0.001
    CORE2732$1        -1.035      0.344     -3.006      0.003
    CORE2742$1        -3.177      1.391     -2.283      0.022
    CORE2752$1        -3.089      0.468     -6.596      0.000
    CORE2762$1        -4.535      1.318     -3.442      0.001
    CORE2713$1         1.229      0.334      3.681      0.000
    CORE2723$1         0.923      0.301      3.070      0.002
    CORE2733$1         0.667      0.519      1.284      0.199
    CORE2743$1        -0.489      0.989     -0.494      0.621
    CORE2753$1         0.009      0.588      0.015      0.988
    CORE2763$1         0.916      0.795      1.152      0.249

Latent Class Pattern 3 1 3

 Thresholds
    CORE2711$1         0.669      0.174      3.852      0.000
    CORE2721$1         0.574      0.161      3.572      0.000
    CORE2731$1         2.513      0.771      3.261      0.001
    CORE2741$1         1.670      0.809      2.065      0.039
    CORE2751$1        -1.063      0.261     -4.069      0.000
    CORE2761$1        -0.361      0.221     -1.638      0.101
    CORE2712$1        -1.281      0.389     -3.294      0.001
    CORE2722$1        -1.500      0.433     -3.467      0.001
    CORE2732$1        -1.035      0.344     -3.006      0.003
    CORE2742$1        -3.177      1.391     -2.283      0.022
    CORE2752$1        -3.089      0.468     -6.596      0.000
    CORE2762$1        -4.535      1.318     -3.442      0.001
    CORE2713$1         0.669      0.174      3.852      0.000
    CORE2723$1         0.574      0.161      3.572      0.000
    CORE2733$1         2.513      0.771      3.261      0.001
    CORE2743$1         1.670      0.809      2.065      0.039
    CORE2753$1        -1.063      0.261     -4.069      0.000
    CORE2763$1        -0.361      0.221     -1.638      0.101

Latent Class Pattern 3 1 4

 Thresholds
    CORE2711$1         0.669      0.174      3.852      0.000
    CORE2721$1         0.574      0.161      3.572      0.000
    CORE2731$1         2.513      0.771      3.261      0.001
    CORE2741$1         1.670      0.809      2.065      0.039
    CORE2751$1        -1.063      0.261     -4.069      0.000
    CORE2761$1        -0.361      0.221     -1.638      0.101
    CORE2712$1        -1.281      0.389     -3.294      0.001
    CORE2722$1        -1.500      0.433     -3.467      0.001
    CORE2732$1        -1.035      0.344     -3.006      0.003
    CORE2742$1        -3.177      1.391     -2.283      0.022
    CORE2752$1        -3.089      0.468     -6.596      0.000
    CORE2762$1        -4.535      1.318     -3.442      0.001
    CORE2713$1         3.222      0.172     18.703      0.000
    CORE2723$1         3.242      0.186     17.460      0.000
    CORE2733$1         5.605      1.354      4.139      0.000
    CORE2743$1         4.722      0.677      6.975      0.000
    CORE2753$1         2.827      0.231     12.243      0.000
    CORE2763$1         4.125      0.326     12.653      0.000

Latent Class Pattern 3 2 1

 Thresholds
    CORE2711$1         0.669      0.174      3.852      0.000
    CORE2721$1         0.574      0.161      3.572      0.000
    CORE2731$1         2.513      0.771      3.261      0.001
    CORE2741$1         1.670      0.809      2.065      0.039
    CORE2751$1        -1.063      0.261     -4.069      0.000
    CORE2761$1        -0.361      0.221     -1.638      0.101
    CORE2712$1         1.229      0.334      3.681      0.000
    CORE2722$1         0.923      0.301      3.070      0.002
    CORE2732$1         0.667      0.519      1.284      0.199
    CORE2742$1        -0.489      0.989     -0.494      0.621
    CORE2752$1         0.009      0.588      0.015      0.988
    CORE2762$1         0.916      0.795      1.152      0.249
    CORE2713$1        -1.281      0.389     -3.294      0.001
    CORE2723$1        -1.500      0.433     -3.467      0.001
    CORE2733$1        -1.035      0.344     -3.006      0.003
    CORE2743$1        -3.177      1.391     -2.283      0.022
    CORE2753$1        -3.089      0.468     -6.596      0.000
    CORE2763$1        -4.535      1.318     -3.442      0.001

Latent Class Pattern 3 2 2

 Thresholds
    CORE2711$1         0.669      0.174      3.852      0.000
    CORE2721$1         0.574      0.161      3.572      0.000
    CORE2731$1         2.513      0.771      3.261      0.001
    CORE2741$1         1.670      0.809      2.065      0.039
    CORE2751$1        -1.063      0.261     -4.069      0.000
    CORE2761$1        -0.361      0.221     -1.638      0.101
    CORE2712$1         1.229      0.334      3.681      0.000
    CORE2722$1         0.923      0.301      3.070      0.002
    CORE2732$1         0.667      0.519      1.284      0.199
    CORE2742$1        -0.489      0.989     -0.494      0.621
    CORE2752$1         0.009      0.588      0.015      0.988
    CORE2762$1         0.916      0.795      1.152      0.249
    CORE2713$1         1.229      0.334      3.681      0.000
    CORE2723$1         0.923      0.301      3.070      0.002
    CORE2733$1         0.667      0.519      1.284      0.199
    CORE2743$1        -0.489      0.989     -0.494      0.621
    CORE2753$1         0.009      0.588      0.015      0.988
    CORE2763$1         0.916      0.795      1.152      0.249

Latent Class Pattern 3 2 3

 Thresholds
    CORE2711$1         0.669      0.174      3.852      0.000
    CORE2721$1         0.574      0.161      3.572      0.000
    CORE2731$1         2.513      0.771      3.261      0.001
    CORE2741$1         1.670      0.809      2.065      0.039
    CORE2751$1        -1.063      0.261     -4.069      0.000
    CORE2761$1        -0.361      0.221     -1.638      0.101
    CORE2712$1         1.229      0.334      3.681      0.000
    CORE2722$1         0.923      0.301      3.070      0.002
    CORE2732$1         0.667      0.519      1.284      0.199
    CORE2742$1        -0.489      0.989     -0.494      0.621
    CORE2752$1         0.009      0.588      0.015      0.988
    CORE2762$1         0.916      0.795      1.152      0.249
    CORE2713$1         0.669      0.174      3.852      0.000
    CORE2723$1         0.574      0.161      3.572      0.000
    CORE2733$1         2.513      0.771      3.261      0.001
    CORE2743$1         1.670      0.809      2.065      0.039
    CORE2753$1        -1.063      0.261     -4.069      0.000
    CORE2763$1        -0.361      0.221     -1.638      0.101

Latent Class Pattern 3 2 4

 Thresholds
    CORE2711$1         0.669      0.174      3.852      0.000
    CORE2721$1         0.574      0.161      3.572      0.000
    CORE2731$1         2.513      0.771      3.261      0.001
    CORE2741$1         1.670      0.809      2.065      0.039
    CORE2751$1        -1.063      0.261     -4.069      0.000
    CORE2761$1        -0.361      0.221     -1.638      0.101
    CORE2712$1         1.229      0.334      3.681      0.000
    CORE2722$1         0.923      0.301      3.070      0.002
    CORE2732$1         0.667      0.519      1.284      0.199
    CORE2742$1        -0.489      0.989     -0.494      0.621
    CORE2752$1         0.009      0.588      0.015      0.988
    CORE2762$1         0.916      0.795      1.152      0.249
    CORE2713$1         3.222      0.172     18.703      0.000
    CORE2723$1         3.242      0.186     17.460      0.000
    CORE2733$1         5.605      1.354      4.139      0.000
    CORE2743$1         4.722      0.677      6.975      0.000
    CORE2753$1         2.827      0.231     12.243      0.000
    CORE2763$1         4.125      0.326     12.653      0.000

Latent Class Pattern 3 3 1

 Thresholds
    CORE2711$1         0.669      0.174      3.852      0.000
    CORE2721$1         0.574      0.161      3.572      0.000
    CORE2731$1         2.513      0.771      3.261      0.001
    CORE2741$1         1.670      0.809      2.065      0.039
    CORE2751$1        -1.063      0.261     -4.069      0.000
    CORE2761$1        -0.361      0.221     -1.638      0.101
    CORE2712$1         0.669      0.174      3.852      0.000
    CORE2722$1         0.574      0.161      3.572      0.000
    CORE2732$1         2.513      0.771      3.261      0.001
    CORE2742$1         1.670      0.809      2.065      0.039
    CORE2752$1        -1.063      0.261     -4.069      0.000
    CORE2762$1        -0.361      0.221     -1.638      0.101
    CORE2713$1        -1.281      0.389     -3.294      0.001
    CORE2723$1        -1.500      0.433     -3.467      0.001
    CORE2733$1        -1.035      0.344     -3.006      0.003
    CORE2743$1        -3.177      1.391     -2.283      0.022
    CORE2753$1        -3.089      0.468     -6.596      0.000
    CORE2763$1        -4.535      1.318     -3.442      0.001

Latent Class Pattern 3 3 2

 Thresholds
    CORE2711$1         0.669      0.174      3.852      0.000
    CORE2721$1         0.574      0.161      3.572      0.000
    CORE2731$1         2.513      0.771      3.261      0.001
    CORE2741$1         1.670      0.809      2.065      0.039
    CORE2751$1        -1.063      0.261     -4.069      0.000
    CORE2761$1        -0.361      0.221     -1.638      0.101
    CORE2712$1         0.669      0.174      3.852      0.000
    CORE2722$1         0.574      0.161      3.572      0.000
    CORE2732$1         2.513      0.771      3.261      0.001
    CORE2742$1         1.670      0.809      2.065      0.039
    CORE2752$1        -1.063      0.261     -4.069      0.000
    CORE2762$1        -0.361      0.221     -1.638      0.101
    CORE2713$1         1.229      0.334      3.681      0.000
    CORE2723$1         0.923      0.301      3.070      0.002
    CORE2733$1         0.667      0.519      1.284      0.199
    CORE2743$1        -0.489      0.989     -0.494      0.621
    CORE2753$1         0.009      0.588      0.015      0.988
    CORE2763$1         0.916      0.795      1.152      0.249

Latent Class Pattern 3 3 3

 Thresholds
    CORE2711$1         0.669      0.174      3.852      0.000
    CORE2721$1         0.574      0.161      3.572      0.000
    CORE2731$1         2.513      0.771      3.261      0.001
    CORE2741$1         1.670      0.809      2.065      0.039
    CORE2751$1        -1.063      0.261     -4.069      0.000
    CORE2761$1        -0.361      0.221     -1.638      0.101
    CORE2712$1         0.669      0.174      3.852      0.000
    CORE2722$1         0.574      0.161      3.572      0.000
    CORE2732$1         2.513      0.771      3.261      0.001
    CORE2742$1         1.670      0.809      2.065      0.039
    CORE2752$1        -1.063      0.261     -4.069      0.000
    CORE2762$1        -0.361      0.221     -1.638      0.101
    CORE2713$1         0.669      0.174      3.852      0.000
    CORE2723$1         0.574      0.161      3.572      0.000
    CORE2733$1         2.513      0.771      3.261      0.001
    CORE2743$1         1.670      0.809      2.065      0.039
    CORE2753$1        -1.063      0.261     -4.069      0.000
    CORE2763$1        -0.361      0.221     -1.638      0.101

Latent Class Pattern 3 3 4

 Thresholds
    CORE2711$1         0.669      0.174      3.852      0.000
    CORE2721$1         0.574      0.161      3.572      0.000
    CORE2731$1         2.513      0.771      3.261      0.001
    CORE2741$1         1.670      0.809      2.065      0.039
    CORE2751$1        -1.063      0.261     -4.069      0.000
    CORE2761$1        -0.361      0.221     -1.638      0.101
    CORE2712$1         0.669      0.174      3.852      0.000
    CORE2722$1         0.574      0.161      3.572      0.000
    CORE2732$1         2.513      0.771      3.261      0.001
    CORE2742$1         1.670      0.809      2.065      0.039
    CORE2752$1        -1.063      0.261     -4.069      0.000
    CORE2762$1        -0.361      0.221     -1.638      0.101
    CORE2713$1         3.222      0.172     18.703      0.000
    CORE2723$1         3.242      0.186     17.460      0.000
    CORE2733$1         5.605      1.354      4.139      0.000
    CORE2743$1         4.722      0.677      6.975      0.000
    CORE2753$1         2.827      0.231     12.243      0.000
    CORE2763$1         4.125      0.326     12.653      0.000

Latent Class Pattern 3 4 1

 Thresholds
    CORE2711$1         0.669      0.174      3.852      0.000
    CORE2721$1         0.574      0.161      3.572      0.000
    CORE2731$1         2.513      0.771      3.261      0.001
    CORE2741$1         1.670      0.809      2.065      0.039
    CORE2751$1        -1.063      0.261     -4.069      0.000
    CORE2761$1        -0.361      0.221     -1.638      0.101
    CORE2712$1         3.222      0.172     18.703      0.000
    CORE2722$1         3.242      0.186     17.460      0.000
    CORE2732$1         5.605      1.354      4.139      0.000
    CORE2742$1         4.722      0.677      6.975      0.000
    CORE2752$1         2.827      0.231     12.243      0.000
    CORE2762$1         4.125      0.326     12.653      0.000
    CORE2713$1        -1.281      0.389     -3.294      0.001
    CORE2723$1        -1.500      0.433     -3.467      0.001
    CORE2733$1        -1.035      0.344     -3.006      0.003
    CORE2743$1        -3.177      1.391     -2.283      0.022
    CORE2753$1        -3.089      0.468     -6.596      0.000
    CORE2763$1        -4.535      1.318     -3.442      0.001

Latent Class Pattern 3 4 2

 Thresholds
    CORE2711$1         0.669      0.174      3.852      0.000
    CORE2721$1         0.574      0.161      3.572      0.000
    CORE2731$1         2.513      0.771      3.261      0.001
    CORE2741$1         1.670      0.809      2.065      0.039
    CORE2751$1        -1.063      0.261     -4.069      0.000
    CORE2761$1        -0.361      0.221     -1.638      0.101
    CORE2712$1         3.222      0.172     18.703      0.000
    CORE2722$1         3.242      0.186     17.460      0.000
    CORE2732$1         5.605      1.354      4.139      0.000
    CORE2742$1         4.722      0.677      6.975      0.000
    CORE2752$1         2.827      0.231     12.243      0.000
    CORE2762$1         4.125      0.326     12.653      0.000
    CORE2713$1         1.229      0.334      3.681      0.000
    CORE2723$1         0.923      0.301      3.070      0.002
    CORE2733$1         0.667      0.519      1.284      0.199
    CORE2743$1        -0.489      0.989     -0.494      0.621
    CORE2753$1         0.009      0.588      0.015      0.988
    CORE2763$1         0.916      0.795      1.152      0.249

Latent Class Pattern 3 4 3

 Thresholds
    CORE2711$1         0.669      0.174      3.852      0.000
    CORE2721$1         0.574      0.161      3.572      0.000
    CORE2731$1         2.513      0.771      3.261      0.001
    CORE2741$1         1.670      0.809      2.065      0.039
    CORE2751$1        -1.063      0.261     -4.069      0.000
    CORE2761$1        -0.361      0.221     -1.638      0.101
    CORE2712$1         3.222      0.172     18.703      0.000
    CORE2722$1         3.242      0.186     17.460      0.000
    CORE2732$1         5.605      1.354      4.139      0.000
    CORE2742$1         4.722      0.677      6.975      0.000
    CORE2752$1         2.827      0.231     12.243      0.000
    CORE2762$1         4.125      0.326     12.653      0.000
    CORE2713$1         0.669      0.174      3.852      0.000
    CORE2723$1         0.574      0.161      3.572      0.000
    CORE2733$1         2.513      0.771      3.261      0.001
    CORE2743$1         1.670      0.809      2.065      0.039
    CORE2753$1        -1.063      0.261     -4.069      0.000
    CORE2763$1        -0.361      0.221     -1.638      0.101

Latent Class Pattern 3 4 4

 Thresholds
    CORE2711$1         0.669      0.174      3.852      0.000
    CORE2721$1         0.574      0.161      3.572      0.000
    CORE2731$1         2.513      0.771      3.261      0.001
    CORE2741$1         1.670      0.809      2.065      0.039
    CORE2751$1        -1.063      0.261     -4.069      0.000
    CORE2761$1        -0.361      0.221     -1.638      0.101
    CORE2712$1         3.222      0.172     18.703      0.000
    CORE2722$1         3.242      0.186     17.460      0.000
    CORE2732$1         5.605      1.354      4.139      0.000
    CORE2742$1         4.722      0.677      6.975      0.000
    CORE2752$1         2.827      0.231     12.243      0.000
    CORE2762$1         4.125      0.326     12.653      0.000
    CORE2713$1         3.222      0.172     18.703      0.000
    CORE2723$1         3.242      0.186     17.460      0.000
    CORE2733$1         5.605      1.354      4.139      0.000
    CORE2743$1         4.722      0.677      6.975      0.000
    CORE2753$1         2.827      0.231     12.243      0.000
    CORE2763$1         4.125      0.326     12.653      0.000

Latent Class Pattern 4 1 1

 Thresholds
    CORE2711$1         3.222      0.172     18.703      0.000
    CORE2721$1         3.242      0.186     17.460      0.000
    CORE2731$1         5.605      1.354      4.139      0.000
    CORE2741$1         4.722      0.677      6.975      0.000
    CORE2751$1         2.827      0.231     12.243      0.000
    CORE2761$1         4.125      0.326     12.653      0.000
    CORE2712$1        -1.281      0.389     -3.294      0.001
    CORE2722$1        -1.500      0.433     -3.467      0.001
    CORE2732$1        -1.035      0.344     -3.006      0.003
    CORE2742$1        -3.177      1.391     -2.283      0.022
    CORE2752$1        -3.089      0.468     -6.596      0.000
    CORE2762$1        -4.535      1.318     -3.442      0.001
    CORE2713$1        -1.281      0.389     -3.294      0.001
    CORE2723$1        -1.500      0.433     -3.467      0.001
    CORE2733$1        -1.035      0.344     -3.006      0.003
    CORE2743$1        -3.177      1.391     -2.283      0.022
    CORE2753$1        -3.089      0.468     -6.596      0.000
    CORE2763$1        -4.535      1.318     -3.442      0.001

Latent Class Pattern 4 1 2

 Thresholds
    CORE2711$1         3.222      0.172     18.703      0.000
    CORE2721$1         3.242      0.186     17.460      0.000
    CORE2731$1         5.605      1.354      4.139      0.000
    CORE2741$1         4.722      0.677      6.975      0.000
    CORE2751$1         2.827      0.231     12.243      0.000
    CORE2761$1         4.125      0.326     12.653      0.000
    CORE2712$1        -1.281      0.389     -3.294      0.001
    CORE2722$1        -1.500      0.433     -3.467      0.001
    CORE2732$1        -1.035      0.344     -3.006      0.003
    CORE2742$1        -3.177      1.391     -2.283      0.022
    CORE2752$1        -3.089      0.468     -6.596      0.000
    CORE2762$1        -4.535      1.318     -3.442      0.001
    CORE2713$1         1.229      0.334      3.681      0.000
    CORE2723$1         0.923      0.301      3.070      0.002
    CORE2733$1         0.667      0.519      1.284      0.199
    CORE2743$1        -0.489      0.989     -0.494      0.621
    CORE2753$1         0.009      0.588      0.015      0.988
    CORE2763$1         0.916      0.795      1.152      0.249

Latent Class Pattern 4 1 3

 Thresholds
    CORE2711$1         3.222      0.172     18.703      0.000
    CORE2721$1         3.242      0.186     17.460      0.000
    CORE2731$1         5.605      1.354      4.139      0.000
    CORE2741$1         4.722      0.677      6.975      0.000
    CORE2751$1         2.827      0.231     12.243      0.000
    CORE2761$1         4.125      0.326     12.653      0.000
    CORE2712$1        -1.281      0.389     -3.294      0.001
    CORE2722$1        -1.500      0.433     -3.467      0.001
    CORE2732$1        -1.035      0.344     -3.006      0.003
    CORE2742$1        -3.177      1.391     -2.283      0.022
    CORE2752$1        -3.089      0.468     -6.596      0.000
    CORE2762$1        -4.535      1.318     -3.442      0.001
    CORE2713$1         0.669      0.174      3.852      0.000
    CORE2723$1         0.574      0.161      3.572      0.000
    CORE2733$1         2.513      0.771      3.261      0.001
    CORE2743$1         1.670      0.809      2.065      0.039
    CORE2753$1        -1.063      0.261     -4.069      0.000
    CORE2763$1        -0.361      0.221     -1.638      0.101

Latent Class Pattern 4 1 4

 Thresholds
    CORE2711$1         3.222      0.172     18.703      0.000
    CORE2721$1         3.242      0.186     17.460      0.000
    CORE2731$1         5.605      1.354      4.139      0.000
    CORE2741$1         4.722      0.677      6.975      0.000
    CORE2751$1         2.827      0.231     12.243      0.000
    CORE2761$1         4.125      0.326     12.653      0.000
    CORE2712$1        -1.281      0.389     -3.294      0.001
    CORE2722$1        -1.500      0.433     -3.467      0.001
    CORE2732$1        -1.035      0.344     -3.006      0.003
    CORE2742$1        -3.177      1.391     -2.283      0.022
    CORE2752$1        -3.089      0.468     -6.596      0.000
    CORE2762$1        -4.535      1.318     -3.442      0.001
    CORE2713$1         3.222      0.172     18.703      0.000
    CORE2723$1         3.242      0.186     17.460      0.000
    CORE2733$1         5.605      1.354      4.139      0.000
    CORE2743$1         4.722      0.677      6.975      0.000
    CORE2753$1         2.827      0.231     12.243      0.000
    CORE2763$1         4.125      0.326     12.653      0.000

Latent Class Pattern 4 2 1

 Thresholds
    CORE2711$1         3.222      0.172     18.703      0.000
    CORE2721$1         3.242      0.186     17.460      0.000
    CORE2731$1         5.605      1.354      4.139      0.000
    CORE2741$1         4.722      0.677      6.975      0.000
    CORE2751$1         2.827      0.231     12.243      0.000
    CORE2761$1         4.125      0.326     12.653      0.000
    CORE2712$1         1.229      0.334      3.681      0.000
    CORE2722$1         0.923      0.301      3.070      0.002
    CORE2732$1         0.667      0.519      1.284      0.199
    CORE2742$1        -0.489      0.989     -0.494      0.621
    CORE2752$1         0.009      0.588      0.015      0.988
    CORE2762$1         0.916      0.795      1.152      0.249
    CORE2713$1        -1.281      0.389     -3.294      0.001
    CORE2723$1        -1.500      0.433     -3.467      0.001
    CORE2733$1        -1.035      0.344     -3.006      0.003
    CORE2743$1        -3.177      1.391     -2.283      0.022
    CORE2753$1        -3.089      0.468     -6.596      0.000
    CORE2763$1        -4.535      1.318     -3.442      0.001

Latent Class Pattern 4 2 2

 Thresholds
    CORE2711$1         3.222      0.172     18.703      0.000
    CORE2721$1         3.242      0.186     17.460      0.000
    CORE2731$1         5.605      1.354      4.139      0.000
    CORE2741$1         4.722      0.677      6.975      0.000
    CORE2751$1         2.827      0.231     12.243      0.000
    CORE2761$1         4.125      0.326     12.653      0.000
    CORE2712$1         1.229      0.334      3.681      0.000
    CORE2722$1         0.923      0.301      3.070      0.002
    CORE2732$1         0.667      0.519      1.284      0.199
    CORE2742$1        -0.489      0.989     -0.494      0.621
    CORE2752$1         0.009      0.588      0.015      0.988
    CORE2762$1         0.916      0.795      1.152      0.249
    CORE2713$1         1.229      0.334      3.681      0.000
    CORE2723$1         0.923      0.301      3.070      0.002
    CORE2733$1         0.667      0.519      1.284      0.199
    CORE2743$1        -0.489      0.989     -0.494      0.621
    CORE2753$1         0.009      0.588      0.015      0.988
    CORE2763$1         0.916      0.795      1.152      0.249

Latent Class Pattern 4 2 3

 Thresholds
    CORE2711$1         3.222      0.172     18.703      0.000
    CORE2721$1         3.242      0.186     17.460      0.000
    CORE2731$1         5.605      1.354      4.139      0.000
    CORE2741$1         4.722      0.677      6.975      0.000
    CORE2751$1         2.827      0.231     12.243      0.000
    CORE2761$1         4.125      0.326     12.653      0.000
    CORE2712$1         1.229      0.334      3.681      0.000
    CORE2722$1         0.923      0.301      3.070      0.002
    CORE2732$1         0.667      0.519      1.284      0.199
    CORE2742$1        -0.489      0.989     -0.494      0.621
    CORE2752$1         0.009      0.588      0.015      0.988
    CORE2762$1         0.916      0.795      1.152      0.249
    CORE2713$1         0.669      0.174      3.852      0.000
    CORE2723$1         0.574      0.161      3.572      0.000
    CORE2733$1         2.513      0.771      3.261      0.001
    CORE2743$1         1.670      0.809      2.065      0.039
    CORE2753$1        -1.063      0.261     -4.069      0.000
    CORE2763$1        -0.361      0.221     -1.638      0.101

Latent Class Pattern 4 2 4

 Thresholds
    CORE2711$1         3.222      0.172     18.703      0.000
    CORE2721$1         3.242      0.186     17.460      0.000
    CORE2731$1         5.605      1.354      4.139      0.000
    CORE2741$1         4.722      0.677      6.975      0.000
    CORE2751$1         2.827      0.231     12.243      0.000
    CORE2761$1         4.125      0.326     12.653      0.000
    CORE2712$1         1.229      0.334      3.681      0.000
    CORE2722$1         0.923      0.301      3.070      0.002
    CORE2732$1         0.667      0.519      1.284      0.199
    CORE2742$1        -0.489      0.989     -0.494      0.621
    CORE2752$1         0.009      0.588      0.015      0.988
    CORE2762$1         0.916      0.795      1.152      0.249
    CORE2713$1         3.222      0.172     18.703      0.000
    CORE2723$1         3.242      0.186     17.460      0.000
    CORE2733$1         5.605      1.354      4.139      0.000
    CORE2743$1         4.722      0.677      6.975      0.000
    CORE2753$1         2.827      0.231     12.243      0.000
    CORE2763$1         4.125      0.326     12.653      0.000

Latent Class Pattern 4 3 1

 Thresholds
    CORE2711$1         3.222      0.172     18.703      0.000
    CORE2721$1         3.242      0.186     17.460      0.000
    CORE2731$1         5.605      1.354      4.139      0.000
    CORE2741$1         4.722      0.677      6.975      0.000
    CORE2751$1         2.827      0.231     12.243      0.000
    CORE2761$1         4.125      0.326     12.653      0.000
    CORE2712$1         0.669      0.174      3.852      0.000
    CORE2722$1         0.574      0.161      3.572      0.000
    CORE2732$1         2.513      0.771      3.261      0.001
    CORE2742$1         1.670      0.809      2.065      0.039
    CORE2752$1        -1.063      0.261     -4.069      0.000
    CORE2762$1        -0.361      0.221     -1.638      0.101
    CORE2713$1        -1.281      0.389     -3.294      0.001
    CORE2723$1        -1.500      0.433     -3.467      0.001
    CORE2733$1        -1.035      0.344     -3.006      0.003
    CORE2743$1        -3.177      1.391     -2.283      0.022
    CORE2753$1        -3.089      0.468     -6.596      0.000
    CORE2763$1        -4.535      1.318     -3.442      0.001

Latent Class Pattern 4 3 2

 Thresholds
    CORE2711$1         3.222      0.172     18.703      0.000
    CORE2721$1         3.242      0.186     17.460      0.000
    CORE2731$1         5.605      1.354      4.139      0.000
    CORE2741$1         4.722      0.677      6.975      0.000
    CORE2751$1         2.827      0.231     12.243      0.000
    CORE2761$1         4.125      0.326     12.653      0.000
    CORE2712$1         0.669      0.174      3.852      0.000
    CORE2722$1         0.574      0.161      3.572      0.000
    CORE2732$1         2.513      0.771      3.261      0.001
    CORE2742$1         1.670      0.809      2.065      0.039
    CORE2752$1        -1.063      0.261     -4.069      0.000
    CORE2762$1        -0.361      0.221     -1.638      0.101
    CORE2713$1         1.229      0.334      3.681      0.000
    CORE2723$1         0.923      0.301      3.070      0.002
    CORE2733$1         0.667      0.519      1.284      0.199
    CORE2743$1        -0.489      0.989     -0.494      0.621
    CORE2753$1         0.009      0.588      0.015      0.988
    CORE2763$1         0.916      0.795      1.152      0.249

Latent Class Pattern 4 3 3

 Thresholds
    CORE2711$1         3.222      0.172     18.703      0.000
    CORE2721$1         3.242      0.186     17.460      0.000
    CORE2731$1         5.605      1.354      4.139      0.000
    CORE2741$1         4.722      0.677      6.975      0.000
    CORE2751$1         2.827      0.231     12.243      0.000
    CORE2761$1         4.125      0.326     12.653      0.000
    CORE2712$1         0.669      0.174      3.852      0.000
    CORE2722$1         0.574      0.161      3.572      0.000
    CORE2732$1         2.513      0.771      3.261      0.001
    CORE2742$1         1.670      0.809      2.065      0.039
    CORE2752$1        -1.063      0.261     -4.069      0.000
    CORE2762$1        -0.361      0.221     -1.638      0.101
    CORE2713$1         0.669      0.174      3.852      0.000
    CORE2723$1         0.574      0.161      3.572      0.000
    CORE2733$1         2.513      0.771      3.261      0.001
    CORE2743$1         1.670      0.809      2.065      0.039
    CORE2753$1        -1.063      0.261     -4.069      0.000
    CORE2763$1        -0.361      0.221     -1.638      0.101

Latent Class Pattern 4 3 4

 Thresholds
    CORE2711$1         3.222      0.172     18.703      0.000
    CORE2721$1         3.242      0.186     17.460      0.000
    CORE2731$1         5.605      1.354      4.139      0.000
    CORE2741$1         4.722      0.677      6.975      0.000
    CORE2751$1         2.827      0.231     12.243      0.000
    CORE2761$1         4.125      0.326     12.653      0.000
    CORE2712$1         0.669      0.174      3.852      0.000
    CORE2722$1         0.574      0.161      3.572      0.000
    CORE2732$1         2.513      0.771      3.261      0.001
    CORE2742$1         1.670      0.809      2.065      0.039
    CORE2752$1        -1.063      0.261     -4.069      0.000
    CORE2762$1        -0.361      0.221     -1.638      0.101
    CORE2713$1         3.222      0.172     18.703      0.000
    CORE2723$1         3.242      0.186     17.460      0.000
    CORE2733$1         5.605      1.354      4.139      0.000
    CORE2743$1         4.722      0.677      6.975      0.000
    CORE2753$1         2.827      0.231     12.243      0.000
    CORE2763$1         4.125      0.326     12.653      0.000

Latent Class Pattern 4 4 1

 Thresholds
    CORE2711$1         3.222      0.172     18.703      0.000
    CORE2721$1         3.242      0.186     17.460      0.000
    CORE2731$1         5.605      1.354      4.139      0.000
    CORE2741$1         4.722      0.677      6.975      0.000
    CORE2751$1         2.827      0.231     12.243      0.000
    CORE2761$1         4.125      0.326     12.653      0.000
    CORE2712$1         3.222      0.172     18.703      0.000
    CORE2722$1         3.242      0.186     17.460      0.000
    CORE2732$1         5.605      1.354      4.139      0.000
    CORE2742$1         4.722      0.677      6.975      0.000
    CORE2752$1         2.827      0.231     12.243      0.000
    CORE2762$1         4.125      0.326     12.653      0.000
    CORE2713$1        -1.281      0.389     -3.294      0.001
    CORE2723$1        -1.500      0.433     -3.467      0.001
    CORE2733$1        -1.035      0.344     -3.006      0.003
    CORE2743$1        -3.177      1.391     -2.283      0.022
    CORE2753$1        -3.089      0.468     -6.596      0.000
    CORE2763$1        -4.535      1.318     -3.442      0.001

Latent Class Pattern 4 4 2

 Thresholds
    CORE2711$1         3.222      0.172     18.703      0.000
    CORE2721$1         3.242      0.186     17.460      0.000
    CORE2731$1         5.605      1.354      4.139      0.000
    CORE2741$1         4.722      0.677      6.975      0.000
    CORE2751$1         2.827      0.231     12.243      0.000
    CORE2761$1         4.125      0.326     12.653      0.000
    CORE2712$1         3.222      0.172     18.703      0.000
    CORE2722$1         3.242      0.186     17.460      0.000
    CORE2732$1         5.605      1.354      4.139      0.000
    CORE2742$1         4.722      0.677      6.975      0.000
    CORE2752$1         2.827      0.231     12.243      0.000
    CORE2762$1         4.125      0.326     12.653      0.000
    CORE2713$1         1.229      0.334      3.681      0.000
    CORE2723$1         0.923      0.301      3.070      0.002
    CORE2733$1         0.667      0.519      1.284      0.199
    CORE2743$1        -0.489      0.989     -0.494      0.621
    CORE2753$1         0.009      0.588      0.015      0.988
    CORE2763$1         0.916      0.795      1.152      0.249

Latent Class Pattern 4 4 3

 Thresholds
    CORE2711$1         3.222      0.172     18.703      0.000
    CORE2721$1         3.242      0.186     17.460      0.000
    CORE2731$1         5.605      1.354      4.139      0.000
    CORE2741$1         4.722      0.677      6.975      0.000
    CORE2751$1         2.827      0.231     12.243      0.000
    CORE2761$1         4.125      0.326     12.653      0.000
    CORE2712$1         3.222      0.172     18.703      0.000
    CORE2722$1         3.242      0.186     17.460      0.000
    CORE2732$1         5.605      1.354      4.139      0.000
    CORE2742$1         4.722      0.677      6.975      0.000
    CORE2752$1         2.827      0.231     12.243      0.000
    CORE2762$1         4.125      0.326     12.653      0.000
    CORE2713$1         0.669      0.174      3.852      0.000
    CORE2723$1         0.574      0.161      3.572      0.000
    CORE2733$1         2.513      0.771      3.261      0.001
    CORE2743$1         1.670      0.809      2.065      0.039
    CORE2753$1        -1.063      0.261     -4.069      0.000
    CORE2763$1        -0.361      0.221     -1.638      0.101

Latent Class Pattern 4 4 4

 Thresholds
    CORE2711$1         3.222      0.172     18.703      0.000
    CORE2721$1         3.242      0.186     17.460      0.000
    CORE2731$1         5.605      1.354      4.139      0.000
    CORE2741$1         4.722      0.677      6.975      0.000
    CORE2751$1         2.827      0.231     12.243      0.000
    CORE2761$1         4.125      0.326     12.653      0.000
    CORE2712$1         3.222      0.172     18.703      0.000
    CORE2722$1         3.242      0.186     17.460      0.000
    CORE2732$1         5.605      1.354      4.139      0.000
    CORE2742$1         4.722      0.677      6.975      0.000
    CORE2752$1         2.827      0.231     12.243      0.000
    CORE2762$1         4.125      0.326     12.653      0.000
    CORE2713$1         3.222      0.172     18.703      0.000
    CORE2723$1         3.242      0.186     17.460      0.000
    CORE2733$1         5.605      1.354      4.139      0.000
    CORE2743$1         4.722      0.677      6.975      0.000
    CORE2753$1         2.827      0.231     12.243      0.000
    CORE2763$1         4.125      0.326     12.653      0.000

Categorical Latent Variables

 C2#1     ON
    C1#1               3.944      0.524      7.522      0.000
    C1#2               1.944      1.255      1.550      0.121
    C1#3               2.497      0.616      4.053      0.000

 C2#2     ON
    C1#1               0.292      1.946      0.150      0.881
    C1#2               3.292      0.895      3.676      0.000
    C1#3               0.984      1.581      0.622      0.534

 C2#3     ON
    C1#1               2.382      0.478      4.983      0.000
    C1#2             -15.325      0.545    -28.120      0.000
    C1#3               2.878      0.494      5.826      0.000

 C3#1     ON
    C2#1               4.850      0.578      8.386      0.000
    C2#2             -17.003      0.000    999.000    999.000
    C2#3               2.727      0.695      3.923      0.000

 C3#2     ON
    C2#1               2.371      0.654      3.623      0.000
    C2#2               2.421      0.619      3.910      0.000
    C2#3             -17.490      0.000    999.000    999.000

 C3#3     ON
    C2#1               0.678      2.386      0.284      0.776
    C2#2             -15.189      0.758    -20.030      0.000
    C2#3               2.789      0.427      6.533      0.000

 C2#1       ON
    GRADE             -0.027      0.171     -0.159      0.874

 C2#2       ON
    GRADE             -0.090      0.265     -0.339      0.735

 C2#3       ON
    GRADE              0.173      0.113      1.534      0.125

 C1#1       ON
    GRADE             -0.311      0.128     -2.434      0.015

 C1#2       ON
    GRADE              0.116      0.276      0.420      0.675

 C1#3       ON
    GRADE             -0.043      0.115     -0.375      0.707

 Intercepts
    C1#1              -1.089      0.371     -2.937      0.003
    C1#2              -2.127      1.198     -1.776      0.076
    C1#3              -0.689      0.404     -1.704      0.088
    C2#1              -3.545      0.740     -4.792      0.000
    C2#2              -2.407      0.729     -3.303      0.001
    C2#3              -2.675      0.471     -5.682      0.000
    C3#1              -4.228      0.544     -7.775      0.000
    C3#2              -2.644      0.336     -7.873      0.000
    C3#3              -2.428      0.317     -7.646      0.000


RESULTS IN PROBABILITY SCALE

Latent Class Pattern 1 1 1

 CORE2711
    Category 1         0.217      0.066      3.285      0.001
    Category 2         0.783      0.066     11.831      0.000
 CORE2721
    Category 1         0.182      0.065      2.826      0.005
    Category 2         0.818      0.065     12.672      0.000
 CORE2731
    Category 1         0.262      0.067      3.936      0.000
    Category 2         0.738      0.067     11.081      0.000
 CORE2741
    Category 1         0.040      0.053      0.749      0.454
    Category 2         0.960      0.053     17.950      0.000
 CORE2751
    Category 1         0.044      0.020      2.233      0.026
    Category 2         0.956      0.020     49.019      0.000
 CORE2761
    Category 1         0.011      0.014      0.767      0.443
    Category 2         0.989      0.014     71.533      0.000
 CORE2712
    Category 1         0.217      0.066      3.285      0.001
    Category 2         0.783      0.066     11.831      0.000
 CORE2722
    Category 1         0.182      0.065      2.826      0.005
    Category 2         0.818      0.065     12.672      0.000
 CORE2732
    Category 1         0.262      0.067      3.936      0.000
    Category 2         0.738      0.067     11.081      0.000
 CORE2742
    Category 1         0.040      0.053      0.749      0.454
    Category 2         0.960      0.053     17.950      0.000
 CORE2752
    Category 1         0.044      0.020      2.233      0.026
    Category 2         0.956      0.020     49.019      0.000
 CORE2762
    Category 1         0.011      0.014      0.767      0.443
    Category 2         0.989      0.014     71.533      0.000
 CORE2713
    Category 1         0.217      0.066      3.285      0.001
    Category 2         0.783      0.066     11.831      0.000
 CORE2723
    Category 1         0.182      0.065      2.826      0.005
    Category 2         0.818      0.065     12.672      0.000
 CORE2733
    Category 1         0.262      0.067      3.936      0.000
    Category 2         0.738      0.067     11.081      0.000
 CORE2743
    Category 1         0.040      0.053      0.749      0.454
    Category 2         0.960      0.053     17.950      0.000
 CORE2753
    Category 1         0.044      0.020      2.233      0.026
    Category 2         0.956      0.020     49.019      0.000
 CORE2763
    Category 1         0.011      0.014      0.767      0.443
    Category 2         0.989      0.014     71.533      0.000

Latent Class Pattern 1 1 2

 CORE2711
    Category 1         0.217      0.066      3.285      0.001
    Category 2         0.783      0.066     11.831      0.000
 CORE2721
    Category 1         0.182      0.065      2.826      0.005
    Category 2         0.818      0.065     12.672      0.000
 CORE2731
    Category 1         0.262      0.067      3.936      0.000
    Category 2         0.738      0.067     11.081      0.000
 CORE2741
    Category 1         0.040      0.053      0.749      0.454
    Category 2         0.960      0.053     17.950      0.000
 CORE2751
    Category 1         0.044      0.020      2.233      0.026
    Category 2         0.956      0.020     49.019      0.000
 CORE2761
    Category 1         0.011      0.014      0.767      0.443
    Category 2         0.989      0.014     71.533      0.000
 CORE2712
    Category 1         0.217      0.066      3.285      0.001
    Category 2         0.783      0.066     11.831      0.000
 CORE2722
    Category 1         0.182      0.065      2.826      0.005
    Category 2         0.818      0.065     12.672      0.000
 CORE2732
    Category 1         0.262      0.067      3.936      0.000
    Category 2         0.738      0.067     11.081      0.000
 CORE2742
    Category 1         0.040      0.053      0.749      0.454
    Category 2         0.960      0.053     17.950      0.000
 CORE2752
    Category 1         0.044      0.020      2.233      0.026
    Category 2         0.956      0.020     49.019      0.000
 CORE2762
    Category 1         0.011      0.014      0.767      0.443
    Category 2         0.989      0.014     71.533      0.000
 CORE2713
    Category 1         0.774      0.058     13.231      0.000
    Category 2         0.226      0.058      3.871      0.000
 CORE2723
    Category 1         0.716      0.061     11.698      0.000
    Category 2         0.284      0.061      4.648      0.000
 CORE2733
    Category 1         0.661      0.116      5.677      0.000
    Category 2         0.339      0.116      2.914      0.004
 CORE2743
    Category 1         0.380      0.233      1.631      0.103
    Category 2         0.620      0.233      2.660      0.008
 CORE2753
    Category 1         0.502      0.147      3.414      0.001
    Category 2         0.498      0.147      3.384      0.001
 CORE2763
    Category 1         0.714      0.162      4.402      0.000
    Category 2         0.286      0.162      1.761      0.078

Latent Class Pattern 1 1 3

 CORE2711
    Category 1         0.217      0.066      3.285      0.001
    Category 2         0.783      0.066     11.831      0.000
 CORE2721
    Category 1         0.182      0.065      2.826      0.005
    Category 2         0.818      0.065     12.672      0.000
 CORE2731
    Category 1         0.262      0.067      3.936      0.000
    Category 2         0.738      0.067     11.081      0.000
 CORE2741
    Category 1         0.040      0.053      0.749      0.454
    Category 2         0.960      0.053     17.950      0.000
 CORE2751
    Category 1         0.044      0.020      2.233      0.026
    Category 2         0.956      0.020     49.019      0.000
 CORE2761
    Category 1         0.011      0.014      0.767      0.443
    Category 2         0.989      0.014     71.533      0.000
 CORE2712
    Category 1         0.217      0.066      3.285      0.001
    Category 2         0.783      0.066     11.831      0.000
 CORE2722
    Category 1         0.182      0.065      2.826      0.005
    Category 2         0.818      0.065     12.672      0.000
 CORE2732
    Category 1         0.262      0.067      3.936      0.000
    Category 2         0.738      0.067     11.081      0.000
 CORE2742
    Category 1         0.040      0.053      0.749      0.454
    Category 2         0.960      0.053     17.950      0.000
 CORE2752
    Category 1         0.044      0.020      2.233      0.026
    Category 2         0.956      0.020     49.019      0.000
 CORE2762
    Category 1         0.011      0.014      0.767      0.443
    Category 2         0.989      0.014     71.533      0.000
 CORE2713
    Category 1         0.661      0.039     17.005      0.000
    Category 2         0.339      0.039      8.713      0.000
 CORE2723
    Category 1         0.640      0.037     17.271      0.000
    Category 2         0.360      0.037      9.728      0.000
 CORE2733
    Category 1         0.925      0.053     17.315      0.000
    Category 2         0.075      0.053      1.403      0.161
 CORE2743
    Category 1         0.842      0.108      7.807      0.000
    Category 2         0.158      0.108      1.469      0.142
 CORE2753
    Category 1         0.257      0.050      5.148      0.000
    Category 2         0.743      0.050     14.910      0.000
 CORE2763
    Category 1         0.411      0.053      7.693      0.000
    Category 2         0.589      0.053     11.041      0.000

Latent Class Pattern 1 1 4

 CORE2711
    Category 1         0.217      0.066      3.285      0.001
    Category 2         0.783      0.066     11.831      0.000
 CORE2721
    Category 1         0.182      0.065      2.826      0.005
    Category 2         0.818      0.065     12.672      0.000
 CORE2731
    Category 1         0.262      0.067      3.936      0.000
    Category 2         0.738      0.067     11.081      0.000
 CORE2741
    Category 1         0.040      0.053      0.749      0.454
    Category 2         0.960      0.053     17.950      0.000
 CORE2751
    Category 1         0.044      0.020      2.233      0.026
    Category 2         0.956      0.020     49.019      0.000
 CORE2761
    Category 1         0.011      0.014      0.767      0.443
    Category 2         0.989      0.014     71.533      0.000
 CORE2712
    Category 1         0.217      0.066      3.285      0.001
    Category 2         0.783      0.066     11.831      0.000
 CORE2722
    Category 1         0.182      0.065      2.826      0.005
    Category 2         0.818      0.065     12.672      0.000
 CORE2732
    Category 1         0.262      0.067      3.936      0.000
    Category 2         0.738      0.067     11.081      0.000
 CORE2742
    Category 1         0.040      0.053      0.749      0.454
    Category 2         0.960      0.053     17.950      0.000
 CORE2752
    Category 1         0.044      0.020      2.233      0.026
    Category 2         0.956      0.020     49.019      0.000
 CORE2762
    Category 1         0.011      0.014      0.767      0.443
    Category 2         0.989      0.014     71.533      0.000
 CORE2713
    Category 1         0.962      0.006    151.397      0.000
    Category 2         0.038      0.006      6.036      0.000
 CORE2723
    Category 1         0.962      0.007    143.164      0.000
    Category 2         0.038      0.007      5.596      0.000
 CORE2733
    Category 1         0.996      0.005    201.410      0.000
    Category 2         0.004      0.005      0.741      0.459
 CORE2743
    Category 1         0.991      0.006    167.527      0.000
    Category 2         0.009      0.006      1.490      0.136
 CORE2753
    Category 1         0.944      0.012     77.488      0.000
    Category 2         0.056      0.012      4.588      0.000
 CORE2763
    Category 1         0.984      0.005    192.765      0.000
    Category 2         0.016      0.005      3.117      0.002

Latent Class Pattern 1 2 1

 CORE2711
    Category 1         0.217      0.066      3.285      0.001
    Category 2         0.783      0.066     11.831      0.000
 CORE2721
    Category 1         0.182      0.065      2.826      0.005
    Category 2         0.818      0.065     12.672      0.000
 CORE2731
    Category 1         0.262      0.067      3.936      0.000
    Category 2         0.738      0.067     11.081      0.000
 CORE2741
    Category 1         0.040      0.053      0.749      0.454
    Category 2         0.960      0.053     17.950      0.000
 CORE2751
    Category 1         0.044      0.020      2.233      0.026
    Category 2         0.956      0.020     49.019      0.000
 CORE2761
    Category 1         0.011      0.014      0.767      0.443
    Category 2         0.989      0.014     71.533      0.000
 CORE2712
    Category 1         0.774      0.058     13.231      0.000
    Category 2         0.226      0.058      3.871      0.000
 CORE2722
    Category 1         0.716      0.061     11.698      0.000
    Category 2         0.284      0.061      4.648      0.000
 CORE2732
    Category 1         0.661      0.116      5.677      0.000
    Category 2         0.339      0.116      2.914      0.004
 CORE2742
    Category 1         0.380      0.233      1.631      0.103
    Category 2         0.620      0.233      2.660      0.008
 CORE2752
    Category 1         0.502      0.147      3.414      0.001
    Category 2         0.498      0.147      3.384      0.001
 CORE2762
    Category 1         0.714      0.162      4.402      0.000
    Category 2         0.286      0.162      1.761      0.078
 CORE2713
    Category 1         0.217      0.066      3.285      0.001
    Category 2         0.783      0.066     11.831      0.000
 CORE2723
    Category 1         0.182      0.065      2.826      0.005
    Category 2         0.818      0.065     12.672      0.000
 CORE2733
    Category 1         0.262      0.067      3.936      0.000
    Category 2         0.738      0.067     11.081      0.000
 CORE2743
    Category 1         0.040      0.053      0.749      0.454
    Category 2         0.960      0.053     17.950      0.000
 CORE2753
    Category 1         0.044      0.020      2.233      0.026
    Category 2         0.956      0.020     49.019      0.000
 CORE2763
    Category 1         0.011      0.014      0.767      0.443
    Category 2         0.989      0.014     71.533      0.000

Latent Class Pattern 1 2 2

 CORE2711
    Category 1         0.217      0.066      3.285      0.001
    Category 2         0.783      0.066     11.831      0.000
 CORE2721
    Category 1         0.182      0.065      2.826      0.005
    Category 2         0.818      0.065     12.672      0.000
 CORE2731
    Category 1         0.262      0.067      3.936      0.000
    Category 2         0.738      0.067     11.081      0.000
 CORE2741
    Category 1         0.040      0.053      0.749      0.454
    Category 2         0.960      0.053     17.950      0.000
 CORE2751
    Category 1         0.044      0.020      2.233      0.026
    Category 2         0.956      0.020     49.019      0.000
 CORE2761
    Category 1         0.011      0.014      0.767      0.443
    Category 2         0.989      0.014     71.533      0.000
 CORE2712
    Category 1         0.774      0.058     13.231      0.000
    Category 2         0.226      0.058      3.871      0.000
 CORE2722
    Category 1         0.716      0.061     11.698      0.000
    Category 2         0.284      0.061      4.648      0.000
 CORE2732
    Category 1         0.661      0.116      5.677      0.000
    Category 2         0.339      0.116      2.914      0.004
 CORE2742
    Category 1         0.380      0.233      1.631      0.103
    Category 2         0.620      0.233      2.660      0.008
 CORE2752
    Category 1         0.502      0.147      3.414      0.001
    Category 2         0.498      0.147      3.384      0.001
 CORE2762
    Category 1         0.714      0.162      4.402      0.000
    Category 2         0.286      0.162      1.761      0.078
 CORE2713
    Category 1         0.774      0.058     13.231      0.000
    Category 2         0.226      0.058      3.871      0.000
 CORE2723
    Category 1         0.716      0.061     11.698      0.000
    Category 2         0.284      0.061      4.648      0.000
 CORE2733
    Category 1         0.661      0.116      5.677      0.000
    Category 2         0.339      0.116      2.914      0.004
 CORE2743
    Category 1         0.380      0.233      1.631      0.103
    Category 2         0.620      0.233      2.660      0.008
 CORE2753
    Category 1         0.502      0.147      3.414      0.001
    Category 2         0.498      0.147      3.384      0.001
 CORE2763
    Category 1         0.714      0.162      4.402      0.000
    Category 2         0.286      0.162      1.761      0.078

Latent Class Pattern 1 2 3

 CORE2711
    Category 1         0.217      0.066      3.285      0.001
    Category 2         0.783      0.066     11.831      0.000
 CORE2721
    Category 1         0.182      0.065      2.826      0.005
    Category 2         0.818      0.065     12.672      0.000
 CORE2731
    Category 1         0.262      0.067      3.936      0.000
    Category 2         0.738      0.067     11.081      0.000
 CORE2741
    Category 1         0.040      0.053      0.749      0.454
    Category 2         0.960      0.053     17.950      0.000
 CORE2751
    Category 1         0.044      0.020      2.233      0.026
    Category 2         0.956      0.020     49.019      0.000
 CORE2761
    Category 1         0.011      0.014      0.767      0.443
    Category 2         0.989      0.014     71.533      0.000
 CORE2712
    Category 1         0.774      0.058     13.231      0.000
    Category 2         0.226      0.058      3.871      0.000
 CORE2722
    Category 1         0.716      0.061     11.698      0.000
    Category 2         0.284      0.061      4.648      0.000
 CORE2732
    Category 1         0.661      0.116      5.677      0.000
    Category 2         0.339      0.116      2.914      0.004
 CORE2742
    Category 1         0.380      0.233      1.631      0.103
    Category 2         0.620      0.233      2.660      0.008
 CORE2752
    Category 1         0.502      0.147      3.414      0.001
    Category 2         0.498      0.147      3.384      0.001
 CORE2762
    Category 1         0.714      0.162      4.402      0.000
    Category 2         0.286      0.162      1.761      0.078
 CORE2713
    Category 1         0.661      0.039     17.005      0.000
    Category 2         0.339      0.039      8.713      0.000
 CORE2723
    Category 1         0.640      0.037     17.271      0.000
    Category 2         0.360      0.037      9.728      0.000
 CORE2733
    Category 1         0.925      0.053     17.315      0.000
    Category 2         0.075      0.053      1.403      0.161
 CORE2743
    Category 1         0.842      0.108      7.807      0.000
    Category 2         0.158      0.108      1.469      0.142
 CORE2753
    Category 1         0.257      0.050      5.148      0.000
    Category 2         0.743      0.050     14.910      0.000
 CORE2763
    Category 1         0.411      0.053      7.693      0.000
    Category 2         0.589      0.053     11.041      0.000

Latent Class Pattern 1 2 4

 CORE2711
    Category 1         0.217      0.066      3.285      0.001
    Category 2         0.783      0.066     11.831      0.000
 CORE2721
    Category 1         0.182      0.065      2.826      0.005
    Category 2         0.818      0.065     12.672      0.000
 CORE2731
    Category 1         0.262      0.067      3.936      0.000
    Category 2         0.738      0.067     11.081      0.000
 CORE2741
    Category 1         0.040      0.053      0.749      0.454
    Category 2         0.960      0.053     17.950      0.000
 CORE2751
    Category 1         0.044      0.020      2.233      0.026
    Category 2         0.956      0.020     49.019      0.000
 CORE2761
    Category 1         0.011      0.014      0.767      0.443
    Category 2         0.989      0.014     71.533      0.000
 CORE2712
    Category 1         0.774      0.058     13.231      0.000
    Category 2         0.226      0.058      3.871      0.000
 CORE2722
    Category 1         0.716      0.061     11.698      0.000
    Category 2         0.284      0.061      4.648      0.000
 CORE2732
    Category 1         0.661      0.116      5.677      0.000
    Category 2         0.339      0.116      2.914      0.004
 CORE2742
    Category 1         0.380      0.233      1.631      0.103
    Category 2         0.620      0.233      2.660      0.008
 CORE2752
    Category 1         0.502      0.147      3.414      0.001
    Category 2         0.498      0.147      3.384      0.001
 CORE2762
    Category 1         0.714      0.162      4.402      0.000
    Category 2         0.286      0.162      1.761      0.078
 CORE2713
    Category 1         0.962      0.006    151.397      0.000
    Category 2         0.038      0.006      6.036      0.000
 CORE2723
    Category 1         0.962      0.007    143.164      0.000
    Category 2         0.038      0.007      5.596      0.000
 CORE2733
    Category 1         0.996      0.005    201.410      0.000
    Category 2         0.004      0.005      0.741      0.459
 CORE2743
    Category 1         0.991      0.006    167.527      0.000
    Category 2         0.009      0.006      1.490      0.136
 CORE2753
    Category 1         0.944      0.012     77.488      0.000
    Category 2         0.056      0.012      4.588      0.000
 CORE2763
    Category 1         0.984      0.005    192.765      0.000
    Category 2         0.016      0.005      3.117      0.002

Latent Class Pattern 1 3 1

 CORE2711
    Category 1         0.217      0.066      3.285      0.001
    Category 2         0.783      0.066     11.831      0.000
 CORE2721
    Category 1         0.182      0.065      2.826      0.005
    Category 2         0.818      0.065     12.672      0.000
 CORE2731
    Category 1         0.262      0.067      3.936      0.000
    Category 2         0.738      0.067     11.081      0.000
 CORE2741
    Category 1         0.040      0.053      0.749      0.454
    Category 2         0.960      0.053     17.950      0.000
 CORE2751
    Category 1         0.044      0.020      2.233      0.026
    Category 2         0.956      0.020     49.019      0.000
 CORE2761
    Category 1         0.011      0.014      0.767      0.443
    Category 2         0.989      0.014     71.533      0.000
 CORE2712
    Category 1         0.661      0.039     17.005      0.000
    Category 2         0.339      0.039      8.713      0.000
 CORE2722
    Category 1         0.640      0.037     17.271      0.000
    Category 2         0.360      0.037      9.728      0.000
 CORE2732
    Category 1         0.925      0.053     17.315      0.000
    Category 2         0.075      0.053      1.403      0.161
 CORE2742
    Category 1         0.842      0.108      7.807      0.000
    Category 2         0.158      0.108      1.469      0.142
 CORE2752
    Category 1         0.257      0.050      5.148      0.000
    Category 2         0.743      0.050     14.910      0.000
 CORE2762
    Category 1         0.411      0.053      7.693      0.000
    Category 2         0.589      0.053     11.041      0.000
 CORE2713
    Category 1         0.217      0.066      3.285      0.001
    Category 2         0.783      0.066     11.831      0.000
 CORE2723
    Category 1         0.182      0.065      2.826      0.005
    Category 2         0.818      0.065     12.672      0.000
 CORE2733
    Category 1         0.262      0.067      3.936      0.000
    Category 2         0.738      0.067     11.081      0.000
 CORE2743
    Category 1         0.040      0.053      0.749      0.454
    Category 2         0.960      0.053     17.950      0.000
 CORE2753
    Category 1         0.044      0.020      2.233      0.026
    Category 2         0.956      0.020     49.019      0.000
 CORE2763
    Category 1         0.011      0.014      0.767      0.443
    Category 2         0.989      0.014     71.533      0.000

Latent Class Pattern 1 3 2

 CORE2711
    Category 1         0.217      0.066      3.285      0.001
    Category 2         0.783      0.066     11.831      0.000
 CORE2721
    Category 1         0.182      0.065      2.826      0.005
    Category 2         0.818      0.065     12.672      0.000
 CORE2731
    Category 1         0.262      0.067      3.936      0.000
    Category 2         0.738      0.067     11.081      0.000
 CORE2741
    Category 1         0.040      0.053      0.749      0.454
    Category 2         0.960      0.053     17.950      0.000
 CORE2751
    Category 1         0.044      0.020      2.233      0.026
    Category 2         0.956      0.020     49.019      0.000
 CORE2761
    Category 1         0.011      0.014      0.767      0.443
    Category 2         0.989      0.014     71.533      0.000
 CORE2712
    Category 1         0.661      0.039     17.005      0.000
    Category 2         0.339      0.039      8.713      0.000
 CORE2722
    Category 1         0.640      0.037     17.271      0.000
    Category 2         0.360      0.037      9.728      0.000
 CORE2732
    Category 1         0.925      0.053     17.315      0.000
    Category 2         0.075      0.053      1.403      0.161
 CORE2742
    Category 1         0.842      0.108      7.807      0.000
    Category 2         0.158      0.108      1.469      0.142
 CORE2752
    Category 1         0.257      0.050      5.148      0.000
    Category 2         0.743      0.050     14.910      0.000
 CORE2762
    Category 1         0.411      0.053      7.693      0.000
    Category 2         0.589      0.053     11.041      0.000
 CORE2713
    Category 1         0.774      0.058     13.231      0.000
    Category 2         0.226      0.058      3.871      0.000
 CORE2723
    Category 1         0.716      0.061     11.698      0.000
    Category 2         0.284      0.061      4.648      0.000
 CORE2733
    Category 1         0.661      0.116      5.677      0.000
    Category 2         0.339      0.116      2.914      0.004
 CORE2743
    Category 1         0.380      0.233      1.631      0.103
    Category 2         0.620      0.233      2.660      0.008
 CORE2753
    Category 1         0.502      0.147      3.414      0.001
    Category 2         0.498      0.147      3.384      0.001
 CORE2763
    Category 1         0.714      0.162      4.402      0.000
    Category 2         0.286      0.162      1.761      0.078

Latent Class Pattern 1 3 3

 CORE2711
    Category 1         0.217      0.066      3.285      0.001
    Category 2         0.783      0.066     11.831      0.000
 CORE2721
    Category 1         0.182      0.065      2.826      0.005
    Category 2         0.818      0.065     12.672      0.000
 CORE2731
    Category 1         0.262      0.067      3.936      0.000
    Category 2         0.738      0.067     11.081      0.000
 CORE2741
    Category 1         0.040      0.053      0.749      0.454
    Category 2         0.960      0.053     17.950      0.000
 CORE2751
    Category 1         0.044      0.020      2.233      0.026
    Category 2         0.956      0.020     49.019      0.000
 CORE2761
    Category 1         0.011      0.014      0.767      0.443
    Category 2         0.989      0.014     71.533      0.000
 CORE2712
    Category 1         0.661      0.039     17.005      0.000
    Category 2         0.339      0.039      8.713      0.000
 CORE2722
    Category 1         0.640      0.037     17.271      0.000
    Category 2         0.360      0.037      9.728      0.000
 CORE2732
    Category 1         0.925      0.053     17.315      0.000
    Category 2         0.075      0.053      1.403      0.161
 CORE2742
    Category 1         0.842      0.108      7.807      0.000
    Category 2         0.158      0.108      1.469      0.142
 CORE2752
    Category 1         0.257      0.050      5.148      0.000
    Category 2         0.743      0.050     14.910      0.000
 CORE2762
    Category 1         0.411      0.053      7.693      0.000
    Category 2         0.589      0.053     11.041      0.000
 CORE2713
    Category 1         0.661      0.039     17.005      0.000
    Category 2         0.339      0.039      8.713      0.000
 CORE2723
    Category 1         0.640      0.037     17.271      0.000
    Category 2         0.360      0.037      9.728      0.000
 CORE2733
    Category 1         0.925      0.053     17.315      0.000
    Category 2         0.075      0.053      1.403      0.161
 CORE2743
    Category 1         0.842      0.108      7.807      0.000
    Category 2         0.158      0.108      1.469      0.142
 CORE2753
    Category 1         0.257      0.050      5.148      0.000
    Category 2         0.743      0.050     14.910      0.000
 CORE2763
    Category 1         0.411      0.053      7.693      0.000
    Category 2         0.589      0.053     11.041      0.000

Latent Class Pattern 1 3 4

 CORE2711
    Category 1         0.217      0.066      3.285      0.001
    Category 2         0.783      0.066     11.831      0.000
 CORE2721
    Category 1         0.182      0.065      2.826      0.005
    Category 2         0.818      0.065     12.672      0.000
 CORE2731
    Category 1         0.262      0.067      3.936      0.000
    Category 2         0.738      0.067     11.081      0.000
 CORE2741
    Category 1         0.040      0.053      0.749      0.454
    Category 2         0.960      0.053     17.950      0.000
 CORE2751
    Category 1         0.044      0.020      2.233      0.026
    Category 2         0.956      0.020     49.019      0.000
 CORE2761
    Category 1         0.011      0.014      0.767      0.443
    Category 2         0.989      0.014     71.533      0.000
 CORE2712
    Category 1         0.661      0.039     17.005      0.000
    Category 2         0.339      0.039      8.713      0.000
 CORE2722
    Category 1         0.640      0.037     17.271      0.000
    Category 2         0.360      0.037      9.728      0.000
 CORE2732
    Category 1         0.925      0.053     17.315      0.000
    Category 2         0.075      0.053      1.403      0.161
 CORE2742
    Category 1         0.842      0.108      7.807      0.000
    Category 2         0.158      0.108      1.469      0.142
 CORE2752
    Category 1         0.257      0.050      5.148      0.000
    Category 2         0.743      0.050     14.910      0.000
 CORE2762
    Category 1         0.411      0.053      7.693      0.000
    Category 2         0.589      0.053     11.041      0.000
 CORE2713
    Category 1         0.962      0.006    151.397      0.000
    Category 2         0.038      0.006      6.036      0.000
 CORE2723
    Category 1         0.962      0.007    143.164      0.000
    Category 2         0.038      0.007      5.596      0.000
 CORE2733
    Category 1         0.996      0.005    201.410      0.000
    Category 2         0.004      0.005      0.741      0.459
 CORE2743
    Category 1         0.991      0.006    167.527      0.000
    Category 2         0.009      0.006      1.490      0.136
 CORE2753
    Category 1         0.944      0.012     77.488      0.000
    Category 2         0.056      0.012      4.588      0.000
 CORE2763
    Category 1         0.984      0.005    192.765      0.000
    Category 2         0.016      0.005      3.117      0.002

Latent Class Pattern 1 4 1

 CORE2711
    Category 1         0.217      0.066      3.285      0.001
    Category 2         0.783      0.066     11.831      0.000
 CORE2721
    Category 1         0.182      0.065      2.826      0.005
    Category 2         0.818      0.065     12.672      0.000
 CORE2731
    Category 1         0.262      0.067      3.936      0.000
    Category 2         0.738      0.067     11.081      0.000
 CORE2741
    Category 1         0.040      0.053      0.749      0.454
    Category 2         0.960      0.053     17.950      0.000
 CORE2751
    Category 1         0.044      0.020      2.233      0.026
    Category 2         0.956      0.020     49.019      0.000
 CORE2761
    Category 1         0.011      0.014      0.767      0.443
    Category 2         0.989      0.014     71.533      0.000
 CORE2712
    Category 1         0.962      0.006    151.397      0.000
    Category 2         0.038      0.006      6.036      0.000
 CORE2722
    Category 1         0.962      0.007    143.164      0.000
    Category 2         0.038      0.007      5.596      0.000
 CORE2732
    Category 1         0.996      0.005    201.410      0.000
    Category 2         0.004      0.005      0.741      0.459
 CORE2742
    Category 1         0.991      0.006    167.527      0.000
    Category 2         0.009      0.006      1.490      0.136
 CORE2752
    Category 1         0.944      0.012     77.488      0.000
    Category 2         0.056      0.012      4.588      0.000
 CORE2762
    Category 1         0.984      0.005    192.765      0.000
    Category 2         0.016      0.005      3.117      0.002
 CORE2713
    Category 1         0.217      0.066      3.285      0.001
    Category 2         0.783      0.066     11.831      0.000
 CORE2723
    Category 1         0.182      0.065      2.826      0.005
    Category 2         0.818      0.065     12.672      0.000
 CORE2733
    Category 1         0.262      0.067      3.936      0.000
    Category 2         0.738      0.067     11.081      0.000
 CORE2743
    Category 1         0.040      0.053      0.749      0.454
    Category 2         0.960      0.053     17.950      0.000
 CORE2753
    Category 1         0.044      0.020      2.233      0.026
    Category 2         0.956      0.020     49.019      0.000
 CORE2763
    Category 1         0.011      0.014      0.767      0.443
    Category 2         0.989      0.014     71.533      0.000

Latent Class Pattern 1 4 2

 CORE2711
    Category 1         0.217      0.066      3.285      0.001
    Category 2         0.783      0.066     11.831      0.000
 CORE2721
    Category 1         0.182      0.065      2.826      0.005
    Category 2         0.818      0.065     12.672      0.000
 CORE2731
    Category 1         0.262      0.067      3.936      0.000
    Category 2         0.738      0.067     11.081      0.000
 CORE2741
    Category 1         0.040      0.053      0.749      0.454
    Category 2         0.960      0.053     17.950      0.000
 CORE2751
    Category 1         0.044      0.020      2.233      0.026
    Category 2         0.956      0.020     49.019      0.000
 CORE2761
    Category 1         0.011      0.014      0.767      0.443
    Category 2         0.989      0.014     71.533      0.000
 CORE2712
    Category 1         0.962      0.006    151.397      0.000
    Category 2         0.038      0.006      6.036      0.000
 CORE2722
    Category 1         0.962      0.007    143.164      0.000
    Category 2         0.038      0.007      5.596      0.000
 CORE2732
    Category 1         0.996      0.005    201.410      0.000
    Category 2         0.004      0.005      0.741      0.459
 CORE2742
    Category 1         0.991      0.006    167.527      0.000
    Category 2         0.009      0.006      1.490      0.136
 CORE2752
    Category 1         0.944      0.012     77.488      0.000
    Category 2         0.056      0.012      4.588      0.000
 CORE2762
    Category 1         0.984      0.005    192.765      0.000
    Category 2         0.016      0.005      3.117      0.002
 CORE2713
    Category 1         0.774      0.058     13.231      0.000
    Category 2         0.226      0.058      3.871      0.000
 CORE2723
    Category 1         0.716      0.061     11.698      0.000
    Category 2         0.284      0.061      4.648      0.000
 CORE2733
    Category 1         0.661      0.116      5.677      0.000
    Category 2         0.339      0.116      2.914      0.004
 CORE2743
    Category 1         0.380      0.233      1.631      0.103
    Category 2         0.620      0.233      2.660      0.008
 CORE2753
    Category 1         0.502      0.147      3.414      0.001
    Category 2         0.498      0.147      3.384      0.001
 CORE2763
    Category 1         0.714      0.162      4.402      0.000
    Category 2         0.286      0.162      1.761      0.078

Latent Class Pattern 1 4 3

 CORE2711
    Category 1         0.217      0.066      3.285      0.001
    Category 2         0.783      0.066     11.831      0.000
 CORE2721
    Category 1         0.182      0.065      2.826      0.005
    Category 2         0.818      0.065     12.672      0.000
 CORE2731
    Category 1         0.262      0.067      3.936      0.000
    Category 2         0.738      0.067     11.081      0.000
 CORE2741
    Category 1         0.040      0.053      0.749      0.454
    Category 2         0.960      0.053     17.950      0.000
 CORE2751
    Category 1         0.044      0.020      2.233      0.026
    Category 2         0.956      0.020     49.019      0.000
 CORE2761
    Category 1         0.011      0.014      0.767      0.443
    Category 2         0.989      0.014     71.533      0.000
 CORE2712
    Category 1         0.962      0.006    151.397      0.000
    Category 2         0.038      0.006      6.036      0.000
 CORE2722
    Category 1         0.962      0.007    143.164      0.000
    Category 2         0.038      0.007      5.596      0.000
 CORE2732
    Category 1         0.996      0.005    201.410      0.000
    Category 2         0.004      0.005      0.741      0.459
 CORE2742
    Category 1         0.991      0.006    167.527      0.000
    Category 2         0.009      0.006      1.490      0.136
 CORE2752
    Category 1         0.944      0.012     77.488      0.000
    Category 2         0.056      0.012      4.588      0.000
 CORE2762
    Category 1         0.984      0.005    192.765      0.000
    Category 2         0.016      0.005      3.117      0.002
 CORE2713
    Category 1         0.661      0.039     17.005      0.000
    Category 2         0.339      0.039      8.713      0.000
 CORE2723
    Category 1         0.640      0.037     17.271      0.000
    Category 2         0.360      0.037      9.728      0.000
 CORE2733
    Category 1         0.925      0.053     17.315      0.000
    Category 2         0.075      0.053      1.403      0.161
 CORE2743
    Category 1         0.842      0.108      7.807      0.000
    Category 2         0.158      0.108      1.469      0.142
 CORE2753
    Category 1         0.257      0.050      5.148      0.000
    Category 2         0.743      0.050     14.910      0.000
 CORE2763
    Category 1         0.411      0.053      7.693      0.000
    Category 2         0.589      0.053     11.041      0.000

Latent Class Pattern 1 4 4

 CORE2711
    Category 1         0.217      0.066      3.285      0.001
    Category 2         0.783      0.066     11.831      0.000
 CORE2721
    Category 1         0.182      0.065      2.826      0.005
    Category 2         0.818      0.065     12.672      0.000
 CORE2731
    Category 1         0.262      0.067      3.936      0.000
    Category 2         0.738      0.067     11.081      0.000
 CORE2741
    Category 1         0.040      0.053      0.749      0.454
    Category 2         0.960      0.053     17.950      0.000
 CORE2751
    Category 1         0.044      0.020      2.233      0.026
    Category 2         0.956      0.020     49.019      0.000
 CORE2761
    Category 1         0.011      0.014      0.767      0.443
    Category 2         0.989      0.014     71.533      0.000
 CORE2712
    Category 1         0.962      0.006    151.397      0.000
    Category 2         0.038      0.006      6.036      0.000
 CORE2722
    Category 1         0.962      0.007    143.164      0.000
    Category 2         0.038      0.007      5.596      0.000
 CORE2732
    Category 1         0.996      0.005    201.410      0.000
    Category 2         0.004      0.005      0.741      0.459
 CORE2742
    Category 1         0.991      0.006    167.527      0.000
    Category 2         0.009      0.006      1.490      0.136
 CORE2752
    Category 1         0.944      0.012     77.488      0.000
    Category 2         0.056      0.012      4.588      0.000
 CORE2762
    Category 1         0.984      0.005    192.765      0.000
    Category 2         0.016      0.005      3.117      0.002
 CORE2713
    Category 1         0.962      0.006    151.397      0.000
    Category 2         0.038      0.006      6.036      0.000
 CORE2723
    Category 1         0.962      0.007    143.164      0.000
    Category 2         0.038      0.007      5.596      0.000
 CORE2733
    Category 1         0.996      0.005    201.410      0.000
    Category 2         0.004      0.005      0.741      0.459
 CORE2743
    Category 1         0.991      0.006    167.527      0.000
    Category 2         0.009      0.006      1.490      0.136
 CORE2753
    Category 1         0.944      0.012     77.488      0.000
    Category 2         0.056      0.012      4.588      0.000
 CORE2763
    Category 1         0.984      0.005    192.765      0.000
    Category 2         0.016      0.005      3.117      0.002

Latent Class Pattern 2 1 1

 CORE2711
    Category 1         0.774      0.058     13.231      0.000
    Category 2         0.226      0.058      3.871      0.000
 CORE2721
    Category 1         0.716      0.061     11.698      0.000
    Category 2         0.284      0.061      4.648      0.000
 CORE2731
    Category 1         0.661      0.116      5.677      0.000
    Category 2         0.339      0.116      2.914      0.004
 CORE2741
    Category 1         0.380      0.233      1.631      0.103
    Category 2         0.620      0.233      2.660      0.008
 CORE2751
    Category 1         0.502      0.147      3.414      0.001
    Category 2         0.498      0.147      3.384      0.001
 CORE2761
    Category 1         0.714      0.162      4.402      0.000
    Category 2         0.286      0.162      1.761      0.078
 CORE2712
    Category 1         0.217      0.066      3.285      0.001
    Category 2         0.783      0.066     11.831      0.000
 CORE2722
    Category 1         0.182      0.065      2.826      0.005
    Category 2         0.818      0.065     12.672      0.000
 CORE2732
    Category 1         0.262      0.067      3.936      0.000
    Category 2         0.738      0.067     11.081      0.000
 CORE2742
    Category 1         0.040      0.053      0.749      0.454
    Category 2         0.960      0.053     17.950      0.000
 CORE2752
    Category 1         0.044      0.020      2.233      0.026
    Category 2         0.956      0.020     49.019      0.000
 CORE2762
    Category 1         0.011      0.014      0.767      0.443
    Category 2         0.989      0.014     71.533      0.000
 CORE2713
    Category 1         0.217      0.066      3.285      0.001
    Category 2         0.783      0.066     11.831      0.000
 CORE2723
    Category 1         0.182      0.065      2.826      0.005
    Category 2         0.818      0.065     12.672      0.000
 CORE2733
    Category 1         0.262      0.067      3.936      0.000
    Category 2         0.738      0.067     11.081      0.000
 CORE2743
    Category 1         0.040      0.053      0.749      0.454
    Category 2         0.960      0.053     17.950      0.000
 CORE2753
    Category 1         0.044      0.020      2.233      0.026
    Category 2         0.956      0.020     49.019      0.000
 CORE2763
    Category 1         0.011      0.014      0.767      0.443
    Category 2         0.989      0.014     71.533      0.000

Latent Class Pattern 2 1 2

 CORE2711
    Category 1         0.774      0.058     13.231      0.000
    Category 2         0.226      0.058      3.871      0.000
 CORE2721
    Category 1         0.716      0.061     11.698      0.000
    Category 2         0.284      0.061      4.648      0.000
 CORE2731
    Category 1         0.661      0.116      5.677      0.000
    Category 2         0.339      0.116      2.914      0.004
 CORE2741
    Category 1         0.380      0.233      1.631      0.103
    Category 2         0.620      0.233      2.660      0.008
 CORE2751
    Category 1         0.502      0.147      3.414      0.001
    Category 2         0.498      0.147      3.384      0.001
 CORE2761
    Category 1         0.714      0.162      4.402      0.000
    Category 2         0.286      0.162      1.761      0.078
 CORE2712
    Category 1         0.217      0.066      3.285      0.001
    Category 2         0.783      0.066     11.831      0.000
 CORE2722
    Category 1         0.182      0.065      2.826      0.005
    Category 2         0.818      0.065     12.672      0.000
 CORE2732
    Category 1         0.262      0.067      3.936      0.000
    Category 2         0.738      0.067     11.081      0.000
 CORE2742
    Category 1         0.040      0.053      0.749      0.454
    Category 2         0.960      0.053     17.950      0.000
 CORE2752
    Category 1         0.044      0.020      2.233      0.026
    Category 2         0.956      0.020     49.019      0.000
 CORE2762
    Category 1         0.011      0.014      0.767      0.443
    Category 2         0.989      0.014     71.533      0.000
 CORE2713
    Category 1         0.774      0.058     13.231      0.000
    Category 2         0.226      0.058      3.871      0.000
 CORE2723
    Category 1         0.716      0.061     11.698      0.000
    Category 2         0.284      0.061      4.648      0.000
 CORE2733
    Category 1         0.661      0.116      5.677      0.000
    Category 2         0.339      0.116      2.914      0.004
 CORE2743
    Category 1         0.380      0.233      1.631      0.103
    Category 2         0.620      0.233      2.660      0.008
 CORE2753
    Category 1         0.502      0.147      3.414      0.001
    Category 2         0.498      0.147      3.384      0.001
 CORE2763
    Category 1         0.714      0.162      4.402      0.000
    Category 2         0.286      0.162      1.761      0.078

Latent Class Pattern 2 1 3

 CORE2711
    Category 1         0.774      0.058     13.231      0.000
    Category 2         0.226      0.058      3.871      0.000
 CORE2721
    Category 1         0.716      0.061     11.698      0.000
    Category 2         0.284      0.061      4.648      0.000
 CORE2731
    Category 1         0.661      0.116      5.677      0.000
    Category 2         0.339      0.116      2.914      0.004
 CORE2741
    Category 1         0.380      0.233      1.631      0.103
    Category 2         0.620      0.233      2.660      0.008
 CORE2751
    Category 1         0.502      0.147      3.414      0.001
    Category 2         0.498      0.147      3.384      0.001
 CORE2761
    Category 1         0.714      0.162      4.402      0.000
    Category 2         0.286      0.162      1.761      0.078
 CORE2712
    Category 1         0.217      0.066      3.285      0.001
    Category 2         0.783      0.066     11.831      0.000
 CORE2722
    Category 1         0.182      0.065      2.826      0.005
    Category 2         0.818      0.065     12.672      0.000
 CORE2732
    Category 1         0.262      0.067      3.936      0.000
    Category 2         0.738      0.067     11.081      0.000
 CORE2742
    Category 1         0.040      0.053      0.749      0.454
    Category 2         0.960      0.053     17.950      0.000
 CORE2752
    Category 1         0.044      0.020      2.233      0.026
    Category 2         0.956      0.020     49.019      0.000
 CORE2762
    Category 1         0.011      0.014      0.767      0.443
    Category 2         0.989      0.014     71.533      0.000
 CORE2713
    Category 1         0.661      0.039     17.005      0.000
    Category 2         0.339      0.039      8.713      0.000
 CORE2723
    Category 1         0.640      0.037     17.271      0.000
    Category 2         0.360      0.037      9.728      0.000
 CORE2733
    Category 1         0.925      0.053     17.315      0.000
    Category 2         0.075      0.053      1.403      0.161
 CORE2743
    Category 1         0.842      0.108      7.807      0.000
    Category 2         0.158      0.108      1.469      0.142
 CORE2753
    Category 1         0.257      0.050      5.148      0.000
    Category 2         0.743      0.050     14.910      0.000
 CORE2763
    Category 1         0.411      0.053      7.693      0.000
    Category 2         0.589      0.053     11.041      0.000

Latent Class Pattern 2 1 4

 CORE2711
    Category 1         0.774      0.058     13.231      0.000
    Category 2         0.226      0.058      3.871      0.000
 CORE2721
    Category 1         0.716      0.061     11.698      0.000
    Category 2         0.284      0.061      4.648      0.000
 CORE2731
    Category 1         0.661      0.116      5.677      0.000
    Category 2         0.339      0.116      2.914      0.004
 CORE2741
    Category 1         0.380      0.233      1.631      0.103
    Category 2         0.620      0.233      2.660      0.008
 CORE2751
    Category 1         0.502      0.147      3.414      0.001
    Category 2         0.498      0.147      3.384      0.001
 CORE2761
    Category 1         0.714      0.162      4.402      0.000
    Category 2         0.286      0.162      1.761      0.078
 CORE2712
    Category 1         0.217      0.066      3.285      0.001
    Category 2         0.783      0.066     11.831      0.000
 CORE2722
    Category 1         0.182      0.065      2.826      0.005
    Category 2         0.818      0.065     12.672      0.000
 CORE2732
    Category 1         0.262      0.067      3.936      0.000
    Category 2         0.738      0.067     11.081      0.000
 CORE2742
    Category 1         0.040      0.053      0.749      0.454
    Category 2         0.960      0.053     17.950      0.000
 CORE2752
    Category 1         0.044      0.020      2.233      0.026
    Category 2         0.956      0.020     49.019      0.000
 CORE2762
    Category 1         0.011      0.014      0.767      0.443
    Category 2         0.989      0.014     71.533      0.000
 CORE2713
    Category 1         0.962      0.006    151.397      0.000
    Category 2         0.038      0.006      6.036      0.000
 CORE2723
    Category 1         0.962      0.007    143.164      0.000
    Category 2         0.038      0.007      5.596      0.000
 CORE2733
    Category 1         0.996      0.005    201.410      0.000
    Category 2         0.004      0.005      0.741      0.459
 CORE2743
    Category 1         0.991      0.006    167.527      0.000
    Category 2         0.009      0.006      1.490      0.136
 CORE2753
    Category 1         0.944      0.012     77.488      0.000
    Category 2         0.056      0.012      4.588      0.000
 CORE2763
    Category 1         0.984      0.005    192.765      0.000
    Category 2         0.016      0.005      3.117      0.002

Latent Class Pattern 2 2 1

 CORE2711
    Category 1         0.774      0.058     13.231      0.000
    Category 2         0.226      0.058      3.871      0.000
 CORE2721
    Category 1         0.716      0.061     11.698      0.000
    Category 2         0.284      0.061      4.648      0.000
 CORE2731
    Category 1         0.661      0.116      5.677      0.000
    Category 2         0.339      0.116      2.914      0.004
 CORE2741
    Category 1         0.380      0.233      1.631      0.103
    Category 2         0.620      0.233      2.660      0.008
 CORE2751
    Category 1         0.502      0.147      3.414      0.001
    Category 2         0.498      0.147      3.384      0.001
 CORE2761
    Category 1         0.714      0.162      4.402      0.000
    Category 2         0.286      0.162      1.761      0.078
 CORE2712
    Category 1         0.774      0.058     13.231      0.000
    Category 2         0.226      0.058      3.871      0.000
 CORE2722
    Category 1         0.716      0.061     11.698      0.000
    Category 2         0.284      0.061      4.648      0.000
 CORE2732
    Category 1         0.661      0.116      5.677      0.000
    Category 2         0.339      0.116      2.914      0.004
 CORE2742
    Category 1         0.380      0.233      1.631      0.103
    Category 2         0.620      0.233      2.660      0.008
 CORE2752
    Category 1         0.502      0.147      3.414      0.001
    Category 2         0.498      0.147      3.384      0.001
 CORE2762
    Category 1         0.714      0.162      4.402      0.000
    Category 2         0.286      0.162      1.761      0.078
 CORE2713
    Category 1         0.217      0.066      3.285      0.001
    Category 2         0.783      0.066     11.831      0.000
 CORE2723
    Category 1         0.182      0.065      2.826      0.005
    Category 2         0.818      0.065     12.672      0.000
 CORE2733
    Category 1         0.262      0.067      3.936      0.000
    Category 2         0.738      0.067     11.081      0.000
 CORE2743
    Category 1         0.040      0.053      0.749      0.454
    Category 2         0.960      0.053     17.950      0.000
 CORE2753
    Category 1         0.044      0.020      2.233      0.026
    Category 2         0.956      0.020     49.019      0.000
 CORE2763
    Category 1         0.011      0.014      0.767      0.443
    Category 2         0.989      0.014     71.533      0.000

Latent Class Pattern 2 2 2

 CORE2711
    Category 1         0.774      0.058     13.231      0.000
    Category 2         0.226      0.058      3.871      0.000
 CORE2721
    Category 1         0.716      0.061     11.698      0.000
    Category 2         0.284      0.061      4.648      0.000
 CORE2731
    Category 1         0.661      0.116      5.677      0.000
    Category 2         0.339      0.116      2.914      0.004
 CORE2741
    Category 1         0.380      0.233      1.631      0.103
    Category 2         0.620      0.233      2.660      0.008
 CORE2751
    Category 1         0.502      0.147      3.414      0.001
    Category 2         0.498      0.147      3.384      0.001
 CORE2761
    Category 1         0.714      0.162      4.402      0.000
    Category 2         0.286      0.162      1.761      0.078
 CORE2712
    Category 1         0.774      0.058     13.231      0.000
    Category 2         0.226      0.058      3.871      0.000
 CORE2722
    Category 1         0.716      0.061     11.698      0.000
    Category 2         0.284      0.061      4.648      0.000
 CORE2732
    Category 1         0.661      0.116      5.677      0.000
    Category 2         0.339      0.116      2.914      0.004
 CORE2742
    Category 1         0.380      0.233      1.631      0.103
    Category 2         0.620      0.233      2.660      0.008
 CORE2752
    Category 1         0.502      0.147      3.414      0.001
    Category 2         0.498      0.147      3.384      0.001
 CORE2762
    Category 1         0.714      0.162      4.402      0.000
    Category 2         0.286      0.162      1.761      0.078
 CORE2713
    Category 1         0.774      0.058     13.231      0.000
    Category 2         0.226      0.058      3.871      0.000
 CORE2723
    Category 1         0.716      0.061     11.698      0.000
    Category 2         0.284      0.061      4.648      0.000
 CORE2733
    Category 1         0.661      0.116      5.677      0.000
    Category 2         0.339      0.116      2.914      0.004
 CORE2743
    Category 1         0.380      0.233      1.631      0.103
    Category 2         0.620      0.233      2.660      0.008
 CORE2753
    Category 1         0.502      0.147      3.414      0.001
    Category 2         0.498      0.147      3.384      0.001
 CORE2763
    Category 1         0.714      0.162      4.402      0.000
    Category 2         0.286      0.162      1.761      0.078

Latent Class Pattern 2 2 3

 CORE2711
    Category 1         0.774      0.058     13.231      0.000
    Category 2         0.226      0.058      3.871      0.000
 CORE2721
    Category 1         0.716      0.061     11.698      0.000
    Category 2         0.284      0.061      4.648      0.000
 CORE2731
    Category 1         0.661      0.116      5.677      0.000
    Category 2         0.339      0.116      2.914      0.004
 CORE2741
    Category 1         0.380      0.233      1.631      0.103
    Category 2         0.620      0.233      2.660      0.008
 CORE2751
    Category 1         0.502      0.147      3.414      0.001
    Category 2         0.498      0.147      3.384      0.001
 CORE2761
    Category 1         0.714      0.162      4.402      0.000
    Category 2         0.286      0.162      1.761      0.078
 CORE2712
    Category 1         0.774      0.058     13.231      0.000
    Category 2         0.226      0.058      3.871      0.000
 CORE2722
    Category 1         0.716      0.061     11.698      0.000
    Category 2         0.284      0.061      4.648      0.000
 CORE2732
    Category 1         0.661      0.116      5.677      0.000
    Category 2         0.339      0.116      2.914      0.004
 CORE2742
    Category 1         0.380      0.233      1.631      0.103
    Category 2         0.620      0.233      2.660      0.008
 CORE2752
    Category 1         0.502      0.147      3.414      0.001
    Category 2         0.498      0.147      3.384      0.001
 CORE2762
    Category 1         0.714      0.162      4.402      0.000
    Category 2         0.286      0.162      1.761      0.078
 CORE2713
    Category 1         0.661      0.039     17.005      0.000
    Category 2         0.339      0.039      8.713      0.000
 CORE2723
    Category 1         0.640      0.037     17.271      0.000
    Category 2         0.360      0.037      9.728      0.000
 CORE2733
    Category 1         0.925      0.053     17.315      0.000
    Category 2         0.075      0.053      1.403      0.161
 CORE2743
    Category 1         0.842      0.108      7.807      0.000
    Category 2         0.158      0.108      1.469      0.142
 CORE2753
    Category 1         0.257      0.050      5.148      0.000
    Category 2         0.743      0.050     14.910      0.000
 CORE2763
    Category 1         0.411      0.053      7.693      0.000
    Category 2         0.589      0.053     11.041      0.000

Latent Class Pattern 2 2 4

 CORE2711
    Category 1         0.774      0.058     13.231      0.000
    Category 2         0.226      0.058      3.871      0.000
 CORE2721
    Category 1         0.716      0.061     11.698      0.000
    Category 2         0.284      0.061      4.648      0.000
 CORE2731
    Category 1         0.661      0.116      5.677      0.000
    Category 2         0.339      0.116      2.914      0.004
 CORE2741
    Category 1         0.380      0.233      1.631      0.103
    Category 2         0.620      0.233      2.660      0.008
 CORE2751
    Category 1         0.502      0.147      3.414      0.001
    Category 2         0.498      0.147      3.384      0.001
 CORE2761
    Category 1         0.714      0.162      4.402      0.000
    Category 2         0.286      0.162      1.761      0.078
 CORE2712
    Category 1         0.774      0.058     13.231      0.000
    Category 2         0.226      0.058      3.871      0.000
 CORE2722
    Category 1         0.716      0.061     11.698      0.000
    Category 2         0.284      0.061      4.648      0.000
 CORE2732
    Category 1         0.661      0.116      5.677      0.000
    Category 2         0.339      0.116      2.914      0.004
 CORE2742
    Category 1         0.380      0.233      1.631      0.103
    Category 2         0.620      0.233      2.660      0.008
 CORE2752
    Category 1         0.502      0.147      3.414      0.001
    Category 2         0.498      0.147      3.384      0.001
 CORE2762
    Category 1         0.714      0.162      4.402      0.000
    Category 2         0.286      0.162      1.761      0.078
 CORE2713
    Category 1         0.962      0.006    151.397      0.000
    Category 2         0.038      0.006      6.036      0.000
 CORE2723
    Category 1         0.962      0.007    143.164      0.000
    Category 2         0.038      0.007      5.596      0.000
 CORE2733
    Category 1         0.996      0.005    201.410      0.000
    Category 2         0.004      0.005      0.741      0.459
 CORE2743
    Category 1         0.991      0.006    167.527      0.000
    Category 2         0.009      0.006      1.490      0.136
 CORE2753
    Category 1         0.944      0.012     77.488      0.000
    Category 2         0.056      0.012      4.588      0.000
 CORE2763
    Category 1         0.984      0.005    192.765      0.000
    Category 2         0.016      0.005      3.117      0.002

Latent Class Pattern 2 3 1

 CORE2711
    Category 1         0.774      0.058     13.231      0.000
    Category 2         0.226      0.058      3.871      0.000
 CORE2721
    Category 1         0.716      0.061     11.698      0.000
    Category 2         0.284      0.061      4.648      0.000
 CORE2731
    Category 1         0.661      0.116      5.677      0.000
    Category 2         0.339      0.116      2.914      0.004
 CORE2741
    Category 1         0.380      0.233      1.631      0.103
    Category 2         0.620      0.233      2.660      0.008
 CORE2751
    Category 1         0.502      0.147      3.414      0.001
    Category 2         0.498      0.147      3.384      0.001
 CORE2761
    Category 1         0.714      0.162      4.402      0.000
    Category 2         0.286      0.162      1.761      0.078
 CORE2712
    Category 1         0.661      0.039     17.005      0.000
    Category 2         0.339      0.039      8.713      0.000
 CORE2722
    Category 1         0.640      0.037     17.271      0.000
    Category 2         0.360      0.037      9.728      0.000
 CORE2732
    Category 1         0.925      0.053     17.315      0.000
    Category 2         0.075      0.053      1.403      0.161
 CORE2742
    Category 1         0.842      0.108      7.807      0.000
    Category 2         0.158      0.108      1.469      0.142
 CORE2752
    Category 1         0.257      0.050      5.148      0.000
    Category 2         0.743      0.050     14.910      0.000
 CORE2762
    Category 1         0.411      0.053      7.693      0.000
    Category 2         0.589      0.053     11.041      0.000
 CORE2713
    Category 1         0.217      0.066      3.285      0.001
    Category 2         0.783      0.066     11.831      0.000
 CORE2723
    Category 1         0.182      0.065      2.826      0.005
    Category 2         0.818      0.065     12.672      0.000
 CORE2733
    Category 1         0.262      0.067      3.936      0.000
    Category 2         0.738      0.067     11.081      0.000
 CORE2743
    Category 1         0.040      0.053      0.749      0.454
    Category 2         0.960      0.053     17.950      0.000
 CORE2753
    Category 1         0.044      0.020      2.233      0.026
    Category 2         0.956      0.020     49.019      0.000
 CORE2763
    Category 1         0.011      0.014      0.767      0.443
    Category 2         0.989      0.014     71.533      0.000

Latent Class Pattern 2 3 2

 CORE2711
    Category 1         0.774      0.058     13.231      0.000
    Category 2         0.226      0.058      3.871      0.000
 CORE2721
    Category 1         0.716      0.061     11.698      0.000
    Category 2         0.284      0.061      4.648      0.000
 CORE2731
    Category 1         0.661      0.116      5.677      0.000
    Category 2         0.339      0.116      2.914      0.004
 CORE2741
    Category 1         0.380      0.233      1.631      0.103
    Category 2         0.620      0.233      2.660      0.008
 CORE2751
    Category 1         0.502      0.147      3.414      0.001
    Category 2         0.498      0.147      3.384      0.001
 CORE2761
    Category 1         0.714      0.162      4.402      0.000
    Category 2         0.286      0.162      1.761      0.078
 CORE2712
    Category 1         0.661      0.039     17.005      0.000
    Category 2         0.339      0.039      8.713      0.000
 CORE2722
    Category 1         0.640      0.037     17.271      0.000
    Category 2         0.360      0.037      9.728      0.000
 CORE2732
    Category 1         0.925      0.053     17.315      0.000
    Category 2         0.075      0.053      1.403      0.161
 CORE2742
    Category 1         0.842      0.108      7.807      0.000
    Category 2         0.158      0.108      1.469      0.142
 CORE2752
    Category 1         0.257      0.050      5.148      0.000
    Category 2         0.743      0.050     14.910      0.000
 CORE2762
    Category 1         0.411      0.053      7.693      0.000
    Category 2         0.589      0.053     11.041      0.000
 CORE2713
    Category 1         0.774      0.058     13.231      0.000
    Category 2         0.226      0.058      3.871      0.000
 CORE2723
    Category 1         0.716      0.061     11.698      0.000
    Category 2         0.284      0.061      4.648      0.000
 CORE2733
    Category 1         0.661      0.116      5.677      0.000
    Category 2         0.339      0.116      2.914      0.004
 CORE2743
    Category 1         0.380      0.233      1.631      0.103
    Category 2         0.620      0.233      2.660      0.008
 CORE2753
    Category 1         0.502      0.147      3.414      0.001
    Category 2         0.498      0.147      3.384      0.001
 CORE2763
    Category 1         0.714      0.162      4.402      0.000
    Category 2         0.286      0.162      1.761      0.078

Latent Class Pattern 2 3 3

 CORE2711
    Category 1         0.774      0.058     13.231      0.000
    Category 2         0.226      0.058      3.871      0.000
 CORE2721
    Category 1         0.716      0.061     11.698      0.000
    Category 2         0.284      0.061      4.648      0.000
 CORE2731
    Category 1         0.661      0.116      5.677      0.000
    Category 2         0.339      0.116      2.914      0.004
 CORE2741
    Category 1         0.380      0.233      1.631      0.103
    Category 2         0.620      0.233      2.660      0.008
 CORE2751
    Category 1         0.502      0.147      3.414      0.001
    Category 2         0.498      0.147      3.384      0.001
 CORE2761
    Category 1         0.714      0.162      4.402      0.000
    Category 2         0.286      0.162      1.761      0.078
 CORE2712
    Category 1         0.661      0.039     17.005      0.000
    Category 2         0.339      0.039      8.713      0.000
 CORE2722
    Category 1         0.640      0.037     17.271      0.000
    Category 2         0.360      0.037      9.728      0.000
 CORE2732
    Category 1         0.925      0.053     17.315      0.000
    Category 2         0.075      0.053      1.403      0.161
 CORE2742
    Category 1         0.842      0.108      7.807      0.000
    Category 2         0.158      0.108      1.469      0.142
 CORE2752
    Category 1         0.257      0.050      5.148      0.000
    Category 2         0.743      0.050     14.910      0.000
 CORE2762
    Category 1         0.411      0.053      7.693      0.000
    Category 2         0.589      0.053     11.041      0.000
 CORE2713
    Category 1         0.661      0.039     17.005      0.000
    Category 2         0.339      0.039      8.713      0.000
 CORE2723
    Category 1         0.640      0.037     17.271      0.000
    Category 2         0.360      0.037      9.728      0.000
 CORE2733
    Category 1         0.925      0.053     17.315      0.000
    Category 2         0.075      0.053      1.403      0.161
 CORE2743
    Category 1         0.842      0.108      7.807      0.000
    Category 2         0.158      0.108      1.469      0.142
 CORE2753
    Category 1         0.257      0.050      5.148      0.000
    Category 2         0.743      0.050     14.910      0.000
 CORE2763
    Category 1         0.411      0.053      7.693      0.000
    Category 2         0.589      0.053     11.041      0.000

Latent Class Pattern 2 3 4

 CORE2711
    Category 1         0.774      0.058     13.231      0.000
    Category 2         0.226      0.058      3.871      0.000
 CORE2721
    Category 1         0.716      0.061     11.698      0.000
    Category 2         0.284      0.061      4.648      0.000
 CORE2731
    Category 1         0.661      0.116      5.677      0.000
    Category 2         0.339      0.116      2.914      0.004
 CORE2741
    Category 1         0.380      0.233      1.631      0.103
    Category 2         0.620      0.233      2.660      0.008
 CORE2751
    Category 1         0.502      0.147      3.414      0.001
    Category 2         0.498      0.147      3.384      0.001
 CORE2761
    Category 1         0.714      0.162      4.402      0.000
    Category 2         0.286      0.162      1.761      0.078
 CORE2712
    Category 1         0.661      0.039     17.005      0.000
    Category 2         0.339      0.039      8.713      0.000
 CORE2722
    Category 1         0.640      0.037     17.271      0.000
    Category 2         0.360      0.037      9.728      0.000
 CORE2732
    Category 1         0.925      0.053     17.315      0.000
    Category 2         0.075      0.053      1.403      0.161
 CORE2742
    Category 1         0.842      0.108      7.807      0.000
    Category 2         0.158      0.108      1.469      0.142
 CORE2752
    Category 1         0.257      0.050      5.148      0.000
    Category 2         0.743      0.050     14.910      0.000
 CORE2762
    Category 1         0.411      0.053      7.693      0.000
    Category 2         0.589      0.053     11.041      0.000
 CORE2713
    Category 1         0.962      0.006    151.397      0.000
    Category 2         0.038      0.006      6.036      0.000
 CORE2723
    Category 1         0.962      0.007    143.164      0.000
    Category 2         0.038      0.007      5.596      0.000
 CORE2733
    Category 1         0.996      0.005    201.410      0.000
    Category 2         0.004      0.005      0.741      0.459
 CORE2743
    Category 1         0.991      0.006    167.527      0.000
    Category 2         0.009      0.006      1.490      0.136
 CORE2753
    Category 1         0.944      0.012     77.488      0.000
    Category 2         0.056      0.012      4.588      0.000
 CORE2763
    Category 1         0.984      0.005    192.765      0.000
    Category 2         0.016      0.005      3.117      0.002

Latent Class Pattern 2 4 1

 CORE2711
    Category 1         0.774      0.058     13.231      0.000
    Category 2         0.226      0.058      3.871      0.000
 CORE2721
    Category 1         0.716      0.061     11.698      0.000
    Category 2         0.284      0.061      4.648      0.000
 CORE2731
    Category 1         0.661      0.116      5.677      0.000
    Category 2         0.339      0.116      2.914      0.004
 CORE2741
    Category 1         0.380      0.233      1.631      0.103
    Category 2         0.620      0.233      2.660      0.008
 CORE2751
    Category 1         0.502      0.147      3.414      0.001
    Category 2         0.498      0.147      3.384      0.001
 CORE2761
    Category 1         0.714      0.162      4.402      0.000
    Category 2         0.286      0.162      1.761      0.078
 CORE2712
    Category 1         0.962      0.006    151.397      0.000
    Category 2         0.038      0.006      6.036      0.000
 CORE2722
    Category 1         0.962      0.007    143.164      0.000
    Category 2         0.038      0.007      5.596      0.000
 CORE2732
    Category 1         0.996      0.005    201.410      0.000
    Category 2         0.004      0.005      0.741      0.459
 CORE2742
    Category 1         0.991      0.006    167.527      0.000
    Category 2         0.009      0.006      1.490      0.136
 CORE2752
    Category 1         0.944      0.012     77.488      0.000
    Category 2         0.056      0.012      4.588      0.000
 CORE2762
    Category 1         0.984      0.005    192.765      0.000
    Category 2         0.016      0.005      3.117      0.002
 CORE2713
    Category 1         0.217      0.066      3.285      0.001
    Category 2         0.783      0.066     11.831      0.000
 CORE2723
    Category 1         0.182      0.065      2.826      0.005
    Category 2         0.818      0.065     12.672      0.000
 CORE2733
    Category 1         0.262      0.067      3.936      0.000
    Category 2         0.738      0.067     11.081      0.000
 CORE2743
    Category 1         0.040      0.053      0.749      0.454
    Category 2         0.960      0.053     17.950      0.000
 CORE2753
    Category 1         0.044      0.020      2.233      0.026
    Category 2         0.956      0.020     49.019      0.000
 CORE2763
    Category 1         0.011      0.014      0.767      0.443
    Category 2         0.989      0.014     71.533      0.000

Latent Class Pattern 2 4 2

 CORE2711
    Category 1         0.774      0.058     13.231      0.000
    Category 2         0.226      0.058      3.871      0.000
 CORE2721
    Category 1         0.716      0.061     11.698      0.000
    Category 2         0.284      0.061      4.648      0.000
 CORE2731
    Category 1         0.661      0.116      5.677      0.000
    Category 2         0.339      0.116      2.914      0.004
 CORE2741
    Category 1         0.380      0.233      1.631      0.103
    Category 2         0.620      0.233      2.660      0.008
 CORE2751
    Category 1         0.502      0.147      3.414      0.001
    Category 2         0.498      0.147      3.384      0.001
 CORE2761
    Category 1         0.714      0.162      4.402      0.000
    Category 2         0.286      0.162      1.761      0.078
 CORE2712
    Category 1         0.962      0.006    151.397      0.000
    Category 2         0.038      0.006      6.036      0.000
 CORE2722
    Category 1         0.962      0.007    143.164      0.000
    Category 2         0.038      0.007      5.596      0.000
 CORE2732
    Category 1         0.996      0.005    201.410      0.000
    Category 2         0.004      0.005      0.741      0.459
 CORE2742
    Category 1         0.991      0.006    167.527      0.000
    Category 2         0.009      0.006      1.490      0.136
 CORE2752
    Category 1         0.944      0.012     77.488      0.000
    Category 2         0.056      0.012      4.588      0.000
 CORE2762
    Category 1         0.984      0.005    192.765      0.000
    Category 2         0.016      0.005      3.117      0.002
 CORE2713
    Category 1         0.774      0.058     13.231      0.000
    Category 2         0.226      0.058      3.871      0.000
 CORE2723
    Category 1         0.716      0.061     11.698      0.000
    Category 2         0.284      0.061      4.648      0.000
 CORE2733
    Category 1         0.661      0.116      5.677      0.000
    Category 2         0.339      0.116      2.914      0.004
 CORE2743
    Category 1         0.380      0.233      1.631      0.103
    Category 2         0.620      0.233      2.660      0.008
 CORE2753
    Category 1         0.502      0.147      3.414      0.001
    Category 2         0.498      0.147      3.384      0.001
 CORE2763
    Category 1         0.714      0.162      4.402      0.000
    Category 2         0.286      0.162      1.761      0.078

Latent Class Pattern 2 4 3

 CORE2711
    Category 1         0.774      0.058     13.231      0.000
    Category 2         0.226      0.058      3.871      0.000
 CORE2721
    Category 1         0.716      0.061     11.698      0.000
    Category 2         0.284      0.061      4.648      0.000
 CORE2731
    Category 1         0.661      0.116      5.677      0.000
    Category 2         0.339      0.116      2.914      0.004
 CORE2741
    Category 1         0.380      0.233      1.631      0.103
    Category 2         0.620      0.233      2.660      0.008
 CORE2751
    Category 1         0.502      0.147      3.414      0.001
    Category 2         0.498      0.147      3.384      0.001
 CORE2761
    Category 1         0.714      0.162      4.402      0.000
    Category 2         0.286      0.162      1.761      0.078
 CORE2712
    Category 1         0.962      0.006    151.397      0.000
    Category 2         0.038      0.006      6.036      0.000
 CORE2722
    Category 1         0.962      0.007    143.164      0.000
    Category 2         0.038      0.007      5.596      0.000
 CORE2732
    Category 1         0.996      0.005    201.410      0.000
    Category 2         0.004      0.005      0.741      0.459
 CORE2742
    Category 1         0.991      0.006    167.527      0.000
    Category 2         0.009      0.006      1.490      0.136
 CORE2752
    Category 1         0.944      0.012     77.488      0.000
    Category 2         0.056      0.012      4.588      0.000
 CORE2762
    Category 1         0.984      0.005    192.765      0.000
    Category 2         0.016      0.005      3.117      0.002
 CORE2713
    Category 1         0.661      0.039     17.005      0.000
    Category 2         0.339      0.039      8.713      0.000
 CORE2723
    Category 1         0.640      0.037     17.271      0.000
    Category 2         0.360      0.037      9.728      0.000
 CORE2733
    Category 1         0.925      0.053     17.315      0.000
    Category 2         0.075      0.053      1.403      0.161
 CORE2743
    Category 1         0.842      0.108      7.807      0.000
    Category 2         0.158      0.108      1.469      0.142
 CORE2753
    Category 1         0.257      0.050      5.148      0.000
    Category 2         0.743      0.050     14.910      0.000
 CORE2763
    Category 1         0.411      0.053      7.693      0.000
    Category 2         0.589      0.053     11.041      0.000

Latent Class Pattern 2 4 4

 CORE2711
    Category 1         0.774      0.058     13.231      0.000
    Category 2         0.226      0.058      3.871      0.000
 CORE2721
    Category 1         0.716      0.061     11.698      0.000
    Category 2         0.284      0.061      4.648      0.000
 CORE2731
    Category 1         0.661      0.116      5.677      0.000
    Category 2         0.339      0.116      2.914      0.004
 CORE2741
    Category 1         0.380      0.233      1.631      0.103
    Category 2         0.620      0.233      2.660      0.008
 CORE2751
    Category 1         0.502      0.147      3.414      0.001
    Category 2         0.498      0.147      3.384      0.001
 CORE2761
    Category 1         0.714      0.162      4.402      0.000
    Category 2         0.286      0.162      1.761      0.078
 CORE2712
    Category 1         0.962      0.006    151.397      0.000
    Category 2         0.038      0.006      6.036      0.000
 CORE2722
    Category 1         0.962      0.007    143.164      0.000
    Category 2         0.038      0.007      5.596      0.000
 CORE2732
    Category 1         0.996      0.005    201.410      0.000
    Category 2         0.004      0.005      0.741      0.459
 CORE2742
    Category 1         0.991      0.006    167.527      0.000
    Category 2         0.009      0.006      1.490      0.136
 CORE2752
    Category 1         0.944      0.012     77.488      0.000
    Category 2         0.056      0.012      4.588      0.000
 CORE2762
    Category 1         0.984      0.005    192.765      0.000
    Category 2         0.016      0.005      3.117      0.002
 CORE2713
    Category 1         0.962      0.006    151.397      0.000
    Category 2         0.038      0.006      6.036      0.000
 CORE2723
    Category 1         0.962      0.007    143.164      0.000
    Category 2         0.038      0.007      5.596      0.000
 CORE2733
    Category 1         0.996      0.005    201.410      0.000
    Category 2         0.004      0.005      0.741      0.459
 CORE2743
    Category 1         0.991      0.006    167.527      0.000
    Category 2         0.009      0.006      1.490      0.136
 CORE2753
    Category 1         0.944      0.012     77.488      0.000
    Category 2         0.056      0.012      4.588      0.000
 CORE2763
    Category 1         0.984      0.005    192.765      0.000
    Category 2         0.016      0.005      3.117      0.002

Latent Class Pattern 3 1 1

 CORE2711
    Category 1         0.661      0.039     17.005      0.000
    Category 2         0.339      0.039      8.713      0.000
 CORE2721
    Category 1         0.640      0.037     17.271      0.000
    Category 2         0.360      0.037      9.728      0.000
 CORE2731
    Category 1         0.925      0.053     17.315      0.000
    Category 2         0.075      0.053      1.403      0.161
 CORE2741
    Category 1         0.842      0.108      7.807      0.000
    Category 2         0.158      0.108      1.469      0.142
 CORE2751
    Category 1         0.257      0.050      5.148      0.000
    Category 2         0.743      0.050     14.910      0.000
 CORE2761
    Category 1         0.411      0.053      7.693      0.000
    Category 2         0.589      0.053     11.041      0.000
 CORE2712
    Category 1         0.217      0.066      3.285      0.001
    Category 2         0.783      0.066     11.831      0.000
 CORE2722
    Category 1         0.182      0.065      2.826      0.005
    Category 2         0.818      0.065     12.672      0.000
 CORE2732
    Category 1         0.262      0.067      3.936      0.000
    Category 2         0.738      0.067     11.081      0.000
 CORE2742
    Category 1         0.040      0.053      0.749      0.454
    Category 2         0.960      0.053     17.950      0.000
 CORE2752
    Category 1         0.044      0.020      2.233      0.026
    Category 2         0.956      0.020     49.019      0.000
 CORE2762
    Category 1         0.011      0.014      0.767      0.443
    Category 2         0.989      0.014     71.533      0.000
 CORE2713
    Category 1         0.217      0.066      3.285      0.001
    Category 2         0.783      0.066     11.831      0.000
 CORE2723
    Category 1         0.182      0.065      2.826      0.005
    Category 2         0.818      0.065     12.672      0.000
 CORE2733
    Category 1         0.262      0.067      3.936      0.000
    Category 2         0.738      0.067     11.081      0.000
 CORE2743
    Category 1         0.040      0.053      0.749      0.454
    Category 2         0.960      0.053     17.950      0.000
 CORE2753
    Category 1         0.044      0.020      2.233      0.026
    Category 2         0.956      0.020     49.019      0.000
 CORE2763
    Category 1         0.011      0.014      0.767      0.443
    Category 2         0.989      0.014     71.533      0.000

Latent Class Pattern 3 1 2

 CORE2711
    Category 1         0.661      0.039     17.005      0.000
    Category 2         0.339      0.039      8.713      0.000
 CORE2721
    Category 1         0.640      0.037     17.271      0.000
    Category 2         0.360      0.037      9.728      0.000
 CORE2731
    Category 1         0.925      0.053     17.315      0.000
    Category 2         0.075      0.053      1.403      0.161
 CORE2741
    Category 1         0.842      0.108      7.807      0.000
    Category 2         0.158      0.108      1.469      0.142
 CORE2751
    Category 1         0.257      0.050      5.148      0.000
    Category 2         0.743      0.050     14.910      0.000
 CORE2761
    Category 1         0.411      0.053      7.693      0.000
    Category 2         0.589      0.053     11.041      0.000
 CORE2712
    Category 1         0.217      0.066      3.285      0.001
    Category 2         0.783      0.066     11.831      0.000
 CORE2722
    Category 1         0.182      0.065      2.826      0.005
    Category 2         0.818      0.065     12.672      0.000
 CORE2732
    Category 1         0.262      0.067      3.936      0.000
    Category 2         0.738      0.067     11.081      0.000
 CORE2742
    Category 1         0.040      0.053      0.749      0.454
    Category 2         0.960      0.053     17.950      0.000
 CORE2752
    Category 1         0.044      0.020      2.233      0.026
    Category 2         0.956      0.020     49.019      0.000
 CORE2762
    Category 1         0.011      0.014      0.767      0.443
    Category 2         0.989      0.014     71.533      0.000
 CORE2713
    Category 1         0.774      0.058     13.231      0.000
    Category 2         0.226      0.058      3.871      0.000
 CORE2723
    Category 1         0.716      0.061     11.698      0.000
    Category 2         0.284      0.061      4.648      0.000
 CORE2733
    Category 1         0.661      0.116      5.677      0.000
    Category 2         0.339      0.116      2.914      0.004
 CORE2743
    Category 1         0.380      0.233      1.631      0.103
    Category 2         0.620      0.233      2.660      0.008
 CORE2753
    Category 1         0.502      0.147      3.414      0.001
    Category 2         0.498      0.147      3.384      0.001
 CORE2763
    Category 1         0.714      0.162      4.402      0.000
    Category 2         0.286      0.162      1.761      0.078

Latent Class Pattern 3 1 3

 CORE2711
    Category 1         0.661      0.039     17.005      0.000
    Category 2         0.339      0.039      8.713      0.000
 CORE2721
    Category 1         0.640      0.037     17.271      0.000
    Category 2         0.360      0.037      9.728      0.000
 CORE2731
    Category 1         0.925      0.053     17.315      0.000
    Category 2         0.075      0.053      1.403      0.161
 CORE2741
    Category 1         0.842      0.108      7.807      0.000
    Category 2         0.158      0.108      1.469      0.142
 CORE2751
    Category 1         0.257      0.050      5.148      0.000
    Category 2         0.743      0.050     14.910      0.000
 CORE2761
    Category 1         0.411      0.053      7.693      0.000
    Category 2         0.589      0.053     11.041      0.000
 CORE2712
    Category 1         0.217      0.066      3.285      0.001
    Category 2         0.783      0.066     11.831      0.000
 CORE2722
    Category 1         0.182      0.065      2.826      0.005
    Category 2         0.818      0.065     12.672      0.000
 CORE2732
    Category 1         0.262      0.067      3.936      0.000
    Category 2         0.738      0.067     11.081      0.000
 CORE2742
    Category 1         0.040      0.053      0.749      0.454
    Category 2         0.960      0.053     17.950      0.000
 CORE2752
    Category 1         0.044      0.020      2.233      0.026
    Category 2         0.956      0.020     49.019      0.000
 CORE2762
    Category 1         0.011      0.014      0.767      0.443
    Category 2         0.989      0.014     71.533      0.000
 CORE2713
    Category 1         0.661      0.039     17.005      0.000
    Category 2         0.339      0.039      8.713      0.000
 CORE2723
    Category 1         0.640      0.037     17.271      0.000
    Category 2         0.360      0.037      9.728      0.000
 CORE2733
    Category 1         0.925      0.053     17.315      0.000
    Category 2         0.075      0.053      1.403      0.161
 CORE2743
    Category 1         0.842      0.108      7.807      0.000
    Category 2         0.158      0.108      1.469      0.142
 CORE2753
    Category 1         0.257      0.050      5.148      0.000
    Category 2         0.743      0.050     14.910      0.000
 CORE2763
    Category 1         0.411      0.053      7.693      0.000
    Category 2         0.589      0.053     11.041      0.000

Latent Class Pattern 3 1 4

 CORE2711
    Category 1         0.661      0.039     17.005      0.000
    Category 2         0.339      0.039      8.713      0.000
 CORE2721
    Category 1         0.640      0.037     17.271      0.000
    Category 2         0.360      0.037      9.728      0.000
 CORE2731
    Category 1         0.925      0.053     17.315      0.000
    Category 2         0.075      0.053      1.403      0.161
 CORE2741
    Category 1         0.842      0.108      7.807      0.000
    Category 2         0.158      0.108      1.469      0.142
 CORE2751
    Category 1         0.257      0.050      5.148      0.000
    Category 2         0.743      0.050     14.910      0.000
 CORE2761
    Category 1         0.411      0.053      7.693      0.000
    Category 2         0.589      0.053     11.041      0.000
 CORE2712
    Category 1         0.217      0.066      3.285      0.001
    Category 2         0.783      0.066     11.831      0.000
 CORE2722
    Category 1         0.182      0.065      2.826      0.005
    Category 2         0.818      0.065     12.672      0.000
 CORE2732
    Category 1         0.262      0.067      3.936      0.000
    Category 2         0.738      0.067     11.081      0.000
 CORE2742
    Category 1         0.040      0.053      0.749      0.454
    Category 2         0.960      0.053     17.950      0.000
 CORE2752
    Category 1         0.044      0.020      2.233      0.026
    Category 2         0.956      0.020     49.019      0.000
 CORE2762
    Category 1         0.011      0.014      0.767      0.443
    Category 2         0.989      0.014     71.533      0.000
 CORE2713
    Category 1         0.962      0.006    151.397      0.000
    Category 2         0.038      0.006      6.036      0.000
 CORE2723
    Category 1         0.962      0.007    143.164      0.000
    Category 2         0.038      0.007      5.596      0.000
 CORE2733
    Category 1         0.996      0.005    201.410      0.000
    Category 2         0.004      0.005      0.741      0.459
 CORE2743
    Category 1         0.991      0.006    167.527      0.000
    Category 2         0.009      0.006      1.490      0.136
 CORE2753
    Category 1         0.944      0.012     77.488      0.000
    Category 2         0.056      0.012      4.588      0.000
 CORE2763
    Category 1         0.984      0.005    192.765      0.000
    Category 2         0.016      0.005      3.117      0.002

Latent Class Pattern 3 2 1

 CORE2711
    Category 1         0.661      0.039     17.005      0.000
    Category 2         0.339      0.039      8.713      0.000
 CORE2721
    Category 1         0.640      0.037     17.271      0.000
    Category 2         0.360      0.037      9.728      0.000
 CORE2731
    Category 1         0.925      0.053     17.315      0.000
    Category 2         0.075      0.053      1.403      0.161
 CORE2741
    Category 1         0.842      0.108      7.807      0.000
    Category 2         0.158      0.108      1.469      0.142
 CORE2751
    Category 1         0.257      0.050      5.148      0.000
    Category 2         0.743      0.050     14.910      0.000
 CORE2761
    Category 1         0.411      0.053      7.693      0.000
    Category 2         0.589      0.053     11.041      0.000
 CORE2712
    Category 1         0.774      0.058     13.231      0.000
    Category 2         0.226      0.058      3.871      0.000
 CORE2722
    Category 1         0.716      0.061     11.698      0.000
    Category 2         0.284      0.061      4.648      0.000
 CORE2732
    Category 1         0.661      0.116      5.677      0.000
    Category 2         0.339      0.116      2.914      0.004
 CORE2742
    Category 1         0.380      0.233      1.631      0.103
    Category 2         0.620      0.233      2.660      0.008
 CORE2752
    Category 1         0.502      0.147      3.414      0.001
    Category 2         0.498      0.147      3.384      0.001
 CORE2762
    Category 1         0.714      0.162      4.402      0.000
    Category 2         0.286      0.162      1.761      0.078
 CORE2713
    Category 1         0.217      0.066      3.285      0.001
    Category 2         0.783      0.066     11.831      0.000
 CORE2723
    Category 1         0.182      0.065      2.826      0.005
    Category 2         0.818      0.065     12.672      0.000
 CORE2733
    Category 1         0.262      0.067      3.936      0.000
    Category 2         0.738      0.067     11.081      0.000
 CORE2743
    Category 1         0.040      0.053      0.749      0.454
    Category 2         0.960      0.053     17.950      0.000
 CORE2753
    Category 1         0.044      0.020      2.233      0.026
    Category 2         0.956      0.020     49.019      0.000
 CORE2763
    Category 1         0.011      0.014      0.767      0.443
    Category 2         0.989      0.014     71.533      0.000

Latent Class Pattern 3 2 2

 CORE2711
    Category 1         0.661      0.039     17.005      0.000
    Category 2         0.339      0.039      8.713      0.000
 CORE2721
    Category 1         0.640      0.037     17.271      0.000
    Category 2         0.360      0.037      9.728      0.000
 CORE2731
    Category 1         0.925      0.053     17.315      0.000
    Category 2         0.075      0.053      1.403      0.161
 CORE2741
    Category 1         0.842      0.108      7.807      0.000
    Category 2         0.158      0.108      1.469      0.142
 CORE2751
    Category 1         0.257      0.050      5.148      0.000
    Category 2         0.743      0.050     14.910      0.000
 CORE2761
    Category 1         0.411      0.053      7.693      0.000
    Category 2         0.589      0.053     11.041      0.000
 CORE2712
    Category 1         0.774      0.058     13.231      0.000
    Category 2         0.226      0.058      3.871      0.000
 CORE2722
    Category 1         0.716      0.061     11.698      0.000
    Category 2         0.284      0.061      4.648      0.000
 CORE2732
    Category 1         0.661      0.116      5.677      0.000
    Category 2         0.339      0.116      2.914      0.004
 CORE2742
    Category 1         0.380      0.233      1.631      0.103
    Category 2         0.620      0.233      2.660      0.008
 CORE2752
    Category 1         0.502      0.147      3.414      0.001
    Category 2         0.498      0.147      3.384      0.001
 CORE2762
    Category 1         0.714      0.162      4.402      0.000
    Category 2         0.286      0.162      1.761      0.078
 CORE2713
    Category 1         0.774      0.058     13.231      0.000
    Category 2         0.226      0.058      3.871      0.000
 CORE2723
    Category 1         0.716      0.061     11.698      0.000
    Category 2         0.284      0.061      4.648      0.000
 CORE2733
    Category 1         0.661      0.116      5.677      0.000
    Category 2         0.339      0.116      2.914      0.004
 CORE2743
    Category 1         0.380      0.233      1.631      0.103
    Category 2         0.620      0.233      2.660      0.008
 CORE2753
    Category 1         0.502      0.147      3.414      0.001
    Category 2         0.498      0.147      3.384      0.001
 CORE2763
    Category 1         0.714      0.162      4.402      0.000
    Category 2         0.286      0.162      1.761      0.078

Latent Class Pattern 3 2 3

 CORE2711
    Category 1         0.661      0.039     17.005      0.000
    Category 2         0.339      0.039      8.713      0.000
 CORE2721
    Category 1         0.640      0.037     17.271      0.000
    Category 2         0.360      0.037      9.728      0.000
 CORE2731
    Category 1         0.925      0.053     17.315      0.000
    Category 2         0.075      0.053      1.403      0.161
 CORE2741
    Category 1         0.842      0.108      7.807      0.000
    Category 2         0.158      0.108      1.469      0.142
 CORE2751
    Category 1         0.257      0.050      5.148      0.000
    Category 2         0.743      0.050     14.910      0.000
 CORE2761
    Category 1         0.411      0.053      7.693      0.000
    Category 2         0.589      0.053     11.041      0.000
 CORE2712
    Category 1         0.774      0.058     13.231      0.000
    Category 2         0.226      0.058      3.871      0.000
 CORE2722
    Category 1         0.716      0.061     11.698      0.000
    Category 2         0.284      0.061      4.648      0.000
 CORE2732
    Category 1         0.661      0.116      5.677      0.000
    Category 2         0.339      0.116      2.914      0.004
 CORE2742
    Category 1         0.380      0.233      1.631      0.103
    Category 2         0.620      0.233      2.660      0.008
 CORE2752
    Category 1         0.502      0.147      3.414      0.001
    Category 2         0.498      0.147      3.384      0.001
 CORE2762
    Category 1         0.714      0.162      4.402      0.000
    Category 2         0.286      0.162      1.761      0.078
 CORE2713
    Category 1         0.661      0.039     17.005      0.000
    Category 2         0.339      0.039      8.713      0.000
 CORE2723
    Category 1         0.640      0.037     17.271      0.000
    Category 2         0.360      0.037      9.728      0.000
 CORE2733
    Category 1         0.925      0.053     17.315      0.000
    Category 2         0.075      0.053      1.403      0.161
 CORE2743
    Category 1         0.842      0.108      7.807      0.000
    Category 2         0.158      0.108      1.469      0.142
 CORE2753
    Category 1         0.257      0.050      5.148      0.000
    Category 2         0.743      0.050     14.910      0.000
 CORE2763
    Category 1         0.411      0.053      7.693      0.000
    Category 2         0.589      0.053     11.041      0.000

Latent Class Pattern 3 2 4

 CORE2711
    Category 1         0.661      0.039     17.005      0.000
    Category 2         0.339      0.039      8.713      0.000
 CORE2721
    Category 1         0.640      0.037     17.271      0.000
    Category 2         0.360      0.037      9.728      0.000
 CORE2731
    Category 1         0.925      0.053     17.315      0.000
    Category 2         0.075      0.053      1.403      0.161
 CORE2741
    Category 1         0.842      0.108      7.807      0.000
    Category 2         0.158      0.108      1.469      0.142
 CORE2751
    Category 1         0.257      0.050      5.148      0.000
    Category 2         0.743      0.050     14.910      0.000
 CORE2761
    Category 1         0.411      0.053      7.693      0.000
    Category 2         0.589      0.053     11.041      0.000
 CORE2712
    Category 1         0.774      0.058     13.231      0.000
    Category 2         0.226      0.058      3.871      0.000
 CORE2722
    Category 1         0.716      0.061     11.698      0.000
    Category 2         0.284      0.061      4.648      0.000
 CORE2732
    Category 1         0.661      0.116      5.677      0.000
    Category 2         0.339      0.116      2.914      0.004
 CORE2742
    Category 1         0.380      0.233      1.631      0.103
    Category 2         0.620      0.233      2.660      0.008
 CORE2752
    Category 1         0.502      0.147      3.414      0.001
    Category 2         0.498      0.147      3.384      0.001
 CORE2762
    Category 1         0.714      0.162      4.402      0.000
    Category 2         0.286      0.162      1.761      0.078
 CORE2713
    Category 1         0.962      0.006    151.397      0.000
    Category 2         0.038      0.006      6.036      0.000
 CORE2723
    Category 1         0.962      0.007    143.164      0.000
    Category 2         0.038      0.007      5.596      0.000
 CORE2733
    Category 1         0.996      0.005    201.410      0.000
    Category 2         0.004      0.005      0.741      0.459
 CORE2743
    Category 1         0.991      0.006    167.527      0.000
    Category 2         0.009      0.006      1.490      0.136
 CORE2753
    Category 1         0.944      0.012     77.488      0.000
    Category 2         0.056      0.012      4.588      0.000
 CORE2763
    Category 1         0.984      0.005    192.765      0.000
    Category 2         0.016      0.005      3.117      0.002

Latent Class Pattern 3 3 1

 CORE2711
    Category 1         0.661      0.039     17.005      0.000
    Category 2         0.339      0.039      8.713      0.000
 CORE2721
    Category 1         0.640      0.037     17.271      0.000
    Category 2         0.360      0.037      9.728      0.000
 CORE2731
    Category 1         0.925      0.053     17.315      0.000
    Category 2         0.075      0.053      1.403      0.161
 CORE2741
    Category 1         0.842      0.108      7.807      0.000
    Category 2         0.158      0.108      1.469      0.142
 CORE2751
    Category 1         0.257      0.050      5.148      0.000
    Category 2         0.743      0.050     14.910      0.000
 CORE2761
    Category 1         0.411      0.053      7.693      0.000
    Category 2         0.589      0.053     11.041      0.000
 CORE2712
    Category 1         0.661      0.039     17.005      0.000
    Category 2         0.339      0.039      8.713      0.000
 CORE2722
    Category 1         0.640      0.037     17.271      0.000
    Category 2         0.360      0.037      9.728      0.000
 CORE2732
    Category 1         0.925      0.053     17.315      0.000
    Category 2         0.075      0.053      1.403      0.161
 CORE2742
    Category 1         0.842      0.108      7.807      0.000
    Category 2         0.158      0.108      1.469      0.142
 CORE2752
    Category 1         0.257      0.050      5.148      0.000
    Category 2         0.743      0.050     14.910      0.000
 CORE2762
    Category 1         0.411      0.053      7.693      0.000
    Category 2         0.589      0.053     11.041      0.000
 CORE2713
    Category 1         0.217      0.066      3.285      0.001
    Category 2         0.783      0.066     11.831      0.000
 CORE2723
    Category 1         0.182      0.065      2.826      0.005
    Category 2         0.818      0.065     12.672      0.000
 CORE2733
    Category 1         0.262      0.067      3.936      0.000
    Category 2         0.738      0.067     11.081      0.000
 CORE2743
    Category 1         0.040      0.053      0.749      0.454
    Category 2         0.960      0.053     17.950      0.000
 CORE2753
    Category 1         0.044      0.020      2.233      0.026
    Category 2         0.956      0.020     49.019      0.000
 CORE2763
    Category 1         0.011      0.014      0.767      0.443
    Category 2         0.989      0.014     71.533      0.000

Latent Class Pattern 3 3 2

 CORE2711
    Category 1         0.661      0.039     17.005      0.000
    Category 2         0.339      0.039      8.713      0.000
 CORE2721
    Category 1         0.640      0.037     17.271      0.000
    Category 2         0.360      0.037      9.728      0.000
 CORE2731
    Category 1         0.925      0.053     17.315      0.000
    Category 2         0.075      0.053      1.403      0.161
 CORE2741
    Category 1         0.842      0.108      7.807      0.000
    Category 2         0.158      0.108      1.469      0.142
 CORE2751
    Category 1         0.257      0.050      5.148      0.000
    Category 2         0.743      0.050     14.910      0.000
 CORE2761
    Category 1         0.411      0.053      7.693      0.000
    Category 2         0.589      0.053     11.041      0.000
 CORE2712
    Category 1         0.661      0.039     17.005      0.000
    Category 2         0.339      0.039      8.713      0.000
 CORE2722
    Category 1         0.640      0.037     17.271      0.000
    Category 2         0.360      0.037      9.728      0.000
 CORE2732
    Category 1         0.925      0.053     17.315      0.000
    Category 2         0.075      0.053      1.403      0.161
 CORE2742
    Category 1         0.842      0.108      7.807      0.000
    Category 2         0.158      0.108      1.469      0.142
 CORE2752
    Category 1         0.257      0.050      5.148      0.000
    Category 2         0.743      0.050     14.910      0.000
 CORE2762
    Category 1         0.411      0.053      7.693      0.000
    Category 2         0.589      0.053     11.041      0.000
 CORE2713
    Category 1         0.774      0.058     13.231      0.000
    Category 2         0.226      0.058      3.871      0.000
 CORE2723
    Category 1         0.716      0.061     11.698      0.000
    Category 2         0.284      0.061      4.648      0.000
 CORE2733
    Category 1         0.661      0.116      5.677      0.000
    Category 2         0.339      0.116      2.914      0.004
 CORE2743
    Category 1         0.380      0.233      1.631      0.103
    Category 2         0.620      0.233      2.660      0.008
 CORE2753
    Category 1         0.502      0.147      3.414      0.001
    Category 2         0.498      0.147      3.384      0.001
 CORE2763
    Category 1         0.714      0.162      4.402      0.000
    Category 2         0.286      0.162      1.761      0.078

Latent Class Pattern 3 3 3

 CORE2711
    Category 1         0.661      0.039     17.005      0.000
    Category 2         0.339      0.039      8.713      0.000
 CORE2721
    Category 1         0.640      0.037     17.271      0.000
    Category 2         0.360      0.037      9.728      0.000
 CORE2731
    Category 1         0.925      0.053     17.315      0.000
    Category 2         0.075      0.053      1.403      0.161
 CORE2741
    Category 1         0.842      0.108      7.807      0.000
    Category 2         0.158      0.108      1.469      0.142
 CORE2751
    Category 1         0.257      0.050      5.148      0.000
    Category 2         0.743      0.050     14.910      0.000
 CORE2761
    Category 1         0.411      0.053      7.693      0.000
    Category 2         0.589      0.053     11.041      0.000
 CORE2712
    Category 1         0.661      0.039     17.005      0.000
    Category 2         0.339      0.039      8.713      0.000
 CORE2722
    Category 1         0.640      0.037     17.271      0.000
    Category 2         0.360      0.037      9.728      0.000
 CORE2732
    Category 1         0.925      0.053     17.315      0.000
    Category 2         0.075      0.053      1.403      0.161
 CORE2742
    Category 1         0.842      0.108      7.807      0.000
    Category 2         0.158      0.108      1.469      0.142
 CORE2752
    Category 1         0.257      0.050      5.148      0.000
    Category 2         0.743      0.050     14.910      0.000
 CORE2762
    Category 1         0.411      0.053      7.693      0.000
    Category 2         0.589      0.053     11.041      0.000
 CORE2713
    Category 1         0.661      0.039     17.005      0.000
    Category 2         0.339      0.039      8.713      0.000
 CORE2723
    Category 1         0.640      0.037     17.271      0.000
    Category 2         0.360      0.037      9.728      0.000
 CORE2733
    Category 1         0.925      0.053     17.315      0.000
    Category 2         0.075      0.053      1.403      0.161
 CORE2743
    Category 1         0.842      0.108      7.807      0.000
    Category 2         0.158      0.108      1.469      0.142
 CORE2753
    Category 1         0.257      0.050      5.148      0.000
    Category 2         0.743      0.050     14.910      0.000
 CORE2763
    Category 1         0.411      0.053      7.693      0.000
    Category 2         0.589      0.053     11.041      0.000

Latent Class Pattern 3 3 4

 CORE2711
    Category 1         0.661      0.039     17.005      0.000
    Category 2         0.339      0.039      8.713      0.000
 CORE2721
    Category 1         0.640      0.037     17.271      0.000
    Category 2         0.360      0.037      9.728      0.000
 CORE2731
    Category 1         0.925      0.053     17.315      0.000
    Category 2         0.075      0.053      1.403      0.161
 CORE2741
    Category 1         0.842      0.108      7.807      0.000
    Category 2         0.158      0.108      1.469      0.142
 CORE2751
    Category 1         0.257      0.050      5.148      0.000
    Category 2         0.743      0.050     14.910      0.000
 CORE2761
    Category 1         0.411      0.053      7.693      0.000
    Category 2         0.589      0.053     11.041      0.000
 CORE2712
    Category 1         0.661      0.039     17.005      0.000
    Category 2         0.339      0.039      8.713      0.000
 CORE2722
    Category 1         0.640      0.037     17.271      0.000
    Category 2         0.360      0.037      9.728      0.000
 CORE2732
    Category 1         0.925      0.053     17.315      0.000
    Category 2         0.075      0.053      1.403      0.161
 CORE2742
    Category 1         0.842      0.108      7.807      0.000
    Category 2         0.158      0.108      1.469      0.142
 CORE2752
    Category 1         0.257      0.050      5.148      0.000
    Category 2         0.743      0.050     14.910      0.000
 CORE2762
    Category 1         0.411      0.053      7.693      0.000
    Category 2         0.589      0.053     11.041      0.000
 CORE2713
    Category 1         0.962      0.006    151.397      0.000
    Category 2         0.038      0.006      6.036      0.000
 CORE2723
    Category 1         0.962      0.007    143.164      0.000
    Category 2         0.038      0.007      5.596      0.000
 CORE2733
    Category 1         0.996      0.005    201.410      0.000
    Category 2         0.004      0.005      0.741      0.459
 CORE2743
    Category 1         0.991      0.006    167.527      0.000
    Category 2         0.009      0.006      1.490      0.136
 CORE2753
    Category 1         0.944      0.012     77.488      0.000
    Category 2         0.056      0.012      4.588      0.000
 CORE2763
    Category 1         0.984      0.005    192.765      0.000
    Category 2         0.016      0.005      3.117      0.002

Latent Class Pattern 3 4 1

 CORE2711
    Category 1         0.661      0.039     17.005      0.000
    Category 2         0.339      0.039      8.713      0.000
 CORE2721
    Category 1         0.640      0.037     17.271      0.000
    Category 2         0.360      0.037      9.728      0.000
 CORE2731
    Category 1         0.925      0.053     17.315      0.000
    Category 2         0.075      0.053      1.403      0.161
 CORE2741
    Category 1         0.842      0.108      7.807      0.000
    Category 2         0.158      0.108      1.469      0.142
 CORE2751
    Category 1         0.257      0.050      5.148      0.000
    Category 2         0.743      0.050     14.910      0.000
 CORE2761
    Category 1         0.411      0.053      7.693      0.000
    Category 2         0.589      0.053     11.041      0.000
 CORE2712
    Category 1         0.962      0.006    151.397      0.000
    Category 2         0.038      0.006      6.036      0.000
 CORE2722
    Category 1         0.962      0.007    143.164      0.000
    Category 2         0.038      0.007      5.596      0.000
 CORE2732
    Category 1         0.996      0.005    201.410      0.000
    Category 2         0.004      0.005      0.741      0.459
 CORE2742
    Category 1         0.991      0.006    167.527      0.000
    Category 2         0.009      0.006      1.490      0.136
 CORE2752
    Category 1         0.944      0.012     77.488      0.000
    Category 2         0.056      0.012      4.588      0.000
 CORE2762
    Category 1         0.984      0.005    192.765      0.000
    Category 2         0.016      0.005      3.117      0.002
 CORE2713
    Category 1         0.217      0.066      3.285      0.001
    Category 2         0.783      0.066     11.831      0.000
 CORE2723
    Category 1         0.182      0.065      2.826      0.005
    Category 2         0.818      0.065     12.672      0.000
 CORE2733
    Category 1         0.262      0.067      3.936      0.000
    Category 2         0.738      0.067     11.081      0.000
 CORE2743
    Category 1         0.040      0.053      0.749      0.454
    Category 2         0.960      0.053     17.950      0.000
 CORE2753
    Category 1         0.044      0.020      2.233      0.026
    Category 2         0.956      0.020     49.019      0.000
 CORE2763
    Category 1         0.011      0.014      0.767      0.443
    Category 2         0.989      0.014     71.533      0.000

Latent Class Pattern 3 4 2

 CORE2711
    Category 1         0.661      0.039     17.005      0.000
    Category 2         0.339      0.039      8.713      0.000
 CORE2721
    Category 1         0.640      0.037     17.271      0.000
    Category 2         0.360      0.037      9.728      0.000
 CORE2731
    Category 1         0.925      0.053     17.315      0.000
    Category 2         0.075      0.053      1.403      0.161
 CORE2741
    Category 1         0.842      0.108      7.807      0.000
    Category 2         0.158      0.108      1.469      0.142
 CORE2751
    Category 1         0.257      0.050      5.148      0.000
    Category 2         0.743      0.050     14.910      0.000
 CORE2761
    Category 1         0.411      0.053      7.693      0.000
    Category 2         0.589      0.053     11.041      0.000
 CORE2712
    Category 1         0.962      0.006    151.397      0.000
    Category 2         0.038      0.006      6.036      0.000
 CORE2722
    Category 1         0.962      0.007    143.164      0.000
    Category 2         0.038      0.007      5.596      0.000
 CORE2732
    Category 1         0.996      0.005    201.410      0.000
    Category 2         0.004      0.005      0.741      0.459
 CORE2742
    Category 1         0.991      0.006    167.527      0.000
    Category 2         0.009      0.006      1.490      0.136
 CORE2752
    Category 1         0.944      0.012     77.488      0.000
    Category 2         0.056      0.012      4.588      0.000
 CORE2762
    Category 1         0.984      0.005    192.765      0.000
    Category 2         0.016      0.005      3.117      0.002
 CORE2713
    Category 1         0.774      0.058     13.231      0.000
    Category 2         0.226      0.058      3.871      0.000
 CORE2723
    Category 1         0.716      0.061     11.698      0.000
    Category 2         0.284      0.061      4.648      0.000
 CORE2733
    Category 1         0.661      0.116      5.677      0.000
    Category 2         0.339      0.116      2.914      0.004
 CORE2743
    Category 1         0.380      0.233      1.631      0.103
    Category 2         0.620      0.233      2.660      0.008
 CORE2753
    Category 1         0.502      0.147      3.414      0.001
    Category 2         0.498      0.147      3.384      0.001
 CORE2763
    Category 1         0.714      0.162      4.402      0.000
    Category 2         0.286      0.162      1.761      0.078

Latent Class Pattern 3 4 3

 CORE2711
    Category 1         0.661      0.039     17.005      0.000
    Category 2         0.339      0.039      8.713      0.000
 CORE2721
    Category 1         0.640      0.037     17.271      0.000
    Category 2         0.360      0.037      9.728      0.000
 CORE2731
    Category 1         0.925      0.053     17.315      0.000
    Category 2         0.075      0.053      1.403      0.161
 CORE2741
    Category 1         0.842      0.108      7.807      0.000
    Category 2         0.158      0.108      1.469      0.142
 CORE2751
    Category 1         0.257      0.050      5.148      0.000
    Category 2         0.743      0.050     14.910      0.000
 CORE2761
    Category 1         0.411      0.053      7.693      0.000
    Category 2         0.589      0.053     11.041      0.000
 CORE2712
    Category 1         0.962      0.006    151.397      0.000
    Category 2         0.038      0.006      6.036      0.000
 CORE2722
    Category 1         0.962      0.007    143.164      0.000
    Category 2         0.038      0.007      5.596      0.000
 CORE2732
    Category 1         0.996      0.005    201.410      0.000
    Category 2         0.004      0.005      0.741      0.459
 CORE2742
    Category 1         0.991      0.006    167.527      0.000
    Category 2         0.009      0.006      1.490      0.136
 CORE2752
    Category 1         0.944      0.012     77.488      0.000
    Category 2         0.056      0.012      4.588      0.000
 CORE2762
    Category 1         0.984      0.005    192.765      0.000
    Category 2         0.016      0.005      3.117      0.002
 CORE2713
    Category 1         0.661      0.039     17.005      0.000
    Category 2         0.339      0.039      8.713      0.000
 CORE2723
    Category 1         0.640      0.037     17.271      0.000
    Category 2         0.360      0.037      9.728      0.000
 CORE2733
    Category 1         0.925      0.053     17.315      0.000
    Category 2         0.075      0.053      1.403      0.161
 CORE2743
    Category 1         0.842      0.108      7.807      0.000
    Category 2         0.158      0.108      1.469      0.142
 CORE2753
    Category 1         0.257      0.050      5.148      0.000
    Category 2         0.743      0.050     14.910      0.000
 CORE2763
    Category 1         0.411      0.053      7.693      0.000
    Category 2         0.589      0.053     11.041      0.000

Latent Class Pattern 3 4 4

 CORE2711
    Category 1         0.661      0.039     17.005      0.000
    Category 2         0.339      0.039      8.713      0.000
 CORE2721
    Category 1         0.640      0.037     17.271      0.000
    Category 2         0.360      0.037      9.728      0.000
 CORE2731
    Category 1         0.925      0.053     17.315      0.000
    Category 2         0.075      0.053      1.403      0.161
 CORE2741
    Category 1         0.842      0.108      7.807      0.000
    Category 2         0.158      0.108      1.469      0.142
 CORE2751
    Category 1         0.257      0.050      5.148      0.000
    Category 2         0.743      0.050     14.910      0.000
 CORE2761
    Category 1         0.411      0.053      7.693      0.000
    Category 2         0.589      0.053     11.041      0.000
 CORE2712
    Category 1         0.962      0.006    151.397      0.000
    Category 2         0.038      0.006      6.036      0.000
 CORE2722
    Category 1         0.962      0.007    143.164      0.000
    Category 2         0.038      0.007      5.596      0.000
 CORE2732
    Category 1         0.996      0.005    201.410      0.000
    Category 2         0.004      0.005      0.741      0.459
 CORE2742
    Category 1         0.991      0.006    167.527      0.000
    Category 2         0.009      0.006      1.490      0.136
 CORE2752
    Category 1         0.944      0.012     77.488      0.000
    Category 2         0.056      0.012      4.588      0.000
 CORE2762
    Category 1         0.984      0.005    192.765      0.000
    Category 2         0.016      0.005      3.117      0.002
 CORE2713
    Category 1         0.962      0.006    151.397      0.000
    Category 2         0.038      0.006      6.036      0.000
 CORE2723
    Category 1         0.962      0.007    143.164      0.000
    Category 2         0.038      0.007      5.596      0.000
 CORE2733
    Category 1         0.996      0.005    201.410      0.000
    Category 2         0.004      0.005      0.741      0.459
 CORE2743
    Category 1         0.991      0.006    167.527      0.000
    Category 2         0.009      0.006      1.490      0.136
 CORE2753
    Category 1         0.944      0.012     77.488      0.000
    Category 2         0.056      0.012      4.588      0.000
 CORE2763
    Category 1         0.984      0.005    192.765      0.000
    Category 2         0.016      0.005      3.117      0.002

Latent Class Pattern 4 1 1

 CORE2711
    Category 1         0.962      0.006    151.397      0.000
    Category 2         0.038      0.006      6.036      0.000
 CORE2721
    Category 1         0.962      0.007    143.164      0.000
    Category 2         0.038      0.007      5.596      0.000
 CORE2731
    Category 1         0.996      0.005    201.410      0.000
    Category 2         0.004      0.005      0.741      0.459
 CORE2741
    Category 1         0.991      0.006    167.527      0.000
    Category 2         0.009      0.006      1.490      0.136
 CORE2751
    Category 1         0.944      0.012     77.488      0.000
    Category 2         0.056      0.012      4.588      0.000
 CORE2761
    Category 1         0.984      0.005    192.765      0.000
    Category 2         0.016      0.005      3.117      0.002
 CORE2712
    Category 1         0.217      0.066      3.285      0.001
    Category 2         0.783      0.066     11.831      0.000
 CORE2722
    Category 1         0.182      0.065      2.826      0.005
    Category 2         0.818      0.065     12.672      0.000
 CORE2732
    Category 1         0.262      0.067      3.936      0.000
    Category 2         0.738      0.067     11.081      0.000
 CORE2742
    Category 1         0.040      0.053      0.749      0.454
    Category 2         0.960      0.053     17.950      0.000
 CORE2752
    Category 1         0.044      0.020      2.233      0.026
    Category 2         0.956      0.020     49.019      0.000
 CORE2762
    Category 1         0.011      0.014      0.767      0.443
    Category 2         0.989      0.014     71.533      0.000
 CORE2713
    Category 1         0.217      0.066      3.285      0.001
    Category 2         0.783      0.066     11.831      0.000
 CORE2723
    Category 1         0.182      0.065      2.826      0.005
    Category 2         0.818      0.065     12.672      0.000
 CORE2733
    Category 1         0.262      0.067      3.936      0.000
    Category 2         0.738      0.067     11.081      0.000
 CORE2743
    Category 1         0.040      0.053      0.749      0.454
    Category 2         0.960      0.053     17.950      0.000
 CORE2753
    Category 1         0.044      0.020      2.233      0.026
    Category 2         0.956      0.020     49.019      0.000
 CORE2763
    Category 1         0.011      0.014      0.767      0.443
    Category 2         0.989      0.014     71.533      0.000

Latent Class Pattern 4 1 2

 CORE2711
    Category 1         0.962      0.006    151.397      0.000
    Category 2         0.038      0.006      6.036      0.000
 CORE2721
    Category 1         0.962      0.007    143.164      0.000
    Category 2         0.038      0.007      5.596      0.000
 CORE2731
    Category 1         0.996      0.005    201.410      0.000
    Category 2         0.004      0.005      0.741      0.459
 CORE2741
    Category 1         0.991      0.006    167.527      0.000
    Category 2         0.009      0.006      1.490      0.136
 CORE2751
    Category 1         0.944      0.012     77.488      0.000
    Category 2         0.056      0.012      4.588      0.000
 CORE2761
    Category 1         0.984      0.005    192.765      0.000
    Category 2         0.016      0.005      3.117      0.002
 CORE2712
    Category 1         0.217      0.066      3.285      0.001
    Category 2         0.783      0.066     11.831      0.000
 CORE2722
    Category 1         0.182      0.065      2.826      0.005
    Category 2         0.818      0.065     12.672      0.000
 CORE2732
    Category 1         0.262      0.067      3.936      0.000
    Category 2         0.738      0.067     11.081      0.000
 CORE2742
    Category 1         0.040      0.053      0.749      0.454
    Category 2         0.960      0.053     17.950      0.000
 CORE2752
    Category 1         0.044      0.020      2.233      0.026
    Category 2         0.956      0.020     49.019      0.000
 CORE2762
    Category 1         0.011      0.014      0.767      0.443
    Category 2         0.989      0.014     71.533      0.000
 CORE2713
    Category 1         0.774      0.058     13.231      0.000
    Category 2         0.226      0.058      3.871      0.000
 CORE2723
    Category 1         0.716      0.061     11.698      0.000
    Category 2         0.284      0.061      4.648      0.000
 CORE2733
    Category 1         0.661      0.116      5.677      0.000
    Category 2         0.339      0.116      2.914      0.004
 CORE2743
    Category 1         0.380      0.233      1.631      0.103
    Category 2         0.620      0.233      2.660      0.008
 CORE2753
    Category 1         0.502      0.147      3.414      0.001
    Category 2         0.498      0.147      3.384      0.001
 CORE2763
    Category 1         0.714      0.162      4.402      0.000
    Category 2         0.286      0.162      1.761      0.078

Latent Class Pattern 4 1 3

 CORE2711
    Category 1         0.962      0.006    151.397      0.000
    Category 2         0.038      0.006      6.036      0.000
 CORE2721
    Category 1         0.962      0.007    143.164      0.000
    Category 2         0.038      0.007      5.596      0.000
 CORE2731
    Category 1         0.996      0.005    201.410      0.000
    Category 2         0.004      0.005      0.741      0.459
 CORE2741
    Category 1         0.991      0.006    167.527      0.000
    Category 2         0.009      0.006      1.490      0.136
 CORE2751
    Category 1         0.944      0.012     77.488      0.000
    Category 2         0.056      0.012      4.588      0.000
 CORE2761
    Category 1         0.984      0.005    192.765      0.000
    Category 2         0.016      0.005      3.117      0.002
 CORE2712
    Category 1         0.217      0.066      3.285      0.001
    Category 2         0.783      0.066     11.831      0.000
 CORE2722
    Category 1         0.182      0.065      2.826      0.005
    Category 2         0.818      0.065     12.672      0.000
 CORE2732
    Category 1         0.262      0.067      3.936      0.000
    Category 2         0.738      0.067     11.081      0.000
 CORE2742
    Category 1         0.040      0.053      0.749      0.454
    Category 2         0.960      0.053     17.950      0.000
 CORE2752
    Category 1         0.044      0.020      2.233      0.026
    Category 2         0.956      0.020     49.019      0.000
 CORE2762
    Category 1         0.011      0.014      0.767      0.443
    Category 2         0.989      0.014     71.533      0.000
 CORE2713
    Category 1         0.661      0.039     17.005      0.000
    Category 2         0.339      0.039      8.713      0.000
 CORE2723
    Category 1         0.640      0.037     17.271      0.000
    Category 2         0.360      0.037      9.728      0.000
 CORE2733
    Category 1         0.925      0.053     17.315      0.000
    Category 2         0.075      0.053      1.403      0.161
 CORE2743
    Category 1         0.842      0.108      7.807      0.000
    Category 2         0.158      0.108      1.469      0.142
 CORE2753
    Category 1         0.257      0.050      5.148      0.000
    Category 2         0.743      0.050     14.910      0.000
 CORE2763
    Category 1         0.411      0.053      7.693      0.000
    Category 2         0.589      0.053     11.041      0.000

Latent Class Pattern 4 1 4

 CORE2711
    Category 1         0.962      0.006    151.397      0.000
    Category 2         0.038      0.006      6.036      0.000
 CORE2721
    Category 1         0.962      0.007    143.164      0.000
    Category 2         0.038      0.007      5.596      0.000
 CORE2731
    Category 1         0.996      0.005    201.410      0.000
    Category 2         0.004      0.005      0.741      0.459
 CORE2741
    Category 1         0.991      0.006    167.527      0.000
    Category 2         0.009      0.006      1.490      0.136
 CORE2751
    Category 1         0.944      0.012     77.488      0.000
    Category 2         0.056      0.012      4.588      0.000
 CORE2761
    Category 1         0.984      0.005    192.765      0.000
    Category 2         0.016      0.005      3.117      0.002
 CORE2712
    Category 1         0.217      0.066      3.285      0.001
    Category 2         0.783      0.066     11.831      0.000
 CORE2722
    Category 1         0.182      0.065      2.826      0.005
    Category 2         0.818      0.065     12.672      0.000
 CORE2732
    Category 1         0.262      0.067      3.936      0.000
    Category 2         0.738      0.067     11.081      0.000
 CORE2742
    Category 1         0.040      0.053      0.749      0.454
    Category 2         0.960      0.053     17.950      0.000
 CORE2752
    Category 1         0.044      0.020      2.233      0.026
    Category 2         0.956      0.020     49.019      0.000
 CORE2762
    Category 1         0.011      0.014      0.767      0.443
    Category 2         0.989      0.014     71.533      0.000
 CORE2713
    Category 1         0.962      0.006    151.397      0.000
    Category 2         0.038      0.006      6.036      0.000
 CORE2723
    Category 1         0.962      0.007    143.164      0.000
    Category 2         0.038      0.007      5.596      0.000
 CORE2733
    Category 1         0.996      0.005    201.410      0.000
    Category 2         0.004      0.005      0.741      0.459
 CORE2743
    Category 1         0.991      0.006    167.527      0.000
    Category 2         0.009      0.006      1.490      0.136
 CORE2753
    Category 1         0.944      0.012     77.488      0.000
    Category 2         0.056      0.012      4.588      0.000
 CORE2763
    Category 1         0.984      0.005    192.765      0.000
    Category 2         0.016      0.005      3.117      0.002

Latent Class Pattern 4 2 1

 CORE2711
    Category 1         0.962      0.006    151.397      0.000
    Category 2         0.038      0.006      6.036      0.000
 CORE2721
    Category 1         0.962      0.007    143.164      0.000
    Category 2         0.038      0.007      5.596      0.000
 CORE2731
    Category 1         0.996      0.005    201.410      0.000
    Category 2         0.004      0.005      0.741      0.459
 CORE2741
    Category 1         0.991      0.006    167.527      0.000
    Category 2         0.009      0.006      1.490      0.136
 CORE2751
    Category 1         0.944      0.012     77.488      0.000
    Category 2         0.056      0.012      4.588      0.000
 CORE2761
    Category 1         0.984      0.005    192.765      0.000
    Category 2         0.016      0.005      3.117      0.002
 CORE2712
    Category 1         0.774      0.058     13.231      0.000
    Category 2         0.226      0.058      3.871      0.000
 CORE2722
    Category 1         0.716      0.061     11.698      0.000
    Category 2         0.284      0.061      4.648      0.000
 CORE2732
    Category 1         0.661      0.116      5.677      0.000
    Category 2         0.339      0.116      2.914      0.004
 CORE2742
    Category 1         0.380      0.233      1.631      0.103
    Category 2         0.620      0.233      2.660      0.008
 CORE2752
    Category 1         0.502      0.147      3.414      0.001
    Category 2         0.498      0.147      3.384      0.001
 CORE2762
    Category 1         0.714      0.162      4.402      0.000
    Category 2         0.286      0.162      1.761      0.078
 CORE2713
    Category 1         0.217      0.066      3.285      0.001
    Category 2         0.783      0.066     11.831      0.000
 CORE2723
    Category 1         0.182      0.065      2.826      0.005
    Category 2         0.818      0.065     12.672      0.000
 CORE2733
    Category 1         0.262      0.067      3.936      0.000
    Category 2         0.738      0.067     11.081      0.000
 CORE2743
    Category 1         0.040      0.053      0.749      0.454
    Category 2         0.960      0.053     17.950      0.000
 CORE2753
    Category 1         0.044      0.020      2.233      0.026
    Category 2         0.956      0.020     49.019      0.000
 CORE2763
    Category 1         0.011      0.014      0.767      0.443
    Category 2         0.989      0.014     71.533      0.000

Latent Class Pattern 4 2 2

 CORE2711
    Category 1         0.962      0.006    151.397      0.000
    Category 2         0.038      0.006      6.036      0.000
 CORE2721
    Category 1         0.962      0.007    143.164      0.000
    Category 2         0.038      0.007      5.596      0.000
 CORE2731
    Category 1         0.996      0.005    201.410      0.000
    Category 2         0.004      0.005      0.741      0.459
 CORE2741
    Category 1         0.991      0.006    167.527      0.000
    Category 2         0.009      0.006      1.490      0.136
 CORE2751
    Category 1         0.944      0.012     77.488      0.000
    Category 2         0.056      0.012      4.588      0.000
 CORE2761
    Category 1         0.984      0.005    192.765      0.000
    Category 2         0.016      0.005      3.117      0.002
 CORE2712
    Category 1         0.774      0.058     13.231      0.000
    Category 2         0.226      0.058      3.871      0.000
 CORE2722
    Category 1         0.716      0.061     11.698      0.000
    Category 2         0.284      0.061      4.648      0.000
 CORE2732
    Category 1         0.661      0.116      5.677      0.000
    Category 2         0.339      0.116      2.914      0.004
 CORE2742
    Category 1         0.380      0.233      1.631      0.103
    Category 2         0.620      0.233      2.660      0.008
 CORE2752
    Category 1         0.502      0.147      3.414      0.001
    Category 2         0.498      0.147      3.384      0.001
 CORE2762
    Category 1         0.714      0.162      4.402      0.000
    Category 2         0.286      0.162      1.761      0.078
 CORE2713
    Category 1         0.774      0.058     13.231      0.000
    Category 2         0.226      0.058      3.871      0.000
 CORE2723
    Category 1         0.716      0.061     11.698      0.000
    Category 2         0.284      0.061      4.648      0.000
 CORE2733
    Category 1         0.661      0.116      5.677      0.000
    Category 2         0.339      0.116      2.914      0.004
 CORE2743
    Category 1         0.380      0.233      1.631      0.103
    Category 2         0.620      0.233      2.660      0.008
 CORE2753
    Category 1         0.502      0.147      3.414      0.001
    Category 2         0.498      0.147      3.384      0.001
 CORE2763
    Category 1         0.714      0.162      4.402      0.000
    Category 2         0.286      0.162      1.761      0.078

Latent Class Pattern 4 2 3

 CORE2711
    Category 1         0.962      0.006    151.397      0.000
    Category 2         0.038      0.006      6.036      0.000
 CORE2721
    Category 1         0.962      0.007    143.164      0.000
    Category 2         0.038      0.007      5.596      0.000
 CORE2731
    Category 1         0.996      0.005    201.410      0.000
    Category 2         0.004      0.005      0.741      0.459
 CORE2741
    Category 1         0.991      0.006    167.527      0.000
    Category 2         0.009      0.006      1.490      0.136
 CORE2751
    Category 1         0.944      0.012     77.488      0.000
    Category 2         0.056      0.012      4.588      0.000
 CORE2761
    Category 1         0.984      0.005    192.765      0.000
    Category 2         0.016      0.005      3.117      0.002
 CORE2712
    Category 1         0.774      0.058     13.231      0.000
    Category 2         0.226      0.058      3.871      0.000
 CORE2722
    Category 1         0.716      0.061     11.698      0.000
    Category 2         0.284      0.061      4.648      0.000
 CORE2732
    Category 1         0.661      0.116      5.677      0.000
    Category 2         0.339      0.116      2.914      0.004
 CORE2742
    Category 1         0.380      0.233      1.631      0.103
    Category 2         0.620      0.233      2.660      0.008
 CORE2752
    Category 1         0.502      0.147      3.414      0.001
    Category 2         0.498      0.147      3.384      0.001
 CORE2762
    Category 1         0.714      0.162      4.402      0.000
    Category 2         0.286      0.162      1.761      0.078
 CORE2713
    Category 1         0.661      0.039     17.005      0.000
    Category 2         0.339      0.039      8.713      0.000
 CORE2723
    Category 1         0.640      0.037     17.271      0.000
    Category 2         0.360      0.037      9.728      0.000
 CORE2733
    Category 1         0.925      0.053     17.315      0.000
    Category 2         0.075      0.053      1.403      0.161
 CORE2743
    Category 1         0.842      0.108      7.807      0.000
    Category 2         0.158      0.108      1.469      0.142
 CORE2753
    Category 1         0.257      0.050      5.148      0.000
    Category 2         0.743      0.050     14.910      0.000
 CORE2763
    Category 1         0.411      0.053      7.693      0.000
    Category 2         0.589      0.053     11.041      0.000

Latent Class Pattern 4 2 4

 CORE2711
    Category 1         0.962      0.006    151.397      0.000
    Category 2         0.038      0.006      6.036      0.000
 CORE2721
    Category 1         0.962      0.007    143.164      0.000
    Category 2         0.038      0.007      5.596      0.000
 CORE2731
    Category 1         0.996      0.005    201.410      0.000
    Category 2         0.004      0.005      0.741      0.459
 CORE2741
    Category 1         0.991      0.006    167.527      0.000
    Category 2         0.009      0.006      1.490      0.136
 CORE2751
    Category 1         0.944      0.012     77.488      0.000
    Category 2         0.056      0.012      4.588      0.000
 CORE2761
    Category 1         0.984      0.005    192.765      0.000
    Category 2         0.016      0.005      3.117      0.002
 CORE2712
    Category 1         0.774      0.058     13.231      0.000
    Category 2         0.226      0.058      3.871      0.000
 CORE2722
    Category 1         0.716      0.061     11.698      0.000
    Category 2         0.284      0.061      4.648      0.000
 CORE2732
    Category 1         0.661      0.116      5.677      0.000
    Category 2         0.339      0.116      2.914      0.004
 CORE2742
    Category 1         0.380      0.233      1.631      0.103
    Category 2         0.620      0.233      2.660      0.008
 CORE2752
    Category 1         0.502      0.147      3.414      0.001
    Category 2         0.498      0.147      3.384      0.001
 CORE2762
    Category 1         0.714      0.162      4.402      0.000
    Category 2         0.286      0.162      1.761      0.078
 CORE2713
    Category 1         0.962      0.006    151.397      0.000
    Category 2         0.038      0.006      6.036      0.000
 CORE2723
    Category 1         0.962      0.007    143.164      0.000
    Category 2         0.038      0.007      5.596      0.000
 CORE2733
    Category 1         0.996      0.005    201.410      0.000
    Category 2         0.004      0.005      0.741      0.459
 CORE2743
    Category 1         0.991      0.006    167.527      0.000
    Category 2         0.009      0.006      1.490      0.136
 CORE2753
    Category 1         0.944      0.012     77.488      0.000
    Category 2         0.056      0.012      4.588      0.000
 CORE2763
    Category 1         0.984      0.005    192.765      0.000
    Category 2         0.016      0.005      3.117      0.002

Latent Class Pattern 4 3 1

 CORE2711
    Category 1         0.962      0.006    151.397      0.000
    Category 2         0.038      0.006      6.036      0.000
 CORE2721
    Category 1         0.962      0.007    143.164      0.000
    Category 2         0.038      0.007      5.596      0.000
 CORE2731
    Category 1         0.996      0.005    201.410      0.000
    Category 2         0.004      0.005      0.741      0.459
 CORE2741
    Category 1         0.991      0.006    167.527      0.000
    Category 2         0.009      0.006      1.490      0.136
 CORE2751
    Category 1         0.944      0.012     77.488      0.000
    Category 2         0.056      0.012      4.588      0.000
 CORE2761
    Category 1         0.984      0.005    192.765      0.000
    Category 2         0.016      0.005      3.117      0.002
 CORE2712
    Category 1         0.661      0.039     17.005      0.000
    Category 2         0.339      0.039      8.713      0.000
 CORE2722
    Category 1         0.640      0.037     17.271      0.000
    Category 2         0.360      0.037      9.728      0.000
 CORE2732
    Category 1         0.925      0.053     17.315      0.000
    Category 2         0.075      0.053      1.403      0.161
 CORE2742
    Category 1         0.842      0.108      7.807      0.000
    Category 2         0.158      0.108      1.469      0.142
 CORE2752
    Category 1         0.257      0.050      5.148      0.000
    Category 2         0.743      0.050     14.910      0.000
 CORE2762
    Category 1         0.411      0.053      7.693      0.000
    Category 2         0.589      0.053     11.041      0.000
 CORE2713
    Category 1         0.217      0.066      3.285      0.001
    Category 2         0.783      0.066     11.831      0.000
 CORE2723
    Category 1         0.182      0.065      2.826      0.005
    Category 2         0.818      0.065     12.672      0.000
 CORE2733
    Category 1         0.262      0.067      3.936      0.000
    Category 2         0.738      0.067     11.081      0.000
 CORE2743
    Category 1         0.040      0.053      0.749      0.454
    Category 2         0.960      0.053     17.950      0.000
 CORE2753
    Category 1         0.044      0.020      2.233      0.026
    Category 2         0.956      0.020     49.019      0.000
 CORE2763
    Category 1         0.011      0.014      0.767      0.443
    Category 2         0.989      0.014     71.533      0.000

Latent Class Pattern 4 3 2

 CORE2711
    Category 1         0.962      0.006    151.397      0.000
    Category 2         0.038      0.006      6.036      0.000
 CORE2721
    Category 1         0.962      0.007    143.164      0.000
    Category 2         0.038      0.007      5.596      0.000
 CORE2731
    Category 1         0.996      0.005    201.410      0.000
    Category 2         0.004      0.005      0.741      0.459
 CORE2741
    Category 1         0.991      0.006    167.527      0.000
    Category 2         0.009      0.006      1.490      0.136
 CORE2751
    Category 1         0.944      0.012     77.488      0.000
    Category 2         0.056      0.012      4.588      0.000
 CORE2761
    Category 1         0.984      0.005    192.765      0.000
    Category 2         0.016      0.005      3.117      0.002
 CORE2712
    Category 1         0.661      0.039     17.005      0.000
    Category 2         0.339      0.039      8.713      0.000
 CORE2722
    Category 1         0.640      0.037     17.271      0.000
    Category 2         0.360      0.037      9.728      0.000
 CORE2732
    Category 1         0.925      0.053     17.315      0.000
    Category 2         0.075      0.053      1.403      0.161
 CORE2742
    Category 1         0.842      0.108      7.807      0.000
    Category 2         0.158      0.108      1.469      0.142
 CORE2752
    Category 1         0.257      0.050      5.148      0.000
    Category 2         0.743      0.050     14.910      0.000
 CORE2762
    Category 1         0.411      0.053      7.693      0.000
    Category 2         0.589      0.053     11.041      0.000
 CORE2713
    Category 1         0.774      0.058     13.231      0.000
    Category 2         0.226      0.058      3.871      0.000
 CORE2723
    Category 1         0.716      0.061     11.698      0.000
    Category 2         0.284      0.061      4.648      0.000
 CORE2733
    Category 1         0.661      0.116      5.677      0.000
    Category 2         0.339      0.116      2.914      0.004
 CORE2743
    Category 1         0.380      0.233      1.631      0.103
    Category 2         0.620      0.233      2.660      0.008
 CORE2753
    Category 1         0.502      0.147      3.414      0.001
    Category 2         0.498      0.147      3.384      0.001
 CORE2763
    Category 1         0.714      0.162      4.402      0.000
    Category 2         0.286      0.162      1.761      0.078

Latent Class Pattern 4 3 3

 CORE2711
    Category 1         0.962      0.006    151.397      0.000
    Category 2         0.038      0.006      6.036      0.000
 CORE2721
    Category 1         0.962      0.007    143.164      0.000
    Category 2         0.038      0.007      5.596      0.000
 CORE2731
    Category 1         0.996      0.005    201.410      0.000
    Category 2         0.004      0.005      0.741      0.459
 CORE2741
    Category 1         0.991      0.006    167.527      0.000
    Category 2         0.009      0.006      1.490      0.136
 CORE2751
    Category 1         0.944      0.012     77.488      0.000
    Category 2         0.056      0.012      4.588      0.000
 CORE2761
    Category 1         0.984      0.005    192.765      0.000
    Category 2         0.016      0.005      3.117      0.002
 CORE2712
    Category 1         0.661      0.039     17.005      0.000
    Category 2         0.339      0.039      8.713      0.000
 CORE2722
    Category 1         0.640      0.037     17.271      0.000
    Category 2         0.360      0.037      9.728      0.000
 CORE2732
    Category 1         0.925      0.053     17.315      0.000
    Category 2         0.075      0.053      1.403      0.161
 CORE2742
    Category 1         0.842      0.108      7.807      0.000
    Category 2         0.158      0.108      1.469      0.142
 CORE2752
    Category 1         0.257      0.050      5.148      0.000
    Category 2         0.743      0.050     14.910      0.000
 CORE2762
    Category 1         0.411      0.053      7.693      0.000
    Category 2         0.589      0.053     11.041      0.000
 CORE2713
    Category 1         0.661      0.039     17.005      0.000
    Category 2         0.339      0.039      8.713      0.000
 CORE2723
    Category 1         0.640      0.037     17.271      0.000
    Category 2         0.360      0.037      9.728      0.000
 CORE2733
    Category 1         0.925      0.053     17.315      0.000
    Category 2         0.075      0.053      1.403      0.161
 CORE2743
    Category 1         0.842      0.108      7.807      0.000
    Category 2         0.158      0.108      1.469      0.142
 CORE2753
    Category 1         0.257      0.050      5.148      0.000
    Category 2         0.743      0.050     14.910      0.000
 CORE2763
    Category 1         0.411      0.053      7.693      0.000
    Category 2         0.589      0.053     11.041      0.000

Latent Class Pattern 4 3 4

 CORE2711
    Category 1         0.962      0.006    151.397      0.000
    Category 2         0.038      0.006      6.036      0.000
 CORE2721
    Category 1         0.962      0.007    143.164      0.000
    Category 2         0.038      0.007      5.596      0.000
 CORE2731
    Category 1         0.996      0.005    201.410      0.000
    Category 2         0.004      0.005      0.741      0.459
 CORE2741
    Category 1         0.991      0.006    167.527      0.000
    Category 2         0.009      0.006      1.490      0.136
 CORE2751
    Category 1         0.944      0.012     77.488      0.000
    Category 2         0.056      0.012      4.588      0.000
 CORE2761
    Category 1         0.984      0.005    192.765      0.000
    Category 2         0.016      0.005      3.117      0.002
 CORE2712
    Category 1         0.661      0.039     17.005      0.000
    Category 2         0.339      0.039      8.713      0.000
 CORE2722
    Category 1         0.640      0.037     17.271      0.000
    Category 2         0.360      0.037      9.728      0.000
 CORE2732
    Category 1         0.925      0.053     17.315      0.000
    Category 2         0.075      0.053      1.403      0.161
 CORE2742
    Category 1         0.842      0.108      7.807      0.000
    Category 2         0.158      0.108      1.469      0.142
 CORE2752
    Category 1         0.257      0.050      5.148      0.000
    Category 2         0.743      0.050     14.910      0.000
 CORE2762
    Category 1         0.411      0.053      7.693      0.000
    Category 2         0.589      0.053     11.041      0.000
 CORE2713
    Category 1         0.962      0.006    151.397      0.000
    Category 2         0.038      0.006      6.036      0.000
 CORE2723
    Category 1         0.962      0.007    143.164      0.000
    Category 2         0.038      0.007      5.596      0.000
 CORE2733
    Category 1         0.996      0.005    201.410      0.000
    Category 2         0.004      0.005      0.741      0.459
 CORE2743
    Category 1         0.991      0.006    167.527      0.000
    Category 2         0.009      0.006      1.490      0.136
 CORE2753
    Category 1         0.944      0.012     77.488      0.000
    Category 2         0.056      0.012      4.588      0.000
 CORE2763
    Category 1         0.984      0.005    192.765      0.000
    Category 2         0.016      0.005      3.117      0.002

Latent Class Pattern 4 4 1

 CORE2711
    Category 1         0.962      0.006    151.397      0.000
    Category 2         0.038      0.006      6.036      0.000
 CORE2721
    Category 1         0.962      0.007    143.164      0.000
    Category 2         0.038      0.007      5.596      0.000
 CORE2731
    Category 1         0.996      0.005    201.410      0.000
    Category 2         0.004      0.005      0.741      0.459
 CORE2741
    Category 1         0.991      0.006    167.527      0.000
    Category 2         0.009      0.006      1.490      0.136
 CORE2751
    Category 1         0.944      0.012     77.488      0.000
    Category 2         0.056      0.012      4.588      0.000
 CORE2761
    Category 1         0.984      0.005    192.765      0.000
    Category 2         0.016      0.005      3.117      0.002
 CORE2712
    Category 1         0.962      0.006    151.397      0.000
    Category 2         0.038      0.006      6.036      0.000
 CORE2722
    Category 1         0.962      0.007    143.164      0.000
    Category 2         0.038      0.007      5.596      0.000
 CORE2732
    Category 1         0.996      0.005    201.410      0.000
    Category 2         0.004      0.005      0.741      0.459
 CORE2742
    Category 1         0.991      0.006    167.527      0.000
    Category 2         0.009      0.006      1.490      0.136
 CORE2752
    Category 1         0.944      0.012     77.488      0.000
    Category 2         0.056      0.012      4.588      0.000
 CORE2762
    Category 1         0.984      0.005    192.765      0.000
    Category 2         0.016      0.005      3.117      0.002
 CORE2713
    Category 1         0.217      0.066      3.285      0.001
    Category 2         0.783      0.066     11.831      0.000
 CORE2723
    Category 1         0.182      0.065      2.826      0.005
    Category 2         0.818      0.065     12.672      0.000
 CORE2733
    Category 1         0.262      0.067      3.936      0.000
    Category 2         0.738      0.067     11.081      0.000
 CORE2743
    Category 1         0.040      0.053      0.749      0.454
    Category 2         0.960      0.053     17.950      0.000
 CORE2753
    Category 1         0.044      0.020      2.233      0.026
    Category 2         0.956      0.020     49.019      0.000
 CORE2763
    Category 1         0.011      0.014      0.767      0.443
    Category 2         0.989      0.014     71.533      0.000

Latent Class Pattern 4 4 2

 CORE2711
    Category 1         0.962      0.006    151.397      0.000
    Category 2         0.038      0.006      6.036      0.000
 CORE2721
    Category 1         0.962      0.007    143.164      0.000
    Category 2         0.038      0.007      5.596      0.000
 CORE2731
    Category 1         0.996      0.005    201.410      0.000
    Category 2         0.004      0.005      0.741      0.459
 CORE2741
    Category 1         0.991      0.006    167.527      0.000
    Category 2         0.009      0.006      1.490      0.136
 CORE2751
    Category 1         0.944      0.012     77.488      0.000
    Category 2         0.056      0.012      4.588      0.000
 CORE2761
    Category 1         0.984      0.005    192.765      0.000
    Category 2         0.016      0.005      3.117      0.002
 CORE2712
    Category 1         0.962      0.006    151.397      0.000
    Category 2         0.038      0.006      6.036      0.000
 CORE2722
    Category 1         0.962      0.007    143.164      0.000
    Category 2         0.038      0.007      5.596      0.000
 CORE2732
    Category 1         0.996      0.005    201.410      0.000
    Category 2         0.004      0.005      0.741      0.459
 CORE2742
    Category 1         0.991      0.006    167.527      0.000
    Category 2         0.009      0.006      1.490      0.136
 CORE2752
    Category 1         0.944      0.012     77.488      0.000
    Category 2         0.056      0.012      4.588      0.000
 CORE2762
    Category 1         0.984      0.005    192.765      0.000
    Category 2         0.016      0.005      3.117      0.002
 CORE2713
    Category 1         0.774      0.058     13.231      0.000
    Category 2         0.226      0.058      3.871      0.000
 CORE2723
    Category 1         0.716      0.061     11.698      0.000
    Category 2         0.284      0.061      4.648      0.000
 CORE2733
    Category 1         0.661      0.116      5.677      0.000
    Category 2         0.339      0.116      2.914      0.004
 CORE2743
    Category 1         0.380      0.233      1.631      0.103
    Category 2         0.620      0.233      2.660      0.008
 CORE2753
    Category 1         0.502      0.147      3.414      0.001
    Category 2         0.498      0.147      3.384      0.001
 CORE2763
    Category 1         0.714      0.162      4.402      0.000
    Category 2         0.286      0.162      1.761      0.078

Latent Class Pattern 4 4 3

 CORE2711
    Category 1         0.962      0.006    151.397      0.000
    Category 2         0.038      0.006      6.036      0.000
 CORE2721
    Category 1         0.962      0.007    143.164      0.000
    Category 2         0.038      0.007      5.596      0.000
 CORE2731
    Category 1         0.996      0.005    201.410      0.000
    Category 2         0.004      0.005      0.741      0.459
 CORE2741
    Category 1         0.991      0.006    167.527      0.000
    Category 2         0.009      0.006      1.490      0.136
 CORE2751
    Category 1         0.944      0.012     77.488      0.000
    Category 2         0.056      0.012      4.588      0.000
 CORE2761
    Category 1         0.984      0.005    192.765      0.000
    Category 2         0.016      0.005      3.117      0.002
 CORE2712
    Category 1         0.962      0.006    151.397      0.000
    Category 2         0.038      0.006      6.036      0.000
 CORE2722
    Category 1         0.962      0.007    143.164      0.000
    Category 2         0.038      0.007      5.596      0.000
 CORE2732
    Category 1         0.996      0.005    201.410      0.000
    Category 2         0.004      0.005      0.741      0.459
 CORE2742
    Category 1         0.991      0.006    167.527      0.000
    Category 2         0.009      0.006      1.490      0.136
 CORE2752
    Category 1         0.944      0.012     77.488      0.000
    Category 2         0.056      0.012      4.588      0.000
 CORE2762
    Category 1         0.984      0.005    192.765      0.000
    Category 2         0.016      0.005      3.117      0.002
 CORE2713
    Category 1         0.661      0.039     17.005      0.000
    Category 2         0.339      0.039      8.713      0.000
 CORE2723
    Category 1         0.640      0.037     17.271      0.000
    Category 2         0.360      0.037      9.728      0.000
 CORE2733
    Category 1         0.925      0.053     17.315      0.000
    Category 2         0.075      0.053      1.403      0.161
 CORE2743
    Category 1         0.842      0.108      7.807      0.000
    Category 2         0.158      0.108      1.469      0.142
 CORE2753
    Category 1         0.257      0.050      5.148      0.000
    Category 2         0.743      0.050     14.910      0.000
 CORE2763
    Category 1         0.411      0.053      7.693      0.000
    Category 2         0.589      0.053     11.041      0.000

Latent Class Pattern 4 4 4

 CORE2711
    Category 1         0.962      0.006    151.397      0.000
    Category 2         0.038      0.006      6.036      0.000
 CORE2721
    Category 1         0.962      0.007    143.164      0.000
    Category 2         0.038      0.007      5.596      0.000
 CORE2731
    Category 1         0.996      0.005    201.410      0.000
    Category 2         0.004      0.005      0.741      0.459
 CORE2741
    Category 1         0.991      0.006    167.527      0.000
    Category 2         0.009      0.006      1.490      0.136
 CORE2751
    Category 1         0.944      0.012     77.488      0.000
    Category 2         0.056      0.012      4.588      0.000
 CORE2761
    Category 1         0.984      0.005    192.765      0.000
    Category 2         0.016      0.005      3.117      0.002
 CORE2712
    Category 1         0.962      0.006    151.397      0.000
    Category 2         0.038      0.006      6.036      0.000
 CORE2722
    Category 1         0.962      0.007    143.164      0.000
    Category 2         0.038      0.007      5.596      0.000
 CORE2732
    Category 1         0.996      0.005    201.410      0.000
    Category 2         0.004      0.005      0.741      0.459
 CORE2742
    Category 1         0.991      0.006    167.527      0.000
    Category 2         0.009      0.006      1.490      0.136
 CORE2752
    Category 1         0.944      0.012     77.488      0.000
    Category 2         0.056      0.012      4.588      0.000
 CORE2762
    Category 1         0.984      0.005    192.765      0.000
    Category 2         0.016      0.005      3.117      0.002
 CORE2713
    Category 1         0.962      0.006    151.397      0.000
    Category 2         0.038      0.006      6.036      0.000
 CORE2723
    Category 1         0.962      0.007    143.164      0.000
    Category 2         0.038      0.007      5.596      0.000
 CORE2733
    Category 1         0.996      0.005    201.410      0.000
    Category 2         0.004      0.005      0.741      0.459
 CORE2743
    Category 1         0.991      0.006    167.527      0.000
    Category 2         0.009      0.006      1.490      0.136
 CORE2753
    Category 1         0.944      0.012     77.488      0.000
    Category 2         0.056      0.012      4.588      0.000
 CORE2763
    Category 1         0.984      0.005    192.765      0.000
    Category 2         0.016      0.005      3.117      0.002


LOGISTIC REGRESSION ODDS RATIO RESULTS

Categorical Latent Variables

 C2#1     ON
    GRADE              0.973

 C2#2     ON
    GRADE              0.914

 C2#3     ON
    GRADE              1.189

 C1#1     ON
    GRADE              0.732

 C1#2     ON
    GRADE              1.123

 C1#3     ON
    GRADE              0.958


QUALITY OF NUMERICAL RESULTS

     Condition Number for the Information Matrix              0.191E-09
       (ratio of smallest to largest eigenvalue)


TECHNICAL 1 OUTPUT


     PARAMETER SPECIFICATION FOR LATENT CLASS PATTERN 1 1 1


           NU
              GRADE
              ________
 1                  0


           LAMBDA
              GRADE
              ________
 GRADE              0


           THETA
              GRADE
              ________
 GRADE              0


           ALPHA
              GRADE
              ________
 1                  0


           BETA
              GRADE
              ________
 GRADE              0


           PSI
              GRADE
              ________
 GRADE              0


     PARAMETER SPECIFICATION FOR LATENT CLASS PATTERN 1 1 2


           NU
              GRADE
              ________
 1                  0


           LAMBDA
              GRADE
              ________
 GRADE              0


           THETA
              GRADE
              ________
 GRADE              0


           ALPHA
              GRADE
              ________
 1                  0


           BETA
              GRADE
              ________
 GRADE              0


           PSI
              GRADE
              ________
 GRADE              0


     PARAMETER SPECIFICATION FOR LATENT CLASS PATTERN 1 1 3


           NU
              GRADE
              ________
 1                  0


           LAMBDA
              GRADE
              ________
 GRADE              0


           THETA
              GRADE
              ________
 GRADE              0


           ALPHA
              GRADE
              ________
 1                  0


           BETA
              GRADE
              ________
 GRADE              0


           PSI
              GRADE
              ________
 GRADE              0


     PARAMETER SPECIFICATION FOR LATENT CLASS PATTERN 1 1 4


           NU
              GRADE
              ________
 1                  0


           LAMBDA
              GRADE
              ________
 GRADE              0


           THETA
              GRADE
              ________
 GRADE              0


           ALPHA
              GRADE
              ________
 1                  0


           BETA
              GRADE
              ________
 GRADE              0


           PSI
              GRADE
              ________
 GRADE              0


     PARAMETER SPECIFICATION FOR LATENT CLASS PATTERN 1 2 1


           NU
              GRADE
              ________
 1                  0


           LAMBDA
              GRADE
              ________
 GRADE              0


           THETA
              GRADE
              ________
 GRADE              0


           ALPHA
              GRADE
              ________
 1                  0


           BETA
              GRADE
              ________
 GRADE              0


           PSI
              GRADE
              ________
 GRADE              0


     PARAMETER SPECIFICATION FOR LATENT CLASS PATTERN 1 2 2


           NU
              GRADE
              ________
 1                  0


           LAMBDA
              GRADE
              ________
 GRADE              0


           THETA
              GRADE
              ________
 GRADE              0


           ALPHA
              GRADE
              ________
 1                  0


           BETA
              GRADE
              ________
 GRADE              0


           PSI
              GRADE
              ________
 GRADE              0


     PARAMETER SPECIFICATION FOR LATENT CLASS PATTERN 1 2 3


           NU
              GRADE
              ________
 1                  0


           LAMBDA
              GRADE
              ________
 GRADE              0


           THETA
              GRADE
              ________
 GRADE              0


           ALPHA
              GRADE
              ________
 1                  0


           BETA
              GRADE
              ________
 GRADE              0


           PSI
              GRADE
              ________
 GRADE              0


     PARAMETER SPECIFICATION FOR LATENT CLASS PATTERN 1 2 4


           NU
              GRADE
              ________
 1                  0


           LAMBDA
              GRADE
              ________
 GRADE              0


           THETA
              GRADE
              ________
 GRADE              0


           ALPHA
              GRADE
              ________
 1                  0


           BETA
              GRADE
              ________
 GRADE              0


           PSI
              GRADE
              ________
 GRADE              0


     PARAMETER SPECIFICATION FOR LATENT CLASS PATTERN 1 3 1


           NU
              GRADE
              ________
 1                  0


           LAMBDA
              GRADE
              ________
 GRADE              0


           THETA
              GRADE
              ________
 GRADE              0


           ALPHA
              GRADE
              ________
 1                  0


           BETA
              GRADE
              ________
 GRADE              0


           PSI
              GRADE
              ________
 GRADE              0


     PARAMETER SPECIFICATION FOR LATENT CLASS PATTERN 1 3 2


           NU
              GRADE
              ________
 1                  0


           LAMBDA
              GRADE
              ________
 GRADE              0


           THETA
              GRADE
              ________
 GRADE              0


           ALPHA
              GRADE
              ________
 1                  0


           BETA
              GRADE
              ________
 GRADE              0


           PSI
              GRADE
              ________
 GRADE              0


     PARAMETER SPECIFICATION FOR LATENT CLASS PATTERN 1 3 3


           NU
              GRADE
              ________
 1                  0


           LAMBDA
              GRADE
              ________
 GRADE              0


           THETA
              GRADE
              ________
 GRADE              0


           ALPHA
              GRADE
              ________
 1                  0


           BETA
              GRADE
              ________
 GRADE              0


           PSI
              GRADE
              ________
 GRADE              0


     PARAMETER SPECIFICATION FOR LATENT CLASS PATTERN 1 3 4


           NU
              GRADE
              ________
 1                  0


           LAMBDA
              GRADE
              ________
 GRADE              0


           THETA
              GRADE
              ________
 GRADE              0


           ALPHA
              GRADE
              ________
 1                  0


           BETA
              GRADE
              ________
 GRADE              0


           PSI
              GRADE
              ________
 GRADE              0


     PARAMETER SPECIFICATION FOR LATENT CLASS PATTERN 1 4 1


           NU
              GRADE
              ________
 1                  0


           LAMBDA
              GRADE
              ________
 GRADE              0


           THETA
              GRADE
              ________
 GRADE              0


           ALPHA
              GRADE
              ________
 1                  0


           BETA
              GRADE
              ________
 GRADE              0


           PSI
              GRADE
              ________
 GRADE              0


     PARAMETER SPECIFICATION FOR LATENT CLASS PATTERN 1 4 2


           NU
              GRADE
              ________
 1                  0


           LAMBDA
              GRADE
              ________
 GRADE              0


           THETA
              GRADE
              ________
 GRADE              0


           ALPHA
              GRADE
              ________
 1                  0


           BETA
              GRADE
              ________
 GRADE              0


           PSI
              GRADE
              ________
 GRADE              0


     PARAMETER SPECIFICATION FOR LATENT CLASS PATTERN 1 4 3


           NU
              GRADE
              ________
 1                  0


           LAMBDA
              GRADE
              ________
 GRADE              0


           THETA
              GRADE
              ________
 GRADE              0


           ALPHA
              GRADE
              ________
 1                  0


           BETA
              GRADE
              ________
 GRADE              0


           PSI
              GRADE
              ________
 GRADE              0


     PARAMETER SPECIFICATION FOR LATENT CLASS PATTERN 1 4 4


           NU
              GRADE
              ________
 1                  0


           LAMBDA
              GRADE
              ________
 GRADE              0


           THETA
              GRADE
              ________
 GRADE              0


           ALPHA
              GRADE
              ________
 1                  0


           BETA
              GRADE
              ________
 GRADE              0


           PSI
              GRADE
              ________
 GRADE              0


     PARAMETER SPECIFICATION FOR LATENT CLASS PATTERN 2 1 1


           NU
              GRADE
              ________
 1                  0


           LAMBDA
              GRADE
              ________
 GRADE              0


           THETA
              GRADE
              ________
 GRADE              0


           ALPHA
              GRADE
              ________
 1                  0


           BETA
              GRADE
              ________
 GRADE              0


           PSI
              GRADE
              ________
 GRADE              0


     PARAMETER SPECIFICATION FOR LATENT CLASS PATTERN 2 1 2


           NU
              GRADE
              ________
 1                  0


           LAMBDA
              GRADE
              ________
 GRADE              0


           THETA
              GRADE
              ________
 GRADE              0


           ALPHA
              GRADE
              ________
 1                  0


           BETA
              GRADE
              ________
 GRADE              0


           PSI
              GRADE
              ________
 GRADE              0


     PARAMETER SPECIFICATION FOR LATENT CLASS PATTERN 2 1 3


           NU
              GRADE
              ________
 1                  0


           LAMBDA
              GRADE
              ________
 GRADE              0


           THETA
              GRADE
              ________
 GRADE              0


           ALPHA
              GRADE
              ________
 1                  0


           BETA
              GRADE
              ________
 GRADE              0


           PSI
              GRADE
              ________
 GRADE              0


     PARAMETER SPECIFICATION FOR LATENT CLASS PATTERN 2 1 4


           NU
              GRADE
              ________
 1                  0


           LAMBDA
              GRADE
              ________
 GRADE              0


           THETA
              GRADE
              ________
 GRADE              0


           ALPHA
              GRADE
              ________
 1                  0


           BETA
              GRADE
              ________
 GRADE              0


           PSI
              GRADE
              ________
 GRADE              0


     PARAMETER SPECIFICATION FOR LATENT CLASS PATTERN 2 2 1


           NU
              GRADE
              ________
 1                  0


           LAMBDA
              GRADE
              ________
 GRADE              0


           THETA
              GRADE
              ________
 GRADE              0


           ALPHA
              GRADE
              ________
 1                  0


           BETA
              GRADE
              ________
 GRADE              0


           PSI
              GRADE
              ________
 GRADE              0


     PARAMETER SPECIFICATION FOR LATENT CLASS PATTERN 2 2 2


           NU
              GRADE
              ________
 1                  0


           LAMBDA
              GRADE
              ________
 GRADE              0


           THETA
              GRADE
              ________
 GRADE              0


           ALPHA
              GRADE
              ________
 1                  0


           BETA
              GRADE
              ________
 GRADE              0


           PSI
              GRADE
              ________
 GRADE              0


     PARAMETER SPECIFICATION FOR LATENT CLASS PATTERN 2 2 3


           NU
              GRADE
              ________
 1                  0


           LAMBDA
              GRADE
              ________
 GRADE              0


           THETA
              GRADE
              ________
 GRADE              0


           ALPHA
              GRADE
              ________
 1                  0


           BETA
              GRADE
              ________
 GRADE              0


           PSI
              GRADE
              ________
 GRADE              0


     PARAMETER SPECIFICATION FOR LATENT CLASS PATTERN 2 2 4


           NU
              GRADE
              ________
 1                  0


           LAMBDA
              GRADE
              ________
 GRADE              0


           THETA
              GRADE
              ________
 GRADE              0


           ALPHA
              GRADE
              ________
 1                  0


           BETA
              GRADE
              ________
 GRADE              0


           PSI
              GRADE
              ________
 GRADE              0


     PARAMETER SPECIFICATION FOR LATENT CLASS PATTERN 2 3 1


           NU
              GRADE
              ________
 1                  0


           LAMBDA
              GRADE
              ________
 GRADE              0


           THETA
              GRADE
              ________
 GRADE              0


           ALPHA
              GRADE
              ________
 1                  0


           BETA
              GRADE
              ________
 GRADE              0


           PSI
              GRADE
              ________
 GRADE              0


     PARAMETER SPECIFICATION FOR LATENT CLASS PATTERN 2 3 2


           NU
              GRADE
              ________
 1                  0


           LAMBDA
              GRADE
              ________
 GRADE              0


           THETA
              GRADE
              ________
 GRADE              0


           ALPHA
              GRADE
              ________
 1                  0


           BETA
              GRADE
              ________
 GRADE              0


           PSI
              GRADE
              ________
 GRADE              0


     PARAMETER SPECIFICATION FOR LATENT CLASS PATTERN 2 3 3


           NU
              GRADE
              ________
 1                  0


           LAMBDA
              GRADE
              ________
 GRADE              0


           THETA
              GRADE
              ________
 GRADE              0


           ALPHA
              GRADE
              ________
 1                  0


           BETA
              GRADE
              ________
 GRADE              0


           PSI
              GRADE
              ________
 GRADE              0


     PARAMETER SPECIFICATION FOR LATENT CLASS PATTERN 2 3 4


           NU
              GRADE
              ________
 1                  0


           LAMBDA
              GRADE
              ________
 GRADE              0


           THETA
              GRADE
              ________
 GRADE              0


           ALPHA
              GRADE
              ________
 1                  0


           BETA
              GRADE
              ________
 GRADE              0


           PSI
              GRADE
              ________
 GRADE              0


     PARAMETER SPECIFICATION FOR LATENT CLASS PATTERN 2 4 1


           NU
              GRADE
              ________
 1                  0


           LAMBDA
              GRADE
              ________
 GRADE              0


           THETA
              GRADE
              ________
 GRADE              0


           ALPHA
              GRADE
              ________
 1                  0


           BETA
              GRADE
              ________
 GRADE              0


           PSI
              GRADE
              ________
 GRADE              0


     PARAMETER SPECIFICATION FOR LATENT CLASS PATTERN 2 4 2


           NU
              GRADE
              ________
 1                  0


           LAMBDA
              GRADE
              ________
 GRADE              0


           THETA
              GRADE
              ________
 GRADE              0


           ALPHA
              GRADE
              ________
 1                  0


           BETA
              GRADE
              ________
 GRADE              0


           PSI
              GRADE
              ________
 GRADE              0


     PARAMETER SPECIFICATION FOR LATENT CLASS PATTERN 2 4 3


           NU
              GRADE
              ________
 1                  0


           LAMBDA
              GRADE
              ________
 GRADE              0


           THETA
              GRADE
              ________
 GRADE              0


           ALPHA
              GRADE
              ________
 1                  0


           BETA
              GRADE
              ________
 GRADE              0


           PSI
              GRADE
              ________
 GRADE              0


     PARAMETER SPECIFICATION FOR LATENT CLASS PATTERN 2 4 4


           NU
              GRADE
              ________
 1                  0


           LAMBDA
              GRADE
              ________
 GRADE              0


           THETA
              GRADE
              ________
 GRADE              0


           ALPHA
              GRADE
              ________
 1                  0


           BETA
              GRADE
              ________
 GRADE              0


           PSI
              GRADE
              ________
 GRADE              0


     PARAMETER SPECIFICATION FOR LATENT CLASS PATTERN 3 1 1


           NU
              GRADE
              ________
 1                  0


           LAMBDA
              GRADE
              ________
 GRADE              0


           THETA
              GRADE
              ________
 GRADE              0


           ALPHA
              GRADE
              ________
 1                  0


           BETA
              GRADE
              ________
 GRADE              0


           PSI
              GRADE
              ________
 GRADE              0


     PARAMETER SPECIFICATION FOR LATENT CLASS PATTERN 3 1 2


           NU
              GRADE
              ________
 1                  0


           LAMBDA
              GRADE
              ________
 GRADE              0


           THETA
              GRADE
              ________
 GRADE              0


           ALPHA
              GRADE
              ________
 1                  0


           BETA
              GRADE
              ________
 GRADE              0


           PSI
              GRADE
              ________
 GRADE              0


     PARAMETER SPECIFICATION FOR LATENT CLASS PATTERN 3 1 3


           NU
              GRADE
              ________
 1                  0


           LAMBDA
              GRADE
              ________
 GRADE              0


           THETA
              GRADE
              ________
 GRADE              0


           ALPHA
              GRADE
              ________
 1                  0


           BETA
              GRADE
              ________
 GRADE              0


           PSI
              GRADE
              ________
 GRADE              0


     PARAMETER SPECIFICATION FOR LATENT CLASS PATTERN 3 1 4


           NU
              GRADE
              ________
 1                  0


           LAMBDA
              GRADE
              ________
 GRADE              0


           THETA
              GRADE
              ________
 GRADE              0


           ALPHA
              GRADE
              ________
 1                  0


           BETA
              GRADE
              ________
 GRADE              0


           PSI
              GRADE
              ________
 GRADE              0


     PARAMETER SPECIFICATION FOR LATENT CLASS PATTERN 3 2 1


           NU
              GRADE
              ________
 1                  0


           LAMBDA
              GRADE
              ________
 GRADE              0


           THETA
              GRADE
              ________
 GRADE              0


           ALPHA
              GRADE
              ________
 1                  0


           BETA
              GRADE
              ________
 GRADE              0


           PSI
              GRADE
              ________
 GRADE              0


     PARAMETER SPECIFICATION FOR LATENT CLASS PATTERN 3 2 2


           NU
              GRADE
              ________
 1                  0


           LAMBDA
              GRADE
              ________
 GRADE              0


           THETA
              GRADE
              ________
 GRADE              0


           ALPHA
              GRADE
              ________
 1                  0


           BETA
              GRADE
              ________
 GRADE              0


           PSI
              GRADE
              ________
 GRADE              0


     PARAMETER SPECIFICATION FOR LATENT CLASS PATTERN 3 2 3


           NU
              GRADE
              ________
 1                  0


           LAMBDA
              GRADE
              ________
 GRADE              0


           THETA
              GRADE
              ________
 GRADE              0


           ALPHA
              GRADE
              ________
 1                  0


           BETA
              GRADE
              ________
 GRADE              0


           PSI
              GRADE
              ________
 GRADE              0


     PARAMETER SPECIFICATION FOR LATENT CLASS PATTERN 3 2 4


           NU
              GRADE
              ________
 1                  0


           LAMBDA
              GRADE
              ________
 GRADE              0


           THETA
              GRADE
              ________
 GRADE              0


           ALPHA
              GRADE
              ________
 1                  0


           BETA
              GRADE
              ________
 GRADE              0


           PSI
              GRADE
              ________
 GRADE              0


     PARAMETER SPECIFICATION FOR LATENT CLASS PATTERN 3 3 1


           NU
              GRADE
              ________
 1                  0


           LAMBDA
              GRADE
              ________
 GRADE              0


           THETA
              GRADE
              ________
 GRADE              0


           ALPHA
              GRADE
              ________
 1                  0


           BETA
              GRADE
              ________
 GRADE              0


           PSI
              GRADE
              ________
 GRADE              0


     PARAMETER SPECIFICATION FOR LATENT CLASS PATTERN 3 3 2


           NU
              GRADE
              ________
 1                  0


           LAMBDA
              GRADE
              ________
 GRADE              0


           THETA
              GRADE
              ________
 GRADE              0


           ALPHA
              GRADE
              ________
 1                  0


           BETA
              GRADE
              ________
 GRADE              0


           PSI
              GRADE
              ________
 GRADE              0


     PARAMETER SPECIFICATION FOR LATENT CLASS PATTERN 3 3 3


           NU
              GRADE
              ________
 1                  0


           LAMBDA
              GRADE
              ________
 GRADE              0


           THETA
              GRADE
              ________
 GRADE              0


           ALPHA
              GRADE
              ________
 1                  0


           BETA
              GRADE
              ________
 GRADE              0


           PSI
              GRADE
              ________
 GRADE              0


     PARAMETER SPECIFICATION FOR LATENT CLASS PATTERN 3 3 4


           NU
              GRADE
              ________
 1                  0


           LAMBDA
              GRADE
              ________
 GRADE              0


           THETA
              GRADE
              ________
 GRADE              0


           ALPHA
              GRADE
              ________
 1                  0


           BETA
              GRADE
              ________
 GRADE              0


           PSI
              GRADE
              ________
 GRADE              0


     PARAMETER SPECIFICATION FOR LATENT CLASS PATTERN 3 4 1


           NU
              GRADE
              ________
 1                  0


           LAMBDA
              GRADE
              ________
 GRADE              0


           THETA
              GRADE
              ________
 GRADE              0


           ALPHA
              GRADE
              ________
 1                  0


           BETA
              GRADE
              ________
 GRADE              0


           PSI
              GRADE
              ________
 GRADE              0


     PARAMETER SPECIFICATION FOR LATENT CLASS PATTERN 3 4 2


           NU
              GRADE
              ________
 1                  0


           LAMBDA
              GRADE
              ________
 GRADE              0


           THETA
              GRADE
              ________
 GRADE              0


           ALPHA
              GRADE
              ________
 1                  0


           BETA
              GRADE
              ________
 GRADE              0


           PSI
              GRADE
              ________
 GRADE              0


     PARAMETER SPECIFICATION FOR LATENT CLASS PATTERN 3 4 3


           NU
              GRADE
              ________
 1                  0


           LAMBDA
              GRADE
              ________
 GRADE              0


           THETA
              GRADE
              ________
 GRADE              0


           ALPHA
              GRADE
              ________
 1                  0


           BETA
              GRADE
              ________
 GRADE              0


           PSI
              GRADE
              ________
 GRADE              0


     PARAMETER SPECIFICATION FOR LATENT CLASS PATTERN 3 4 4


           NU
              GRADE
              ________
 1                  0


           LAMBDA
              GRADE
              ________
 GRADE              0


           THETA
              GRADE
              ________
 GRADE              0


           ALPHA
              GRADE
              ________
 1                  0


           BETA
              GRADE
              ________
 GRADE              0


           PSI
              GRADE
              ________
 GRADE              0


     PARAMETER SPECIFICATION FOR LATENT CLASS PATTERN 4 1 1


           NU
              GRADE
              ________
 1                  0


           LAMBDA
              GRADE
              ________
 GRADE              0


           THETA
              GRADE
              ________
 GRADE              0


           ALPHA
              GRADE
              ________
 1                  0


           BETA
              GRADE
              ________
 GRADE              0


           PSI
              GRADE
              ________
 GRADE              0


     PARAMETER SPECIFICATION FOR LATENT CLASS PATTERN 4 1 2


           NU
              GRADE
              ________
 1                  0


           LAMBDA
              GRADE
              ________
 GRADE              0


           THETA
              GRADE
              ________
 GRADE              0


           ALPHA
              GRADE
              ________
 1                  0


           BETA
              GRADE
              ________
 GRADE              0


           PSI
              GRADE
              ________
 GRADE              0


     PARAMETER SPECIFICATION FOR LATENT CLASS PATTERN 4 1 3


           NU
              GRADE
              ________
 1                  0


           LAMBDA
              GRADE
              ________
 GRADE              0


           THETA
              GRADE
              ________
 GRADE              0


           ALPHA
              GRADE
              ________
 1                  0


           BETA
              GRADE
              ________
 GRADE              0


           PSI
              GRADE
              ________
 GRADE              0


     PARAMETER SPECIFICATION FOR LATENT CLASS PATTERN 4 1 4


           NU
              GRADE
              ________
 1                  0


           LAMBDA
              GRADE
              ________
 GRADE              0


           THETA
              GRADE
              ________
 GRADE              0


           ALPHA
              GRADE
              ________
 1                  0


           BETA
              GRADE
              ________
 GRADE              0


           PSI
              GRADE
              ________
 GRADE              0


     PARAMETER SPECIFICATION FOR LATENT CLASS PATTERN 4 2 1


           NU
              GRADE
              ________
 1                  0


           LAMBDA
              GRADE
              ________
 GRADE              0


           THETA
              GRADE
              ________
 GRADE              0


           ALPHA
              GRADE
              ________
 1                  0


           BETA
              GRADE
              ________
 GRADE              0


           PSI
              GRADE
              ________
 GRADE              0


     PARAMETER SPECIFICATION FOR LATENT CLASS PATTERN 4 2 2


           NU
              GRADE
              ________
 1                  0


           LAMBDA
              GRADE
              ________
 GRADE              0


           THETA
              GRADE
              ________
 GRADE              0


           ALPHA
              GRADE
              ________
 1                  0


           BETA
              GRADE
              ________
 GRADE              0


           PSI
              GRADE
              ________
 GRADE              0


     PARAMETER SPECIFICATION FOR LATENT CLASS PATTERN 4 2 3


           NU
              GRADE
              ________
 1                  0


           LAMBDA
              GRADE
              ________
 GRADE              0


           THETA
              GRADE
              ________
 GRADE              0


           ALPHA
              GRADE
              ________
 1                  0


           BETA
              GRADE
              ________
 GRADE              0


           PSI
              GRADE
              ________
 GRADE              0


     PARAMETER SPECIFICATION FOR LATENT CLASS PATTERN 4 2 4


           NU
              GRADE
              ________
 1                  0


           LAMBDA
              GRADE
              ________
 GRADE              0


           THETA
              GRADE
              ________
 GRADE              0


           ALPHA
              GRADE
              ________
 1                  0


           BETA
              GRADE
              ________
 GRADE              0


           PSI
              GRADE
              ________
 GRADE              0


     PARAMETER SPECIFICATION FOR LATENT CLASS PATTERN 4 3 1


           NU
              GRADE
              ________
 1                  0


           LAMBDA
              GRADE
              ________
 GRADE              0


           THETA
              GRADE
              ________
 GRADE              0


           ALPHA
              GRADE
              ________
 1                  0


           BETA
              GRADE
              ________
 GRADE              0


           PSI
              GRADE
              ________
 GRADE              0


     PARAMETER SPECIFICATION FOR LATENT CLASS PATTERN 4 3 2


           NU
              GRADE
              ________
 1                  0


           LAMBDA
              GRADE
              ________
 GRADE              0


           THETA
              GRADE
              ________
 GRADE              0


           ALPHA
              GRADE
              ________
 1                  0


           BETA
              GRADE
              ________
 GRADE              0


           PSI
              GRADE
              ________
 GRADE              0


     PARAMETER SPECIFICATION FOR LATENT CLASS PATTERN 4 3 3


           NU
              GRADE
              ________
 1                  0


           LAMBDA
              GRADE
              ________
 GRADE              0


           THETA
              GRADE
              ________
 GRADE              0


           ALPHA
              GRADE
              ________
 1                  0


           BETA
              GRADE
              ________
 GRADE              0


           PSI
              GRADE
              ________
 GRADE              0


     PARAMETER SPECIFICATION FOR LATENT CLASS PATTERN 4 3 4


           NU
              GRADE
              ________
 1                  0


           LAMBDA
              GRADE
              ________
 GRADE              0


           THETA
              GRADE
              ________
 GRADE              0


           ALPHA
              GRADE
              ________
 1                  0


           BETA
              GRADE
              ________
 GRADE              0


           PSI
              GRADE
              ________
 GRADE              0


     PARAMETER SPECIFICATION FOR LATENT CLASS PATTERN 4 4 1


           NU
              GRADE
              ________
 1                  0


           LAMBDA
              GRADE
              ________
 GRADE              0


           THETA
              GRADE
              ________
 GRADE              0


           ALPHA
              GRADE
              ________
 1                  0


           BETA
              GRADE
              ________
 GRADE              0


           PSI
              GRADE
              ________
 GRADE              0


     PARAMETER SPECIFICATION FOR LATENT CLASS PATTERN 4 4 2


           NU
              GRADE
              ________
 1                  0


           LAMBDA
              GRADE
              ________
 GRADE              0


           THETA
              GRADE
              ________
 GRADE              0


           ALPHA
              GRADE
              ________
 1                  0


           BETA
              GRADE
              ________
 GRADE              0


           PSI
              GRADE
              ________
 GRADE              0


     PARAMETER SPECIFICATION FOR LATENT CLASS PATTERN 4 4 3


           NU
              GRADE
              ________
 1                  0


           LAMBDA
              GRADE
              ________
 GRADE              0


           THETA
              GRADE
              ________
 GRADE              0


           ALPHA
              GRADE
              ________
 1                  0


           BETA
              GRADE
              ________
 GRADE              0


           PSI
              GRADE
              ________
 GRADE              0


     PARAMETER SPECIFICATION FOR LATENT CLASS PATTERN 4 4 4


           NU
              GRADE
              ________
 1                  0


           LAMBDA
              GRADE
              ________
 GRADE              0


           THETA
              GRADE
              ________
 GRADE              0


           ALPHA
              GRADE
              ________
 1                  0


           BETA
              GRADE
              ________
 GRADE              0


           PSI
              GRADE
              ________
 GRADE              0


     PARAMETER SPECIFICATION FOR LATENT CLASS INDICATOR MODEL PART


           TAU(U) FOR LATENT CLASS PATTERN 1 1 1
              CORE2711      CORE2721      CORE2731      CORE2741      CORE2751
              ________      ________      ________      ________      ________
 1                  1             2             3             4             5


           TAU(U) FOR LATENT CLASS PATTERN 1 1 1
              CORE2761      CORE2712      CORE2722      CORE2732      CORE2742
              ________      ________      ________      ________      ________
 1                  6             1             2             3             4


           TAU(U) FOR LATENT CLASS PATTERN 1 1 1
              CORE2752      CORE2762      CORE2713      CORE2723      CORE2733
              ________      ________      ________      ________      ________
 1                  5             6             1             2             3


           TAU(U) FOR LATENT CLASS PATTERN 1 1 1
              CORE2743      CORE2753      CORE2763
              ________      ________      ________
 1                  4             5             6


           TAU(U) FOR LATENT CLASS PATTERN 1 1 2
              CORE2711      CORE2721      CORE2731      CORE2741      CORE2751
              ________      ________      ________      ________      ________
 1                  1             2             3             4             5


           TAU(U) FOR LATENT CLASS PATTERN 1 1 2
              CORE2761      CORE2712      CORE2722      CORE2732      CORE2742
              ________      ________      ________      ________      ________
 1                  6             1             2             3             4


           TAU(U) FOR LATENT CLASS PATTERN 1 1 2
              CORE2752      CORE2762      CORE2713      CORE2723      CORE2733
              ________      ________      ________      ________      ________
 1                  5             6             7             8             9


           TAU(U) FOR LATENT CLASS PATTERN 1 1 2
              CORE2743      CORE2753      CORE2763
              ________      ________      ________
 1                 10            11            12


           TAU(U) FOR LATENT CLASS PATTERN 1 1 3
              CORE2711      CORE2721      CORE2731      CORE2741      CORE2751
              ________      ________      ________      ________      ________
 1                  1             2             3             4             5


           TAU(U) FOR LATENT CLASS PATTERN 1 1 3
              CORE2761      CORE2712      CORE2722      CORE2732      CORE2742
              ________      ________      ________      ________      ________
 1                  6             1             2             3             4


           TAU(U) FOR LATENT CLASS PATTERN 1 1 3
              CORE2752      CORE2762      CORE2713      CORE2723      CORE2733
              ________      ________      ________      ________      ________
 1                  5             6            13            14            15


           TAU(U) FOR LATENT CLASS PATTERN 1 1 3
              CORE2743      CORE2753      CORE2763
              ________      ________      ________
 1                 16            17            18


           TAU(U) FOR LATENT CLASS PATTERN 1 1 4
              CORE2711      CORE2721      CORE2731      CORE2741      CORE2751
              ________      ________      ________      ________      ________
 1                  1             2             3             4             5


           TAU(U) FOR LATENT CLASS PATTERN 1 1 4
              CORE2761      CORE2712      CORE2722      CORE2732      CORE2742
              ________      ________      ________      ________      ________
 1                  6             1             2             3             4


           TAU(U) FOR LATENT CLASS PATTERN 1 1 4
              CORE2752      CORE2762      CORE2713      CORE2723      CORE2733
              ________      ________      ________      ________      ________
 1                  5             6            19            20            21


           TAU(U) FOR LATENT CLASS PATTERN 1 1 4
              CORE2743      CORE2753      CORE2763
              ________      ________      ________
 1                 22            23            24


           TAU(U) FOR LATENT CLASS PATTERN 1 2 1
              CORE2711      CORE2721      CORE2731      CORE2741      CORE2751
              ________      ________      ________      ________      ________
 1                  1             2             3             4             5


           TAU(U) FOR LATENT CLASS PATTERN 1 2 1
              CORE2761      CORE2712      CORE2722      CORE2732      CORE2742
              ________      ________      ________      ________      ________
 1                  6             7             8             9            10


           TAU(U) FOR LATENT CLASS PATTERN 1 2 1
              CORE2752      CORE2762      CORE2713      CORE2723      CORE2733
              ________      ________      ________      ________      ________
 1                 11            12             1             2             3


           TAU(U) FOR LATENT CLASS PATTERN 1 2 1
              CORE2743      CORE2753      CORE2763
              ________      ________      ________
 1                  4             5             6


           TAU(U) FOR LATENT CLASS PATTERN 1 2 2
              CORE2711      CORE2721      CORE2731      CORE2741      CORE2751
              ________      ________      ________      ________      ________
 1                  1             2             3             4             5


           TAU(U) FOR LATENT CLASS PATTERN 1 2 2
              CORE2761      CORE2712      CORE2722      CORE2732      CORE2742
              ________      ________      ________      ________      ________
 1                  6             7             8             9            10


           TAU(U) FOR LATENT CLASS PATTERN 1 2 2
              CORE2752      CORE2762      CORE2713      CORE2723      CORE2733
              ________      ________      ________      ________      ________
 1                 11            12             7             8             9


           TAU(U) FOR LATENT CLASS PATTERN 1 2 2
              CORE2743      CORE2753      CORE2763
              ________      ________      ________
 1                 10            11            12


           TAU(U) FOR LATENT CLASS PATTERN 1 2 3
              CORE2711      CORE2721      CORE2731      CORE2741      CORE2751
              ________      ________      ________      ________      ________
 1                  1             2             3             4             5


           TAU(U) FOR LATENT CLASS PATTERN 1 2 3
              CORE2761      CORE2712      CORE2722      CORE2732      CORE2742
              ________      ________      ________      ________      ________
 1                  6             7             8             9            10


           TAU(U) FOR LATENT CLASS PATTERN 1 2 3
              CORE2752      CORE2762      CORE2713      CORE2723      CORE2733
              ________      ________      ________      ________      ________
 1                 11            12            13            14            15


           TAU(U) FOR LATENT CLASS PATTERN 1 2 3
              CORE2743      CORE2753      CORE2763
              ________      ________      ________
 1                 16            17            18


           TAU(U) FOR LATENT CLASS PATTERN 1 2 4
              CORE2711      CORE2721      CORE2731      CORE2741      CORE2751
              ________      ________      ________      ________      ________
 1                  1             2             3             4             5


           TAU(U) FOR LATENT CLASS PATTERN 1 2 4
              CORE2761      CORE2712      CORE2722      CORE2732      CORE2742
              ________      ________      ________      ________      ________
 1                  6             7             8             9            10


           TAU(U) FOR LATENT CLASS PATTERN 1 2 4
              CORE2752      CORE2762      CORE2713      CORE2723      CORE2733
              ________      ________      ________      ________      ________
 1                 11            12            19            20            21


           TAU(U) FOR LATENT CLASS PATTERN 1 2 4
              CORE2743      CORE2753      CORE2763
              ________      ________      ________
 1                 22            23            24


           TAU(U) FOR LATENT CLASS PATTERN 1 3 1
              CORE2711      CORE2721      CORE2731      CORE2741      CORE2751
              ________      ________      ________      ________      ________
 1                  1             2             3             4             5


           TAU(U) FOR LATENT CLASS PATTERN 1 3 1
              CORE2761      CORE2712      CORE2722      CORE2732      CORE2742
              ________      ________      ________      ________      ________
 1                  6            13            14            15            16


           TAU(U) FOR LATENT CLASS PATTERN 1 3 1
              CORE2752      CORE2762      CORE2713      CORE2723      CORE2733
              ________      ________      ________      ________      ________
 1                 17            18             1             2             3


           TAU(U) FOR LATENT CLASS PATTERN 1 3 1
              CORE2743      CORE2753      CORE2763
              ________      ________      ________
 1                  4             5             6


           TAU(U) FOR LATENT CLASS PATTERN 1 3 2
              CORE2711      CORE2721      CORE2731      CORE2741      CORE2751
              ________      ________      ________      ________      ________
 1                  1             2             3             4             5


           TAU(U) FOR LATENT CLASS PATTERN 1 3 2
              CORE2761      CORE2712      CORE2722      CORE2732      CORE2742
              ________      ________      ________      ________      ________
 1                  6            13            14            15            16


           TAU(U) FOR LATENT CLASS PATTERN 1 3 2
              CORE2752      CORE2762      CORE2713      CORE2723      CORE2733
              ________      ________      ________      ________      ________
 1                 17            18             7             8             9


           TAU(U) FOR LATENT CLASS PATTERN 1 3 2
              CORE2743      CORE2753      CORE2763
              ________      ________      ________
 1                 10            11            12


           TAU(U) FOR LATENT CLASS PATTERN 1 3 3
              CORE2711      CORE2721      CORE2731      CORE2741      CORE2751
              ________      ________      ________      ________      ________
 1                  1             2             3             4             5


           TAU(U) FOR LATENT CLASS PATTERN 1 3 3
              CORE2761      CORE2712      CORE2722      CORE2732      CORE2742
              ________      ________      ________      ________      ________
 1                  6            13            14            15            16


           TAU(U) FOR LATENT CLASS PATTERN 1 3 3
              CORE2752      CORE2762      CORE2713      CORE2723      CORE2733
              ________      ________      ________      ________      ________
 1                 17            18            13            14            15


           TAU(U) FOR LATENT CLASS PATTERN 1 3 3
              CORE2743      CORE2753      CORE2763
              ________      ________      ________
 1                 16            17            18


           TAU(U) FOR LATENT CLASS PATTERN 1 3 4
              CORE2711      CORE2721      CORE2731      CORE2741      CORE2751
              ________      ________      ________      ________      ________
 1                  1             2             3             4             5


           TAU(U) FOR LATENT CLASS PATTERN 1 3 4
              CORE2761      CORE2712      CORE2722      CORE2732      CORE2742
              ________      ________      ________      ________      ________
 1                  6            13            14            15            16


           TAU(U) FOR LATENT CLASS PATTERN 1 3 4
              CORE2752      CORE2762      CORE2713      CORE2723      CORE2733
              ________      ________      ________      ________      ________
 1                 17            18            19            20            21


           TAU(U) FOR LATENT CLASS PATTERN 1 3 4
              CORE2743      CORE2753      CORE2763
              ________      ________      ________
 1                 22            23            24


           TAU(U) FOR LATENT CLASS PATTERN 1 4 1
              CORE2711      CORE2721      CORE2731      CORE2741      CORE2751
              ________      ________      ________      ________      ________
 1                  1             2             3             4             5


           TAU(U) FOR LATENT CLASS PATTERN 1 4 1
              CORE2761      CORE2712      CORE2722      CORE2732      CORE2742
              ________      ________      ________      ________      ________
 1                  6            19            20            21            22


           TAU(U) FOR LATENT CLASS PATTERN 1 4 1
              CORE2752      CORE2762      CORE2713      CORE2723      CORE2733
              ________      ________      ________      ________      ________
 1                 23            24             1             2             3


           TAU(U) FOR LATENT CLASS PATTERN 1 4 1
              CORE2743      CORE2753      CORE2763
              ________      ________      ________
 1                  4             5             6


           TAU(U) FOR LATENT CLASS PATTERN 1 4 2
              CORE2711      CORE2721      CORE2731      CORE2741      CORE2751
              ________      ________      ________      ________      ________
 1                  1             2             3             4             5


           TAU(U) FOR LATENT CLASS PATTERN 1 4 2
              CORE2761      CORE2712      CORE2722      CORE2732      CORE2742
              ________      ________      ________      ________      ________
 1                  6            19            20            21            22


           TAU(U) FOR LATENT CLASS PATTERN 1 4 2
              CORE2752      CORE2762      CORE2713      CORE2723      CORE2733
              ________      ________      ________      ________      ________
 1                 23            24             7             8             9


           TAU(U) FOR LATENT CLASS PATTERN 1 4 2
              CORE2743      CORE2753      CORE2763
              ________      ________      ________
 1                 10            11            12


           TAU(U) FOR LATENT CLASS PATTERN 1 4 3
              CORE2711      CORE2721      CORE2731      CORE2741      CORE2751
              ________      ________      ________      ________      ________
 1                  1             2             3             4             5


           TAU(U) FOR LATENT CLASS PATTERN 1 4 3
              CORE2761      CORE2712      CORE2722      CORE2732      CORE2742
              ________      ________      ________      ________      ________
 1                  6            19            20            21            22


           TAU(U) FOR LATENT CLASS PATTERN 1 4 3
              CORE2752      CORE2762      CORE2713      CORE2723      CORE2733
              ________      ________      ________      ________      ________
 1                 23            24            13            14            15


           TAU(U) FOR LATENT CLASS PATTERN 1 4 3
              CORE2743      CORE2753      CORE2763
              ________      ________      ________
 1                 16            17            18


           TAU(U) FOR LATENT CLASS PATTERN 1 4 4
              CORE2711      CORE2721      CORE2731      CORE2741      CORE2751
              ________      ________      ________      ________      ________
 1                  1             2             3             4             5


           TAU(U) FOR LATENT CLASS PATTERN 1 4 4
              CORE2761      CORE2712      CORE2722      CORE2732      CORE2742
              ________      ________      ________      ________      ________
 1                  6            19            20            21            22


           TAU(U) FOR LATENT CLASS PATTERN 1 4 4
              CORE2752      CORE2762      CORE2713      CORE2723      CORE2733
              ________      ________      ________      ________      ________
 1                 23            24            19            20            21


           TAU(U) FOR LATENT CLASS PATTERN 1 4 4
              CORE2743      CORE2753      CORE2763
              ________      ________      ________
 1                 22            23            24


           TAU(U) FOR LATENT CLASS PATTERN 2 1 1
              CORE2711      CORE2721      CORE2731      CORE2741      CORE2751
              ________      ________      ________      ________      ________
 1                  7             8             9            10            11


           TAU(U) FOR LATENT CLASS PATTERN 2 1 1
              CORE2761      CORE2712      CORE2722      CORE2732      CORE2742
              ________      ________      ________      ________      ________
 1                 12             1             2             3             4


           TAU(U) FOR LATENT CLASS PATTERN 2 1 1
              CORE2752      CORE2762      CORE2713      CORE2723      CORE2733
              ________      ________      ________      ________      ________
 1                  5             6             1             2             3


           TAU(U) FOR LATENT CLASS PATTERN 2 1 1
              CORE2743      CORE2753      CORE2763
              ________      ________      ________
 1                  4             5             6


           TAU(U) FOR LATENT CLASS PATTERN 2 1 2
              CORE2711      CORE2721      CORE2731      CORE2741      CORE2751
              ________      ________      ________      ________      ________
 1                  7             8             9            10            11


           TAU(U) FOR LATENT CLASS PATTERN 2 1 2
              CORE2761      CORE2712      CORE2722      CORE2732      CORE2742
              ________      ________      ________      ________      ________
 1                 12             1             2             3             4


           TAU(U) FOR LATENT CLASS PATTERN 2 1 2
              CORE2752      CORE2762      CORE2713      CORE2723      CORE2733
              ________      ________      ________      ________      ________
 1                  5             6             7             8             9


           TAU(U) FOR LATENT CLASS PATTERN 2 1 2
              CORE2743      CORE2753      CORE2763
              ________      ________      ________
 1                 10            11            12


           TAU(U) FOR LATENT CLASS PATTERN 2 1 3
              CORE2711      CORE2721      CORE2731      CORE2741      CORE2751
              ________      ________      ________      ________      ________
 1                  7             8             9            10            11


           TAU(U) FOR LATENT CLASS PATTERN 2 1 3
              CORE2761      CORE2712      CORE2722      CORE2732      CORE2742
              ________      ________      ________      ________      ________
 1                 12             1             2             3             4


           TAU(U) FOR LATENT CLASS PATTERN 2 1 3
              CORE2752      CORE2762      CORE2713      CORE2723      CORE2733
              ________      ________      ________      ________      ________
 1                  5             6            13            14            15


           TAU(U) FOR LATENT CLASS PATTERN 2 1 3
              CORE2743      CORE2753      CORE2763
              ________      ________      ________
 1                 16            17            18


           TAU(U) FOR LATENT CLASS PATTERN 2 1 4
              CORE2711      CORE2721      CORE2731      CORE2741      CORE2751
              ________      ________      ________      ________      ________
 1                  7             8             9            10            11


           TAU(U) FOR LATENT CLASS PATTERN 2 1 4
              CORE2761      CORE2712      CORE2722      CORE2732      CORE2742
              ________      ________      ________      ________      ________
 1                 12             1             2             3             4


           TAU(U) FOR LATENT CLASS PATTERN 2 1 4
              CORE2752      CORE2762      CORE2713      CORE2723      CORE2733
              ________      ________      ________      ________      ________
 1                  5             6            19            20            21


           TAU(U) FOR LATENT CLASS PATTERN 2 1 4
              CORE2743      CORE2753      CORE2763
              ________      ________      ________
 1                 22            23            24


           TAU(U) FOR LATENT CLASS PATTERN 2 2 1
              CORE2711      CORE2721      CORE2731      CORE2741      CORE2751
              ________      ________      ________      ________      ________
 1                  7             8             9            10            11


           TAU(U) FOR LATENT CLASS PATTERN 2 2 1
              CORE2761      CORE2712      CORE2722      CORE2732      CORE2742
              ________      ________      ________      ________      ________
 1                 12             7             8             9            10


           TAU(U) FOR LATENT CLASS PATTERN 2 2 1
              CORE2752      CORE2762      CORE2713      CORE2723      CORE2733
              ________      ________      ________      ________      ________
 1                 11            12             1             2             3


           TAU(U) FOR LATENT CLASS PATTERN 2 2 1
              CORE2743      CORE2753      CORE2763
              ________      ________      ________
 1                  4             5             6


           TAU(U) FOR LATENT CLASS PATTERN 2 2 2
              CORE2711      CORE2721      CORE2731      CORE2741      CORE2751
              ________      ________      ________      ________      ________
 1                  7             8             9            10            11


           TAU(U) FOR LATENT CLASS PATTERN 2 2 2
              CORE2761      CORE2712      CORE2722      CORE2732      CORE2742
              ________      ________      ________      ________      ________
 1                 12             7             8             9            10


           TAU(U) FOR LATENT CLASS PATTERN 2 2 2
              CORE2752      CORE2762      CORE2713      CORE2723      CORE2733
              ________      ________      ________      ________      ________
 1                 11            12             7             8             9


           TAU(U) FOR LATENT CLASS PATTERN 2 2 2
              CORE2743      CORE2753      CORE2763
              ________      ________      ________
 1                 10            11            12


           TAU(U) FOR LATENT CLASS PATTERN 2 2 3
              CORE2711      CORE2721      CORE2731      CORE2741      CORE2751
              ________      ________      ________      ________      ________
 1                  7             8             9            10            11


           TAU(U) FOR LATENT CLASS PATTERN 2 2 3
              CORE2761      CORE2712      CORE2722      CORE2732      CORE2742
              ________      ________      ________      ________      ________
 1                 12             7             8             9            10


           TAU(U) FOR LATENT CLASS PATTERN 2 2 3
              CORE2752      CORE2762      CORE2713      CORE2723      CORE2733
              ________      ________      ________      ________      ________
 1                 11            12            13            14            15


           TAU(U) FOR LATENT CLASS PATTERN 2 2 3
              CORE2743      CORE2753      CORE2763
              ________      ________      ________
 1                 16            17            18


           TAU(U) FOR LATENT CLASS PATTERN 2 2 4
              CORE2711      CORE2721      CORE2731      CORE2741      CORE2751
              ________      ________      ________      ________      ________
 1                  7             8             9            10            11


           TAU(U) FOR LATENT CLASS PATTERN 2 2 4
              CORE2761      CORE2712      CORE2722      CORE2732      CORE2742
              ________      ________      ________      ________      ________
 1                 12             7             8             9            10


           TAU(U) FOR LATENT CLASS PATTERN 2 2 4
              CORE2752      CORE2762      CORE2713      CORE2723      CORE2733
              ________      ________      ________      ________      ________
 1                 11            12            19            20            21


           TAU(U) FOR LATENT CLASS PATTERN 2 2 4
              CORE2743      CORE2753      CORE2763
              ________      ________      ________
 1                 22            23            24


           TAU(U) FOR LATENT CLASS PATTERN 2 3 1
              CORE2711      CORE2721      CORE2731      CORE2741      CORE2751
              ________      ________      ________      ________      ________
 1                  7             8             9            10            11


           TAU(U) FOR LATENT CLASS PATTERN 2 3 1
              CORE2761      CORE2712      CORE2722      CORE2732      CORE2742
              ________      ________      ________      ________      ________
 1                 12            13            14            15            16


           TAU(U) FOR LATENT CLASS PATTERN 2 3 1
              CORE2752      CORE2762      CORE2713      CORE2723      CORE2733
              ________      ________      ________      ________      ________
 1                 17            18             1             2             3


           TAU(U) FOR LATENT CLASS PATTERN 2 3 1
              CORE2743      CORE2753      CORE2763
              ________      ________      ________
 1                  4             5             6


           TAU(U) FOR LATENT CLASS PATTERN 2 3 2
              CORE2711      CORE2721      CORE2731      CORE2741      CORE2751
              ________      ________      ________      ________      ________
 1                  7             8             9            10            11


           TAU(U) FOR LATENT CLASS PATTERN 2 3 2
              CORE2761      CORE2712      CORE2722      CORE2732      CORE2742
              ________      ________      ________      ________      ________
 1                 12            13            14            15            16


           TAU(U) FOR LATENT CLASS PATTERN 2 3 2
              CORE2752      CORE2762      CORE2713      CORE2723      CORE2733
              ________      ________      ________      ________      ________
 1                 17            18             7             8             9


           TAU(U) FOR LATENT CLASS PATTERN 2 3 2
              CORE2743      CORE2753      CORE2763
              ________      ________      ________
 1                 10            11            12


           TAU(U) FOR LATENT CLASS PATTERN 2 3 3
              CORE2711      CORE2721      CORE2731      CORE2741      CORE2751
              ________      ________      ________      ________      ________
 1                  7             8             9            10            11


           TAU(U) FOR LATENT CLASS PATTERN 2 3 3
              CORE2761      CORE2712      CORE2722      CORE2732      CORE2742
              ________      ________      ________      ________      ________
 1                 12            13            14            15            16


           TAU(U) FOR LATENT CLASS PATTERN 2 3 3
              CORE2752      CORE2762      CORE2713      CORE2723      CORE2733
              ________      ________      ________      ________      ________
 1                 17            18            13            14            15


           TAU(U) FOR LATENT CLASS PATTERN 2 3 3
              CORE2743      CORE2753      CORE2763
              ________      ________      ________
 1                 16            17            18


           TAU(U) FOR LATENT CLASS PATTERN 2 3 4
              CORE2711      CORE2721      CORE2731      CORE2741      CORE2751
              ________      ________      ________      ________      ________
 1                  7             8             9            10            11


           TAU(U) FOR LATENT CLASS PATTERN 2 3 4
              CORE2761      CORE2712      CORE2722      CORE2732      CORE2742
              ________      ________      ________      ________      ________
 1                 12            13            14            15            16


           TAU(U) FOR LATENT CLASS PATTERN 2 3 4
              CORE2752      CORE2762      CORE2713      CORE2723      CORE2733
              ________      ________      ________      ________      ________
 1                 17            18            19            20            21


           TAU(U) FOR LATENT CLASS PATTERN 2 3 4
              CORE2743      CORE2753      CORE2763
              ________      ________      ________
 1                 22            23            24


           TAU(U) FOR LATENT CLASS PATTERN 2 4 1
              CORE2711      CORE2721      CORE2731      CORE2741      CORE2751
              ________      ________      ________      ________      ________
 1                  7             8             9            10            11


           TAU(U) FOR LATENT CLASS PATTERN 2 4 1
              CORE2761      CORE2712      CORE2722      CORE2732      CORE2742
              ________      ________      ________      ________      ________
 1                 12            19            20            21            22


           TAU(U) FOR LATENT CLASS PATTERN 2 4 1
              CORE2752      CORE2762      CORE2713      CORE2723      CORE2733
              ________      ________      ________      ________      ________
 1                 23            24             1             2             3


           TAU(U) FOR LATENT CLASS PATTERN 2 4 1
              CORE2743      CORE2753      CORE2763
              ________      ________      ________
 1                  4             5             6


           TAU(U) FOR LATENT CLASS PATTERN 2 4 2
              CORE2711      CORE2721      CORE2731      CORE2741      CORE2751
              ________      ________      ________      ________      ________
 1                  7             8             9            10            11


           TAU(U) FOR LATENT CLASS PATTERN 2 4 2
              CORE2761      CORE2712      CORE2722      CORE2732      CORE2742
              ________      ________      ________      ________      ________
 1                 12            19            20            21            22


           TAU(U) FOR LATENT CLASS PATTERN 2 4 2
              CORE2752      CORE2762      CORE2713      CORE2723      CORE2733
              ________      ________      ________      ________      ________
 1                 23            24             7             8             9


           TAU(U) FOR LATENT CLASS PATTERN 2 4 2
              CORE2743      CORE2753      CORE2763
              ________      ________      ________
 1                 10            11            12


           TAU(U) FOR LATENT CLASS PATTERN 2 4 3
              CORE2711      CORE2721      CORE2731      CORE2741      CORE2751
              ________      ________      ________      ________      ________
 1                  7             8             9            10            11


           TAU(U) FOR LATENT CLASS PATTERN 2 4 3
              CORE2761      CORE2712      CORE2722      CORE2732      CORE2742
              ________      ________      ________      ________      ________
 1                 12            19            20            21            22


           TAU(U) FOR LATENT CLASS PATTERN 2 4 3
              CORE2752      CORE2762      CORE2713      CORE2723      CORE2733
              ________      ________      ________      ________      ________
 1                 23            24            13            14            15


           TAU(U) FOR LATENT CLASS PATTERN 2 4 3
              CORE2743      CORE2753      CORE2763
              ________      ________      ________
 1                 16            17            18


           TAU(U) FOR LATENT CLASS PATTERN 2 4 4
              CORE2711      CORE2721      CORE2731      CORE2741      CORE2751
              ________      ________      ________      ________      ________
 1                  7             8             9            10            11


           TAU(U) FOR LATENT CLASS PATTERN 2 4 4
              CORE2761      CORE2712      CORE2722      CORE2732      CORE2742
              ________      ________      ________      ________      ________
 1                 12            19            20            21            22


           TAU(U) FOR LATENT CLASS PATTERN 2 4 4
              CORE2752      CORE2762      CORE2713      CORE2723      CORE2733
              ________      ________      ________      ________      ________
 1                 23            24            19            20            21


           TAU(U) FOR LATENT CLASS PATTERN 2 4 4
              CORE2743      CORE2753      CORE2763
              ________      ________      ________
 1                 22            23            24


           TAU(U) FOR LATENT CLASS PATTERN 3 1 1
              CORE2711      CORE2721      CORE2731      CORE2741      CORE2751
              ________      ________      ________      ________      ________
 1                 13            14            15            16            17


           TAU(U) FOR LATENT CLASS PATTERN 3 1 1
              CORE2761      CORE2712      CORE2722      CORE2732      CORE2742
              ________      ________      ________      ________      ________
 1                 18             1             2             3             4


           TAU(U) FOR LATENT CLASS PATTERN 3 1 1
              CORE2752      CORE2762      CORE2713      CORE2723      CORE2733
              ________      ________      ________      ________      ________
 1                  5             6             1             2             3


           TAU(U) FOR LATENT CLASS PATTERN 3 1 1
              CORE2743      CORE2753      CORE2763
              ________      ________      ________
 1                  4             5             6


           TAU(U) FOR LATENT CLASS PATTERN 3 1 2
              CORE2711      CORE2721      CORE2731      CORE2741      CORE2751
              ________      ________      ________      ________      ________
 1                 13            14            15            16            17


           TAU(U) FOR LATENT CLASS PATTERN 3 1 2
              CORE2761      CORE2712      CORE2722      CORE2732      CORE2742
              ________      ________      ________      ________      ________
 1                 18             1             2             3             4


           TAU(U) FOR LATENT CLASS PATTERN 3 1 2
              CORE2752      CORE2762      CORE2713      CORE2723      CORE2733
              ________      ________      ________      ________      ________
 1                  5             6             7             8             9


           TAU(U) FOR LATENT CLASS PATTERN 3 1 2
              CORE2743      CORE2753      CORE2763
              ________      ________      ________
 1                 10            11            12


           TAU(U) FOR LATENT CLASS PATTERN 3 1 3
              CORE2711      CORE2721      CORE2731      CORE2741      CORE2751
              ________      ________      ________      ________      ________
 1                 13            14            15            16            17


           TAU(U) FOR LATENT CLASS PATTERN 3 1 3
              CORE2761      CORE2712      CORE2722      CORE2732      CORE2742
              ________      ________      ________      ________      ________
 1                 18             1             2             3             4


           TAU(U) FOR LATENT CLASS PATTERN 3 1 3
              CORE2752      CORE2762      CORE2713      CORE2723      CORE2733
              ________      ________      ________      ________      ________
 1                  5             6            13            14            15


           TAU(U) FOR LATENT CLASS PATTERN 3 1 3
              CORE2743      CORE2753      CORE2763
              ________      ________      ________
 1                 16            17            18


           TAU(U) FOR LATENT CLASS PATTERN 3 1 4
              CORE2711      CORE2721      CORE2731      CORE2741      CORE2751
              ________      ________      ________      ________      ________
 1                 13            14            15            16            17


           TAU(U) FOR LATENT CLASS PATTERN 3 1 4
              CORE2761      CORE2712      CORE2722      CORE2732      CORE2742
              ________      ________      ________      ________      ________
 1                 18             1             2             3             4


           TAU(U) FOR LATENT CLASS PATTERN 3 1 4
              CORE2752      CORE2762      CORE2713      CORE2723      CORE2733
              ________      ________      ________      ________      ________
 1                  5             6            19            20            21


           TAU(U) FOR LATENT CLASS PATTERN 3 1 4
              CORE2743      CORE2753      CORE2763
              ________      ________      ________
 1                 22            23            24


           TAU(U) FOR LATENT CLASS PATTERN 3 2 1
              CORE2711      CORE2721      CORE2731      CORE2741      CORE2751
              ________      ________      ________      ________      ________
 1                 13            14            15            16            17


           TAU(U) FOR LATENT CLASS PATTERN 3 2 1
              CORE2761      CORE2712      CORE2722      CORE2732      CORE2742
              ________      ________      ________      ________      ________
 1                 18             7             8             9            10


           TAU(U) FOR LATENT CLASS PATTERN 3 2 1
              CORE2752      CORE2762      CORE2713      CORE2723      CORE2733
              ________      ________      ________      ________      ________
 1                 11            12             1             2             3


           TAU(U) FOR LATENT CLASS PATTERN 3 2 1
              CORE2743      CORE2753      CORE2763
              ________      ________      ________
 1                  4             5             6


           TAU(U) FOR LATENT CLASS PATTERN 3 2 2
              CORE2711      CORE2721      CORE2731      CORE2741      CORE2751
              ________      ________      ________      ________      ________
 1                 13            14            15            16            17


           TAU(U) FOR LATENT CLASS PATTERN 3 2 2
              CORE2761      CORE2712      CORE2722      CORE2732      CORE2742
              ________      ________      ________      ________      ________
 1                 18             7             8             9            10


           TAU(U) FOR LATENT CLASS PATTERN 3 2 2
              CORE2752      CORE2762      CORE2713      CORE2723      CORE2733
              ________      ________      ________      ________      ________
 1                 11            12             7             8             9


           TAU(U) FOR LATENT CLASS PATTERN 3 2 2
              CORE2743      CORE2753      CORE2763
              ________      ________      ________
 1                 10            11            12


           TAU(U) FOR LATENT CLASS PATTERN 3 2 3
              CORE2711      CORE2721      CORE2731      CORE2741      CORE2751
              ________      ________      ________      ________      ________
 1                 13            14            15            16            17


           TAU(U) FOR LATENT CLASS PATTERN 3 2 3
              CORE2761      CORE2712      CORE2722      CORE2732      CORE2742
              ________      ________      ________      ________      ________
 1                 18             7             8             9            10


           TAU(U) FOR LATENT CLASS PATTERN 3 2 3
              CORE2752      CORE2762      CORE2713      CORE2723      CORE2733
              ________      ________      ________      ________      ________
 1                 11            12            13            14            15


           TAU(U) FOR LATENT CLASS PATTERN 3 2 3
              CORE2743      CORE2753      CORE2763
              ________      ________      ________
 1                 16            17            18


           TAU(U) FOR LATENT CLASS PATTERN 3 2 4
              CORE2711      CORE2721      CORE2731      CORE2741      CORE2751
              ________      ________      ________      ________      ________
 1                 13            14            15            16            17


           TAU(U) FOR LATENT CLASS PATTERN 3 2 4
              CORE2761      CORE2712      CORE2722      CORE2732      CORE2742
              ________      ________      ________      ________      ________
 1                 18             7             8             9            10


           TAU(U) FOR LATENT CLASS PATTERN 3 2 4
              CORE2752      CORE2762      CORE2713      CORE2723      CORE2733
              ________      ________      ________      ________      ________
 1                 11            12            19            20            21


           TAU(U) FOR LATENT CLASS PATTERN 3 2 4
              CORE2743      CORE2753      CORE2763
              ________      ________      ________
 1                 22            23            24


           TAU(U) FOR LATENT CLASS PATTERN 3 3 1
              CORE2711      CORE2721      CORE2731      CORE2741      CORE2751
              ________      ________      ________      ________      ________
 1                 13            14            15            16            17


           TAU(U) FOR LATENT CLASS PATTERN 3 3 1
              CORE2761      CORE2712      CORE2722      CORE2732      CORE2742
              ________      ________      ________      ________      ________
 1                 18            13            14            15            16


           TAU(U) FOR LATENT CLASS PATTERN 3 3 1
              CORE2752      CORE2762      CORE2713      CORE2723      CORE2733
              ________      ________      ________      ________      ________
 1                 17            18             1             2             3


           TAU(U) FOR LATENT CLASS PATTERN 3 3 1
              CORE2743      CORE2753      CORE2763
              ________      ________      ________
 1                  4             5             6


           TAU(U) FOR LATENT CLASS PATTERN 3 3 2
              CORE2711      CORE2721      CORE2731      CORE2741      CORE2751
              ________      ________      ________      ________      ________
 1                 13            14            15            16            17


           TAU(U) FOR LATENT CLASS PATTERN 3 3 2
              CORE2761      CORE2712      CORE2722      CORE2732      CORE2742
              ________      ________      ________      ________      ________
 1                 18            13            14            15            16


           TAU(U) FOR LATENT CLASS PATTERN 3 3 2
              CORE2752      CORE2762      CORE2713      CORE2723      CORE2733
              ________      ________      ________      ________      ________
 1                 17            18             7             8             9


           TAU(U) FOR LATENT CLASS PATTERN 3 3 2
              CORE2743      CORE2753      CORE2763
              ________      ________      ________
 1                 10            11            12


           TAU(U) FOR LATENT CLASS PATTERN 3 3 3
              CORE2711      CORE2721      CORE2731      CORE2741      CORE2751
              ________      ________      ________      ________      ________
 1                 13            14            15            16            17


           TAU(U) FOR LATENT CLASS PATTERN 3 3 3
              CORE2761      CORE2712      CORE2722      CORE2732      CORE2742
              ________      ________      ________      ________      ________
 1                 18            13            14            15            16


           TAU(U) FOR LATENT CLASS PATTERN 3 3 3
              CORE2752      CORE2762      CORE2713      CORE2723      CORE2733
              ________      ________      ________      ________      ________
 1                 17            18            13            14            15


           TAU(U) FOR LATENT CLASS PATTERN 3 3 3
              CORE2743      CORE2753      CORE2763
              ________      ________      ________
 1                 16            17            18


           TAU(U) FOR LATENT CLASS PATTERN 3 3 4
              CORE2711      CORE2721      CORE2731      CORE2741      CORE2751
              ________      ________      ________      ________      ________
 1                 13            14            15            16            17


           TAU(U) FOR LATENT CLASS PATTERN 3 3 4
              CORE2761      CORE2712      CORE2722      CORE2732      CORE2742
              ________      ________      ________      ________      ________
 1                 18            13            14            15            16


           TAU(U) FOR LATENT CLASS PATTERN 3 3 4
              CORE2752      CORE2762      CORE2713      CORE2723      CORE2733
              ________      ________      ________      ________      ________
 1                 17            18            19            20            21


           TAU(U) FOR LATENT CLASS PATTERN 3 3 4
              CORE2743      CORE2753      CORE2763
              ________      ________      ________
 1                 22            23            24


           TAU(U) FOR LATENT CLASS PATTERN 3 4 1
              CORE2711      CORE2721      CORE2731      CORE2741      CORE2751
              ________      ________      ________      ________      ________
 1                 13            14            15            16            17


           TAU(U) FOR LATENT CLASS PATTERN 3 4 1
              CORE2761      CORE2712      CORE2722      CORE2732      CORE2742
              ________      ________      ________      ________      ________
 1                 18            19            20            21            22


           TAU(U) FOR LATENT CLASS PATTERN 3 4 1
              CORE2752      CORE2762      CORE2713      CORE2723      CORE2733
              ________      ________      ________      ________      ________
 1                 23            24             1             2             3


           TAU(U) FOR LATENT CLASS PATTERN 3 4 1
              CORE2743      CORE2753      CORE2763
              ________      ________      ________
 1                  4             5             6


           TAU(U) FOR LATENT CLASS PATTERN 3 4 2
              CORE2711      CORE2721      CORE2731      CORE2741      CORE2751
              ________      ________      ________      ________      ________
 1                 13            14            15            16            17


           TAU(U) FOR LATENT CLASS PATTERN 3 4 2
              CORE2761      CORE2712      CORE2722      CORE2732      CORE2742
              ________      ________      ________      ________      ________
 1                 18            19            20            21            22


           TAU(U) FOR LATENT CLASS PATTERN 3 4 2
              CORE2752      CORE2762      CORE2713      CORE2723      CORE2733
              ________      ________      ________      ________      ________
 1                 23            24             7             8             9


           TAU(U) FOR LATENT CLASS PATTERN 3 4 2
              CORE2743      CORE2753      CORE2763
              ________      ________      ________
 1                 10            11            12


           TAU(U) FOR LATENT CLASS PATTERN 3 4 3
              CORE2711      CORE2721      CORE2731      CORE2741      CORE2751
              ________      ________      ________      ________      ________
 1                 13            14            15            16            17


           TAU(U) FOR LATENT CLASS PATTERN 3 4 3
              CORE2761      CORE2712      CORE2722      CORE2732      CORE2742
              ________      ________      ________      ________      ________
 1                 18            19            20            21            22


           TAU(U) FOR LATENT CLASS PATTERN 3 4 3
              CORE2752      CORE2762      CORE2713      CORE2723      CORE2733
              ________      ________      ________      ________      ________
 1                 23            24            13            14            15


           TAU(U) FOR LATENT CLASS PATTERN 3 4 3
              CORE2743      CORE2753      CORE2763
              ________      ________      ________
 1                 16            17            18


           TAU(U) FOR LATENT CLASS PATTERN 3 4 4
              CORE2711      CORE2721      CORE2731      CORE2741      CORE2751
              ________      ________      ________      ________      ________
 1                 13            14            15            16            17


           TAU(U) FOR LATENT CLASS PATTERN 3 4 4
              CORE2761      CORE2712      CORE2722      CORE2732      CORE2742
              ________      ________      ________      ________      ________
 1                 18            19            20            21            22


           TAU(U) FOR LATENT CLASS PATTERN 3 4 4
              CORE2752      CORE2762      CORE2713      CORE2723      CORE2733
              ________      ________      ________      ________      ________
 1                 23            24            19            20            21


           TAU(U) FOR LATENT CLASS PATTERN 3 4 4
              CORE2743      CORE2753      CORE2763
              ________      ________      ________
 1                 22            23            24


           TAU(U) FOR LATENT CLASS PATTERN 4 1 1
              CORE2711      CORE2721      CORE2731      CORE2741      CORE2751
              ________      ________      ________      ________      ________
 1                 19            20            21            22            23


           TAU(U) FOR LATENT CLASS PATTERN 4 1 1
              CORE2761      CORE2712      CORE2722      CORE2732      CORE2742
              ________      ________      ________      ________      ________
 1                 24             1             2             3             4


           TAU(U) FOR LATENT CLASS PATTERN 4 1 1
              CORE2752      CORE2762      CORE2713      CORE2723      CORE2733
              ________      ________      ________      ________      ________
 1                  5             6             1             2             3


           TAU(U) FOR LATENT CLASS PATTERN 4 1 1
              CORE2743      CORE2753      CORE2763
              ________      ________      ________
 1                  4             5             6


           TAU(U) FOR LATENT CLASS PATTERN 4 1 2
              CORE2711      CORE2721      CORE2731      CORE2741      CORE2751
              ________      ________      ________      ________      ________
 1                 19            20            21            22            23


           TAU(U) FOR LATENT CLASS PATTERN 4 1 2
              CORE2761      CORE2712      CORE2722      CORE2732      CORE2742
              ________      ________      ________      ________      ________
 1                 24             1             2             3             4


           TAU(U) FOR LATENT CLASS PATTERN 4 1 2
              CORE2752      CORE2762      CORE2713      CORE2723      CORE2733
              ________      ________      ________      ________      ________
 1                  5             6             7             8             9


           TAU(U) FOR LATENT CLASS PATTERN 4 1 2
              CORE2743      CORE2753      CORE2763
              ________      ________      ________
 1                 10            11            12


           TAU(U) FOR LATENT CLASS PATTERN 4 1 3
              CORE2711      CORE2721      CORE2731      CORE2741      CORE2751
              ________      ________      ________      ________      ________
 1                 19            20            21            22            23


           TAU(U) FOR LATENT CLASS PATTERN 4 1 3
              CORE2761      CORE2712      CORE2722      CORE2732      CORE2742
              ________      ________      ________      ________      ________
 1                 24             1             2             3             4


           TAU(U) FOR LATENT CLASS PATTERN 4 1 3
              CORE2752      CORE2762      CORE2713      CORE2723      CORE2733
              ________      ________      ________      ________      ________
 1                  5             6            13            14            15


           TAU(U) FOR LATENT CLASS PATTERN 4 1 3
              CORE2743      CORE2753      CORE2763
              ________      ________      ________
 1                 16            17            18


           TAU(U) FOR LATENT CLASS PATTERN 4 1 4
              CORE2711      CORE2721      CORE2731      CORE2741      CORE2751
              ________      ________      ________      ________      ________
 1                 19            20            21            22            23


           TAU(U) FOR LATENT CLASS PATTERN 4 1 4
              CORE2761      CORE2712      CORE2722      CORE2732      CORE2742
              ________      ________      ________      ________      ________
 1                 24             1             2             3             4


           TAU(U) FOR LATENT CLASS PATTERN 4 1 4
              CORE2752      CORE2762      CORE2713      CORE2723      CORE2733
              ________      ________      ________      ________      ________
 1                  5             6            19            20            21


           TAU(U) FOR LATENT CLASS PATTERN 4 1 4
              CORE2743      CORE2753      CORE2763
              ________      ________      ________
 1                 22            23            24


           TAU(U) FOR LATENT CLASS PATTERN 4 2 1
              CORE2711      CORE2721      CORE2731      CORE2741      CORE2751
              ________      ________      ________      ________      ________
 1                 19            20            21            22            23


           TAU(U) FOR LATENT CLASS PATTERN 4 2 1
              CORE2761      CORE2712      CORE2722      CORE2732      CORE2742
              ________      ________      ________      ________      ________
 1                 24             7             8             9            10


           TAU(U) FOR LATENT CLASS PATTERN 4 2 1
              CORE2752      CORE2762      CORE2713      CORE2723      CORE2733
[truncated: 3,170,912 more chars]
