# Supplementary material for: Longitudinal Model Building Using Latent Transition Analysis: An Example Using School Bullying Data
Source: Front Psychol. 2018 May 8;9:675. doi: 10.3389/fpsyg.2018.00675 (PMC5953336; doi:10.3389/fpsyg.2018.00675)
Supplement: Supplementary file 2 [file Data_Sheet_2.ZIP › SupplementalMaterials_new051517/SAS/LMSusingLTA_syntax_new051517.sas]

/**************************************************************************************/
/***** Fitting Latent Transition Model into Student's Concern about Bullying Data *****/
/***** : A new framework of model selection               						  *****/
/**************************************************************************************/

libname Jihoonr 'C:\Users\JiHoon\Documents\UVa_Tenure\Projects\ProjectA1_MSinLTA\LMSusingLTA';


/***********************************************************************/
/***** Step 0: Diagnose and Explore Cross-sectional Data using LCA *****/
/***********************************************************************/

Proc LCA Data=Jihoonr.bullyingT;
		Title1 'Time 1';
		NCLASS 2;   	/* Need to change from 2 to 7 --> Results: 4 with AIC, 3 with BIC*/
		ITEMS	core2711 core2721 core2731 core2741 core2751 core2761;
		CATEGORIES 2 2 2 2 2 2;
		/* Stablizing estimates */
		*BETA PRIOR=2; /* Only with covariates and set up prior with same number of latent classes*/
		GAMMA PRIOR=1; /* Only wihtout covariates */
		RHO PRIOR=1;
		seed 741620;
		NSTARTS 20;
Run;

Proc LCA Data=Jihoonr.bullyingT;
		Title1 'Time 2';
		NCLASS 2;   	/* Need to change from 2 to 7 --> Results: 4 with AIC, 3 with BIC*/
		ITEMS	core2712 core2722 core2732 core2742 core2752 core2762;
		CATEGORIES 2 2 2 2 2 2;
		/* Stablizing estimates */
		*BETA PRIOR=2; /* Only with covariates and set up prior with same number of latent classes*/
		GAMMA PRIOR=1; /* Only without covariates */
		RHO PRIOR=1;
		seed 741620;
		NSTARTS 20;
Run;


Proc LCA Data=Jihoonr.bullyingT;
		Title1 'Time 3';
		NCLASS 2;   	/* Need to change from 2 to 7 --> Results: 4 with AIC, 3 with BIC*/
		ITEMS	core2713 core2723 core2733 core2743 core2753 core2763;
		CATEGORIES 2 2 2 2 2 2;
		/* Stablizing estimates */
		*BETA PRIOR=2; /* Only with covariates and set up prior with same number of latent classes*/
		GAMMA PRIOR=1; /* Only wihtout covariates */
		RHO PRIOR=1;
		seed 741620;
		NSTARTS 20;
Run;

/* Result of Step 0: Based on AIC and BIC, 3 or 4 latent status models were recommended. */


/************************************************************************************/
/***** Step 0.5: Diagnose and Explore Cross-sectional Data using LCA with grade *****/
/************************************************************************************/

Proc LCA Data=Jihoonr.bullyingT;
		Title1 'Time 1';
		NCLASS 2;   	/* Need to change from 2 to 7 --> Results: 4 with AIC, 3 with BIC*/
		ITEMS	core2711 core2721 core2731 core2741 core2751 core2761;
		CATEGORIES 2 2 2 2 2 2;
		COVARIATES Grade;
		REFERECE 1;
		/* Stablizing estimates */
		BETA PRIOR=2; /* Only with covariates and set up prior with same number of latent classes*/
		*GAMMA PRIOR=1; /* Only wihtout covariates */
		*RHO PRIOR=1;
		seed 741620;
		NSTARTS 20;
Run;

Proc LCA Data=Jihoonr.bullyingT;
		Title1 'Time 2';
		NCLASS 2;   	/* Need to change from 2 to 7 --> Results: 4 with AIC, 3 with BIC*/
		ITEMS	core2712 core2722 core2732 core2742 core2752 core2762;
		CATEGORIES 2 2 2 2 2 2;
		/* Stablizing estimates */
		*BETA PRIOR=2; /* Only with covariates and set up prior with same number of latent classes*/
		GAMMA PRIOR=1; /* Only wihtout covariates */
		RHO PRIOR=1;
		seed 741620;
		NSTARTS 20;
Run;


Proc LCA Data=Jihoonr.bullyingT;
		Title1 'Time 3';
		NCLASS 2;   	/* Need to change from 2 to 7 --> Results: 4 with AIC, 3 with BIC*/
		ITEMS	core2713 core2723 core2733 core2743 core2753 core2763;
		CATEGORIES 2 2 2 2 2 2;
		/* Stablizing estimates */
		*BETA PRIOR=2; /* Only with covariates and set up prior with same number of latent classes*/
		GAMMA PRIOR=1; /* Only wihtout covariates */
		RHO PRIOR=1;
		seed 741620;
		NSTARTS 20;
Run;

/* Result of Step 0: Based on AIC and BIC, 3 or 4 latent status models were recommended. */


/**********************************************************************/
/***** Step 1: Test Longitudinal Measurement Invariance uisng LTA *****/
/**********************************************************************/

/*** Three latent statuses model ***/

/* Measurement invariance model */
Proc LTA Data=Jihoonr.bullyingT;
        Title 'Bullying in PRBm with 3 times, 3 statues';
        NSTATUS 3;
        NTIMES 	3;
        ITEMS 	core2711 core2721 core2731 core2741 core2751 core2761
				core2712 core2722 core2732 core2742 core2752 core2762
				core2713 core2723 core2733 core2743 core2753 core2763;
        CATEGORIES  2 2 2 2 2 2;
		ID id;
        measurement times;
        seed 741620;
Run;

/* Measurement variance model */
Proc LTA Data=Jihoonr.bullyingT;
        Title 'Bullying in PRBm with 3 times, 3 statues';
        NSTATUS 3;
        NTIMES 	3;
        ITEMS 	core2711 core2721 core2731 core2741 core2751 core2761
				core2712 core2722 core2732 core2742 core2752 core2762
				core2713 core2723 core2733 core2743 core2753 core2763;
        CATEGORIES  2 2 2 2 2 2;
		ID id;
        /* measurement times; */
        seed 741620;
Run;


/*** Four latent statuses model ***/

/* Measurement invariance model */
Proc LTA Data=Jihoonr.bullyingT;
        Title 'Bullying in PRBm with 3 times, 4 statues';
        NSTATUS 4;
        NTIMES 	3;
        ITEMS 	core2711 core2721 core2731 core2741 core2751 core2761
				core2712 core2722 core2732 core2742 core2752 core2762
				core2713 core2723 core2733 core2743 core2753 core2763;
        CATEGORIES  2 2 2 2 2 2;
		ID id;
        measurement times;
        seed 741620;
Run;

/* Measurement variance model */
Proc LTA Data=Jihoonr.bullyingT;
        Title 'Bullying in PRBm with 3 times, 4 statues';
        NSTATUS 4;
        NTIMES 	3;
        ITEMS 	core2711 core2721 core2731 core2741 core2751 core2761
				core2712 core2722 core2732 core2742 core2752 core2762
				core2713 core2723 core2733 core2743 core2753 core2763;
        CATEGORIES  2 2 2 2 2 2;
		ID id;
        /* measurement times; */
        seed 741620;
Run;

/* Result of Step 1: Both 3 and 4 latent status models favor the measurement invariance. */ 


/*** Test MI across gender groups assuming the MI over time ***/

/* Measurement variance model on both time and gender group */
Proc LTA Data=Jihoonr.bullyingT;
        Title 'Bullying in PRBm with 3 times, 3 statues';
        NSTATUS 3;
        NTIMES 	3;
        ITEMS 	core2711 core2721 core2731 core2741 core2751 core2761
				core2712 core2722 core2732 core2742 core2752 core2762
				core2713 core2723 core2733 core2743 core2753 core2763;
        CATEGORIES  2 2 2 2 2 2;
		ID id;
		GROUPS Gender;
		GROUPNAMES Girl Boy;
        measurement times groups;
        seed 741620;
Run;

/* Measurement variance model only on time */
Proc LTA Data=Jihoonr.bullyingT;
        Title 'Bullying in PRBm with 3 times, 3 statues';
        NSTATUS 3;
        NTIMES 	3;
        ITEMS 	core2711 core2721 core2731 core2741 core2751 core2761
				core2712 core2722 core2732 core2742 core2752 core2762
				core2713 core2723 core2733 core2743 core2753 core2763;
        CATEGORIES  2 2 2 2 2 2;
		ID id;
		GROUPS Gender;
		GROUPNAMES Girl Boy;
        measurement times;
        seed 741620;
Run;

/* Measurement variance model both time and gender group */
Proc LTA Data=Jihoonr.bullyingT;
        Title 'Bullying in PRBm with 3 times, 4 statues';
        NSTATUS 4;
        NTIMES 	3;
        ITEMS 	core2711 core2721 core2731 core2741 core2751 core2761
				core2712 core2722 core2732 core2742 core2752 core2762
				core2713 core2723 core2733 core2743 core2753 core2763;
        CATEGORIES  2 2 2 2 2 2;
		ID id;
		GROUPS Gender;
		GROUPNAMES Girl Boy;
        measurement times groups;
        seed 741620;
Run;

/* Measurement variance model only on time */
Proc LTA Data=Jihoonr.bullyingT;
        Title 'Bullying in PRBm with 3 times, 4 statues';
        NSTATUS 4;
        NTIMES 	3;
        ITEMS 	core2711 core2721 core2731 core2741 core2751 core2761
				core2712 core2722 core2732 core2742 core2752 core2762
				core2713 core2723 core2733 core2743 core2753 core2763;
        CATEGORIES  2 2 2 2 2 2;
		ID id;
		GROUPS Gender;
		GROUPNAMES Girl Boy;
        measurement times;
        seed 741620;
Run;

/* Result: Measurement variance across groups is better than measurement invariance. */


/******************************************/
/***** Step 2: Define Latent Statuses *****/
/******************************************/

Proc LTA Data=Jihoonr.bullyingT;
        Title 'Bullying in PRBm with 3 times, 3 statues';
        NSTATUS 3;
        NTIMES 	3;
        ITEMS 	core2711 core2721 core2731 core2741 core2751 core2761
				core2712 core2722 core2732 core2742 core2752 core2762
				core2713 core2723 core2733 core2743 core2753 core2763;
        CATEGORIES  2 2 2 2 2 2;
		ID id;
        measurement times;
        seed 741620;
Run;

Proc LTA Data=Jihoonr.bullyingT;
        Title 'Bullying in PRBm with 3 times, 4 statues';
        NSTATUS 4;
        NTIMES 	3;
        ITEMS 	core2711 core2721 core2731 core2741 core2751 core2761
				core2712 core2722 core2732 core2742 core2752 core2762
				core2713 core2723 core2733 core2743 core2753 core2763;
        CATEGORIES  2 2 2 2 2 2;
		ID id;
        measurement times;
        seed 741620;
Run;

/* 4 latent status model is firstly considered. */


/******************************************************************************/
/***** Step 3: Test Latent Statuses and Transition Probability Invariance *****/
/******************************************************************************/

/*** Latent status - Student's concern: Model 1 ***/

Proc LTA Data=Jihoonr.bullyingT;
        Title 'Bullying in PRBm with 3 times, 4 statues';
        NSTATUS 4;
        NTIMES 	3;
        ITEMS 	core2711 core2721 core2731 core2741 core2751 core2761
				core2712 core2722 core2732 core2742 core2752 core2762
				core2713 core2723 core2733 core2743 core2753 core2763;
        CATEGORIES  2 2 2 2 2 2;
		ID id;
        measurement times;
        seed 741620;
Run;

DATA tau_fixed3;
INPUT PARAM $  GROUP   VARIABLE  $   TIME   STATUS  RESPCAT ESTSTATUS1 ESTSTATUS2 ESTSTATUS3 ESTSTATUS4;
DATALINES;
        DELTA   1      .               1       .       .       1 1 1 1
        TAU     1      .               1       1       .       10 11 12 13
        TAU     1      .               1       2       .       14 15 16 17
        TAU     1      .               1       3       .       18 19 20 21
		TAU     1      .               1       4       .       22 23 24 25
        TAU     1      .               2       1       .       10 11 12 13
        TAU     1      .               2       2       .       14 15 16 17
        TAU     1      .               2       3       .       18 19 20 21
		TAU     1      .               2       4       .       22 23 24 25
        RHO     1      core2711  	   1       .       1       1 1 1 1
        RHO     1      core2721        1       .       1       1 1 1 1
        RHO     1      core2731        1       .       1       1 1 1 1
        RHO     1      core2741        1       .       1       1 1 1 1
        RHO     1      core2751        1       .       1       1 1 1 1
		RHO     1      core2761        1       .       1       1 1 1 1
		RHO     1      core2711  	   1       .       2       1 1 1 1
        RHO     1      core2721        1       .       2       1 1 1 1
        RHO     1      core2731        1       .       2       1 1 1 1
        RHO     1      core2741        1       .       2       1 1 1 1
        RHO     1      core2751        1       .       2       1 1 1 1
		RHO     1      core2761        1       .       2       1 1 1 1
		RHO     1      core2712  	   2       .       1       1 1 1 1
        RHO     1      core2722        2       .       1       1 1 1 1
        RHO     1      core2732        2       .       1       1 1 1 1
        RHO     1      core2742        2       .       1       1 1 1 1
        RHO     1      core2752        2       .       1       1 1 1 1
		RHO     1      core2762        2       .       1       1 1 1 1
		RHO     1      core2712  	   2       .       2       1 1 1 1
        RHO     1      core2722        2       .       2       1 1 1 1
        RHO     1      core2732        2       .       2       1 1 1 1
        RHO     1      core2742        2       .       2       1 1 1 1
        RHO     1      core2752        2       .       2       1 1 1 1
		RHO     1      core2762        2       .       2       1 1 1 1
		RHO     1      core2713  	   3       .       1       1 1 1 1
        RHO     1      core2723        3       .       1       1 1 1 1
        RHO     1      core2733        3       .       1       1 1 1 1
        RHO     1      core2743        3       .       1       1 1 1 1
        RHO     1      core2753        3       .       1       1 1 1 1
		RHO     1      core2763        3       .       1       1 1 1 1
		RHO     1      core2713  	   3       .       2       1 1 1 1
        RHO     1      core2723        3       .       2       1 1 1 1
        RHO     1      core2733        3       .       2       1 1 1 1
        RHO     1      core2743        3       .       2       1 1 1 1
        RHO     1      core2753        3       .       2       1 1 1 1
		RHO     1      core2763        3       .       2       1 1 1 1
;


/*** Latent status - Student's concern: Model 2 ***/

Proc LTA Data=Jihoonr.bullyingT Restrict=tau_fixed3;
        Title 'Bullying in PRBm with 3 times, 4 statues';
        NSTATUS 4;
        NTIMES 	3;
        ITEMS 	core2711 core2721 core2731 core2741 core2751 core2761
				core2712 core2722 core2732 core2742 core2752 core2762
				core2713 core2723 core2733 core2743 core2753 core2763;
        CATEGORIES  2 2 2 2 2 2;
		ID id;
        measurement times;
        seed 741620;
Run;

/* (Result) Model 2 could be selected based on AIC and BIC. */
/* (Result) But, based on the LRDT and transition probabilities, we decided to select Model 1. */


/*** Latent status - Student's concern on gender: Model 1 
(measurement variance across gender groups but invariance over time) ***/

Proc LTA Data=Jihoonr.bullyingT;
        Title 'Bullying in PRBm with 3 times, 4 statues';
        NSTATUS 4;
        NTIMES 	3;
        ITEMS 	core2711 core2721 core2731 core2741 core2751 core2761
				core2712 core2722 core2732 core2742 core2752 core2762
				core2713 core2723 core2733 core2743 core2753 core2763;
        CATEGORIES  2 2 2 2 2 2;
		ID id;
		GROUPS Gender;
		GROUPNAMES Girl Boy;
        measurement times;
        seed 741620;
Run;

DATA lsp_fixed31;
INPUT PARAM $  GROUP   VARIABLE  $   TIME   STATUS  RESPCAT ESTSTATUS1 ESTSTATUS2 ESTSTATUS3 ESTSTATUS4;
DATALINES;
        DELTA   1      .               1       .       .       10 11 12 13
		DELTA   2      .		       1	   .	   .	   10 11 12 13
		TAU     1      .               1       1       .       1 1 1 1
        TAU     1      .               1       2       .       1 1 1 1
        TAU     1      .               1       3       .       1 1 1 1
		TAU     1      .               1       4       .       1 1 1 1
        TAU     1      .               2       1       .       1 1 1 1
        TAU     1      .               2       2       .       1 1 1 1
        TAU     1      .               2       3       .       1 1 1 1
		TAU     1      .               2       4       .       1 1 1 1
		TAU     2      .               1       1       .       1 1 1 1
        TAU     2      .               1       2       .       1 1 1 1
        TAU     2      .               1       3       .       1 1 1 1
		TAU     2      .               1       4       .       1 1 1 1
        TAU     2      .               2       1       .       1 1 1 1
        TAU     2      .               2       2       .       1 1 1 1
        TAU     2      .               2       3       .       1 1 1 1
		TAU     2      .               2       4       .       1 1 1 1
        RHO     1      core2711  	   1       .       1       1 1 1 1
        RHO     1      core2721        1       .       1       1 1 1 1
        RHO     1      core2731        1       .       1       1 1 1 1
        RHO     1      core2741        1       .       1       1 1 1 1
        RHO     1      core2751        1       .       1       1 1 1 1
		RHO     1      core2761        1       .       1       1 1 1 1
		RHO     1      core2711  	   1       .       2       1 1 1 1
        RHO     1      core2721        1       .       2       1 1 1 1
        RHO     1      core2731        1       .       2       1 1 1 1
        RHO     1      core2741        1       .       2       1 1 1 1
        RHO     1      core2751        1       .       2       1 1 1 1
		RHO     1      core2761        1       .       2       1 1 1 1
		RHO     1      core2712  	   2       .       1       1 1 1 1
        RHO     1      core2722        2       .       1       1 1 1 1
        RHO     1      core2732        2       .       1       1 1 1 1
        RHO     1      core2742        2       .       1       1 1 1 1
        RHO     1      core2752        2       .       1       1 1 1 1
		RHO     1      core2762        2       .       1       1 1 1 1
		RHO     1      core2712  	   2       .       2       1 1 1 1
        RHO     1      core2722        2       .       2       1 1 1 1
        RHO     1      core2732        2       .       2       1 1 1 1
        RHO     1      core2742        2       .       2       1 1 1 1
        RHO     1      core2752        2       .       2       1 1 1 1
		RHO     1      core2762        2       .       2       1 1 1 1
		RHO     1      core2713  	   3       .       1       1 1 1 1
        RHO     1      core2723        3       .       1       1 1 1 1
        RHO     1      core2733        3       .       1       1 1 1 1
        RHO     1      core2743        3       .       1       1 1 1 1
        RHO     1      core2753        3       .       1       1 1 1 1
		RHO     1      core2763        3       .       1       1 1 1 1
		RHO     1      core2713  	   3       .       2       1 1 1 1
        RHO     1      core2723        3       .       2       1 1 1 1
        RHO     1      core2733        3       .       2       1 1 1 1
        RHO     1      core2743        3       .       2       1 1 1 1
        RHO     1      core2753        3       .       2       1 1 1 1
		RHO     1      core2763        3       .       2       1 1 1 1
		RHO     2      core2711  	   1       .       1       1 1 1 1
        RHO     2      core2721        1       .       1       1 1 1 1
        RHO     2      core2731        1       .       1       1 1 1 1
        RHO     2      core2741        1       .       1       1 1 1 1
        RHO     2      core2751        1       .       1       1 1 1 1
		RHO     2      core2761        1       .       1       1 1 1 1
		RHO     2      core2711  	   1       .       2       1 1 1 1
        RHO     2      core2721        1       .       2       1 1 1 1
        RHO     2      core2731        1       .       2       1 1 1 1
        RHO     2      core2741        1       .       2       1 1 1 1
        RHO     2      core2751        1       .       2       1 1 1 1
		RHO     2      core2761        1       .       2       1 1 1 1
		RHO     2      core2712  	   2       .       1       1 1 1 1
        RHO     2      core2722        2       .       1       1 1 1 1
        RHO     2      core2732        2       .       1       1 1 1 1
        RHO     2      core2742        2       .       1       1 1 1 1
        RHO     2      core2752        2       .       1       1 1 1 1
		RHO     2      core2762        2       .       1       1 1 1 1
		RHO     2      core2712  	   2       .       2       1 1 1 1
        RHO     2      core2722        2       .       2       1 1 1 1
        RHO     2      core2732        2       .       2       1 1 1 1
        RHO     2      core2742        2       .       2       1 1 1 1
        RHO     2      core2752        2       .       2       1 1 1 1
		RHO     2      core2762        2       .       2       1 1 1 1
		RHO     2      core2713  	   3       .       1       1 1 1 1
        RHO     2      core2723        3       .       1       1 1 1 1
        RHO     2      core2733        3       .       1       1 1 1 1
        RHO     2      core2743        3       .       1       1 1 1 1
        RHO     2      core2753        3       .       1       1 1 1 1
		RHO     2      core2763        3       .       1       1 1 1 1
		RHO     2      core2713  	   3       .       2       1 1 1 1
        RHO     2      core2723        3       .       2       1 1 1 1
        RHO     2      core2733        3       .       2       1 1 1 1
        RHO     2      core2743        3       .       2       1 1 1 1
        RHO     2      core2753        3       .       2       1 1 1 1
		RHO     2      core2763        3       .       2       1 1 1 1
;

/* Latent status - Student's concern on gender: Model 2 */

Proc LTA Data=Jihoonr.bullyingT Restrict=lsp_fixed31;
        Title 'Bullying in PRBm with 3 times, 4 statues';
        NSTATUS 4;
        NTIMES 	3;
        ITEMS 	core2711 core2721 core2731 core2741 core2751 core2761
				core2712 core2722 core2732 core2742 core2752 core2762
				core2713 core2723 core2733 core2743 core2753 core2763;
        CATEGORIES  2 2 2 2 2 2;
		ID id;
		GROUPS Gender;
		GROUPNAMES Girl Boy;
        measurement times;
        seed 741620;
Run;

DATA tp_fixed31;
INPUT PARAM $  GROUP   VARIABLE  $   TIME   STATUS  RESPCAT ESTSTATUS1 ESTSTATUS2 ESTSTATUS3 ESTSTATUS4;
DATALINES;
        DELTA   1      .               1       .       .       1 1 1 1
		DELTA   2      .		       1	   .	   .	   1 1 1 1
		TAU     1      .               1       1       .       11 12 13 14
        TAU     1      .               1       2       .       15 16 17 18
        TAU     1      .               1       3       .       19 20 21 22
		TAU     1      .               1       4       .       23 24 25 26
        TAU     1      .               2       1       .       27 28 29 30
        TAU     1      .               2       2       .       31 32 33 34
        TAU     1      .               2       3       .       35 36 37 38
		TAU     1      .               2       4       .       39 40 41 42
		TAU     2      .               1       1       .       11 12 13 14
        TAU     2      .               1       2       .       15 16 17 18
        TAU     2      .               1       3       .       19 20 21 22
		TAU     2      .               1       4       .       23 24 25 26
        TAU     2      .               2       1       .       27 28 29 30
        TAU     2      .               2       2       .       31 32 33 34
        TAU     2      .               2       3       .       35 36 37 38
		TAU     2      .               2       4       .       39 40 41 42
        RHO     1      core2711  	   1       .       1       1 1 1 1
        RHO     1      core2721        1       .       1       1 1 1 1
        RHO     1      core2731        1       .       1       1 1 1 1
        RHO     1      core2741        1       .       1       1 1 1 1
        RHO     1      core2751        1       .       1       1 1 1 1
		RHO     1      core2761        1       .       1       1 1 1 1
		RHO     1      core2711  	   1       .       2       1 1 1 1
        RHO     1      core2721        1       .       2       1 1 1 1
        RHO     1      core2731        1       .       2       1 1 1 1
        RHO     1      core2741        1       .       2       1 1 1 1
        RHO     1      core2751        1       .       2       1 1 1 1
		RHO     1      core2761        1       .       2       1 1 1 1
		RHO     1      core2712  	   2       .       1       1 1 1 1
        RHO     1      core2722        2       .       1       1 1 1 1
        RHO     1      core2732        2       .       1       1 1 1 1
        RHO     1      core2742        2       .       1       1 1 1 1
        RHO     1      core2752        2       .       1       1 1 1 1
		RHO     1      core2762        2       .       1       1 1 1 1
		RHO     1      core2712  	   2       .       2       1 1 1 1
        RHO     1      core2722        2       .       2       1 1 1 1
        RHO     1      core2732        2       .       2       1 1 1 1
        RHO     1      core2742        2       .       2       1 1 1 1
        RHO     1      core2752        2       .       2       1 1 1 1
		RHO     1      core2762        2       .       2       1 1 1 1
		RHO     1      core2713  	   3       .       1       1 1 1 1
        RHO     1      core2723        3       .       1       1 1 1 1
        RHO     1      core2733        3       .       1       1 1 1 1
        RHO     1      core2743        3       .       1       1 1 1 1
        RHO     1      core2753        3       .       1       1 1 1 1
		RHO     1      core2763        3       .       1       1 1 1 1
		RHO     1      core2713  	   3       .       2       1 1 1 1
        RHO     1      core2723        3       .       2       1 1 1 1
        RHO     1      core2733        3       .       2       1 1 1 1
        RHO     1      core2743        3       .       2       1 1 1 1
        RHO     1      core2753        3       .       2       1 1 1 1
		RHO     1      core2763        3       .       2       1 1 1 1
		RHO     2      core2711  	   1       .       1       1 1 1 1
        RHO     2      core2721        1       .       1       1 1 1 1
        RHO     2      core2731        1       .       1       1 1 1 1
        RHO     2      core2741        1       .       1       1 1 1 1
        RHO     2      core2751        1       .       1       1 1 1 1
		RHO     2      core2761        1       .       1       1 1 1 1
		RHO     2      core2711  	   1       .       2       1 1 1 1
        RHO     2      core2721        1       .       2       1 1 1 1
        RHO     2      core2731        1       .       2       1 1 1 1
        RHO     2      core2741        1       .       2       1 1 1 1
        RHO     2      core2751        1       .       2       1 1 1 1
		RHO     2      core2761        1       .       2       1 1 1 1
		RHO     2      core2712  	   2       .       1       1 1 1 1
        RHO     2      core2722        2       .       1       1 1 1 1
        RHO     2      core2732        2       .       1       1 1 1 1
        RHO     2      core2742        2       .       1       1 1 1 1
        RHO     2      core2752        2       .       1       1 1 1 1
		RHO     2      core2762        2       .       1       1 1 1 1
		RHO     2      core2712  	   2       .       2       1 1 1 1
        RHO     2      core2722        2       .       2       1 1 1 1
        RHO     2      core2732        2       .       2       1 1 1 1
        RHO     2      core2742        2       .       2       1 1 1 1
        RHO     2      core2752        2       .       2       1 1 1 1
		RHO     2      core2762        2       .       2       1 1 1 1
		RHO     2      core2713  	   3       .       1       1 1 1 1
        RHO     2      core2723        3       .       1       1 1 1 1
        RHO     2      core2733        3       .       1       1 1 1 1
        RHO     2      core2743        3       .       1       1 1 1 1
        RHO     2      core2753        3       .       1       1 1 1 1
		RHO     2      core2763        3       .       1       1 1 1 1
		RHO     2      core2713  	   3       .       2       1 1 1 1
        RHO     2      core2723        3       .       2       1 1 1 1
        RHO     2      core2733        3       .       2       1 1 1 1
        RHO     2      core2743        3       .       2       1 1 1 1
        RHO     2      core2753        3       .       2       1 1 1 1
		RHO     2      core2763        3       .       2       1 1 1 1
;

/* Latent status - Student's concern on gender: Model 3 */

Proc LTA Data=Jihoonr.bullyingT Restrict=tp_fixed31;
        Title 'Bullying in PRBm with 3 times, 4 statues';
        NSTATUS 4;
        NTIMES 	3;
        ITEMS 	core2711 core2721 core2731 core2741 core2751 core2761
				core2712 core2722 core2732 core2742 core2752 core2762
				core2713 core2723 core2733 core2743 core2753 core2763;
        CATEGORIES  2 2 2 2 2 2;
		ID id;
		GROUPS Gender;
		GROUPNAMES Girl Boy;
        measurement times;
        seed 741620;
Run;

DATA both_fixed31;
INPUT PARAM $  GROUP   VARIABLE  $   TIME   STATUS  RESPCAT ESTSTATUS1 ESTSTATUS2 ESTSTATUS3 ESTSTATUS4;
DATALINES;
        DELTA   1      .               1       .       .       51 52 53 54
		DELTA   2      .		       1	   .	   .	   51 52 53 54
		TAU     1      .               1       1       .       11 12 13 14
        TAU     1      .               1       2       .       15 16 17 18
        TAU     1      .               1       3       .       19 20 21 22
		TAU     1      .               1       4       .       23 24 25 26
        TAU     1      .               2       1       .       27 28 29 30
        TAU     1      .               2       2       .       31 32 33 34
        TAU     1      .               2       3       .       35 36 37 38
		TAU     1      .               2       4       .       39 40 41 42
		TAU     2      .               1       1       .       11 12 13 14
        TAU     2      .               1       2       .       15 16 17 18
        TAU     2      .               1       3       .       19 20 21 22
		TAU     2      .               1       4       .       23 24 25 26
        TAU     2      .               2       1       .       27 28 29 30
        TAU     2      .               2       2       .       31 32 33 34
        TAU     2      .               2       3       .       35 36 37 38
		TAU     2      .               2       4       .       39 40 41 42
        RHO     1      core2711  	   1       .       1       1 1 1 1
        RHO     1      core2721        1       .       1       1 1 1 1
        RHO     1      core2731        1       .       1       1 1 1 1
        RHO     1      core2741        1       .       1       1 1 1 1
        RHO     1      core2751        1       .       1       1 1 1 1
		RHO     1      core2761        1       .       1       1 1 1 1
		RHO     1      core2711  	   1       .       2       1 1 1 1
        RHO     1      core2721        1       .       2       1 1 1 1
        RHO     1      core2731        1       .       2       1 1 1 1
        RHO     1      core2741        1       .       2       1 1 1 1
        RHO     1      core2751        1       .       2       1 1 1 1
		RHO     1      core2761        1       .       2       1 1 1 1
		RHO     1      core2712  	   2       .       1       1 1 1 1
        RHO     1      core2722        2       .       1       1 1 1 1
        RHO     1      core2732        2       .       1       1 1 1 1
        RHO     1      core2742        2       .       1       1 1 1 1
        RHO     1      core2752        2       .       1       1 1 1 1
		RHO     1      core2762        2       .       1       1 1 1 1
		RHO     1      core2712  	   2       .       2       1 1 1 1
        RHO     1      core2722        2       .       2       1 1 1 1
        RHO     1      core2732        2       .       2       1 1 1 1
        RHO     1      core2742        2       .       2       1 1 1 1
        RHO     1      core2752        2       .       2       1 1 1 1
		RHO     1      core2762        2       .       2       1 1 1 1
		RHO     1      core2713  	   3       .       1       1 1 1 1
        RHO     1      core2723        3       .       1       1 1 1 1
        RHO     1      core2733        3       .       1       1 1 1 1
        RHO     1      core2743        3       .       1       1 1 1 1
        RHO     1      core2753        3       .       1       1 1 1 1
		RHO     1      core2763        3       .       1       1 1 1 1
		RHO     1      core2713  	   3       .       2       1 1 1 1
        RHO     1      core2723        3       .       2       1 1 1 1
        RHO     1      core2733        3       .       2       1 1 1 1
        RHO     1      core2743        3       .       2       1 1 1 1
        RHO     1      core2753        3       .       2       1 1 1 1
		RHO     1      core2763        3       .       2       1 1 1 1
		RHO     2      core2711  	   1       .       1       1 1 1 1
        RHO     2      core2721        1       .       1       1 1 1 1
        RHO     2      core2731        1       .       1       1 1 1 1
        RHO     2      core2741        1       .       1       1 1 1 1
        RHO     2      core2751        1       .       1       1 1 1 1
		RHO     2      core2761        1       .       1       1 1 1 1
		RHO     2      core2711  	   1       .       2       1 1 1 1
        RHO     2      core2721        1       .       2       1 1 1 1
        RHO     2      core2731        1       .       2       1 1 1 1
        RHO     2      core2741        1       .       2       1 1 1 1
        RHO     2      core2751        1       .       2       1 1 1 1
		RHO     2      core2761        1       .       2       1 1 1 1
		RHO     2      core2712  	   2       .       1       1 1 1 1
        RHO     2      core2722        2       .       1       1 1 1 1
        RHO     2      core2732        2       .       1       1 1 1 1
        RHO     2      core2742        2       .       1       1 1 1 1
        RHO     2      core2752        2       .       1       1 1 1 1
		RHO     2      core2762        2       .       1       1 1 1 1
		RHO     2      core2712  	   2       .       2       1 1 1 1
        RHO     2      core2722        2       .       2       1 1 1 1
        RHO     2      core2732        2       .       2       1 1 1 1
        RHO     2      core2742        2       .       2       1 1 1 1
        RHO     2      core2752        2       .       2       1 1 1 1
		RHO     2      core2762        2       .       2       1 1 1 1
		RHO     2      core2713  	   3       .       1       1 1 1 1
        RHO     2      core2723        3       .       1       1 1 1 1
        RHO     2      core2733        3       .       1       1 1 1 1
        RHO     2      core2743        3       .       1       1 1 1 1
        RHO     2      core2753        3       .       1       1 1 1 1
		RHO     2      core2763        3       .       1       1 1 1 1
		RHO     2      core2713  	   3       .       2       1 1 1 1
        RHO     2      core2723        3       .       2       1 1 1 1
        RHO     2      core2733        3       .       2       1 1 1 1
        RHO     2      core2743        3       .       2       1 1 1 1
        RHO     2      core2753        3       .       2       1 1 1 1
		RHO     2      core2763        3       .       2       1 1 1 1
;

/* Latent status - Student's concern on gender: Model 4 */

Proc LTA Data=Jihoonr.bullyingT Restrict=both_fixed31;
        Title 'Bullying in PRBm with 3 times, 4 statues';
        NSTATUS 4;
        NTIMES 	3;
        ITEMS 	core2711 core2721 core2731 core2741 core2751 core2761
				core2712 core2722 core2732 core2742 core2752 core2762
				core2713 core2723 core2733 core2743 core2753 core2763;
        CATEGORIES  2 2 2 2 2 2;
		ID id;
		GROUPS Gender;
		GROUPNAMES Girl Boy;
        measurement times;
        seed 741620;
Run;

/* Model 3 */

Proc LTA Data=Jihoonr.bullyingT Restrict=tp_fixed31;
        Title 'Bullying in PRBm with 3 times, 4 statues';
        NSTATUS 4;
        NTIMES 	3;
        ITEMS 	core2711 core2721 core2731 core2741 core2751 core2761
				core2712 core2722 core2732 core2742 core2752 core2762
				core2713 core2723 core2733 core2743 core2753 core2763;
        CATEGORIES  2 2 2 2 2 2;
		ID id;
		GROUPS Gender;
		GROUPNAMES Girl Boy;
        measurement times;
        seed 741620;
Run;

/* (Result) Model 3 was selected. */


/**********************************************/
/***** Step 4: Include Covariates (Grade) *****/
/**********************************************/

/*** Latent status - Student's concern: Model 1 ***/

Proc LTA Data=Jihoonr.bullyingT;
        Title 'Bullying in PRBm with 3 times, 4 statues';
        NSTATUS 4;
        NTIMES 	3;
        ITEMS 	core2711 core2721 core2731 core2741 core2751 core2761
				core2712 core2722 core2732 core2742 core2752 core2762
				core2713 core2723 core2733 core2743 core2753 core2763;
        CATEGORIES  2 2 2 2 2 2;
		ID id;
        measurement times;
        seed 741620;
Run;

/* Test the effect of grade on the prevalence (delta) */
Proc LTA Data=Jihoonr.bullyingT;
        Title 'Bullying in PRBm with 3 times, 4 statues';
        NSTATUS 4;
        NTIMES 	3;
        ITEMS 	core2711 core2721 core2731 core2741 core2751 core2761
				core2712 core2722 core2732 core2742 core2752 core2762
				core2713 core2723 core2733 core2743 core2753 core2763;
        CATEGORIES  2 2 2 2 2 2;
		COVARIATES1 Grade;
		*COVARIATES2 Grade Grade; /* Estimation issue due to the non positive definite. */
		ID id;
        measurement times;
        seed 741620;
Run;
